# Supplementary material for: Spotiphy enables single-cell spatial whole transcriptomics across an entire section
Source: Nat Methods. 2025 Mar 12;22(4):724–36. doi: 10.1038/s41592-025-02622-5 (PMC11978521; doi:10.1038/s41592-025-02622-5)
Supplement: Supplementary file 4 — Supplementary Tables 1–19. [file 41592_2025_2622_MOESM4_ESM.xlsx]

## Sheet: S1
Supplementary Table S1: Data processing details for all samples
			10x Genomics scMultiome								10x Genomics Visium						10x Genomics Xenium	Nanostring CosMx
sampleID	SpecimenType	FreshFrozen	Markers used	Sorter	Sorted populations	Cell ranger version	Ref Genome	Total number of cells (Pre-QC)	nGene (Median number of genes per cell)	nUMI (Median number of UMI per cell)	Spatial sample pieces	Spatial ranger version	Ref Genome	Total number of Spots (Pre-QC)	nGene (Median number of genes per spot)	nUMI (Median number of UMI per spot)
WT_1	mouse	Yes	CD45-PE, Cd11b-APC, DAPI	Aria	Immune(SP), Microglia(DP), Double Negative(DN)	cellranger-arc/2.0.0	mm10	5632	1647	3372	Saggtial	spaceranger-1.3.0	mm10	3451	3950	12557	Yes	Yes
WT_2	mouse	Yes	CD45-PE, Cd11b-APC, DAPI	Aria	Immune(SP), Microglia(DP), Double Negative(DN)	cellranger-arc/2.0.0	mm10	6257	1349	2349	N/A	N/A	N/A	N/A	N/A	N/A	N/A	N/A
WT_3	mouse	Yes	CD45-PE, Cd11b-APC, DAPI	Aria	Immune(SP), Microglia(DP), Double Negative(DN)	cellranger-arc/2.0.0	mm10	5381	1558	3064	N/A	N/A	N/A	N/A	N/A	N/A	N/A	N/A
WT_4	mouse	Yes	CD45-PE, Cd11b-APC, DAPI	Aria	Immune(SP), Microglia(DP), Double Negative(DN)	cellranger-arc/2.0.0	mm10	4162	1127	1992	N/A	N/A	N/A	N/A	N/A	N/A	N/A	N/A
WT_5	mouse	Yes	CD45-PE, Cd11b-APC, DAPI	Aria	Immune(SP), Microglia(DP), Double Negative(DN)	cellranger-arc/2.0.0	mm10	2856	2410	5832	N/A	N/A	N/A	N/A	N/A	N/A	N/A	N/A
WT_6	mouse	Yes	CD45-PE, Cd11b-APC, DAPI	Aria	Immune(SP), Microglia(DP), Double Negative(DN)	cellranger-arc/2.0.0	mm10	3629	1778	3385	N/A	N/A	N/A	N/A	N/A	N/A	N/A	N/A
WT_7	mouse	Yes	CD45-PE, Cd11b-APC, DAPI	Aria	Immune(SP), Microglia(DP), Double Negative(DN)	cellranger-arc/2.0.0	mm10	2235	1717	3430	N/A	N/A	N/A	N/A	N/A	N/A	N/A	N/A
WT_8	mouse	Yes	CD45-PE, Cd11b-APC, DAPI	Aria	Immune(SP), Microglia(DP), Double Negative(DN)	cellranger-arc/2.0.0	mm10	8293	1410	2457	N/A	N/A	N/A	N/A	N/A	N/A	N/A	N/A
5xFAD_1	mouse	Yes	CD45-PE, Cd11b-APC, DAPI	Aria	Immune(SP), Microglia(DP), Double Negative(DN)	cellranger-arc/2.0.0	mm10	5367	1651	3530	Saggtial	spaceranger-1.3.0	mm10	3476	5239	17832	Yes	Yes
5xFAD_2	mouse	Yes	CD45-PE, Cd11b-APC, DAPI	Aria	Immune(SP), Microglia(DP), Double Negative(DN)	cellranger-arc/2.0.0	mm10	9539	1287	2235	N/A	N/A	N/A	N/A	N/A	N/A	N/A	N/A
5xFAD_3	mouse	Yes	CD45-PE, Cd11b-APC, DAPI	Aria	Immune(SP), Microglia(DP), Double Negative(DN)	cellranger-arc/2.0.0	mm10	2149	2662	7507	Saggtial	N/A	N/A	N/A	N/A	N/A	N/A	N/A
5xFAD_4	mouse	Yes	CD45-PE, Cd11b-APC, DAPI	Aria	Immune(SP), Microglia(DP), Double Negative(DN)	cellranger-arc/2.0.0	mm10	5220	2559	6346	N/A	N/A	N/A	N/A	N/A	N/A	N/A	N/A
5xFAD_5	mouse	Yes	CD45-PE, Cd11b-APC, DAPI	Aria	Immune(SP), Microglia(DP), Double Negative(DN)	cellranger-arc/2.0.0	mm10	3483	1998	4436	N/A	N/A	N/A	N/A	N/A	N/A	N/A	N/A
5xFAD_6	mouse	Yes	CD45-PE, Cd11b-APC, DAPI	Aria	Immune(SP), Microglia(DP), Double Negative(DN)	cellranger-arc/2.0.0	mm10	1885	1956	4400	N/A	N/A	N/A	N/A	N/A	N/A	N/A	N/A
5xFAD_7	mouse	Yes	CD45-PE, Cd11b-APC, DAPI	Aria	Immune(SP), Microglia(DP), Double Negative(DN)	cellranger-arc/2.0.0	mm10	3627	2155	4737	N/A	N/A	N/A	N/A	N/A	N/A	N/A	N/A
5xFAD_8	mouse	Yes	CD45-PE, Cd11b-APC, DAPI	Aria	Immune(SP), Microglia(DP), Double Negative(DN)	cellranger-arc/2.0.0	mm10	7821	1343	2313	N/A	N/A	N/A	N/A	N/A	N/A	N/A	N/A

## Sheet: S2
Supplementary Table S2: Marker gene list of mouse brain scRNA reference
	gene	label
0	Gli3	Astro
1	Rfx4	Astro
2	Hepacam	Astro
3	Gpc5	Astro
4	Gja1	Astro
5	Gjb6	Astro
6	Acsbg1	Astro
7	Fgfr3	Astro
8	Slc1a3	Astro
9	Phkg1	Astro
10	Ntsr2	Astro
11	Mt2	Astro
12	Fam107a	Astro
13	Prex2	Astro
14	Tril	Astro
15	Gpr37l1	Astro
16	Mfge8	Astro
17	Atp1a2	Astro
18	F3	Astro
19	Slc39a12	Astro
20	Aqp4	Astro
21	Daam2	Astro
22	Sox9	Astro
23	Plpp3	Astro
24	Htra1	Astro
25	Aldoc	Astro
26	Bcan	Astro
27	Lama2	Astro
28	Pla2g7	Astro
29	S1pr1	Astro
30	Id4	Astro
31	Nwd1	Astro
32	Gstm1	Astro
33	Slc27a1	Astro
34	Clmn	Astro
35	Paqr8	Astro
36	Ndrg2	Astro
37	Ptprz1	Astro
38	Slc6a11	Astro
39	Bmpr1b	Astro
40	Rmst	Astro
41	Slc4a4	Astro
42	Appl2	Astro
43	Rorb	Astro
44	Rgs20	Astro
45	Clu	Astro
46	Mt1	Astro
47	Asrgl1	Astro
48	Mmd2	Astro
49	Prdx6	Astro
50	Pax5	BCell
51	Ebf1	BCell
52	Bank1	BCell
53	Cd79a	BCell
54	Ikzf3	BCell
55	Igkc	BCell
56	Syk	BCell
57	Cytip	BCell
58	Ighm	BCell
59	Arhgap15	BCell
60	Blnk	BCell
61	Bach2	BCell
62	Stk17b	BCell
63	Ralgps2	BCell
64	Snx2	BCell
65	Lyn	BCell
66	Aff3	BCell
67	Fam107b	BCell
68	4930523C07Rik	BCell
69	Snx5	BCell
70	Rel	BCell
71	Myo1e	BCell
72	Cyth1	BCell
73	Ets1	BCell
74	Dmxl1	BCell
75	Gm26740	BCell
76	Ripor2	BCell
77	Tmem163	BCell
78	Tmem131l	BCell
79	Dgkd	BCell
80	Foxp1	BCell
81	Foxo1	BCell
82	Eml4	BCell
83	Fchsd2	BCell
84	Aff1	BCell
85	Zcchc7	BCell
86	Slc12a6	BCell
87	Nedd9	BCell
88	Arhgap17	BCell
89	Mtss1	BCell
90	Map3k1	BCell
91	Baz2b	BCell
92	Arid1b	BCell
93	Tut4	BCell
94	Phip	BCell
95	Med13	BCell
96	Tra2b	BCell
97	Smchd1	BCell
98	Pten	BCell
99	Man1a	BCell
100	Fibcd1	CA
101	Pkp2	CA
102	Gm10754	CA
103	Lmo1	CA
104	Epha6	CA
105	Sipa1l3	CA
106	Sertm1	CA
107	Cpne6	CA
108	Cacnb2	CA
109	Hpca	CA
110	Ryr3	CA
111	Gabra5	CA
112	Cnih2	CA
113	Ppp4r4	CA
114	Scn3b	CA
115	Stum	CA
116	Lrrn2	CA
117	Dgkg	CA
118	St6galnac5	CA
119	Wscd2	CA
120	Galnt16	CA
121	Gm48166	CA
122	Atp2b1	CA
123	Neurod6	CA
124	Actr2	CA
125	Itpka	CA
126	Fkbp1a	CA
127	Mmd	CA
128	Zbtb18	CA
129	Brd9	CA
130	Kcnab2	CA
131	Shisa6	CA
132	Ppm1e	CA
133	Wasf1	CA
134	Creg2	CA
135	Ksr1	CA
136	Camkv	CA
137	Shisa7	CA
138	Pcdh19	CA
139	Actr3b	CA
140	Icam5	CA
141	Prkag2	CA
142	Trim2	CA
143	5730522E02Rik	CA
144	Gria1	CA
145	Megf9	CA
146	Ociad2	CA
147	Camta2	CA
148	Gpr22	CA
149	Prkab2	CA
150	C1ql2	DG
151	Chst9	DG
152	Glis3	DG
153	Gm28376	DG
154	Ahcyl2	DG
155	Cyp7b1	DG
156	Epha7	DG
157	Rfx3	DG
158	Slit1	DG
159	Wipf3	DG
160	Kctd4	DG
161	Prox1	DG
162	Jph1	DG
163	Dgkh	DG
164	Orai2	DG
165	Cdh9	DG
166	Galnt17	DG
167	Zmym1	DG
168	Ccdc85a	DG
169	Ppfia2	DG
170	Tanc1	DG
171	Stxbp6	DG
172	Bhlhe22	DG
173	Zfpm2	DG
174	Fam163b	DG
175	Ncdn	DG
176	Sphkap	DG
177	Trpc6	DG
178	Ddn	DG
179	Gm44151	DG
180	Sema5a	DG
181	Kcnc3	DG
182	Rogdi	DG
183	Plekhg5	DG
184	Limd2	DG
185	Btbd3	DG
186	Tiam1	DG
187	Rasl10a	DG
188	Kbtbd11	DG
189	Itga8	DG
190	Clvs2	DG
191	Tmem108	DG
192	Pdzd2	DG
193	2010300C02Rik	DG
194	Nr3c2	DG
195	Cacna1c	DG
196	Camk2b	DG
197	Rab40b	DG
198	Kcnj6	DG
199	Btbd9	DG
200	Adgrf5	Endo
201	Ly6c1	Endo
202	Cyyr1	Endo
203	Slco1a4	Endo
204	Cldn5	Endo
205	Cdh5	Endo
206	Mecom	Endo
207	Id1	Endo
208	Foxq1	Endo
209	Paqr5	Endo
210	Adgrl4	Endo
211	Zfp366	Endo
212	Flt1	Endo
213	Emcn	Endo
214	Nostrin	Endo
215	Ptprb	Endo
216	Itm2a	Endo
217	Hmcn1	Endo
218	Ly6a	Endo
219	Pdgfd	Endo
220	Cavin1	Endo
221	Eng	Endo
222	Pltp	Endo
223	Abcb1a	Endo
224	Kdr	Endo
225	Fgd5	Endo
226	Ccdc141	Endo
227	Rgs5	Endo
228	Lef1	Endo
229	Id3	Endo
230	Fn1	Endo
231	Epas1	Endo
232	Podxl	Endo
233	Slco1c1	Endo
234	Tmem204	Endo
235	Vwa1	Endo
236	Gng11	Endo
237	Ifitm3	Endo
238	Pglyrp1	Endo
239	Cxcl12	Endo
240	Igfbp7	Endo
241	Bsg	Endo
242	Atp10a	Endo
243	Prom1	Endo
244	Slc9a3r2	Endo
245	Tek	Endo
246	Kank3	Endo
247	Sema3c	Endo
248	Acvrl1	Endo
249	Abcg2	Endo
250	Gsg1l	L2/3 IT CTX
251	Nectin3	L2/3 IT CTX
252	Dusp18	L2/3 IT CTX
253	Cux2	L2/3 IT CTX
254	Igfbp6	L2/3 IT CTX
255	Tsnax	L2/3 IT CTX
256	Kctd1	L2/3 IT CTX
257	Rgs6	L2/3 IT CTX
258	Rragd	L2/3 IT CTX
259	Rilpl1	L2/3 IT CTX
260	Cacng3	L2/3 IT CTX
261	Egln1	L2/3 IT CTX
262	Ablim2	L2/3 IT CTX
263	Ajap1	L2/3 IT CTX
264	Cinp	L2/3 IT CTX
265	Synpo	L2/3 IT CTX
266	Tmem14a	L2/3 IT CTX
267	Pop5	L2/3 IT CTX
268	Gm1976	L2/3 IT CTX
269	Zfp697	L2/3 IT CTX
270	Kcnh3	L2/3 IT CTX
271	Nwd2	L2/3 IT CTX
272	Rspo1	L4 IT CTX
273	Kcnh5	L4 IT CTX
274	Cpne9	L4 IT CTX
275	Prr16	L4 IT CTX
276	Krt12	L4 IT CTX
277	Rgs4	L4 IT CTX
278	Camk4	L4 IT CTX
279	Gpr158	L4 IT CTX
280	Nrsn1	L4 IT CTX
281	Camk2n1	L4 IT CTX
282	Cdh12	L4 IT CTX
283	Brinp3	L4 IT CTX
284	Atp1a1	L4 IT CTX
285	R3hdm1	L4 IT CTX
286	Dnajc21	L4 IT CTX
287	Dusp14	L4 IT CTX
288	Rims3	L4 IT CTX
289	Nudt4	L4 IT CTX
290	Brinp1	L4 IT CTX
291	Cacna2d3	L4 IT CTX
292	Ing2	L4 IT CTX
293	Syndig1	L4 IT CTX
294	Mlip	L4 IT CTX
295	Osbp2	L4 IT CTX
296	Arc	L4 IT CTX
297	Efna5	L4 IT CTX
298	Frmd6	L4 IT CTX
299	AI593442	L4 IT CTX
300	Ptpn5	L4 IT CTX
301	Ttl	L4 IT CTX
302	Ptprd	L4 IT CTX
303	Raph1	L4 IT CTX
304	Prmt8	L4 IT CTX
305	Dkkl1	L4/5 IT CTX
306	A830036E02Rik	L4/5 IT CTX
307	Ptgfrn	L4/5 IT CTX
308	Crhr1	L4/5 IT CTX
309	Ovol2	L4/5 IT CTX
310	Nectin1	L4/5 IT CTX
311	B4galt2	L4/5 IT CTX
312	Nrep	L4/5 IT CTX
313	Cnih3	L4/5 IT CTX
314	Gm15398	L4/5 IT CTX
315	Stx1a	L4/5 IT CTX
316	Gfra2	L4/5 IT CTX
317	Ptprf	L4/5 IT CTX
318	Fat3	L4/5 IT CTX
319	Cacna1i	L4/5 IT CTX
320	Snca	L4/5 IT CTX
321	Arhgef17	L4/5 IT CTX
322	Prickle2	L4/5 IT CTX
323	Deptor	L5 IT CTX
324	Il1rapl2	L5 IT CTX
325	Fam3c	L5 IT CTX
326	Nptx2	L5 IT CTX
327	Scube1	L5 IT CTX
328	Slc36a1	L5 IT CTX
329	Ap3m2	L5 IT CTX
330	Elavl4	L5 IT CTX
331	Dkk3	L5 IT CTX
332	Gm19410	L5 PT CTX
333	Kcng1	L5 PT CTX
334	Cdh22	L5 PT CTX
335	Tcerg1l	L5 PT CTX
336	Gap43	L5 PT CTX
337	Rhbdl3	L5 PT CTX
338	Khdrbs2	L5 PT CTX
339	Pex5l	L5 PT CTX
340	Ina	L5 PT CTX
341	Zfp703	L5 PT CTX
342	Gnb5	L5 PT CTX
343	2024-03-11	L5 PT CTX
344	Fam131a	L5 PT CTX
345	Galnt13	L5 PT CTX
346	Rbm24	L5 PT CTX
347	Tmem150c	L5 PT CTX
348	Flrt1	L5 PT CTX
349	Kcnf1	L5 PT CTX
350	Nefm	L5 PT CTX
351	Hs3st2	L5/6 IT CTX
352	Inf2	L5/6 IT CTX
353	Htr2a	L5/6 IT CTX
354	Bdnf	L5/6 IT CTX
355	Them6	L5/6 IT CTX
356	Ppme1	L5/6 IT CTX
357	Kcnv1	L5/6 IT CTX
358	Camkk2	L5/6 IT CTX
359	Tshz2	L5/6 NP CTX
360	Myl4	L5/6 NP CTX
361	Vwc2l	L5/6 NP CTX
362	Traip	L5/6 NP CTX
363	Rnf152	L5/6 NP CTX
364	Lypd1	L5/6 NP CTX
365	Stard5	L5/6 NP CTX
366	Gm28905	L5/6 NP CTX
367	Il11ra1	L5/6 NP CTX
368	Trpc3	L5/6 NP CTX
369	Olfm3	L5/6 NP CTX
370	Tmem159	L5/6 NP CTX
371	Fezf2	L5/6 NP CTX
372	Neto2	L5/6 NP CTX
373	B3glct	L5/6 NP CTX
374	Adcy2	L5/6 NP CTX
375	Dcc	L5/6 NP CTX
376	Efr3a	L5/6 NP CTX
377	Unc13b	L5/6 NP CTX
378	Plcxd2	L5/6 NP CTX
379	Plcxd3	L5/6 NP CTX
380	Tmtc1	L5/6 NP CTX
381	Chsy3	L5/6 NP CTX
382	Cntn6	L5/6 NP CTX
383	Fut9	L5/6 NP CTX
384	Klhl32	L5/6 NP CTX
385	Chgb	L5/6 NP CTX
386	Scai	L5/6 NP CTX
387	Spon1	L5/6 NP CTX
388	Uap1	L5/6 NP CTX
389	Xkr6	L5/6 NP CTX
390	Sec62	L5/6 NP CTX
391	Wls	L5/6 NP CTX
392	Gpr26	L5/6 NP CTX
393	Pcdh17	L5/6 NP CTX
394	Slc8a3	L5/6 NP CTX
395	Prkca	L5/6 NP CTX
396	Kcna6	L5/6 NP CTX
397	Meis2	L5/6 NP CTX
398	A330102I10Rik	L5/6 NP CTX
399	2024-09-03	L5/6 NP CTX
400	Diras2	L5/6 NP CTX
401	Kcnt2	L5/6 NP CTX
402	Kcnk2	L5/6 NP CTX
403	4930578G10Rik	L5/6 NP CTX
404	Dync1i1	L5/6 NP CTX
405	Stmn1	L5/6 NP CTX
406	B230209E15Rik	L5/6 NP CTX
407	Ppm1l	L5/6 NP CTX
408	Kif2a	L5/6 NP CTX
409	Foxp2	L6 CT CTX
410	Rprm	L6 CT CTX
411	Syt6	L6 CT CTX
412	Garnl3	L6 CT CTX
413	Tmem178	L6 CT CTX
414	Me3	L6 CT CTX
415	Igfbp4	L6 CT CTX
416	Tbr1	L6 CT CTX
417	Nos1ap	L6 CT CTX
418	Pdzrn4	L6 CT CTX
419	Htr1f	L6 CT CTX
420	Ccdc12	L6 CT CTX
421	Limk1	L6 CT CTX
422	Lrrtm2	L6 CT CTX
423	Ephb6	L6 CT CTX
424	Lpgat1	L6 CT CTX
425	Ttc9b	L6 CT CTX
426	Efhd2	L6 CT CTX
427	Fam131b	L6 CT CTX
428	Ccl27a	L6 CT CTX
429	Med10	L6 CT CTX
430	Nptx1	L6 CT CTX
431	Ncald	L6 CT CTX
432	Klhl3	L6 CT CTX
433	A930015D03Rik	L6 CT CTX
434	Pde4d	L6 CT CTX
435	C1ql3	L6 IT CTX
436	Galnt14	L6 IT CTX
437	Bmp3	L6 IT CTX
438	Tesc	L6 IT CTX
439	Dok5	L6 IT CTX
440	Lrfn2	L6 IT CTX
441	Sema3e	L6 IT CTX
442	Crtac1	L6 IT CTX
443	Nxph4	L6b CTX
444	Cplx3	L6b CTX
445	Nxph3	L6b CTX
446	Hs3st4	L6b CTX
447	Cdh18	L6b CTX
448	Drd1	L6b CTX
449	Sdk2	L6b CTX
450	Prrt3	L6b CTX
451	Usp46	L6b CTX
452	Atp2b4	L6b CTX
453	Srcin1	L6b CTX
454	Prss12	L6b CTX
455	Kcnip3	L6b CTX
456	Pkp4	L6b CTX
457	6530403H02Rik	L6b CTX
458	Igfbp5	L6b CTX
459	Dlc1	L6b CTX
460	Mmp16	L6b CTX
461	Sema5b	L6b CTX
462	Arhgap44	L6b CTX
463	Kcnab1	L6b CTX
464	Kcnmb4	L6b CTX
465	Osbpl10	L6b CTX
466	Tmod1	L6b CTX
467	Chrna4	L6b CTX
468	Oprm1	L6b CTX
469	Pou6f2	L6b CTX
470	Etl4	L6b CTX
471	Chga	L6b CTX
472	Vopp1	L6b CTX
473	Nhsl2	L6b CTX
474	Tmem158	L6b CTX
475	Mapk8	L6b CTX
476	Antxr1	L6b CTX
477	Bag1	L6b CTX
478	Hpcal4	L6b CTX
479	Ssbp3	L6b CTX
480	Fam124a	L6b CTX
481	Frmpd4	L6b CTX
482	Serpini1	L6b CTX
483	Adora1	L6b CTX
484	Gng12	L6b CTX
485	Ano3	L6b CTX
486	Pde1b	L6b CTX
487	Pakap	L6b CTX
488	Tmem132a	L6b CTX
489	Gnal	L6b CTX
490	Atp6ap2	L6b CTX
491	Tmem132d	L6b CTX
492	Kcnc4	L6b CTX
493	Kit	Lamp5
494	Sv2c	Lamp5
495	Hapln1	Lamp5
496	Egfr	Lamp5
497	Crispld1	Lamp5
498	Pnoc	Lamp5
499	Reln	Lamp5
500	Fgf13	Lamp5
501	Mrpl45	Lamp5
502	Nyap2	Lamp5
503	Adra1a	Lamp5
504	Lamp5	Lamp5
505	Pde11a	Lamp5
506	Adamts17	Lamp5
507	Igsf11	Lamp5
508	Dner	Lamp5
509	Pld5	Lamp5
510	Unc5c	Lamp5
511	Gad2	Lamp5
512	Resp18	Lamp5
513	Fgf9	Lamp5
514	Tox3	Lamp5
515	Homer2	Lamp5
516	Slc6a1	Lamp5
517	Mpdz	Lamp5
518	Parm1	Lamp5
519	Zmat4	Lamp5
520	Cntn5	Lamp5
521	Rapgef4os1	Lamp5
522	Zfp536	Lamp5
523	Gabrg3	Lamp5
524	A830018L16Rik	Lamp5
525	Slc2a13	Lamp5
526	Gabrb2	Lamp5
527	Arl4c	Lamp5
528	Gad1	Lamp5
529	Kctd16	Lamp5
530	Ogfrl1	Lamp5
531	Trpc5	Lamp5
532	Rab3c	Lamp5
533	Tox2	Lamp5
534	Elovl4	Lamp5
535	Nmnat2	Lamp5
536	Pcbp3	Lamp5
537	Rapgef4	Lamp5
538	Robo2	Lamp5
539	Rtl4	Lamp5
540	Sh3rf3	Lamp5
541	Nfix	Lamp5
542	Rasgrf2	Lamp5
543	Mrc1	Macrophage
544	Cybb	Macrophage
545	Cd74	Macrophage
546	Rbm47	Macrophage
547	Pld4	Macrophage
548	Rbpj	Macrophage
549	Apoe	Macrophage
550	Cd86	Macrophage
551	Ctsc	Macrophage
552	Slc9a9	Macrophage
553	Skap2	Macrophage
554	Ehd4	Macrophage
555	Nfkbiz	Macrophage
556	Nrros	Macrophage
557	Pid1	Macrophage
558	Trps1	Macrophage
559	Parp8	Macrophage
560	Nfe2l2	Macrophage
561	Etv6	Macrophage
562	Vav3	Macrophage
563	Zfand5	Macrophage
564	Pip4k2a	Macrophage
565	Uvrag	Macrophage
566	Camk1d	Macrophage
567	Ptprj	Macrophage
568	Fnip1	Macrophage
569	Dennd1a	Macrophage
570	Mctp1	Macrophage
571	Gnaq	Macrophage
572	Hdac9	Macrophage
573	Zeb2	Macrophage
574	Wdfy3	Macrophage
575	Nrp1	Macrophage
576	Fcho2	Macrophage
577	Myo5a	Macrophage
578	AC149090.1	Macrophage
579	Eps15	Macrophage
580	Fnbp1	Macrophage
581	Ext1	Macrophage
582	Wipf1	Macrophage
583	Runx1	Macrophage
584	Cltc	Macrophage
585	Taok3	Macrophage
586	Spag9	Macrophage
587	Cdk14	Macrophage
588	Myo9a	Macrophage
589	Klf6	Macrophage
590	Btaf1	Macrophage
591	Zmiz1	Macrophage
592	Pias1	Macrophage
593	E230029C05Rik	Microglia
594	Adap2	Microglia
595	Gm10790	Microglia
596	Tbxas1	Microglia
597	Gm2629	Microglia
598	Abca9	Microglia
599	Slco2b1	Microglia
600	Mir99ahg	Microglia
601	Csf1r	Microglia
602	Siglech	Microglia
603	Fcrls	Microglia
604	Zfhx3	Microglia
605	Itgb5	Microglia
606	Cx3cr1	Microglia
607	Prkn	Microglia
608	Plxdc2	Microglia
609	Ly86	Microglia
610	Cfh	Microglia
611	Olfml3	Microglia
612	Hpgds	Microglia
613	Mertk	Microglia
614	Arhgap22	Microglia
615	Lair1	Microglia
616	Agmo	Microglia
617	C1qa	Microglia
618	Ctsd	Microglia
619	P2ry12	Microglia
620	Plek	Microglia
621	Hk2	Microglia
622	Lgmn	Microglia
623	Unc93b1	Microglia
624	Mpeg1	Microglia
625	C1qb	Microglia
626	Hexb	Microglia
627	P3h2	Microglia
628	C1qc	Microglia
629	Lrmda	Microglia
630	Ctsl	Microglia
631	Lpcat2	Microglia
632	Gpr34	Microglia
633	Tgfbr1	Microglia
634	Trem2	Microglia
635	Sparc	Microglia
636	Zfp710	Microglia
637	Cd9	Microglia
638	Ophn1	Microglia
639	Vsir	Microglia
640	Selplg	Microglia
641	Grn	Microglia
642	Rnf19b	Microglia
643	Cxcr2	Neutrophil
644	Il1r2	Neutrophil
645	S100a8	Neutrophil
646	S100a9	Neutrophil
647	Lilr4b	Neutrophil
648	Hdc	Neutrophil
649	Mmp9	Neutrophil
650	Csf3r	Neutrophil
651	Antxr2	Neutrophil
652	Pygl	Neutrophil
653	Cd44	Neutrophil
654	Ncf2	Neutrophil
655	Mxd1	Neutrophil
656	Gsr	Neutrophil
657	Itgam	Neutrophil
658	Lmnb1	Neutrophil
659	Fcer1g	Neutrophil
660	Entpd1	Neutrophil
661	Tyrobp	Neutrophil
662	Samsn1	Neutrophil
663	Srgn	Neutrophil
664	Ttr	Neutrophil
665	Dusp1	Neutrophil
666	Lcp1	Neutrophil
667	Lbr	Neutrophil
668	Lyst	Neutrophil
669	Neat1	Neutrophil
670	Svil	Neutrophil
671	Gm42418	Neutrophil
672	Coro1a	Neutrophil
673	Iqgap1	Neutrophil
674	Mcl1	Neutrophil
675	Cmip	Neutrophil
676	Cmss1	Neutrophil
677	Litaf	Neutrophil
678	Xylt1	Neutrophil
679	Lars2	Neutrophil
680	Tmcc1	Neutrophil
681	Rassf3	Neutrophil
682	Pfn1	Neutrophil
683	Rps12	Neutrophil
684	Actg1	Neutrophil
685	AY036118	Neutrophil
686	Cyba	Neutrophil
687	Rpl23a	Neutrophil
688	Arpc1b	Neutrophil
689	Sorl1	Neutrophil
690	Dennd4a	Neutrophil
691	Rplp2	Neutrophil
692	Myh9	Neutrophil
693	Sox10	Oligo
694	Olig1	Oligo
695	Fa2h	Oligo
696	Gjc3	Oligo
697	Plp1	Oligo
698	Pllp	Oligo
699	Ugt8a	Oligo
700	Bcas1	Oligo
701	S100a16	Oligo
702	Cnp	Oligo
703	Phldb1	Oligo
704	Gatm	Oligo
705	Tspan2	Oligo
706	Gltp	Oligo
707	Sirt2	Oligo
708	Mbp	Oligo
709	Scd2	Oligo
710	Sh3d19	Oligo
711	Cryab	Oligo
712	Arhgap23	Oligo
713	Enpp2	Oligo
714	Nfasc	Oligo
715	Slc44a1	Oligo
716	Abhd17b	Oligo
717	Epn2	Oligo
718	Phlpp1	Oligo
719	Pde4b	Oligo
720	Golga7	Oligo
721	Tmeff2	Oligo
722	Tsc22d4	Oligo
723	Fth1	Oligo
724	Tubb4a	Oligo
725	Rnf7	Oligo
726	Ppp1r16b	Oligo
727	Arpc1a	Oligo
728	Hipk2	Oligo
729	Aplp1	Oligo
730	Agap1	Oligo
731	Rab31	Oligo
732	Phactr3	Oligo
733	Sema6d	Oligo
734	Selenok	Oligo
735	Ywhaq	Oligo
736	Edil3	Oligo
737	Dscaml1	Oligo
738	Pcdh9	Oligo
739	Shisa4	Oligo
740	Frmd5	Oligo
741	Rere	Oligo
742	Grid2	Oligo
743	Tac1	Pvalb
744	Pvalb	Pvalb
745	Cox6a2	Pvalb
746	Tmem132c	Pvalb
747	Cemip	Pvalb
748	Cntnap3	Pvalb
749	Gm13629	Pvalb
750	Kcnc2	Pvalb
751	Gpr176	Pvalb
752	Phlda1	Pvalb
753	Rnd2	Pvalb
754	Erbb4	Pvalb
755	Btbd11	Pvalb
756	Ank1	Pvalb
757	Slit2	Pvalb
758	Ankrd29	Pvalb
759	Rnf144b	Pvalb
760	Cacna2d2	Pvalb
761	Cntnap4	Pvalb
762	Kcnc1	Pvalb
763	Kcnk3	Pvalb
764	Fndc5	Pvalb
765	Lgi2	Pvalb
766	Cplx1	Pvalb
767	Cntnap5c	Pvalb
768	Kcnmb2	Pvalb
769	Scrt1	Pvalb
770	Nacc2	Pvalb
771	Zfp385a	Pvalb
772	Vamp1	Pvalb
773	Vwc2	Pvalb
774	Ppp1cc	Pvalb
775	Hunk	Pvalb
776	Ppargc1a	Pvalb
777	Ankrd34b	Pvalb
778	Esrrg	Pvalb
779	Tmem44	Pvalb
780	Mkx	Pvalb
781	Glrx5	Pvalb
782	Man2a2	Pvalb
783	Clip4	Pvalb
784	Akain1	Pvalb
785	9330182L06Rik	Pvalb
786	Scn1a	Pvalb
787	Hapln4	Pvalb
788	Fgf12	Pvalb
789	Stac2	Pvalb
790	Lancl1	Pvalb
791	Cacng2	Pvalb
792	Mrpl12	Pvalb
793	Nts	SUB
794	Gpr161	SUB
795	Gm2115	SUB
796	Gm2164	SUB
797	Lxn	SUB
798	Slc17a6	SUB
799	Pou3f1	SUB
800	Stac	SUB
801	Adamts2	SUB
802	Nr4a2	SUB
803	Cbwd1	SUB
804	Vat1l	SUB
805	Cdkl4	SUB
806	Dnah9	SUB
807	Rspo2	SUB
808	Etv1	SUB
809	Ntng1	SUB
810	Crim1	SUB
811	Tmtc4	SUB
812	Cntnap5b	SUB
813	Rxfp1	SUB
814	Fgf11	SUB
815	Tenm3	SUB
816	Bhlhe40	SUB
817	Aph1b	SUB
818	Cttnbp2	SUB
819	Lonrf1	SUB
820	Raver2	SUB
821	Plpp6	SUB
822	Tenm2	SUB
823	Gfra1	SUB
824	Samd5	SUB
825	Rit2	SUB
826	Cds1	SUB
827	Zdbf2	SUB
828	Rab9b	SUB
829	Pole4	SUB
830	Mal2	SUB
831	Crym	SUB
832	Chd9	SUB
833	Adgra1	SUB
834	Hcn1	SUB
835	Sec14l1	SUB
836	Fras1	SUB
837	Grm5	SUB
838	Banf2	SUB
839	Etv5	SUB
840	Syt4	SUB
841	Nt5dc3	SUB
842	Hlf	SUB
843	Htr3a	Sncg
844	Sp8	Sncg
845	Cxcl14	Sncg
846	Frem1	Sncg
847	Cnr1	Sncg
848	Wnt5a	Sncg
849	Adarb2	Sncg
850	Yjefn3	Sncg
851	Npas1	Sncg
852	Tnfaip8l3	Sncg
853	C130073E24Rik	Sncg
854	Egln3	Sncg
855	Rgs12	Sncg
856	Pde5a	Sncg
857	Dlx6os1	Sncg
858	Dlx1as	Sncg
859	Slc44a5	Sncg
860	Adam12	Sncg
861	Kctd12	Sncg
862	Nr2f2	Sncg
863	Mir670hg	Sncg
864	Necab2	Sncg
865	Htr2c	Sncg
866	Fxyd6	Sncg
867	Plppr1	Sncg
868	Cadps2	Sncg
869	Npas3	Sncg
870	Trp53i11	Sncg
871	Nrxn3	Sncg
872	Necab1	Sncg
873	Gng4	Sncg
874	Rgmb	Sncg
875	Celf6	Sncg
876	Cck	Sncg
877	Gng2	Sncg
878	Hrh2	Sncg
879	Grip1	Sncg
880	Col19a1	Sncg
881	Slc7a14	Sncg
882	Shisa9	Sncg
883	Kcnip1	Sncg
884	Vstm2a	Sncg
885	Ankrd50	Sncg
886	Cplx2	Sncg
887	Abat	Sncg
888	Atf5	Sncg
889	Zbtb16	Sncg
890	Mamld1	Sncg
891	Mgat5b	Sncg
892	Neto1	Sncg
893	Rbp4	Sst
894	Lypd6	Sst
895	Rab3b	Sst
896	Grin3a	Sst
897	Elfn1	Sst
898	Kctd8	Sst
899	Mgat4c	Sst
900	Lypd6b	Sst
901	Trhde	Sst
902	Gm28175	Sst
903	Calb1	Sst
904	Gm16083	Sst
905	Glce	Sst
906	Grm1	Sst
907	Rab27b	Sst
908	Arx	Sst
909	Sptb	Sst
910	Rpp25	Sst
911	Satb1	Sst
912	Pygo1	Sst
913	Ptchd4	Sst
914	Galntl6	Sst
915	Arnt2	Sst
916	Xkr4	Sst
917	Elavl2	Sst
918	Bcl9	Sst
919	Cdh13	Sst
920	Astn2	Sst
921	Adcyap1r1	Sst
922	Tmem91	Sst
923	Nxph1	Sst
924	Camk2n2	Sst
925	Chodl	Sst Chodl
926	Crhbp	Sst Chodl
927	Sst	Sst Chodl
928	Tacr1	Sst Chodl
929	Lhx6	Sst Chodl
930	Nos1	Sst Chodl
931	Sfrp1	Sst Chodl
932	Npy	Sst Chodl
933	9330158H04Rik	Sst Chodl
934	Oxtr	Sst Chodl
935	Sp9	Sst Chodl
936	Col25a1	Sst Chodl
937	Bace2	Sst Chodl
938	Adgrg6	Sst Chodl
939	L3mbtl4	Sst Chodl
940	Fndc1	Sst Chodl
941	Gm1604a	Sst Chodl
942	Ntn1	Sst Chodl
943	Klf5	Sst Chodl
944	Pcdh18	Sst Chodl
945	Scn9a	Sst Chodl
946	Alk	Sst Chodl
947	Slc7a3	Sst Chodl
948	Chrm2	Sst Chodl
949	E430024P14Rik	Sst Chodl
950	Cort	Sst Chodl
951	Mrap2	Sst Chodl
952	Pxylp1	Sst Chodl
953	Cygb	Sst Chodl
954	Rarb	Sst Chodl
955	Ache	Sst Chodl
956	Sox1	Sst Chodl
957	Cpne4	Sst Chodl
958	Zcchc12	Sst Chodl
959	Pam	Sst Chodl
960	Adamtsl1	Sst Chodl
961	Gm38505	Sst Chodl
962	Nkain3	Sst Chodl
963	Gm32647	Sst Chodl
964	Vat1	Sst Chodl
965	Adamts3	Sst Chodl
966	Vstm2b	Sst Chodl
967	Acsl1	Sst Chodl
968	Ptprt	Sst Chodl
969	Dap3	Sst Chodl
970	Aff2	Sst Chodl
971	Thsd7b	Sst Chodl
972	Gpr88	Sst Chodl
973	Cdh4	Sst Chodl
974	Sccpdh	Sst Chodl
975	Themis	TCell
976	Gm2682	TCell
977	Cd226	TCell
978	Itk	TCell
979	Grap2	TCell
980	Ms4a4b	TCell
981	Stat4	TCell
982	Skap1	TCell
983	Ptpn22	TCell
984	Mndal	TCell
985	Ahnak	TCell
986	Prkcq	TCell
987	H2-Q7	TCell
988	Itga4	TCell
989	Lcp2	TCell
990	Bcl2	TCell
991	Gramd3	TCell
992	Pde7a	TCell
993	AU020206	TCell
994	Prkch	TCell
995	Epsti1	TCell
996	Cblb	TCell
997	Inpp4b	TCell
998	Tnfaip3	TCell
999	Mbnl1	TCell
1000	H2-K1	TCell
1001	Itgb1	TCell
1002	Fyn	TCell
1003	Ccnd2	TCell
1004	Zc3hav1	TCell
1005	Gm26917	TCell
1006	Mllt3	TCell
1007	Ptprc	TCell
1008	Tox	TCell
1009	Fryl	TCell
1010	Smyd3	TCell
1011	Lncpint	TCell
1012	Lrba	TCell
1013	Rps27	TCell
1014	4932438A13Rik	TCell
1015	Zfp292	TCell
1016	Rpl12	TCell
1017	Pik3cd	TCell
1018	Ndfip1	TCell
1019	Itpkb	TCell
1020	Rps15a	TCell
1021	Peak1	TCell
1022	Prrc2c	TCell
1023	Pdcd4	TCell
1024	Ikzf1	TCell
1025	Vip	Vip
1026	Igf1	Vip
1027	Igsf3	Vip
1028	Zfp804a	Vip
1029	Ap1s2	Vip
1030	Adra1b	Vip
1031	Fstl5	Vip
1032	Gpd1	Vip
1033	Rgs10	Vip
1034	Cit	Vip
1035	Dlx1	Vip
1036	Sdk1	Vip
1037	Vstm2l	Vip
1038	Synpr	Vip
1039	Srrm4	Vip
1040	Sobp	Vip
1041	Limch1	Vip
1042	Sntg1	Vip
1043	Sorcs3	Vip
1044	Magi3	Vip
1045	Slc24a3	Vip
1046	Nbea	Vip
1047	Ccser1	Vip
1048	Cntn4	Vip
1049	Nhs	Vip
1050	Thsd7a	Vip
1051	Ogt	Vip
1052	Kcnb2	Vip
1053	Grm8	Vip
1054	Inpp5f	Vip
1055	Ctif	Vip
1056	Tcf4	Vip
1057	Sorcs1	Vip

## Sheet: S3 Truth
Supplementary Table S3: Ground truth and estimations of cell type proportions in AD sample
	Astro	BCell	CA	DG	Endo	L2/3 IT CTX	L4 IT CTX	L4/5 IT CTX	L5 IT CTX	L5 PT CTX	L5/6 IT CTX	L5/6 NP CTX	L6 CT CTX	L6 IT CTX	L6b CTX	Lamp5	Macrophage	Microglia	Neutrophil	Oligo	Pvalb	SUB	Sncg	Sst	Sst Chodl	TCell	Vip
AAACACCAATAACTGC-1	0.0697674	0	0	0	0	0	0	0	0	0	0	0.0232558	0.488372	0.186047	0	0.0232558	0	0.0465116	0	0.0697674	0.0465116	0	0	0.0465116	0	0	0
AAACAGAGCGACTCCT-1	0.277778	0	0	0	0	0	0	0	0	0	0	0	0	0	0	0	0	0.0555556	0	0.416667	0.0277778	0	0.0555556	0.0277778	0	0	0.138889
AAACAGCTTTCAGAAG-1	0.0487805	0	0	0	0	0.0243902	0.292683	0.487805	0.0243902	0	0.0243902	0	0	0	0	0	0	0.0487805	0	0	0	0	0	0.0487805	0	0	0
AAACAGGGTCTATATT-1	0.102564	0	0	0	0	0	0	0.025641	0.025641	0.307692	0.179487	0	0	0	0.025641	0	0	0.0512821	0	0.153846	0.0512821	0	0	0.0769231	0	0	0
AAACCGGGTAGGTACC-1	0	0	0.977273	0	0	0	0	0	0	0	0	0	0	0	0	0	0	0	0	0	0.0227273	0	0	0	0	0	0
AAACCGTTCGTCCAGG-1	0.214286	0	0.238095	0.166667	0	0	0	0	0	0	0	0	0	0	0	0	0	0.142857	0	0.119048	0	0	0.047619	0.0238095	0	0	0.047619
AAACCTCATGAAGTTG-1	0.0491803	0	0	0	0	0	0	0.0163934	0	0	0.163934	0.0163934	0.409836	0.0819672	0	0	0	0.114754	0	0.0983607	0.0327869	0	0	0.0163934	0	0	0
AAACGAAGAACATACC-1	0.125	0	0	0.03125	0	0.09375	0	0	0	0.09375	0	0	0	0	0	0.03125	0	0.0625	0	0.15625	0.03125	0	0	0.3125	0	0.03125	0.03125
AAACGAAGATGGAGTA-1	0.0652174	0	0	0	0	0.869565	0	0	0	0	0	0	0	0	0	0	0	0	0	0.0217391	0	0	0.0217391	0	0	0	0.0217391
AAACGAGACGGTTGAT-1	0.121212	0	0	0	0.030303	0	0	0	0	0	0	0.030303	0	0	0	0	0	0.121212	0	0.69697	0	0	0	0	0	0	0
AAACGGGTTGGTATCC-1	0.139535	0	0	0	0	0.744186	0	0	0	0	0	0	0	0	0	0.0232558	0	0.0232558	0	0	0.0232558	0	0.0232558	0.0232558	0	0	0
AAACTAACGTGGCGAC-1	0.272727	0	0	0	0	0	0	0	0	0	0	0	0	0	0	0.0227273	0	0.0227273	0	0.25	0.113636	0	0.0454545	0.181818	0.0227273	0	0.0681818
AAACTCGTGATATAAG-1	0.0666667	0	0	0	0	0	0	0	0	0	0	0	0	0	0	0	0	0.0666667	0	0.4	0.2	0	0	0	0	0	0.266667
AAACTGCTGGCTCCAA-1	0.326087	0	0	0	0	0	0	0	0	0	0	0	0	0	0	0	0	0.0869565	0	0.5	0.0434783	0	0	0.0217391	0	0	0.0217391
AAACTTAATTGCACGC-1	0.0833333	0	0	0	0	0.25	0.0555556	0.305556	0	0	0	0	0	0	0	0.0555556	0	0.166667	0	0.0277778	0.0277778	0	0	0	0	0	0.0277778
AAACTTGCAAACGTAT-1	0.0714286	0	0	0	0	0	0	0	0	0	0	0	0	0	0.0714286	0	0	0.357143	0	0.5	0	0	0	0	0	0	0
AAAGACATGAAGTTTA-1	0.20354	0	0	0	0.00884956	0	0	0	0	0	0	0	0	0	0	0.079646	0	0.0265487	0	0.176991	0.0973451	0	0.0973451	0.20354	0.00884956	0	0.0973451
AAAGACCCAAGTCGCG-1	0.175	0	0	0	0.025	0.05	0	0	0	0.05	0	0	0	0	0	0	0	0.05	0	0.15	0.175	0	0	0.3	0	0	0.025
AAAGACTGGGCGCTTT-1	0.056338	0	0	0	0.0140845	0	0.577465	0.169014	0.028169	0	0	0	0	0	0	0	0	0.0140845	0	0.0985915	0.0422535	0	0	0	0	0	0
AAAGGCCCTATAATAC-1	0.0625	0	0	0	0	0	0	0	0.0625	0.3125	0.03125	0.125	0.03125	0.125	0	0	0	0.09375	0	0.09375	0	0	0	0.0625	0	0	0
AAAGGCTCTCGCGCCG-1	0.464286	0	0.0357143	0.0357143	0	0	0	0	0	0	0	0	0	0	0	0	0	0.178571	0	0.107143	0	0	0.107143	0.0714286	0	0	0
AAAGGGATGTAGCAAG-1	0.117647	0	0	0	0	0	0	0	0	0	0	0	0	0	0	0	0	0.117647	0	0.529412	0.235294	0	0	0	0	0	0
AAAGGGCAGCTTGAAT-1	0.0769231	0	0	0	0	0	0	0.0192308	0	0	0.115385	0	0.480769	0	0	0	0	0.115385	0	0.134615	0.0192308	0	0	0	0	0	0.0384615
AAAGGTAAGCTGTACC-1	0.322581	0	0	0	0.0322581	0	0	0	0	0	0	0	0	0	0	0	0	0.0967742	0	0.225806	0.129032	0	0.0322581	0.0322581	0	0	0.129032
AAAGTAGCATTGCTCA-1	0	0	0.986301	0	0	0	0	0	0	0	0	0	0	0	0	0	0	0	0	0	0.0136986	0	0	0	0	0	0
AAAGTCACTGATGTAA-1	0.186047	0	0	0	0.0465116	0.0465116	0	0	0	0.0232558	0	0	0	0	0	0.0232558	0	0.0697674	0	0.209302	0	0	0	0.27907	0.0697674	0	0.0465116
AAAGTCGACCCTCAGT-1	0.222222	0	0	0	0.0277778	0	0.0277778	0.0277778	0	0.277778	0.0555556	0	0	0	0	0	0	0.277778	0	0.0833333	0	0	0	0	0	0	0
AAAGTGTGATTTATCT-1	0.0689655	0	0.356322	0.206897	0.0229885	0	0	0	0	0	0	0	0	0	0	0.0689655	0	0.0344828	0	0.0574713	0.0689655	0	0.0344828	0.045977	0	0	0.0344828
AAAGTTGACTCCCGTA-1	0.12987	0	0.025974	0.584416	0.025974	0.0519481	0	0	0	0	0	0	0	0	0	0.025974	0	0.0519481	0	0.038961	0.012987	0	0.012987	0.038961	0	0	0
AAATAACCATACGGGA-1	0.189189	0	0	0	0.027027	0	0	0	0	0	0	0	0	0	0	0.108108	0	0.108108	0	0.405405	0	0.027027	0	0.0810811	0	0	0.0540541
AAATACCTATAAGCAT-1	0.0909091	0	0	0	0.295455	0	0	0	0	0	0	0	0	0	0	0	0.0227273	0.113636	0	0.477273	0	0	0	0	0	0	0
AAATAGGGTGCTATTG-1	0.125	0	0	0.729167	0.0104167	0	0	0	0	0	0	0	0	0	0	0.0416667	0	0.03125	0	0.0104167	0	0	0.0520833	0	0	0	0
AAATCGCGGAAGGAGT-1	0.119048	0	0	0	0	0.761905	0	0	0	0	0	0	0	0	0	0.0238095	0	0.0238095	0	0.0238095	0.0238095	0	0	0	0	0	0.0238095
AAATCGTGTACCACAA-1	0.0851064	0	0	0	0.0851064	0	0	0	0	0	0	0	0	0	0	0	0	0.0425532	0	0.340426	0.319149	0	0.0212766	0.0212766	0	0	0.0851064
AAATGATTCGATCAGC-1	0.48	0	0.04	0	0.12	0.04	0	0.04	0	0	0	0	0	0	0	0	0	0.12	0	0.08	0	0	0.04	0	0	0	0.04
AAATGCTCGTTACGTT-1	0.0243902	0	0	0	0	0	0	0.097561	0.195122	0.317073	0	0.097561	0	0	0	0	0	0.0731707	0	0.097561	0.0487805	0	0	0.0487805	0	0	0
AAATGGCATGTCTTGT-1	0.181818	0	0	0.0227273	0	0.159091	0	0	0	0.0227273	0	0	0.0227273	0	0	0.0227273	0	0.0681818	0	0.295455	0.0454545	0	0.0454545	0.0909091	0	0	0.0227273
AAATGGCCCGTGCCCT-1	0.181818	0	0	0	0.0227273	0	0	0	0	0	0	0	0.25	0.0681818	0.0681818	0	0	0.0681818	0	0.340909	0	0	0	0	0	0	0
AAATGGTCAATGTGCC-1	0.153846	0	0	0	0	0	0	0	0	0	0	0	0	0	0	0	0	0.0769231	0	0.461538	0.307692	0	0	0	0	0	0
AAATGTGGGTGCTCCT-1	0.146341	0	0	0	0.0243902	0.0243902	0	0	0	0	0	0	0	0	0	0.0487805	0	0.121951	0	0.439024	0	0	0	0.170732	0	0	0.0243902
AAATTAACGGGTAGCT-1	0.09375	0	0	0	0.0625	0	0.0625	0	0	0	0	0	0	0	0	0	0	0.125	0	0.53125	0.125	0	0	0	0	0	0
AAATTACACGACTCTG-1	0.0909091	0	0	0	0.0227273	0	0	0	0	0	0	0	0	0	0	0	0	0.159091	0	0.659091	0.0227273	0	0	0.0454545	0	0	0
AAATTACCTATCGATG-1	0.305556	0	0	0	0	0.0277778	0	0	0	0	0	0	0	0	0	0	0	0.166667	0	0.194444	0.0833333	0	0.0833333	0.0277778	0	0	0.111111
AAATTGATAGTCCTTT-1	0.105263	0	0.473684	0	0	0	0	0	0	0	0	0	0	0	0	0	0	0.368421	0	0.0526316	0	0	0	0	0	0	0
AAATTGCGGCGGTTCT-1	0.097561	0	0	0	0	0.756098	0	0	0	0	0	0	0	0	0	0.0243902	0	0.0731707	0	0	0	0	0.0243902	0.0243902	0	0	0
AAATTTACCGAAATCC-1	0	0	0	0	0	0	0	0	0	0.03125	0	0	0	0	0	0	0	0.15625	0	0.6875	0.03125	0	0.03125	0.03125	0.03125	0	0
AAATTTGCGGGTGTGG-1	0.655172	0	0	0	0.0689655	0	0	0	0	0	0	0	0	0	0	0.0344828	0	0.137931	0	0.103448	0	0	0	0	0	0	0
AACAACTGGTAGTTGC-1	0.592105	0	0	0	0.0526316	0.0131579	0	0	0	0	0	0	0	0	0	0	0.0131579	0.0394737	0	0.289474	0	0	0	0	0	0	0
AACAATACATTGTCGA-1	0.0571429	0	0	0	0.0285714	0	0	0	0	0	0	0	0	0	0	0	0	0.142857	0	0.0571429	0.0285714	0.657143	0	0.0285714	0	0	0
AACAATTACTCTACGC-1	0.0571429	0	0	0	0.0571429	0	0	0	0	0	0.114286	0	0.457143	0.114286	0.0285714	0	0	0	0	0.142857	0	0	0	0.0285714	0	0	0
AACACGACTGTACTGA-1	0.173077	0	0	0.0384615	0.0192308	0.0961538	0	0	0	0.0192308	0	0	0	0	0	0.153846	0	0.0769231	0	0.269231	0	0	0.0192308	0.115385	0.0192308	0	0
AACACGAGACGCGGCC-1	0.212766	0	0	0	0	0	0	0	0	0	0	0	0	0	0	0	0	0.531915	0	0.234043	0	0	0	0.0212766	0	0	0
AACACGCGGCCGCGAA-1	0.139535	0	0	0	0	0	0.0232558	0.0232558	0	0.209302	0.255814	0	0.0465116	0	0	0	0	0.116279	0	0.162791	0	0	0	0.0232558	0	0	0
AACAGCTGTGTGGCAA-1	0.0277778	0	0.194444	0	0	0	0	0	0	0.0277778	0	0	0	0	0	0	0	0.416667	0	0	0.0277778	0.25	0	0.0277778	0	0	0.0277778
AACAGGAAATCGAATA-1	0.263158	0	0	0	0.0263158	0.0789474	0	0	0	0.0263158	0	0	0	0	0	0	0	0.0526316	0	0.263158	0.0263158	0	0.0263158	0.131579	0	0	0.105263
AACAGGATGGGCCGCG-1	0.227273	0	0	0	0	0	0	0	0	0	0	0	0	0	0	0	0	0.136364	0	0.636364	0	0	0	0	0	0	0
AACATATCAACTGGTG-1	0.285714	0	0.0357143	0	0	0	0	0	0	0	0	0	0	0	0	0	0	0.107143	0	0.535714	0	0	0	0	0	0	0.0357143
AACATCGATACGTCTA-1	0.391304	0	0	0	0.0434783	0	0	0	0	0	0	0	0	0	0	0.0217391	0	0.108696	0	0.173913	0.130435	0	0.0869565	0.0217391	0	0	0.0217391
AACATTGAAGTTGATC-1	0.122449	0	0	0	0.0204082	0	0	0.0204082	0.102041	0.183673	0.0408163	0.0612245	0.0408163	0.0612245	0.0204082	0	0	0.0816327	0	0.163265	0.0612245	0	0	0.0204082	0	0	0
AACATTGGTCAGCCGT-1	0.272727	0	0	0	0.0909091	0	0	0	0	0	0	0	0	0	0	0	0.0909091	0.181818	0	0.272727	0	0	0	0	0	0.0909091	0
AACCAAGACTTCTCTG-1	0.0588235	0	0	0	0.0588235	0	0	0	0	0	0	0	0.0588235	0	0.205882	0	0	0.0882353	0	0.529412	0	0	0	0	0	0	0
AACCAGTATCACTCTT-1	0	0	0	0	0	0	0	0	0	0	0	0	0	0	0	0	0	0.0645161	0	0.935484	0	0	0	0	0	0	0
AACCATAGGGTTGAAC-1	0	0	0	0	0	0.857143	0	0	0	0	0	0	0	0	0	0	0	0.0357143	0	0	0.0357143	0	0	0	0	0	0.0714286
AACCATGGGATCGCTA-1	0	0	0	0	0	0	0	0	0	0.333333	0.666667	0	0	0	0	0	0	0	0	0	0	0	0	0	0	0	0
AACCCAGAGACGGAGA-1	0.162162	0	0	0.0540541	0.027027	0	0	0	0	0	0	0	0	0	0	0	0	0.162162	0	0.513514	0	0	0	0.0810811	0	0	0
AACCCATCCCATGATC-1	0	0	0	0	0	0.047619	0	0	0.047619	0.428571	0.142857	0.119048	0.0238095	0	0	0	0	0.0952381	0	0.047619	0.0238095	0	0	0.0238095	0	0	0
AACCCGACAACCCGTG-1	0.166667	0	0	0	0.0416667	0.0416667	0.0208333	0.354167	0	0.0208333	0	0	0	0	0	0	0	0.0625	0	0.166667	0.0625	0	0	0.0625	0	0	0
AACCCTACTGTCAATA-1	0.35	0	0.1	0.1	0	0.1	0	0	0	0	0	0	0	0	0	0.05	0	0.3	0	0	0	0	0	0	0	0	0
AACCCTGGTGGAACCA-1	0.2	0	0	0	0.0285714	0.114286	0	0	0	0	0	0	0	0	0	0	0	0.114286	0	0.4	0.0285714	0	0	0.0857143	0.0285714	0	0
AACCGAGCTTGGTCAT-1	0	0	0	0	0	0	0	0	0	0	0	0	0	0	0	0	0	0.16	0	0.6	0.24	0	0	0	0	0	0
AACCGCTAAGGGATGC-1	0.444444	0	0	0	0.0555556	0	0	0	0	0	0	0	0	0	0	0.166667	0	0.0833333	0	0.138889	0	0	0.0833333	0	0	0	0.0277778
AACCGTTGTGTTTGCT-1	0.333333	0	0	0	0.030303	0.151515	0	0	0	0	0	0	0	0	0	0.030303	0	0.0606061	0	0.121212	0.030303	0	0	0.212121	0.030303	0	0
AACCTAAAGCCGTCCG-1	0.0888889	0	0	0	0.0222222	0.111111	0	0	0	0	0	0	0.0222222	0	0	0.0666667	0	0.0888889	0	0.244444	0.0444444	0	0.111111	0.2	0	0	0
AACCTTTAAATACGGT-1	0.235294	0	0.117647	0	0	0	0	0	0	0	0	0	0	0	0	0.0588235	0	0.352941	0	0.0588235	0.117647	0	0	0.0588235	0	0	0
AACCTTTACGACGTCT-1	0.4	0	0	0	0.0333333	0	0	0	0	0	0	0	0	0	0	0.0333333	0	0.0666667	0	0.233333	0.0333333	0	0.0333333	0.0333333	0	0	0.133333
AACGAAAGTCGTCCCA-1	0.0909091	0	0	0	0	0.386364	0.340909	0.0681818	0	0	0	0	0	0	0	0	0	0	0	0.0681818	0.0227273	0	0	0.0227273	0	0	0
AACGATAATGCCGTAG-1	0.428571	0	0.047619	0	0	0	0	0	0	0	0	0	0	0	0	0	0	0.190476	0	0.142857	0.0952381	0	0.0952381	0	0	0	0
AACGATAGAAGGGCCG-1	0.171429	0	0	0	0.0571429	0.0571429	0	0	0	0	0	0	0	0	0	0	0	0.0285714	0	0.371429	0.0571429	0	0	0.257143	0	0	0
AACGATATGTCAACTG-1	0.0357143	0	0	0	0	0	0	0	0	0	0	0	0	0	0	0	0	0.0714286	0	0.892857	0	0	0	0	0	0	0
AACGCATGATCTGGGT-1	0.268293	0	0	0	0.0487805	0	0	0	0	0	0	0.195122	0	0	0	0	0	0	0	0.439024	0	0	0.0487805	0	0	0	0
AACGCGAACGGCAACA-1	0.1	0	0	0	0.02	0.16	0.62	0	0	0	0	0	0	0	0	0	0	0	0	0.04	0.02	0	0	0	0	0	0.04
AACGCGACCTTGGGCG-1	0.139535	0	0.0697674	0	0	0.372093	0.0232558	0.0232558	0	0	0	0	0	0.186047	0	0.0232558	0	0.0232558	0	0.0930233	0.0465116	0	0	0	0	0	0
AACGCGGTCTCCAGCC-1	0.047619	0	0	0	0	0	0	0	0	0	0	0	0	0	0	0	0	0.285714	0	0.571429	0.0952381	0	0	0	0	0	0
AACGCTGTTGCTGAAA-1	0	0	0	0	0	0	0	0	0	0	0	0	0	0	0	0	0	0	0	1	0	0	0	0	0	0	0
AACGGACGTACGTATA-1	0	0	0	0	0.5	0	0	0	0	0	0	0	0	0	0	0	0	0	0	0.5	0	0	0	0	0	0	0
AACGGCCATCTCCGGT-1	0.457143	0	0	0.342857	0.0285714	0	0	0	0	0	0	0	0	0	0	0	0	0.142857	0	0.0285714	0	0	0	0	0	0	0
AACGTACTGTGGGTAC-1	0.333333	0	0.4	0	0	0	0	0	0	0	0	0	0	0	0	0	0	0.0666667	0	0.2	0	0	0	0	0	0	0
AACGTAGTCTACCCAT-1	0.0212766	0	0	0	0	0	0	0	0	0.0212766	0.234043	0.0212766	0.297872	0	0	0	0	0.106383	0	0.106383	0.106383	0	0	0.0638298	0.0212766	0	0
AACGTCAGACTAGTGG-1	0.222222	0	0	0	0.015873	0.047619	0	0	0	0.015873	0	0	0	0	0	0.015873	0	0.0634921	0	0.238095	0.142857	0	0	0.190476	0	0.031746	0.015873
AACGTGATGAAGGACA-1	0.181818	0	0	0	0.0363636	0.2	0	0	0	0	0	0	0	0	0	0.0363636	0	0.0727273	0	0.163636	0.0909091	0	0.0181818	0.163636	0	0.0181818	0.0181818
AACGTGCGAAAGTCTC-1	0.075	0	0	0	0.025	0	0	0	0	0	0	0	0	0	0	0	0	0.35	0	0.5	0.025	0	0	0.025	0	0	0
AACGTTATCAGCACCT-1	0.025641	0	0	0	0	0.74359	0	0	0	0	0	0	0	0	0	0.0512821	0	0.0769231	0	0.025641	0	0	0.0512821	0	0	0	0.025641
AACTAGCGTATCGCAC-1	0.295455	0	0	0	0.0454545	0	0	0	0	0	0	0	0.0227273	0	0	0	0	0.0227273	0	0.340909	0.0227273	0	0	0.25	0	0	0
AACTAGGCTTGGGTGT-1	0.04	0	0.68	0	0	0	0	0	0	0	0	0	0	0	0	0	0	0.04	0	0.2	0.04	0	0	0	0	0	0
AACTCAAGTTAATTGC-1	0.0714286	0	0	0	0.178571	0	0	0	0	0	0	0	0	0	0	0	0	0.0714286	0	0.607143	0	0	0	0	0	0	0.0714286
AACTCCTAATCCCATG-1	0.27027	0	0	0	0	0	0	0	0	0	0	0	0	0	0	0.108108	0	0.0540541	0	0.162162	0.189189	0	0.0810811	0.0810811	0.027027	0	0.027027
AACTCGATGGCGCAGT-1	0.0645161	0	0	0	0.0322581	0	0	0.387097	0.0967742	0.0322581	0	0.0322581	0	0	0	0	0	0.0645161	0	0.16129	0.0645161	0	0	0.0645161	0	0	0
AACTCTCAATAGAGCG-1	0.181818	0	0	0	0.0909091	0	0	0	0	0	0	0	0	0	0	0.030303	0	0.0606061	0	0.606061	0	0	0	0	0	0	0.030303
AACTCTCAGTGTGCTC-1	0.0285714	0	0.00952381	0.866667	0	0	0	0	0	0	0	0	0	0	0	0	0	0.0190476	0	0.0190476	0.0285714	0	0.00952381	0	0	0	0.0190476
AACTGAGGTCAGCGTC-1	0.297297	0	0	0	0	0	0	0	0	0	0	0	0	0	0	0	0	0.108108	0	0.513514	0.027027	0	0.027027	0.027027	0	0	0
AACTGATATTAGGCCT-1	0.0487805	0	0	0	0.0243902	0.0243902	0	0	0	0	0	0	0	0	0	0	0	0.097561	0	0.756098	0	0	0	0.0487805	0	0	0
AACTGGGTCCCGACGT-1	0	0	0	0	0.03125	0	0	0	0	0	0	0	0	0	0	0	0	0.21875	0	0.75	0	0	0	0	0	0	0
AACTGGGTTCGAGCCG-1	0.177778	0	0	0	0	0.0222222	0	0	0	0	0	0	0	0	0	0	0	0.0444444	0	0.711111	0	0	0.0222222	0	0.0222222	0	0
AACTGGTGTGGGCCTT-1	0.116279	0	0	0.0232558	0	0.0465116	0	0	0	0.0232558	0	0	0	0	0	0.0232558	0	0.0697674	0	0.325581	0.0232558	0	0.0232558	0.27907	0	0	0.0465116
AACTTCTGCGTCTATC-1	0.0864198	0	0	0	0.0246914	0.0123457	0.666667	0.0123457	0	0	0	0	0	0	0	0	0	0.0493827	0	0.0617284	0.0617284	0	0	0	0	0	0.0246914
AACTTGCCCGTATGCA-1	0.0869565	0	0	0	0.0217391	0	0	0	0	0	0.0652174	0	0.413043	0.108696	0.0217391	0	0	0.0434783	0	0.195652	0.0217391	0	0	0.0217391	0	0	0
AACTTGCGTTCTCGCG-1	0.145455	0	0	0	0	0.345455	0.4	0	0	0	0	0	0	0	0	0	0	0.0363636	0	0.0363636	0.0181818	0	0	0	0	0	0.0181818
AACTTTACGGGAGCTT-1	0.0540541	0	0	0	0	0.756757	0	0	0	0	0	0	0	0	0	0	0	0.0540541	0	0	0.0540541	0	0	0	0	0	0.0810811
AACTTTAGCTGCTGAG-1	0.133333	0	0	0	0.0666667	0.0666667	0	0	0	0	0	0	0	0	0	0	0	0.0333333	0	0.2	0.0333333	0	0	0.4	0.0333333	0.0333333	0
AAGAAGGATCAGTTAG-1	0.0263158	0	0	0	0	0	0.157895	0.315789	0.105263	0	0	0.0789474	0	0	0	0.0526316	0	0.0263158	0	0.131579	0.105263	0	0	0	0	0	0
AAGACCCAACTGAACA-1	0.454545	0	0	0.030303	0.30303	0	0	0	0	0	0	0	0	0	0	0.0606061	0	0.0909091	0	0.0606061	0	0	0	0	0	0	0
AAGACTAACCCGTTGT-1	0.0422535	0	0	0	0.028169	0	0.760563	0.028169	0	0	0	0	0	0	0	0	0	0.056338	0	0.028169	0.0422535	0	0	0	0	0	0.0140845
AAGACTCACGCCCACT-1	0.185185	0	0	0	0.037037	0	0	0	0	0	0	0	0.0185185	0	0	0.0555556	0	0.0925926	0	0.166667	0.12963	0	0.185185	0.0740741	0	0	0.0555556
AAGACTGCAAGCTACT-1	0.155556	0	0	0	0	0	0	0	0	0	0	0	0	0	0	0.0666667	0	0.155556	0	0.488889	0.133333	0	0	0	0	0	0
AAGAGATGAATCGGTA-1	0.0681818	0	0	0	0	0	0	0	0	0	0.181818	0	0.386364	0.113636	0	0	0	0.113636	0	0.136364	0	0	0	0	0	0	0
AAGAGCTCTTTATCGG-1	0.0588235	0	0	0	0.0588235	0	0	0	0	0	0	0	0	0	0	0	0	0.176471	0	0.705882	0	0	0	0	0	0	0
AAGAGGATGTACGCGA-1	0	0	0.934426	0	0	0	0	0	0	0	0	0	0	0	0	0	0	0.0327869	0	0.0163934	0	0	0	0.0163934	0	0	0
AAGAGGCATGGATCGC-1	0.0882353	0	0	0	0	0	0	0	0	0	0	0	0	0	0	0	0	0.117647	0	0.794118	0	0	0	0	0	0	0
AAGATGGCACCGGACC-1	0.375	0	0	0	0.1	0	0	0	0	0	0	0	0	0	0	0	0	0.175	0	0.3	0	0	0.025	0	0	0.025	0
AAGATTGGCGGAACGT-1	0.0714286	0	0	0	0.0357143	0	0	0	0	0	0	0.0357143	0	0	0	0	0	0.107143	0	0.428571	0.107143	0	0.0357143	0.142857	0	0	0.0357143
AAGCACCCTGCGTATC-1	0.75	0	0	0.125	0.0625	0	0	0	0	0	0	0	0	0	0	0	0	0	0	0.0625	0	0	0	0	0	0	0
AAGCATACTCTCCTGA-1	0.285714	0	0.285714	0	0	0	0	0	0	0	0	0	0	0	0	0	0	0.142857	0	0.0714286	0.214286	0	0	0	0	0	0
AAGCCGCCGTGAAATC-1	0.0576923	0	0	0	0.0384615	0	0	0	0	0.0769231	0	0.0384615	0.326923	0.192308	0	0.0192308	0	0.134615	0	0.0576923	0	0	0.0192308	0.0384615	0	0	0
AAGCGGCGTCATGGGT-1	0.27027	0	0	0	0.027027	0	0	0	0	0	0	0	0	0	0	0.027027	0	0.027027	0	0.324324	0.243243	0	0	0.027027	0.027027	0	0.027027
AAGCGTCCCTCATCGA-1	0.269231	0	0	0	0	0	0	0	0	0	0	0	0	0	0	0	0	0.423077	0	0.192308	0.0384615	0	0	0	0	0	0.0769231
AAGCTAGATCGAGTAA-1	0.0416667	0	0.791667	0	0	0	0	0	0	0	0	0	0	0	0	0	0	0.0138889	0	0.0277778	0.0972222	0	0.0138889	0	0	0	0.0138889
AAGCTCGTGCCAAGTC-1	0.0909091	0	0	0	0	0	0	0	0	0	0	0	0	0	0	0	0	0.272727	0	0.477273	0.159091	0	0	0	0	0	0
AAGCTCTTTCATGGTG-1	0.338235	0	0	0.0147059	0.411765	0	0	0	0	0	0	0	0	0	0	0	0	0.0735294	0	0.161765	0	0	0	0	0	0	0
AAGGAGAACTTATAAG-1	0.203704	0	0.0185185	0.037037	0.037037	0.037037	0	0	0	0.0185185	0	0	0	0	0	0.0185185	0	0.0555556	0	0.148148	0.111111	0	0.0555556	0.222222	0.0185185	0.0185185	0
AAGGAGCGGTTGGTGC-1	0.243243	0	0	0	0	0	0	0	0	0	0	0	0	0	0	0	0	0.108108	0	0.648649	0	0	0	0	0	0	0
AAGGATGAGGGACCTC-1	0.15625	0	0	0	0	0	0	0	0	0	0	0	0	0	0	0.03125	0	0.40625	0	0.34375	0	0	0	0.0625	0	0	0
AAGGCGCGTAAAGCTT-1	0.186441	0	0	0.0338983	0.0677966	0.0677966	0	0	0	0	0	0	0.0338983	0	0	0.0338983	0.0169492	0.0338983	0	0.152542	0.101695	0	0	0.254237	0	0	0.0169492
AAGGCTGTGCTCATCG-1	0	0	0	0	0	0	0	0	0	0	0	0	0	0	0	0	0	0.15	0	0.85	0	0	0	0	0	0	0
AAGGGAACGACTGGCT-1	0.0857143	0	0	0	0.0285714	0	0	0	0	0	0	0	0.314286	0.428571	0	0	0	0.0285714	0	0.0285714	0.0571429	0	0	0.0285714	0	0	0
AAGGGACAGATTCTGT-1	0.236842	0	0.0263158	0	0.0263158	0.0263158	0	0	0	0	0	0.0526316	0	0	0	0.0263158	0	0.0526316	0	0.421053	0.0526316	0	0	0.0263158	0	0	0.0526316
AAGGGACTATGCATTC-1	0.166667	0	0	0	0.0833333	0	0	0	0	0	0	0.0277778	0.111111	0	0	0	0	0.194444	0	0.388889	0	0	0.0277778	0	0	0	0
AAGGTATCCTAATATA-1	0.0769231	0	0	0	0	0	0	0	0	0	0	0	0	0	0	0	0	0.192308	0	0.730769	0	0	0	0	0	0	0
AAGGTGATAAACCAGC-1	0.0493827	0	0.567901	0.0123457	0.0123457	0	0	0	0	0	0	0	0	0	0	0.0493827	0	0.0123457	0	0.0740741	0.0987654	0	0.0617284	0.037037	0	0	0.0246914
AAGTAAGCTTCCAAAC-1	0.0789474	0	0	0	0.0263158	0	0.0263158	0	0	0.131579	0.105263	0	0.263158	0	0	0.0263158	0	0.0526316	0	0.184211	0.0789474	0	0	0	0.0263158	0	0
AAGTAGAAGACCGGGT-1	0.132075	0	0	0	0.0188679	0	0	0	0	0.0188679	0	0	0.0188679	0	0	0.0188679	0	0.0754717	0	0.622642	0.0377358	0	0.0188679	0.0188679	0	0.0188679	0
AAGTAGTGACGCGAGG-1	0.0909091	0	0	0	0.030303	0	0	0	0	0	0	0	0	0	0	0	0	0.242424	0	0.636364	0	0	0	0	0	0	0
AAGTCAATTGTCGTCA-1	0.0714286	0	0	0	0.142857	0	0	0	0	0	0	0	0	0	0	0	0.0357143	0.107143	0	0.642857	0	0	0	0	0	0	0
AAGTCTTCTGTGGCCT-1	0.428571	0	0	0	0.0357143	0.0714286	0	0	0	0	0	0	0	0	0	0	0	0.25	0	0.214286	0	0	0	0	0	0	0
AAGTGACGACCGAATT-1	0.181818	0	0.272727	0	0	0	0	0	0	0	0	0	0	0	0	0	0	0.0454545	0	0.409091	0.0454545	0	0.0454545	0	0	0	0
AAGTGCAAAGGTAGAC-1	0.0454545	0	0	0	0	0.704545	0.159091	0	0	0	0	0	0	0	0	0	0	0.0227273	0	0.0454545	0	0	0	0	0	0	0.0227273
AAGTGCGTTAGAATCT-1	0.037037	0	0.777778	0	0	0	0	0	0	0	0	0	0	0	0	0	0	0.148148	0	0.037037	0	0	0	0	0	0	0
AAGTGCTTCTCTATTG-1	0.2	0	0	0	0	0.0571429	0.0285714	0.371429	0	0	0	0	0	0	0	0	0	0.114286	0	0.114286	0.0857143	0	0	0.0285714	0	0	0
AAGTGTTTGGAGACGG-1	0.191176	0	0.0147059	0.573529	0	0	0	0	0	0	0	0	0	0	0	0.0147059	0	0.0588235	0	0.0294118	0.0441176	0	0.0588235	0	0	0.0147059	0
AAGTTCAGTCTGCGTA-1	0.268293	0	0	0	0.0243902	0.0243902	0	0	0	0	0	0.0487805	0	0	0	0	0	0.0731707	0	0.390244	0.0487805	0	0.0243902	0.0731707	0	0	0.0243902
AAGTTCGGCCAACAGG-1	0.65625	0	0	0	0	0	0	0	0	0	0	0	0	0	0	0	0	0.15625	0	0.1875	0	0	0	0	0	0	0
AAGTTTACTAATGGCA-1	0.16129	0	0	0	0	0.0967742	0	0	0	0	0	0	0	0	0	0	0	0.0645161	0	0.516129	0.0322581	0	0	0.129032	0	0	0
AATAACAACGCTCGGC-1	0	0	0.636364	0	0	0	0	0	0	0	0	0	0	0	0	0	0	0.136364	0	0.227273	0	0	0	0	0	0	0
AATAACACTAGAACAA-1	0	0	0	0.666667	0	0	0	0	0	0	0	0	0	0	0	0	0	0.166667	0	0.166667	0	0	0	0	0	0	0
AATAAGTCCTCGAGAC-1	0.0909091	0	0	0	0.0454545	0.113636	0	0	0	0.0454545	0	0	0	0	0	0.0227273	0	0.0454545	0	0.136364	0.0681818	0	0	0.386364	0	0	0.0454545
AATACAATGTTTCAGG-1	0	0	0	0	0	0	0	0.424242	0.151515	0.0606061	0	0	0	0	0	0	0	0.151515	0	0.181818	0.030303	0	0	0	0	0	0
AATACCGGAGGGCTGT-1	0.169811	0	0	0	0.0188679	0	0	0.0566038	0.0188679	0	0	0.0566038	0.245283	0.0377358	0.113208	0	0	0.0377358	0	0.150943	0.0377358	0	0	0.0566038	0	0	0
AATAGAACAGAGTGGC-1	0	0	0.938776	0	0	0	0	0	0	0	0	0	0	0	0	0	0	0.0204082	0	0.0204082	0	0	0.0204082	0	0	0	0
AATAGAATCTGTTTCA-1	0.352941	0	0	0	0	0	0	0	0	0	0	0	0	0	0	0.352941	0	0	0	0.235294	0	0	0.0588235	0	0	0	0
AATAGCAAGCCTCCTG-1	0	0	0	0	0	0	0	0	0	0	0	0	0	0	0	0	0	0	0	0.75	0	0	0.25	0	0	0	0
AATAGCTACCGCGTGC-1	0.454545	0	0	0	0.030303	0	0	0	0	0	0	0	0	0	0	0	0	0.030303	0	0.363636	0.030303	0	0.030303	0.030303	0	0	0.030303
AATAGTCCGTCCCGAC-1	0.314286	0	0.4	0	0.0285714	0	0	0.0285714	0	0	0	0	0	0	0	0	0	0.0285714	0	0.142857	0	0	0	0.0571429	0	0	0
AATAGTCGCGAGTCGG-1	0.375	0	0	0	0	0.4375	0	0	0	0	0	0	0	0	0	0.125	0	0	0	0	0	0	0.0625	0	0	0	0
AATATCAAGGTCGGAT-1	0.162791	0	0	0	0.0465116	0	0	0	0	0	0	0	0	0.0232558	0.232558	0	0	0.0465116	0	0.44186	0	0	0	0.0232558	0	0	0.0232558
AATATCCTAGCAAACT-1	0.28125	0	0	0	0	0.5625	0	0	0	0	0	0	0	0	0	0.03125	0	0.03125	0	0.03125	0	0	0	0.03125	0	0	0.03125
AATATCGAGGGTTCTC-1	0.259259	0	0	0	0.037037	0.0740741	0.0740741	0	0	0	0	0	0	0	0	0	0	0.037037	0	0.444444	0	0	0	0.037037	0	0	0.037037
AATATTGGAGTATTGA-1	0.0232558	0	0	0	0	0	0	0	0	0	0.0232558	0	0.418605	0.139535	0.0930233	0	0	0.0697674	0	0.186047	0.0465116	0	0	0	0	0	0
AATCAGACTGCAGGAC-1	0.0208333	0	0	0	0.0208333	0.5	0.1875	0	0	0	0	0	0	0	0	0.0208333	0	0.0625	0	0.125	0.0625	0	0	0	0	0	0
AATCAGGTTTCATTTA-1	0.234043	0	0	0	0.0425532	0.0425532	0	0.404255	0	0.0212766	0	0	0	0	0	0	0	0	0	0.191489	0.0425532	0	0	0.0212766	0	0	0
AATCCAAGGGCCTGAG-1	0.22	0	0	0	0.04	0.02	0	0	0	0.02	0	0	0.02	0	0	0	0	0.1	0	0.22	0.12	0	0	0.2	0	0	0.04
AATCCATGCAAGGGTG-1	0.0454545	0	0	0	0	0	0.5	0.19697	0.030303	0	0	0	0	0	0	0	0	0.0454545	0	0.0909091	0.0606061	0	0	0.0151515	0	0	0.0151515
AATCGCCTCAGCGCCA-1	0.0277778	0	0	0	0	0	0	0	0	0	0	0	0	0	0	0	0	0.0555556	0	0.916667	0	0	0	0	0	0	0
AATCGGGACACTACGA-1	0.238095	0	0	0.0238095	0.0952381	0.047619	0	0	0	0	0	0	0	0	0	0.047619	0	0	0	0.0714286	0.0714286	0	0	0.404762	0	0	0
AATCTAGGTTTACTTG-1	0.0465116	0	0	0	0.0232558	0.0232558	0	0	0	0	0.0697674	0	0.418605	0.232558	0	0	0	0.0930233	0	0.0697674	0.0232558	0	0	0	0	0	0
AATCTATGCCGGAGCC-1	0	0	0	0	0	0	0	0	0	0	0	0	0	0	0	0	0	0.0789474	0	0.921053	0	0	0	0	0	0	0
AATCTCTACTGTGGTT-1	0.0526316	0	0	0	0.0263158	0.0131579	0.802632	0	0	0	0	0	0	0	0	0	0	0.0263158	0	0.0263158	0.0394737	0	0	0.0131579	0	0	0
AATCTGCGTTGGGACG-1	0.28	0	0	0	0.04	0	0	0	0	0	0	0	0	0	0	0	0	0	0	0.56	0.08	0	0.04	0	0	0	0
AATCTGGCTTTCTAGT-1	0.0232558	0	0	0	0	0	0	0	0	0	0.0930233	0	0.465116	0.116279	0	0	0	0.0930233	0	0.162791	0.0232558	0	0	0.0232558	0	0	0
AATCTGGGTAGACCCT-1	0.133333	0	0	0	0.0444444	0.0222222	0	0	0	0	0	0	0	0	0	0	0	0.0666667	0	0.466667	0.0666667	0	0	0.111111	0.0666667	0	0.0222222
AATGACAGCAATGTCT-1	0.454545	0	0.181818	0	0	0	0	0	0	0	0	0	0	0	0	0	0	0.363636	0	0	0	0	0	0	0	0	0
AATGACGTAGGATGTC-1	0.0769231	0	0	0	0.0384615	0	0	0	0	0	0	0	0	0	0	0	0	0.307692	0	0.576923	0	0	0	0	0	0	0
AATGACTGTCAGCCGG-1	0.229167	0	0	0.0208333	0.0625	0.104167	0	0	0	0.0208333	0	0	0	0	0	0	0	0.0625	0	0.354167	0	0	0	0.145833	0	0	0
AATGAGTTCGCATATG-1	0.0704225	0	0	0	0.0140845	0	0.619718	0.0704225	0	0	0	0	0	0	0	0	0	0.0704225	0	0.126761	0.028169	0	0	0	0	0	0
AATGATGATACGCTAT-1	0.484848	0	0	0	0	0	0	0	0	0	0	0.030303	0	0	0	0	0	0.030303	0	0.393939	0	0	0.030303	0	0	0	0.030303
AATGATGCGACTCCTG-1	0.181818	0	0	0	0	0.030303	0.030303	0.030303	0	0	0	0	0	0	0	0	0	0.121212	0	0.333333	0.151515	0	0	0.0909091	0	0	0.030303
AATGCAACCGGGTACC-1	0.264706	0	0	0	0	0	0	0	0	0	0	0	0	0	0	0.0588235	0	0	0	0.470588	0.205882	0	0	0	0	0	0
AATGCACCAAGCAATG-1	0.285714	0	0	0	0	0	0	0	0	0	0	0.0571429	0	0	0	0.0285714	0	0.114286	0	0.514286	0	0	0	0	0	0	0
AATGGTCCACCGTTCA-1	0.106383	0	0	0	0	0	0.148936	0.255319	0.0638298	0.0851064	0.0212766	0.0425532	0	0	0	0	0	0.0212766	0	0.170213	0.0425532	0	0	0.0425532	0	0	0
AATGGTTCTCACAAGC-1	0.166667	0	0	0	0.0277778	0	0	0	0	0	0	0	0	0	0.25	0	0	0.194444	0	0.361111	0	0	0	0	0	0	0
AATGTATGGCACTGTA-1	0.030303	0	0	0	0	0.969697	0	0	0	0	0	0	0	0	0	0	0	0	0	0	0	0	0	0	0	0	0
AATGTGCCCGAGGTGT-1	0	0	0.5	0	0	0	0	0	0	0	0	0	0	0	0	0	0	0.5	0	0	0	0	0	0	0	0	0
AATGTGCTAATCTGAG-1	0.105263	0	0	0	0.0526316	0	0	0	0	0	0	0.0131579	0.592105	0	0.0526316	0	0	0.0131579	0	0.0789474	0.0526316	0	0	0.0263158	0	0	0.0131579
AATTAAAGGTCGGCGT-1	0.306122	0	0	0	0.0204082	0	0	0	0	0	0	0	0	0	0	0.0204082	0	0.0816327	0	0.183673	0.142857	0	0.102041	0.0204082	0	0	0.122449
AATTAACGGATTTCCA-1	0.222222	0	0.377778	0.0888889	0.0222222	0.0222222	0	0	0	0	0	0	0	0	0	0.0222222	0	0.0666667	0	0.0888889	0	0	0.0444444	0	0	0	0.0444444
AATTACGAGACCCATC-1	0.0392157	0	0	0	0.0196078	0.882353	0	0	0	0	0	0	0	0	0	0	0	0	0	0	0.0392157	0	0.0196078	0	0	0	0
AATTAGCGCTGCAGCG-1	0.0240964	0	0.927711	0	0	0	0	0	0	0	0	0	0	0	0	0	0	0.0240964	0	0.0240964	0	0	0	0	0	0	0
AATTCATAAGGGATCT-1	0.342857	0	0	0	0.0285714	0	0	0	0	0	0	0	0	0	0	0	0	0.0571429	0	0.428571	0.0571429	0	0	0.0571429	0	0	0.0285714
AATTCATTGTCATGCA-1	0.108108	0	0	0	0.027027	0.756757	0	0	0	0	0	0	0	0	0	0	0	0	0	0.027027	0.027027	0	0	0.027027	0	0	0.027027
AATTCCAAGCATGTAC-1	0.271186	0	0	0	0.0169492	0.322034	0	0	0	0	0	0	0	0	0	0.0508475	0	0.0338983	0	0.169492	0.0677966	0	0.0508475	0.0169492	0	0	0
AATTCTAGAGTTAGGC-1	0.368421	0	0.0526316	0	0.105263	0	0	0	0	0	0	0	0	0	0	0	0	0.210526	0	0.210526	0	0	0	0.0526316	0	0	0
AATTGAACGCTCTGGT-1	0.225	0	0.125	0	0.15	0	0	0	0	0	0	0	0	0	0	0	0	0.175	0	0.25	0	0	0.075	0	0	0	0
AATTGCGTGGATTACA-1	0.5	0	0	0	0	0	0	0	0	0	0	0	0	0	0	0	0	0.25	0	0.25	0	0	0	0	0	0	0
AATTTGGGACATAGTA-1	0.261905	0	0	0	0.047619	0	0	0	0	0	0	0	0	0	0	0	0	0.047619	0	0.333333	0.142857	0	0.0238095	0.047619	0	0	0.0952381
AATTTGGTTCCAAAGA-1	0.241379	0	0	0	0.0344828	0.0689655	0	0	0	0	0	0	0	0	0	0.0689655	0	0.0689655	0	0.344828	0	0	0.0344828	0.103448	0	0.0344828	0
ACAAACCATGCGTCCT-1	0.0285714	0	0	0	0.0571429	0	0	0.485714	0.2	0.0285714	0	0	0	0	0	0	0	0.0285714	0	0.0571429	0.114286	0	0	0	0	0	0
ACAAACCGACAAGGCG-1	0.173077	0	0	0.0192308	0.0769231	0.0192308	0	0	0	0.0192308	0	0.0192308	0.0192308	0	0	0	0	0.153846	0	0.269231	0.0576923	0	0.0192308	0.115385	0	0	0.0384615
ACAAAGAAGGTAGGCC-1	0.0576923	0	0	0	0	0.865385	0	0	0	0	0	0	0	0	0	0	0	0.0192308	0	0.0192308	0	0	0	0.0384615	0	0	0
ACAAATCGCACCGAAT-1	0.5	0	0	0	0	0	0	0	0	0	0	0	0	0	0	0.0714286	0	0.214286	0	0.142857	0	0	0.0714286	0	0	0	0
ACAAATGGTAGTGTTT-1	0.324324	0	0	0	0.0810811	0	0	0	0	0	0	0	0	0	0	0	0	0.162162	0	0.405405	0	0	0.027027	0	0	0	0
ACAAATTCAGATCTGA-1	0.277778	0	0	0	0	0	0	0	0	0	0	0	0	0	0	0	0	0.0833333	0	0.194444	0.305556	0	0.0277778	0.111111	0	0	0
ACAACAGCATGAGCTA-1	0.191489	0	0	0	0.106383	0	0	0	0	0	0	0	0	0	0	0.0212766	0	0.0425532	0	0.468085	0.170213	0	0	0	0	0	0
ACAACGGTCCCTGCGA-1	0.163265	0	0	0	0	0	0	0	0	0	0.0612245	0	0.489796	0.0204082	0	0	0	0.122449	0	0.102041	0.0408163	0	0	0	0	0	0
ACAAGCAGTGCCTAGC-1	0.111111	0	0	0	0.0185185	0	0	0	0	0	0.0555556	0	0.462963	0.111111	0	0	0	0.0555556	0	0.12963	0.0185185	0	0	0.0185185	0	0	0.0185185
ACAAGGAAATCCGCCC-1	0.0879121	0	0.747253	0	0	0	0	0	0	0	0	0	0	0	0	0.010989	0	0	0	0.021978	0.021978	0	0.043956	0.021978	0	0	0.043956
ACAAGGCCTACCAGCC-1	0.333333	0	0	0	0	0	0	0	0	0	0	0	0	0	0	0	0	0	0	0.333333	0.333333	0	0	0	0	0	0
ACAAGGGCAGGCTCTG-1	0.0277778	0	0	0	0.0277778	0	0	0	0	0	0	0	0	0	0	0	0	0.166667	0	0.75	0	0	0	0	0	0.0277778	0
ACAATAGTCGTACGTT-1	0.125	0	0	0	0.145833	0	0	0	0	0	0	0	0.104167	0	0.0625	0	0	0.0833333	0	0.479167	0	0	0	0	0	0	0
ACAATCCATTTAAACC-1	0	0	0.921569	0	0	0	0	0	0	0	0	0	0	0	0	0	0	0	0	0.0392157	0.0392157	0	0	0	0	0	0
ACAATCGATCTTTATA-1	0.245283	0	0	0.0377358	0.0188679	0.0566038	0	0	0	0.0188679	0	0	0.0377358	0	0	0.0188679	0	0.0188679	0	0.245283	0.0377358	0	0.0188679	0.188679	0	0.0377358	0.0188679
ACAATGAATACGGAGA-1	0.0952381	0	0.428571	0	0	0	0	0	0	0.0238095	0	0	0.0238095	0	0	0	0	0.333333	0	0.047619	0.0238095	0	0	0	0	0	0.0238095
ACAATGATTCTTCTAC-1	0.25	0	0	0	0	0	0	0	0	0	0	0	0	0	0	0	0	0.0833333	0	0.166667	0.25	0	0.0833333	0.166667	0	0	0
ACAATTTAGGAGGCTC-1	0.0357143	0	0	0	0	0.642857	0.160714	0	0	0	0	0	0	0	0	0	0	0.0357143	0	0.0535714	0.0714286	0	0	0	0	0	0
ACAATTTGAGCAGTGG-1	0.222222	0	0	0	0	0	0	0	0	0	0	0	0	0	0	0.0277778	0	0.166667	0	0.444444	0.0555556	0	0	0.0833333	0	0	0
ACACAAAGACGGGTGG-1	0.216216	0	0	0	0.0540541	0	0	0	0	0	0	0	0	0	0	0	0	0.0540541	0	0.594595	0.0810811	0	0	0	0	0	0
ACACACCAGGACCAGT-1	0.202703	0	0.432432	0	0.027027	0	0	0	0	0	0	0	0	0	0	0.0135135	0	0.0810811	0	0.0945946	0	0	0.0135135	0.0945946	0	0	0.0405405
ACACACTTTCTACACG-1	0.05	0	0	0.025	0.025	0.175	0	0	0	0.025	0	0	0	0	0	0.025	0	0.075	0	0.125	0.1	0	0	0.35	0	0	0.025
ACACATGATCAAATCT-1	0.0697674	0	0	0	0.0232558	0.0465116	0	0.0465116	0.0465116	0.255814	0.116279	0.116279	0	0.0232558	0	0	0	0.0930233	0	0.0232558	0.0697674	0	0	0.0465116	0	0	0.0232558
ACACCCAGCATGCAGC-1	0.102564	0	0	0	0.025641	0	0	0	0	0	0	0	0.025641	0	0	0.0512821	0	0.0512821	0	0.564103	0.025641	0	0.025641	0.0512821	0	0	0.0769231
ACACCCGAGAAATCCG-1	0.3	0	0	0	0.025	0.025	0	0	0	0.025	0	0	0.025	0	0	0.05	0	0.1	0	0.125	0	0	0	0.325	0	0	0
ACACCGGTCTGACCGC-1	0.166667	0	0	0	0	0.0277778	0.0277778	0.194444	0.138889	0.111111	0	0	0	0	0	0	0	0.0277778	0	0.0833333	0.166667	0	0	0.0555556	0	0	0
ACACCTTAAGTAGGGC-1	0.25	0	0	0	0	0	0	0	0	0	0	0	0.025	0	0	0	0	0	0	0.5	0.05	0	0	0.175	0	0	0
ACACGAGACTCCTTCT-1	0.121212	0	0	0	0.030303	0	0	0	0	0	0	0	0	0	0	0.030303	0	0.151515	0	0.484848	0.181818	0	0	0	0	0	0
ACACGGCACTATGCAT-1	0.194444	0	0	0	0.0277778	0	0	0	0	0	0	0	0.0555556	0	0	0.0277778	0	0.0833333	0	0.25	0.0277778	0	0	0.333333	0	0	0
ACACGGGAACTTAGGG-1	0.175	0	0	0	0.025	0	0	0	0	0	0	0	0	0	0	0	0	0.125	0	0.3	0.375	0	0	0	0	0	0
ACACTCCAATGTCACT-1	0.122449	0	0	0	0.0204082	0.367347	0.265306	0.0204082	0	0	0	0	0	0	0	0	0	0.102041	0	0.102041	0	0	0	0	0	0	0
ACAGAACTGAGAACAA-1	0.04	0	0.76	0	0	0	0	0	0	0	0	0	0	0	0	0	0	0.08	0	0	0.12	0	0	0	0	0	0
ACAGATTAGGTTAGTG-1	0.254902	0	0.0196078	0.0588235	0.0392157	0.0392157	0	0	0	0	0	0	0.0196078	0	0	0.0784314	0	0.137255	0	0.156863	0.0196078	0	0.0196078	0.117647	0	0.0196078	0.0196078
ACAGCATAGAGCCAGT-1	0.238095	0	0	0	0.0238095	0	0	0	0	0	0	0	0	0	0	0.0952381	0.0238095	0.119048	0	0.309524	0.047619	0	0.0238095	0.0952381	0	0	0.0238095
ACAGCGCACCCGCAGC-1	0.177419	0	0	0.016129	0.0322581	0.177419	0	0	0	0	0	0	0.016129	0	0	0.0322581	0	0.0806452	0	0.177419	0.0806452	0	0.0322581	0.16129	0	0.016129	0
ACAGGCTTGCCCGACT-1	0.204545	0	0	0	0.522727	0	0	0	0	0	0	0	0	0	0	0	0	0.136364	0	0.136364	0	0	0	0	0	0	0
ACAGGTGGAGGTGAGG-1	0.0833333	0	0	0.75	0	0	0	0	0	0	0	0	0	0	0	0	0	0.125	0	0.0416667	0	0	0	0	0	0	0
ACAGTAATACAACTTG-1	0.0666667	0	0	0	0	0	0	0.0444444	0	0.0444444	0.266667	0	0.222222	0.0666667	0.0222222	0	0	0.0888889	0	0.133333	0.0222222	0	0	0.0222222	0	0	0
ACATAAGTCGTGGTGA-1	0.106383	0	0	0	0.0425532	0.340426	0.276596	0.0638298	0	0	0	0	0	0	0	0	0	0.0638298	0	0.0425532	0.0638298	0	0	0	0	0	0
ACATAATAAGGCGGTG-1	0.0333333	0	0	0	0.0333333	0	0	0	0	0	0	0	0	0	0	0	0	0.233333	0	0.7	0	0	0	0	0	0	0
ACATCAGCTGGGACGC-1	0.0972222	0	0	0	0	0.0416667	0.791667	0	0	0	0	0	0	0	0	0	0	0.0138889	0	0.0277778	0.0138889	0	0	0.0138889	0	0	0
ACATCCCGGCCATACG-1	0.36	0	0.04	0	0.04	0	0	0	0	0	0	0	0	0	0	0	0	0.24	0	0.2	0	0	0	0.12	0	0	0
ACATCCTGGTAACTGT-1	0.146667	0	0	0	0.12	0.0133333	0	0	0	0	0	0	0	0	0	0	0.0533333	0.266667	0	0.333333	0.0133333	0	0	0	0	0	0.0533333
ACATCGATCGTTTACC-1	0.214286	0	0	0	0.0714286	0	0	0	0	0	0	0	0	0	0	0.0178571	0	0.0178571	0	0.357143	0.267857	0	0.0357143	0.0178571	0	0	0
ACATCGGTCAGCCGCG-1	0.277778	0	0.166667	0	0.222222	0	0	0	0	0	0	0	0	0	0	0	0	0.166667	0	0.0555556	0	0	0.111111	0	0	0	0
ACATCGTATGCAATGG-1	0.2	0	0	0	0.163636	0	0	0	0	0	0	0	0	0	0	0.0181818	0.0181818	0.218182	0	0.363636	0	0	0	0	0	0.0181818	0
ACATCGTTAACCTAGT-1	0.132075	0	0	0.0377358	0.0377358	0.150943	0	0	0	0.0188679	0	0	0.0188679	0	0	0.0377358	0	0.0377358	0	0.207547	0.0943396	0	0	0.207547	0	0	0.0188679
ACATCTCAACGCGTAA-1	0.16	0	0	0.04	0.04	0.1	0	0	0	0.02	0	0	0	0	0	0.04	0	0.16	0	0.16	0.04	0	0.02	0.16	0.02	0.02	0.02
ACATGGCTCAATTTAG-1	0.117647	0	0	0	0.588235	0	0	0	0	0	0	0	0	0	0	0	0	0.117647	0	0.176471	0	0	0	0	0	0	0
ACATTAGTTTATATCC-1	0.0263158	0	0.736842	0	0.0263158	0	0	0	0	0	0	0	0	0	0	0	0	0.105263	0	0.105263	0	0	0	0	0	0	0
ACATTCGCGCGGAATA-1	0.638889	0	0	0	0.0555556	0	0	0	0	0	0	0	0	0	0	0.0277778	0	0.111111	0	0.166667	0	0	0	0	0	0	0
ACCAAACACCCAGCGA-1	0.586207	0	0	0	0.103448	0	0	0	0	0.0344828	0	0	0	0	0	0	0	0.103448	0	0.137931	0.0344828	0	0	0	0	0	0
ACCAAACTAGAAATCC-1	0.155556	0	0	0	0	0.0444444	0	0	0	0.0222222	0	0	0.0444444	0	0	0.0888889	0	0.133333	0	0.311111	0.0222222	0	0	0.177778	0	0	0
ACCAACACCACACACT-1	0.592593	0	0	0	0	0	0	0	0	0	0	0	0	0	0	0	0	0	0	0.333333	0	0	0.0740741	0	0	0	0
ACCAAGAACGCGTGTC-1	0.0857143	0	0	0	0	0.0285714	0	0	0	0	0	0	0	0	0	0.0571429	0	0.0857143	0	0.4	0.142857	0	0	0.171429	0	0.0285714	0
ACCAATATGCAAGTTA-1	0.129032	0	0	0.645161	0	0	0	0	0	0	0	0	0	0	0	0.0967742	0	0	0	0.0645161	0.0322581	0	0	0	0	0	0.0322581
ACCACAACTCAGAACA-1	0.0731707	0	0	0	0.0731707	0.097561	0	0	0	0	0	0	0	0	0	0	0	0.097561	0	0.317073	0.0243902	0	0.0487805	0.219512	0.0243902	0.0243902	0
ACCACAAGTTTCTATC-1	0.258065	0	0	0	0	0	0	0	0	0	0	0	0	0	0	0	0	0.16129	0	0.354839	0.225806	0	0	0	0	0	0
ACCACGTGCAGCTATA-1	0.204545	0	0.227273	0	0.0454545	0	0	0	0	0	0	0	0	0	0	0.0454545	0	0.0454545	0	0.272727	0.0681818	0	0.0227273	0.0454545	0	0	0.0227273
ACCAGACCATAACAAC-1	0.195122	0	0	0	0.146341	0.439024	0	0	0	0	0	0	0	0	0	0.0243902	0	0.0731707	0	0.097561	0.0243902	0	0	0	0	0	0
ACCAGCCCGGTCTTTG-1	0.02	0	0	0.02	0.02	0.04	0	0	0	0.04	0	0	0	0	0	0	0	0.1	0	0.18	0.02	0	0	0.54	0	0.02	0
ACCAGGAGTGTGATCT-1	0.23913	0	0.0217391	0	0.0434783	0.0217391	0	0	0	0	0	0	0.0217391	0	0	0.0652174	0	0.108696	0	0.304348	0.0434783	0	0	0.130435	0	0	0
ACCAGTGCCCGGTCAA-1	0.319149	0	0	0	0	0	0	0	0	0	0	0	0	0	0	0	0	0.0425532	0	0.319149	0.297872	0	0.0212766	0	0	0	0
ACCAGTGCGGGAGACG-1	0.129032	0	0	0	0	0	0	0	0	0	0	0	0	0	0	0	0.0322581	0.225806	0	0.580645	0	0	0	0	0	0	0.0322581
ACCATATCCGCAATAA-1	0.222222	0	0	0	0.0444444	0	0	0	0	0	0	0	0	0	0	0.0666667	0	0.0666667	0	0.333333	0.244444	0	0	0	0	0	0.0222222
ACCATCCGCCAACTAG-1	0.0625	0	0	0	0.03125	0	0	0	0.0625	0.625	0	0.03125	0	0	0	0.03125	0	0.03125	0	0.09375	0.03125	0	0	0	0	0	0
ACCATCGTATATGGTA-1	0.0208333	0	0.916667	0	0	0	0	0	0	0	0	0	0	0	0	0	0	0.0208333	0	0.0416667	0	0	0	0	0	0	0
ACCCAACGCCCGTGGC-1	0.27027	0	0	0	0.027027	0	0	0	0	0	0	0	0	0	0	0	0	0.108108	0	0.432432	0.162162	0	0	0	0	0	0
ACCCACCTACATGCTC-1	0.0217391	0	0	0	0	0	0	0	0	0	0.173913	0.0217391	0.413043	0	0	0	0	0.108696	0	0.195652	0.0652174	0	0	0	0	0	0
ACCCATCTTGAGGGTA-1	0.0181818	0	0.927273	0	0	0	0	0	0	0	0	0	0	0	0	0	0	0.0181818	0	0.0181818	0.0181818	0	0	0	0	0	0
ACCCGAGCGAAATTAC-1	0.0714286	0	0	0	0	0	0	0	0	0	0	0.196429	0.0357143	0	0.0535714	0	0	0.339286	0	0.142857	0.0535714	0.0535714	0.0535714	0	0	0	0
ACCCGATTGGTTCCGA-1	0.117647	0	0	0	0.0294118	0	0.0294118	0.588235	0	0	0	0	0	0	0	0	0	0.0588235	0	0.147059	0.0294118	0	0	0	0	0	0
ACCCGGAAACTCCCAG-1	0.25	0	0.361111	0	0.0277778	0	0	0	0	0	0	0	0	0	0	0	0	0.0277778	0	0.111111	0	0	0.0833333	0.138889	0	0	0
ACCCGGTTACACTTCC-1	0.235294	0	0	0	0	0	0	0	0	0	0	0	0	0	0	0.0294118	0	0.0294118	0	0.441176	0.264706	0	0	0	0	0	0
ACCCGTGTCATCAGTA-1	0.00909091	0	0	0.909091	0	0	0	0	0	0	0	0	0	0	0	0.0272727	0	0.00909091	0	0	0.00909091	0	0.00909091	0	0	0	0.0272727
ACCCTATAGGACTGAG-1	0.025641	0	0	0	0	0.641026	0.179487	0	0	0	0	0	0	0	0	0	0	0.0512821	0	0.0769231	0.025641	0	0	0	0	0	0
ACCCTATGCCATATCG-1	0.666667	0	0	0.111111	0	0	0	0	0	0	0	0	0	0	0	0	0	0.0555556	0	0.166667	0	0	0	0	0	0	0
ACCCTCCCTTGCTATT-1	0.275862	0	0.0344828	0	0.103448	0	0	0	0	0	0	0	0	0	0	0.137931	0	0.0689655	0	0.206897	0	0	0.137931	0.0344828	0	0	0
ACCCTGGTAACGCCCT-1	0.0625	0	0	0	0.0625	0	0	0	0	0	0	0	0	0	0.0625	0	0	0.1875	0	0.375	0	0	0	0	0	0	0.25
ACCCTTCATCTGCGAA-1	0.147059	0	0	0	0.0294118	0.117647	0	0	0	0	0	0	0	0	0	0	0	0.147059	0	0.294118	0.0294118	0	0	0.147059	0	0.0294118	0.0588235
ACCCTTTAGTTCTCCA-1	0.184211	0	0	0	0.0263158	0.157895	0	0	0	0	0	0	0	0	0	0.0263158	0	0.0789474	0	0.315789	0	0	0	0.210526	0	0	0
ACCGAAAGGGCCCTGC-1	0.276596	0	0.0212766	0.0425532	0.0212766	0.0425532	0	0	0	0.0212766	0	0	0.0212766	0	0	0	0	0.0851064	0	0.0851064	0.0212766	0	0.0212766	0.319149	0	0.0212766	0
ACCGAAGAGTCTGGTT-1	0.027027	0	0	0	0.0810811	0	0.0540541	0.324324	0.108108	0.027027	0	0.0810811	0	0	0	0	0	0.108108	0	0.108108	0.0810811	0	0	0	0	0	0
ACCGACACATCTCCCA-1	0.642857	0	0	0.0952381	0.047619	0	0	0	0	0	0	0	0	0	0	0	0	0.0714286	0	0.142857	0	0	0	0	0	0	0
ACCGACTGAGTCCCAC-1	0.205128	0	0	0	0	0	0	0	0	0	0	0	0	0	0	0.0512821	0	0.205128	0	0.230769	0.307692	0	0	0	0	0	0
ACCGATGGTAGCATCG-1	0.5	0	0	0	0.147059	0	0	0	0	0	0	0	0	0	0	0	0	0.0294118	0	0.323529	0	0	0	0	0	0	0
ACCGCAATAACTGCCT-1	0.47619	0	0	0	0.047619	0	0	0	0	0	0	0	0	0	0	0	0	0.190476	0	0.142857	0.047619	0	0.0952381	0	0	0	0
ACCGGGCCTTTGTTGA-1	0	0	0	0	0	0	0	0	0	0	0	0	0	0	0	0	0	0.25	0	0.75	0	0	0	0	0	0	0
ACCGGTCAGGTACACC-1	0.0285714	0	0	0	0	0	0	0	0.0857143	0.4	0.142857	0.0285714	0.0285714	0.0285714	0	0	0	0.0571429	0	0.0285714	0.0857143	0	0	0.0857143	0	0	0
ACCGGTCTGAGTACGG-1	0.354839	0	0	0	0	0.0322581	0	0	0	0	0	0	0	0	0	0.16129	0	0	0	0.225806	0.129032	0	0.0322581	0.0322581	0.0322581	0	0
ACCGTGACCACGTGGG-1	0.1	0	0.025	0	0	0	0	0	0	0	0	0.05	0	0	0	0	0	0.15	0	0.15	0	0.475	0	0.05	0	0	0
ACCGTTCCCGCTCTGA-1	0.241379	0	0	0	0.103448	0.0344828	0	0	0	0.0344828	0	0	0	0	0	0.0344828	0	0.103448	0	0.344828	0	0	0	0.0689655	0	0	0.0344828
ACCTAAGTACCTTTCA-1	0.454545	0	0.181818	0	0.0909091	0	0	0	0	0	0	0	0	0	0	0	0	0.272727	0	0	0	0	0	0	0	0	0
ACCTAATCGACTTCCT-1	0.097561	0	0	0	0	0	0	0	0	0	0	0	0	0	0	0	0	0.121951	0	0.780488	0	0	0	0	0	0	0
ACCTCGAACTTATGCT-1	0.0487805	0	0	0	0.0487805	0	0.0487805	0.609756	0.0243902	0	0	0	0	0	0	0	0	0.0487805	0	0.0731707	0.0487805	0	0.0243902	0.0243902	0	0	0
ACCTGCGTGTCATGTT-1	0.0512821	0	0	0	0	0	0	0	0	0	0	0	0.179487	0.025641	0.282051	0	0	0.0512821	0	0.384615	0.025641	0	0	0	0	0	0
ACCTTTCCTTTAGAAG-1	0.157895	0	0	0.0263158	0.105263	0	0	0	0	0.0263158	0	0	0	0	0	0	0	0.0789474	0	0.421053	0	0	0	0.157895	0	0	0.0263158
ACGAAATGGGCGGCAC-1	0.0784314	0	0	0	0.0392157	0	0	0.0196078	0	0	0.196078	0	0.313725	0.117647	0	0	0	0.0392157	0	0.137255	0.0392157	0	0	0	0.0196078	0	0
ACGACTGGTCATACTC-1	0.171429	0	0	0	0.0285714	0	0	0	0	0	0	0	0	0	0.0285714	0	0	0.142857	0	0.6	0.0285714	0	0	0	0	0	0
ACGAGAACCCATCACG-1	0.111111	0	0	0	0.0666667	0	0	0.0222222	0	0.0222222	0.133333	0	0.111111	0	0	0.0222222	0	0.355556	0	0.0888889	0.0222222	0	0	0.0444444	0	0	0
ACGAGATATTTGCTTA-1	0.214286	0	0	0	0.0357143	0.0535714	0	0	0	0	0	0	0	0	0	0.0357143	0	0.107143	0	0.178571	0.0714286	0	0.107143	0.178571	0.0178571	0	0
ACGAGGATACCACTCT-1	0.142857	0	0	0	0.0204082	0	0	0	0	0	0	0	0.0816327	0.0408163	0.326531	0	0	0.0408163	0	0.346939	0	0	0	0	0	0	0
ACGAGGTTTACAACGT-1	0.027027	0	0	0	0	0	0	0.027027	0.162162	0.378378	0.027027	0.0810811	0	0	0	0	0	0.0540541	0	0.162162	0.0540541	0	0	0.027027	0	0	0
ACGAGTACGGATGCCC-1	0.258065	0	0	0	0.0967742	0	0	0	0	0	0	0	0	0	0	0	0	0.0645161	0	0.580645	0	0	0	0	0	0	0
ACGATACATAGAACTA-1	0.04	0	0	0	0	0	0	0	0	0	0	0	0	0	0	0	0	0.2	0	0.64	0.12	0	0	0	0	0	0
ACGATCATACATAGAG-1	0.0571429	0	0	0	0.0285714	0	0	0	0	0	0	0	0	0	0	0	0	0.0857143	0	0.571429	0.257143	0	0	0	0	0	0
ACGATGCATATGTTAT-1	0.213333	0	0	0	0.24	0	0	0	0	0	0	0	0	0	0	0	0.0133333	0.0533333	0	0.48	0	0	0	0	0	0	0
ACGATGGATCCGATGC-1	0.236842	0	0	0	0.0263158	0.0526316	0	0	0	0.0263158	0	0	0	0	0	0.0263158	0	0.105263	0	0.263158	0	0	0.0263158	0.236842	0	0	0
ACGCAAACTAATAGAT-1	0.171875	0	0	0	0.015625	0.03125	0	0.3125	0	0.03125	0	0.078125	0	0	0	0	0	0.03125	0	0.140625	0.078125	0.015625	0	0.078125	0	0	0.015625
ACGCAATCACTACAGC-1	0.0357143	0	0	0	0	0	0	0	0	0	0	0	0	0	0	0	0	0.142857	0	0.821429	0	0	0	0	0	0	0
ACGCATTCGTGAGTAC-1	0.269231	0	0	0	0	0	0.346154	0	0	0	0	0	0	0	0	0	0	0.115385	0	0.269231	0	0	0	0	0	0	0
ACGCCAGATGATTTCT-1	0.421053	0	0	0	0	0	0	0	0	0	0	0	0	0	0	0	0	0.131579	0	0.210526	0.236842	0	0	0	0	0	0
ACGCCCAGCTGTCGAT-1	0.191489	0	0	0.0638298	0.0425532	0.106383	0	0	0	0.0212766	0	0	0.0212766	0	0	0	0	0.0851064	0	0.0638298	0.0851064	0	0.0212766	0.276596	0	0	0.0212766
ACGCGAAGTCAGACGA-1	0.45	0	0.05	0	0.1	0	0	0	0	0	0	0	0	0	0	0	0	0.1	0	0.2	0	0	0	0.1	0	0	0
ACGCGCTACACAGGGT-1	0.642857	0	0.285714	0	0	0	0	0	0	0	0	0	0	0	0	0	0	0	0	0.0714286	0	0	0	0	0	0	0
ACGCGGGCCAAGGACA-1	0.310345	0	0	0.0344828	0.103448	0	0.172414	0	0	0	0	0	0	0	0	0	0	0.103448	0	0.275862	0	0	0	0	0	0	0
ACGCTAGTGATACACT-1	0.296296	0	0.037037	0	0	0	0.037037	0.037037	0	0.037037	0	0	0	0	0	0	0	0.148148	0	0.37037	0	0	0	0	0	0	0.037037
ACGCTGTGAGGCGTAG-1	0.137931	0	0	0	0	0	0	0.241379	0.0689655	0.0344828	0	0.206897	0	0	0	0	0	0.0689655	0	0.137931	0	0	0	0.0689655	0	0	0.0344828
ACGCTTAGTGTCTCTC-1	0.157895	0	0	0	0.0789474	0.131579	0	0	0	0.0263158	0	0	0	0	0	0	0	0	0	0.315789	0	0	0.0263158	0.263158	0	0	0
ACGGAATTTAGCAAAT-1	0.105263	0	0	0	0.0526316	0	0	0.0526316	0	0.315789	0.0526316	0.0526316	0	0	0	0	0	0.0526316	0	0.157895	0.105263	0	0	0	0	0	0.0526316
ACGGACTCTCAAAGCG-1	0	0	0	0	0.837209	0	0	0	0	0	0	0	0	0	0	0	0	0.0465116	0	0.116279	0	0	0	0	0	0	0
ACGGAGCGCAAATTAC-1	0.333333	0	0.0175439	0	0.0350877	0.0175439	0	0	0	0	0	0.105263	0	0	0	0	0	0.0350877	0	0.315789	0.0175439	0	0.0175439	0.0526316	0	0	0.0526316
ACGGATGGTGCGGATA-1	0.533333	0	0	0.133333	0.0666667	0	0	0	0	0	0	0	0	0	0	0	0	0	0	0.266667	0	0	0	0	0	0	0
ACGGCACTTGCTTGGG-1	0	0	0.829268	0	0	0	0	0	0	0	0	0	0	0	0	0	0	0.0243902	0	0.121951	0.0243902	0	0	0	0	0	0
ACGGCCAACATGGACT-1	0.181818	0	0.227273	0	0.0909091	0	0	0	0	0	0	0	0	0	0	0.0454545	0	0.136364	0	0.227273	0	0	0.0909091	0	0	0	0
ACGGCGACGATGGGAA-1	0.0384615	0	0.711538	0	0	0	0	0	0	0	0	0	0	0	0	0.00961538	0	0.0384615	0	0.105769	0.0384615	0	0.0576923	0	0	0	0
ACGGCGGGTTGCCCTG-1	0.0967742	0	0	0	0	0	0.0322581	0.0645161	0.0645161	0.258065	0	0	0	0	0	0	0	0.129032	0	0.258065	0.0322581	0	0	0.0645161	0	0	0
ACGGCTGGATGTAGAA-1	0.06	0	0	0	0.04	0.06	0.34	0.4	0	0	0	0	0	0	0	0	0	0.02	0	0.06	0	0	0	0.02	0	0	0
ACGGGAGTGTCGGCCC-1	0.0138889	0	0.972222	0	0	0	0	0	0	0	0	0	0	0	0	0	0	0.0138889	0	0	0	0	0	0	0	0	0
ACGTACAGATTTCTCT-1	0.113636	0	0	0	0.0909091	0.0227273	0	0	0	0.0227273	0	0	0	0	0	0.0681818	0	0.113636	0	0.227273	0.0909091	0	0.0909091	0.136364	0	0	0.0227273
ACGTACTTTGGCACGG-1	0.283019	0	0	0	0.0566038	0.0377358	0	0.396226	0	0.0377358	0	0	0	0	0	0	0	0.0188679	0	0.132075	0.0377358	0	0	0	0	0	0
ACGTAGATTGCTGATG-1	0.315789	0	0	0.0263158	0	0	0.184211	0	0	0	0	0	0	0	0	0	0	0.289474	0	0.184211	0	0	0	0	0	0	0
ACGTATTACTCCGATC-1	0.25	0	0.025	0.275	0.025	0.275	0	0	0	0	0	0	0	0	0	0	0	0.1	0	0.05	0	0	0	0	0	0	0
ACGTCCTAAACGAGAT-1	0.212121	0	0	0	0.0606061	0.030303	0	0	0	0	0	0	0.030303	0	0	0.030303	0	0.151515	0	0.272727	0	0	0.030303	0.121212	0.030303	0.030303	0
ACGTCTCGTTCCGGGA-1	0.025641	0	0	0	0.025641	0.74359	0.0512821	0.025641	0	0	0	0	0	0	0	0	0	0.0769231	0	0.025641	0.025641	0	0	0	0	0	0
ACGTGACAAAGTAAGT-1	0	0	0	0	0	0.878788	0.030303	0	0	0	0	0	0	0	0	0	0	0.030303	0	0	0	0	0	0	0	0	0.0606061
ACGTGCGCCTCGTGCA-1	0.146341	0	0	0	0	0.0243902	0	0	0	0	0	0	0	0	0	0	0	0.121951	0	0.634146	0	0	0	0.0487805	0	0.0243902	0
ACGTGGTCGAATGTGC-1	0.234043	0	0	0	0.0425532	0.0212766	0	0	0	0	0	0	0	0	0	0.106383	0	0.0638298	0	0.191489	0.0212766	0	0	0.297872	0	0.0212766	0
ACGTTAATGTCGAAGA-1	0.163265	0	0	0	0.0204082	0	0	0	0	0	0	0	0	0	0	0	0	0.0204082	0	0.44898	0.326531	0	0.0204082	0	0	0	0
ACGTTAGATTTGCCCG-1	0.0166667	0	0.933333	0	0	0	0	0	0	0	0	0	0	0	0	0	0	0.0166667	0	0.0166667	0.0166667	0	0	0	0	0	0
ACGTTATTGGTCACTC-1	0.02	0	0	0	0	0.8	0.08	0	0	0	0	0	0	0	0	0	0	0.06	0	0	0.04	0	0	0	0	0	0
ACGTTCCGCGCTCCGT-1	0.163265	0	0	0.0204082	0.0612245	0.0204082	0	0	0	0	0	0	0	0	0	0.0204082	0	0.0612245	0	0.265306	0.0204082	0	0.0204082	0.326531	0	0.0204082	0
ACGTTCGTTCAGGAAA-1	0.576923	0	0	0	0.153846	0.0384615	0	0	0	0	0	0	0	0	0	0	0	0.0769231	0	0.115385	0	0.0384615	0	0	0	0	0
ACGTTTAGTTGTGATC-1	0.190476	0	0	0	0.0238095	0.0952381	0	0	0	0	0	0	0	0	0	0.047619	0	0.047619	0	0.5	0.0238095	0	0.0238095	0.0238095	0	0.0238095	0
ACTAATACGTCAGGCG-1	0.206897	0	0	0	0	0	0	0	0	0	0	0	0	0	0	0.0689655	0	0.137931	0	0.206897	0.206897	0	0	0.0689655	0.0689655	0	0.0344828
ACTACAAAGAGAGGTG-1	0.575	0	0	0	0.2	0	0	0	0	0	0	0	0	0	0.025	0.025	0	0.05	0	0.125	0	0	0	0	0	0	0
ACTACATCCCGACAAG-1	0.0277778	0	0	0	0.0277778	0.0277778	0	0	0.111111	0.222222	0.138889	0	0.0277778	0.0277778	0	0	0	0.0555556	0	0.0833333	0.166667	0	0	0.0555556	0	0	0.0277778
ACTACGCGTTAGAATT-1	0.588235	0	0	0.0588235	0	0	0	0	0	0	0	0	0	0	0	0.0588235	0	0.235294	0	0.0588235	0	0	0	0	0	0	0
ACTATATGCTGTGTTC-1	0.285714	0	0	0	0.0238095	0	0	0	0	0	0	0	0	0	0	0.0238095	0	0.0952381	0	0.285714	0.166667	0	0	0.0952381	0	0	0.0238095
ACTATGTCCAGCTGCC-1	0.0227273	0	0	0	0.0681818	0.0227273	0	0	0	0	0	0.0227273	0.318182	0.295455	0	0	0	0.0454545	0	0.113636	0.0454545	0	0	0.0227273	0	0	0.0227273
ACTATTCGTCCGTGGT-1	0.324324	0	0	0	0	0.027027	0	0	0	0	0	0	0	0	0	0.108108	0	0.216216	0	0.243243	0.027027	0	0	0.0540541	0	0	0
ACTATTTCCGGGCCCA-1	0.363636	0	0	0	0.163636	0	0	0	0	0	0	0	0	0	0	0.0363636	0	0.145455	0	0.272727	0	0	0	0	0	0.0181818	0
ACTCAACGAATGTATT-1	0.0714286	0	0	0	0	0	0	0	0.047619	0.214286	0.0952381	0.0238095	0.0952381	0	0	0	0	0.190476	0	0.214286	0.0238095	0	0	0.0238095	0	0	0
ACTCAATAAAGGCACG-1	0.0625	0	0	0	0	0	0	0	0	0	0	0	0	0	0	0	0	0.09375	0	0.53125	0.3125	0	0	0	0	0	0
ACTCAGACCTGCTTCT-1	0.152174	0	0	0	0.0434783	0.0217391	0	0	0	0	0	0	0.0217391	0	0	0	0	0.152174	0	0.478261	0.0217391	0	0	0.0869565	0	0.0217391	0
ACTCATGGCAGCCTTC-1	0.136364	0	0	0	0.0227273	0	0.0681818	0.477273	0	0.0454545	0	0	0	0	0	0	0	0.0454545	0	0.0227273	0.113636	0	0	0.0454545	0	0	0.0227273
ACTCCAATATCATCAT-1	0.195652	0	0	0	0.0217391	0	0	0	0	0	0	0	0	0	0	0	0	0.326087	0	0.456522	0	0	0	0	0	0	0
ACTCCCATTCCTAAAG-1	0.04	0	0	0	0	0	0	0	0	0	0.02	0	0.4	0.12	0.18	0	0	0.04	0	0.18	0.02	0	0	0	0	0	0
ACTCCCGAATTCGTTT-1	0.25	0	0	0	0	0	0	0	0	0	0	0	0	0	0	0	0	0.125	0	0.625	0	0	0	0	0	0	0
ACTCCCTAATGCTAAA-1	0.222222	0	0.444444	0	0.037037	0	0	0	0	0	0	0	0	0	0	0	0	0.0555556	0	0.148148	0.0185185	0	0.0185185	0.037037	0	0	0.0185185
ACTCCCTAGAATAGTA-1	0.189189	0	0	0	0.378378	0	0	0	0	0	0	0	0	0	0	0	0	0.162162	0	0.243243	0	0	0.027027	0	0	0	0
ACTCGATGTATTTCAT-1	0.454545	0	0	0	0	0.227273	0	0	0	0	0	0	0	0	0	0.0909091	0	0.136364	0	0.0909091	0	0	0	0	0	0	0
ACTCGTAACCCGTCCT-1	0.0952381	0	0.428571	0	0	0	0	0	0	0	0	0	0	0	0	0	0	0.238095	0	0.142857	0	0	0	0.0952381	0	0	0
ACTCGTCAGTAATCCC-1	0.16	0	0	0	0	0	0	0	0	0	0	0	0	0	0	0	0	0.12	0	0.72	0	0	0	0	0	0	0
ACTCTCTGACTTAGGT-1	0.0714286	0	0	0	0	0	0	0	0	0	0	0	0	0	0	0	0	0.142857	0	0.785714	0	0	0	0	0	0	0
ACTCTCTTATACACGA-1	0.0545455	0	0	0	0.0363636	0.254545	0	0	0	0	0	0	0	0	0	0.0545455	0	0.0545455	0	0.2	0.0181818	0	0.0363636	0.272727	0.0181818	0	0
ACTCTTGTATAGTAAC-1	0.134615	0	0	0	0	0	0	0	0	0	0	0	0	0	0	0.0769231	0	0.0769231	0	0.480769	0.230769	0	0	0	0	0	0
ACTGAATGGCGAAAGT-1	0.0909091	0	0.675325	0	0.012987	0	0	0	0	0	0	0	0	0	0	0	0	0.0779221	0	0.0649351	0.012987	0	0.025974	0.012987	0	0	0.025974
ACTGATTTAGTGATTC-1	0.175	0	0	0.025	0.075	0.05	0	0	0	0	0	0	0	0	0	0.025	0	0.05	0	0.35	0.025	0	0.025	0.175	0	0.025	0
ACTGCCCGCCATTCTC-1	0.315789	0	0	0	0.0263158	0.0263158	0.0263158	0.315789	0	0	0	0	0	0	0	0	0	0.0263158	0	0.236842	0	0	0	0.0263158	0	0	0
ACTGCCGTCGTAACTC-1	0.483871	0	0	0	0.0645161	0	0	0	0	0	0	0	0	0	0	0	0	0.193548	0	0.225806	0.0322581	0	0	0	0	0	0
ACTGCTCGGAAGGATG-1	0.0487805	0	0	0	0	0	0.195122	0.560976	0	0	0	0	0	0	0	0	0	0.0487805	0	0.121951	0	0	0	0.0243902	0	0	0
ACTGTACGATACACAT-1	0.0810811	0	0	0	0.027027	0.027027	0	0	0	0	0	0	0	0	0	0	0	0.297297	0	0.513514	0.0540541	0	0	0	0	0	0
ACTGTAGCACTTTGGA-1	0.285714	0	0	0	0.0285714	0	0	0	0	0	0	0	0	0	0	0.114286	0	0	0	0.314286	0.0285714	0	0	0.2	0	0	0.0285714
ACTGTATACGCGAGCA-1	0.0652174	0	0	0	0	0.0217391	0	0	0	0	0.152174	0	0.434783	0.0434783	0	0	0	0.195652	0	0.0869565	0	0	0	0	0	0	0
ACTGTCCAGGATTATA-1	0.147059	0	0	0	0.0882353	0	0	0	0	0	0	0	0	0	0	0	0	0.0588235	0	0.382353	0.323529	0	0	0	0	0	0
ACTGTCTTCTTTAGAA-1	0.0555556	0	0	0.0277778	0.0277778	0	0.111111	0	0	0	0	0	0	0	0	0	0	0.111111	0	0.666667	0	0	0	0	0	0	0
ACTGTGCTAGTAGATC-1	0	0	0	0	0	0	0	0	0	0	0.222222	0	0	0	0	0	0	0.222222	0	0.333333	0	0	0	0.222222	0	0	0
ACTGTTTAGTGTAGGC-1	0.232143	0	0	0.0535714	0	0.0357143	0	0	0	0.0178571	0	0	0	0	0	0.0535714	0	0.0535714	0	0.196429	0.0714286	0	0	0.25	0	0.0178571	0.0178571
ACTTACCGGGCGCGCA-1	0.342857	0	0	0	0.0285714	0	0	0	0	0	0	0	0	0	0	0.0285714	0	0	0	0.314286	0.228571	0	0.0285714	0	0	0	0.0285714
ACTTACGCATCCACGC-1	0.283019	0	0	0	0.207547	0	0	0	0	0	0	0	0	0	0	0.0188679	0.0566038	0.207547	0	0.226415	0	0	0	0	0	0	0
ACTTAGTACGACAAGA-1	0	0	0	0	0	0	0	0	0	0.0555556	0.5	0	0.111111	0	0	0	0	0	0	0.277778	0.0555556	0	0	0	0	0	0
ACTTATACTTACCCGG-1	0.285714	0	0	0	0	0	0	0	0	0	0	0	0	0	0	0	0	0.142857	0	0.571429	0	0	0	0	0	0	0
ACTTATCTGATCTATA-1	0.0588235	0	0	0	0	0	0	0.617647	0.117647	0.0588235	0	0	0	0	0	0.0294118	0	0.0294118	0	0.0588235	0	0	0	0.0294118	0	0	0
ACTTATTAGGATCGGT-1	0.316667	0	0	0	0.0166667	0	0	0	0	0	0	0	0	0	0	0.05	0	0.0166667	0	0.266667	0.133333	0	0.1	0.0166667	0	0	0.0833333
ACTTATTTATGTGCCA-1	0.240741	0	0.0740741	0	0.0740741	0	0	0	0	0	0	0	0	0	0	0.0740741	0	0.203704	0	0.0925926	0.037037	0	0.111111	0.037037	0	0	0.0555556
ACTTCAGGCTGATCCC-1	0.457143	0	0	0.342857	0	0	0	0	0	0	0	0	0	0	0	0.0285714	0	0.0857143	0	0.0285714	0	0	0.0571429	0	0	0	0
ACTTCCAGTGGAAGCT-1	0.0769231	0	0	0	0.0384615	0.653846	0	0	0	0	0	0	0	0	0	0.0384615	0	0.0769231	0	0.0769231	0	0	0	0	0	0	0.0384615
ACTTCGCCATACGCAC-1	0.16129	0	0	0	0	0	0	0	0	0	0	0	0	0	0	0	0	0.16129	0	0.645161	0.0322581	0	0	0	0	0	0
ACTTGACTCCCTCTTT-1	0	0	0	0	0	0	0	0	0	0	0	0	0	0	0	0	0	0.259259	0	0.666667	0.0740741	0	0	0	0	0	0
ACTTGCCATATTGTAC-1	0.112903	0	0	0.0806452	0.0483871	0	0	0	0	0	0	0	0	0	0	0.0322581	0	0.177419	0	0.225806	0.0806452	0	0.0322581	0.193548	0	0.016129	0
ACTTGGGACCCGGTGG-1	0.08	0	0	0	0	0	0	0	0	0	0	0	0	0	0	0	0	0	0	0.92	0	0	0	0	0	0	0
ACTTGTAGTCCCTTCA-1	0.133333	0	0	0	0	0	0.0333333	0.366667	0.1	0.166667	0	0.1	0	0	0	0	0	0.0666667	0	0	0.0333333	0	0	0	0	0	0
ACTTTCCTATAGCTTC-1	0.193548	0	0	0	0	0	0	0	0	0	0	0	0	0	0	0	0	0.193548	0	0.322581	0.290323	0	0	0	0	0	0
ACTTTGACTGCATCCT-1	0.0266667	0	0	0	0.0133333	0	0.666667	0.0933333	0	0	0	0	0	0	0	0.0133333	0	0.0533333	0	0.0533333	0.04	0	0	0	0	0	0.04
ACTTTGGTCGTGCTCC-1	0.0909091	0	0	0	0.030303	0	0.030303	0.575758	0.151515	0	0	0.030303	0	0	0	0	0	0.030303	0	0.030303	0	0	0	0	0	0	0.030303
AGAACCCTCAATTGGG-1	0	0	0	0	0	0.648649	0.216216	0.0810811	0	0	0	0	0	0	0	0.027027	0	0	0	0	0.027027	0	0	0	0	0	0
AGAACGTGGTACATTC-1	0.25	0	0	0	0	0	0	0	0	0	0	0	0	0	0	0	0	0.0625	0	0.40625	0.28125	0	0	0	0	0	0
AGAAGAGCGCCGTTCC-1	0.166667	0	0	0	0.0333333	0	0	0	0	0	0	0	0	0	0	0	0	0.0666667	0	0.733333	0	0	0	0	0	0	0
AGAAGGTACACTTCAC-1	0.0731707	0	0	0	0	0	0	0.0243902	0	0.146341	0.268293	0	0.146341	0.0731707	0	0	0	0.0243902	0	0.146341	0.0243902	0	0	0.0731707	0	0	0
AGAAGGTTGCCGAATT-1	0.0833333	0	0.0277778	0	0.527778	0	0	0	0	0	0	0	0	0	0	0	0	0.138889	0	0.194444	0	0	0	0.0277778	0	0	0
AGAAGTGATTCGTGAT-1	0.454545	0	0.454545	0	0	0	0	0	0	0	0	0	0	0	0	0	0	0.0909091	0	0	0	0	0	0	0	0	0
AGAATAAATCTTCAGG-1	0.0434783	0	0	0	0.0289855	0.0144928	0.594203	0.101449	0	0	0	0	0	0	0	0	0	0.0434783	0	0.0869565	0.0724638	0	0	0.0144928	0	0	0
AGAATGCGGGTTCGGA-1	0.232558	0	0	0	0.0232558	0	0	0	0	0	0	0	0	0	0	0	0	0.0930233	0	0.302326	0.209302	0	0.0232558	0.0232558	0	0	0.0930233
AGAATTATGGATTCGA-1	0.235294	0	0	0	0	0	0	0	0	0	0	0	0	0	0	0	0	0.117647	0	0.647059	0	0	0	0	0	0	0
AGAATTGTTTGACATA-1	0.142857	0	0	0	0.0238095	0.0238095	0	0.214286	0.0952381	0.142857	0	0.047619	0	0	0	0	0	0.047619	0	0.238095	0	0	0	0.0238095	0	0	0
AGACAGCTCAGAATCC-1	0.06	0	0	0	0	0.72	0.04	0	0	0	0	0	0	0	0	0	0	0.12	0	0	0.02	0	0.02	0.02	0	0	0
AGACATAGATCCTTCC-1	0.186047	0	0	0	0.0465116	0	0	0	0	0	0	0	0.0232558	0	0	0.0465116	0	0.0930233	0	0.232558	0.0465116	0	0.0465116	0.209302	0	0	0.0697674
AGACCAAACCACACCT-1	0.0666667	0	0	0	0.0444444	0	0.0888889	0.377778	0.111111	0	0	0	0	0	0	0	0	0.0888889	0	0.111111	0.0444444	0	0	0.0444444	0	0	0.0222222
AGACCATGGGATACAA-1	0.0526316	0	0	0	0	0	0	0.0263158	0	0	0.157895	0.0263158	0.447368	0	0	0	0	0.131579	0	0.0263158	0.131579	0	0	0	0	0	0
AGACCCACCGCTGATC-1	0.222222	0	0.185185	0	0.111111	0	0	0	0	0	0	0	0	0	0	0.037037	0	0.111111	0	0.148148	0	0	0.185185	0	0	0	0
AGACCCGCCCTCCTCG-1	0.0882353	0	0	0	0.0294118	0	0	0	0	0	0	0	0	0	0	0.147059	0	0.0294118	0	0.411765	0.294118	0	0	0	0	0	0
AGACCGGGAAACCCTG-1	0	0	0	0	0	0.0327869	0	0	0	0	0.114754	0	0.47541	0.131148	0	0	0	0.0819672	0	0.131148	0.0327869	0	0	0	0	0	0
AGACGAAGTGCCGGTC-1	0.0384615	0	0	0	0	0	0	0	0	0	0	0	0	0	0	0	0	0.307692	0	0.653846	0	0	0	0	0	0	0
AGACGACGATGCCGCT-1	0	0	0	0	0	0	0	0	0	0	0	0	0	0	0	0	0	1	0	0	0	0	0	0	0	0	0
AGACGGGATTGGTATA-1	0.0816327	0	0	0	0.0204082	0.0408163	0	0	0	0	0	0	0	0	0	0.102041	0	0.0612245	0	0.265306	0.0816327	0	0.0612245	0.244898	0	0	0.0408163
AGACGGGCCGATTTAA-1	0.309524	0	0	0	0.047619	0	0	0	0	0	0	0	0	0	0	0.0238095	0	0.166667	0	0.0952381	0.309524	0	0	0.0238095	0	0	0.0238095
AGACTAGCCTTCCAGA-1	0.0555556	0	0	0	0.0555556	0	0	0	0	0	0	0	0	0	0	0	0	0.111111	0	0.777778	0	0	0	0	0	0	0
AGACTGTTACCGGGTC-1	0.1125	0	0	0	0.075	0.0375	0	0.075	0	0.0375	0	0.2625	0.075	0.0125	0.025	0	0	0.025	0	0.075	0.1125	0.05	0	0.0125	0	0	0.0125
AGAGAAACACCAGAAA-1	0.2	0	0	0	0.0571429	0	0	0.285714	0	0	0	0	0	0.0857143	0	0	0	0.0571429	0	0.228571	0.0857143	0	0	0	0	0	0
AGAGAACCGTCTAGGA-1	0.1	0	0	0	0.025	0	0	0	0	0	0	0	0	0	0	0.025	0	0.375	0	0.325	0.075	0	0	0.025	0	0	0.05
AGAGAAGGAGTACAAT-1	0.193548	0	0.322581	0	0	0.0645161	0	0	0	0	0	0	0	0	0	0.0322581	0	0.258065	0	0	0.0322581	0	0.0967742	0	0	0	0
AGAGATCTCTAAAGCG-1	0.0208333	0	0	0	0	0	0	0.0208333	0	0	0.104167	0	0.375	0.229167	0	0	0	0.0625	0	0.166667	0.0208333	0	0	0	0	0	0
AGAGCAGTTATGAGAC-1	0.285714	0	0	0	0.285714	0	0	0	0.142857	0.142857	0	0	0	0	0	0	0	0	0	0	0.142857	0	0	0	0	0	0
AGAGCGGGCTAATCAT-1	0.111111	0	0	0.0222222	0.0222222	0.133333	0	0	0	0.0222222	0	0	0	0	0	0	0	0.155556	0	0.155556	0.0444444	0	0.0222222	0.266667	0.0222222	0	0.0222222
AGAGCGTACAAGCTCG-1	0.0952381	0	0	0	0.0238095	0	0	0	0	0	0.0952381	0	0.52381	0.047619	0	0	0	0.0238095	0	0.142857	0	0	0	0	0	0	0.047619
AGAGCTACGAAAGCAT-1	0.153846	0	0	0	0	0.576923	0	0	0	0	0	0	0	0	0	0.0769231	0	0.0384615	0	0.0769231	0	0	0	0	0	0	0.0769231
AGAGGTATCTCGGTCC-1	0.254545	0	0	0	0.0545455	0.0181818	0	0	0	0	0	0	0.0181818	0	0	0.0181818	0	0	0	0.127273	0.109091	0	0.0545455	0.272727	0.0545455	0	0.0181818
AGAGTTAGAGACCGAT-1	0.315789	0	0	0	0.0526316	0	0	0	0	0	0	0	0	0	0	0.0526316	0	0	0	0.105263	0.157895	0	0	0.105263	0	0	0.210526
AGATAACTTCAGGGCC-1	0.025	0	0	0	0	0	0	0	0	0	0	0	0	0	0	0	0	0.225	0	0.75	0	0	0	0	0	0	0
AGATACCGGTGTTCAC-1	0.1	0	0.6	0	0.05	0	0	0	0	0	0	0	0	0	0	0.15	0	0	0	0.05	0	0	0	0.05	0	0	0
AGATACGACTTCATAT-1	0.0655738	0	0	0	0.0163934	0	0	0	0	0	0.0983607	0	0.327869	0.196721	0.0163934	0.0655738	0	0.0655738	0	0.0819672	0.0491803	0	0	0.0163934	0	0	0
AGATACTCAAGATCGA-1	0.25	0	0.333333	0	0	0	0	0	0	0	0	0	0	0	0	0	0	0.111111	0	0.138889	0.0833333	0	0.0277778	0	0	0	0.0555556
AGATATAATACGACTA-1	1	0	0	0	0	0	0	0	0	0	0	0	0	0	0	0	0	0	0	0	0	0	0	0	0	0	0
AGATCGTGCATAAGAT-1	0.128205	0	0	0	0	0.0512821	0	0	0	0	0	0.128205	0	0	0	0	0	0.128205	0	0.512821	0	0	0	0	0	0	0.0512821
AGATCTCAGGTGTGAT-1	0.0512821	0	0	0	0.025641	0	0	0	0	0	0	0	0	0	0	0.025641	0	0.128205	0	0.461538	0.307692	0	0	0	0	0	0
AGATGACTCGCCCACG-1	0.2	0	0	0	0.0666667	0	0	0	0	0	0	0	0	0	0	0	0	0.0666667	0	0.666667	0	0	0	0	0	0	0
AGATGAGGGTTGCGAT-1	0.166667	0	0	0	0.0666667	0	0	0	0	0	0	0	0	0	0	0	0	0.1	0	0.4	0.166667	0	0	0	0	0	0.1
AGATGCAAGACGTGCA-1	0.162162	0	0	0	0	0	0	0	0	0	0	0.162162	0	0	0	0	0	0.432432	0	0.243243	0	0	0	0	0	0	0
AGATGCATCCTGTGTC-1	0.08	0	0	0	0.02	0.5	0.2	0.04	0	0	0	0	0	0	0	0	0	0	0	0.12	0.04	0	0	0	0	0	0
AGATTATAGGACGTTT-1	0.176471	0	0	0	0.0294118	0	0	0	0	0	0	0	0	0	0	0.0294118	0	0.0588235	0	0.470588	0.235294	0	0	0	0	0	0
AGATTCACAACCGATA-1	0.0652174	0	0	0	0	0	0	0.0434783	0.0869565	0.326087	0.130435	0.0217391	0	0.0217391	0	0	0	0.152174	0	0.0869565	0.0217391	0	0	0.0434783	0	0	0
AGCAAAGGCCGCTAGT-1	0.708333	0	0	0.125	0.0416667	0	0	0	0	0	0	0	0	0	0	0	0	0.0833333	0	0.0416667	0	0	0	0	0	0	0
AGCAACATATCTTATT-1	0.44	0	0.32	0.08	0	0.04	0	0	0	0	0	0	0	0	0	0	0	0.04	0	0.08	0	0	0	0	0	0	0
AGCAACCGAAAGTAAT-1	0.037037	0	0	0	0	0	0	0	0	0	0	0.037037	0.296296	0.037037	0.148148	0	0	0.111111	0	0.296296	0	0	0	0.037037	0	0	0
AGCACACGTTTAGACT-1	0.285714	0	0	0	0.047619	0	0	0.380952	0	0	0	0	0	0	0	0	0	0	0	0.238095	0.047619	0	0	0	0	0	0
AGCACCAGTACTCACG-1	0.333333	0	0	0	0.0740741	0	0	0	0	0	0	0	0	0	0	0.037037	0	0.0740741	0	0.296296	0.185185	0	0	0	0	0	0
AGCACTACCGGCCTGT-1	0.117647	0	0	0	0.0196078	0	0	0	0	0.0392157	0.215686	0.0392157	0.254902	0.0196078	0	0.0196078	0	0.0588235	0	0.0980392	0.0784314	0	0	0.0196078	0	0	0.0196078
AGCACTACCTCACCAG-1	0.0666667	0	0	0.766667	0	0	0	0	0	0	0	0	0	0	0	0	0	0.0333333	0	0.0333333	0.0333333	0	0.0333333	0	0	0.0333333	0
AGCAGAAGGAGAAAGA-1	0.403846	0	0.0192308	0.0192308	0.0192308	0.326923	0	0	0	0	0	0	0	0	0	0	0	0.134615	0	0.0769231	0	0	0	0	0	0	0
AGCAGCCAGATGAATA-1	0.323529	0	0.176471	0	0.0882353	0	0	0	0	0	0	0	0	0	0	0	0	0.235294	0	0.147059	0	0	0.0294118	0	0	0	0
AGCATCATTTCGAAAG-1	0.0576923	0	0	0	0.0192308	0	0	0	0	0	0	0	0.0769231	0.0192308	0.211538	0	0	0.0192308	0	0.596154	0	0	0	0	0	0	0
AGCATCGTCGATAATT-1	0.0666667	0	0	0	0.0222222	0	0	0	0	0	0	0	0	0	0	0	0	0.0666667	0	0.844444	0	0	0	0	0	0	0
AGCCAAGCTTTGTGTC-1	0.179104	0	0.0298507	0	0.0447761	0.373134	0	0.0298507	0	0	0.0149254	0.0149254	0	0.0746269	0	0	0	0.0149254	0	0.104478	0.0746269	0	0.0149254	0	0	0	0.0298507
AGCCACTCCCGTGCTT-1	0	0	0	0	0.0169492	0	0	0	0	0	0	0	0	0	0	0	0	0.118644	0	0.779661	0.0847458	0	0	0	0	0	0
AGCCCATACATGTAAG-1	0.012987	0	0.974026	0	0	0	0	0	0	0	0	0	0	0	0	0	0	0	0	0	0.012987	0	0	0	0	0	0
AGCCCGGCATTAGAGG-1	0.210526	0	0	0	0.0263158	0	0	0	0	0	0	0	0.0789474	0	0.315789	0	0	0.0789474	0	0.263158	0	0	0	0.0263158	0	0	0
AGCCCTAAGCGAAGTT-1	0.146341	0	0	0.0243902	0.0243902	0.146341	0	0	0	0.0243902	0	0	0	0	0	0	0	0.0731707	0	0.146341	0.0731707	0	0.0487805	0.243902	0	0	0.0487805
AGCCCTCCCTGGTGGC-1	0.2	0	0	0	0.02	0	0.02	0.02	0.08	0.02	0.08	0.04	0.12	0.06	0	0	0	0.02	0	0.14	0.1	0	0.02	0.06	0	0	0
AGCCCTTCTAATCCGA-1	0.242424	0	0	0	0	0	0	0	0	0	0	0.0606061	0	0	0	0.0606061	0	0.0909091	0	0.333333	0	0	0.0606061	0.0606061	0	0	0.0909091
AGCCGTGGCTAAATGT-1	0.259259	0	0.037037	0	0.037037	0	0	0	0	0	0	0.037037	0	0	0	0	0	0.296296	0	0.185185	0.0740741	0	0	0.0740741	0	0	0
AGCCTAATACCCACGT-1	0.0217391	0	0	0	0	0.0217391	0	0.0434783	0	0.0217391	0.23913	0.0434783	0.217391	0.152174	0	0	0	0.0217391	0	0.130435	0.0652174	0	0	0.0217391	0	0	0
AGCCTTAAAGCGGAAG-1	0.0508475	0	0	0	0	0.101695	0.661017	0	0	0	0	0	0	0	0	0.0169492	0	0.0338983	0	0.0508475	0.0338983	0	0	0.0508475	0	0	0
AGCGACAGGAACGGTC-1	0.461538	0	0	0.230769	0	0	0	0	0	0	0	0	0	0	0	0	0	0.153846	0	0.153846	0	0	0	0	0	0	0
AGCGACATCCCATTCA-1	0.12766	0	0	0	0	0.0638298	0	0	0	0	0	0	0.0212766	0	0	0	0	0.0425532	0	0.595745	0.0212766	0	0	0.12766	0	0	0
AGCGACCAACGATATT-1	0.0606061	0	0	0	0.0606061	0	0	0	0	0	0	0	0	0	0	0.0909091	0	0.212121	0	0.454545	0.121212	0	0	0	0	0	0
AGCGAGACGTGAAGGC-1	0.146341	0	0	0	0.0487805	0	0	0.170732	0.0731707	0	0.0243902	0.0243902	0	0.0243902	0	0	0	0.0243902	0	0.341463	0.097561	0	0	0.0243902	0	0	0
AGCGCATAATGAATCG-1	0.0714286	0	0.404762	0.0714286	0.0238095	0	0	0	0	0	0	0	0	0	0	0.0238095	0	0.0952381	0	0.0714286	0.047619	0	0.0952381	0	0	0	0.0952381
AGCGCGGGTGCCAATG-1	0.225	0	0	0	0.075	0	0	0.025	0	0	0	0.1	0	0	0	0	0	0	0	0.425	0.025	0	0.05	0	0	0	0.075
AGCGCTTATGGGCAAG-1	0.404762	0	0	0	0	0	0	0	0	0	0	0	0	0	0	0.190476	0	0.0238095	0	0.214286	0.047619	0	0.0238095	0.047619	0	0	0.047619
AGCGGACACTTCGTAG-1	0.316667	0	0	0	0.0833333	0.4	0.0166667	0.0666667	0	0	0	0.0166667	0	0	0	0	0	0.0166667	0	0.0333333	0	0	0	0	0	0	0.05
AGCGGCGGTTAGCGGT-1	0	0	0	0	0	0.0263158	0	0.0263158	0.131579	0.315789	0.157895	0.0789474	0.0263158	0	0	0	0	0.0263158	0	0.0789474	0.0789474	0	0	0.0263158	0	0	0.0263158
AGCGGGAAGGGTCCAT-1	0.0930233	0	0	0	0.0232558	0	0	0	0	0	0	0	0.27907	0.116279	0.209302	0	0	0.0697674	0	0.209302	0	0	0	0	0	0	0
AGCGGGTCTGACACTC-1	0.529412	0	0	0	0.117647	0.117647	0	0	0	0	0	0	0	0	0	0	0	0.117647	0	0.117647	0	0	0	0	0	0	0
AGCGGTTGAGATGTAC-1	0.228814	0	0	0	0.0169492	0.0169492	0	0	0	0.00847458	0	0	0	0	0	0.0677966	0	0.0254237	0	0.152542	0.118644	0	0.101695	0.152542	0.0169492	0.0169492	0.0762712
AGCGTACGAGAGCTAG-1	0	0	0	0	0.0151515	0	0.939394	0	0	0	0	0	0	0	0	0	0	0.0151515	0	0	0.030303	0	0	0	0	0	0
AGCGTAGCGCTAGACC-1	0.111111	0	0	0	0	0.416667	0.277778	0	0	0	0	0	0	0	0	0	0	0.0277778	0	0.138889	0.0277778	0	0	0	0	0	0
AGCGTCTGAACCCGCA-1	0.097561	0	0	0	0	0.0243902	0	0	0	0	0.341463	0	0.219512	0.0243902	0	0	0	0.121951	0	0.0487805	0.0731707	0	0	0.0487805	0	0	0
AGCGTGGTATTCTACT-1	0	0	0	0	0.0243902	0	0	0	0	0	0	0	0	0	0	0	0	0.146341	0	0.829268	0	0	0	0	0	0	0
AGCGTTCCGATTTAAA-1	0.191781	0	0	0	0	0.0136986	0	0	0	0	0	0	0	0	0	0.109589	0	0.123288	0	0.164384	0.0958904	0	0.0821918	0.123288	0	0	0.0958904
AGCTAACAAGCAATGT-1	0.0408163	0	0	0	0.0204082	0	0	0	0	0	0	0.163265	0	0	0	0.0204082	0	0.408163	0	0.0816327	0	0.244898	0	0.0204082	0	0	0
AGCTAGAAGCAGAAGT-1	0.25641	0	0	0	0.0512821	0	0	0	0	0	0	0.0769231	0	0	0	0	0	0.0769231	0	0.461538	0	0	0	0	0	0	0.0769231
AGCTATTTAATCCAAC-1	0.395349	0	0	0	0.0232558	0	0	0	0	0	0	0	0	0	0	0	0	0.209302	0	0.186047	0.139535	0	0	0	0	0	0.0465116
AGCTCCTTCGCACATC-1	0.44898	0	0	0.0408163	0.244898	0	0	0	0	0	0	0	0	0.0204082	0	0	0	0.163265	0	0.0612245	0	0	0	0	0	0	0.0204082
AGCTCTAGACGTTCCA-1	0.1	0	0	0	0.025	0	0	0	0	0	0	0	0	0	0	0	0	0.175	0	0.7	0	0	0	0	0	0	0
AGCTCTTCCCAGTGCA-1	0.133333	0	0	0	0.0333333	0	0	0	0	0	0	0	0	0	0	0.0666667	0	0.1	0	0.4	0	0	0.0666667	0.0666667	0.0666667	0	0.0666667
AGCTCTTTACTCAGTT-1	0.0833333	0	0	0	0.183333	0	0	0	0	0	0	0	0	0	0	0	0	0.233333	0	0.5	0	0	0	0	0	0	0
AGCTGAAGTAAACCAA-1	0.0606061	0	0	0	0.0606061	0	0	0	0	0	0	0	0	0	0	0	0	0.030303	0	0.575758	0.151515	0	0.030303	0.030303	0.030303	0	0.030303
AGCTGTAACCTCAATC-1	0	0	0.882353	0	0	0	0	0	0	0	0	0	0	0	0	0	0	0.117647	0	0	0	0	0	0	0	0	0
AGCTTATAGAGACCTG-1	0.285714	0	0	0	0.0408163	0.0204082	0	0	0	0	0	0	0	0	0	0	0	0.142857	0	0.265306	0.0612245	0	0	0.183673	0	0	0
AGCTTCAATACTTTGA-1	0.0892857	0	0	0.0357143	0.0357143	0.0178571	0	0	0	0.0714286	0	0	0.0178571	0	0	0.0535714	0	0.0892857	0	0.196429	0.0535714	0	0.0357143	0.214286	0	0.0178571	0.0714286
AGCTTGATCTTAACTT-1	0.241379	0	0	0	0.0172414	0	0	0	0	0	0	0	0	0	0	0	0	0.155172	0	0.586207	0	0	0	0	0	0	0
AGGAAGCTGTCCGCCG-1	0.5	0	0	0.0652174	0.152174	0	0	0	0	0.0217391	0	0	0	0	0	0.0217391	0	0.130435	0	0.108696	0	0	0	0	0	0	0
AGGACAGTCGAATCCC-1	0.184211	0	0	0	0	0	0	0	0	0	0	0	0	0	0	0	0	0.0789474	0	0.736842	0	0	0	0	0	0	0
AGGACATCGCACGTCG-1	0.166667	0	0	0	0.0277778	0	0	0	0	0	0	0	0	0	0	0	0	0.111111	0	0.694444	0	0	0	0	0	0	0
AGGACGACCCATTAGA-1	0.193548	0	0.0645161	0	0.483871	0	0	0	0	0	0	0	0	0	0	0	0	0.16129	0	0.0645161	0	0	0	0	0	0.0322581	0
AGGACGCTCGATGTTG-1	0.181818	0	0	0	0.030303	0	0	0	0	0.030303	0	0	0	0	0	0.030303	0	0.0909091	0	0.363636	0.030303	0	0.0606061	0.030303	0.030303	0	0.121212
AGGATAAAGTCGGGAT-1	0.185185	0	0.37037	0	0	0.037037	0	0	0	0	0	0	0	0	0	0	0	0.037037	0	0.222222	0	0	0.111111	0	0	0	0.037037
AGGATATAGGGATTTA-1	0.653846	0	0	0	0	0	0	0	0	0	0	0	0	0	0	0.0384615	0	0.0384615	0	0.115385	0	0	0.153846	0	0	0	0
AGGATCACGCGATCTG-1	0.0350877	0	0	0	0	0	0	0	0	0	0.0175439	0	0.631579	0.0701754	0	0	0	0.0526316	0	0.175439	0.0175439	0	0	0	0	0	0
AGGCAAAGAGGAATCA-1	0.241379	0	0	0	0.0344828	0	0	0	0	0.103448	0.172414	0.0344828	0.0344828	0	0	0	0	0.241379	0	0.103448	0	0	0	0.0344828	0	0	0
AGGCAGATGCGTAAAC-1	0.193548	0	0	0	0.0322581	0	0	0	0	0	0	0	0	0	0	0	0	0.0645161	0	0.645161	0	0	0.0645161	0	0	0	0
AGGCCCAGTGACTGGT-1	0.392857	0	0	0	0.357143	0	0	0	0	0	0	0	0	0	0	0.0357143	0	0.142857	0	0.0714286	0	0	0	0	0	0	0
AGGCCCATTGTACAGG-1	0.0952381	0	0	0.0238095	0.0952381	0.190476	0	0	0	0	0	0	0.047619	0	0	0	0	0.047619	0	0.047619	0.119048	0	0	0.261905	0	0.0238095	0.047619
AGGCCCTAGAACGCCA-1	0	0	0.976744	0.0116279	0	0	0	0	0	0	0	0	0	0	0	0	0	0	0	0	0.0116279	0	0	0	0	0	0
AGGCGGTTTGTCCCGC-1	0.1	0	0	0	0	0.025	0	0	0.075	0.025	0.125	0.05	0.075	0.175	0	0	0	0.05	0	0.1	0.075	0	0	0.075	0	0	0.05
AGGCGTCTATGGACGG-1	0.361111	0	0	0	0.0277778	0	0	0	0	0	0	0	0	0	0	0	0	0.0555556	0	0.277778	0.0555556	0	0.111111	0.0555556	0	0	0.0555556
AGGCTATGGTTAGCTT-1	0.146341	0	0	0	0	0	0	0	0	0	0.0243902	0	0.268293	0.097561	0.195122	0	0	0.097561	0	0.121951	0.0243902	0	0	0	0.0243902	0	0
AGGCTTCCCGAAGAAG-1	0.166667	0	0	0.0833333	0.0833333	0	0	0	0	0	0	0	0	0	0	0	0	0.166667	0	0.0833333	0	0	0.416667	0	0	0	0
AGGCTTGCTAGACACC-1	0.0789474	0	0	0	0	0	0.289474	0.342105	0.0263158	0.0263158	0	0.0263158	0	0	0	0	0	0.0263158	0	0.0789474	0.0526316	0	0	0.0526316	0	0	0
AGGGAAACGAGGTACT-1	0.266667	0	0	0	0.0333333	0	0	0	0	0	0	0	0	0	0	0.0333333	0	0.0333333	0	0.366667	0.0666667	0	0.0666667	0	0.1	0	0.0333333
AGGGACAGCACGGCGG-1	0.162162	0	0	0	0	0	0	0	0	0	0	0	0	0	0	0	0	0.189189	0	0.648649	0	0	0	0	0	0	0
AGGGACTCTACGCGAC-1	0.481481	0	0.0740741	0	0.037037	0	0	0	0	0	0	0	0	0	0	0	0	0.111111	0	0.185185	0	0	0.037037	0.0740741	0	0	0
AGGGCAGCGGCGTGGT-1	0.129032	0	0	0	0.0645161	0.0967742	0	0	0	0.0322581	0	0	0	0	0	0	0	0	0	0.225806	0.0322581	0	0	0.387097	0	0.0322581	0
AGGGCGAGCAGCTGAT-1	0.117647	0	0	0	0.0196078	0	0	0	0	0	0	0	0	0	0.0196078	0	0	0.254902	0	0.568627	0	0	0	0	0	0.0196078	0
AGGGCGTGATCGGCTA-1	0.125	0	0	0	0.025	0.025	0	0	0	0	0	0	0	0	0	0	0	0.025	0	0.625	0.025	0	0	0.05	0	0	0.1
AGGGCTGCAGTTACAG-1	0.222222	0	0	0.037037	0.185185	0	0.037037	0	0	0	0	0	0	0	0	0	0	0.148148	0	0.37037	0	0	0	0	0	0	0
AGGGTCAGAGCACTCG-1	0.159091	0	0	0	0.0454545	0.0227273	0.0454545	0.409091	0	0	0	0	0	0	0	0	0	0.0681818	0	0.113636	0.113636	0	0.0227273	0	0	0	0
AGGGTCAGTAACCCTA-1	0.451613	0	0	0.0322581	0.0322581	0	0	0	0	0	0	0.0322581	0	0	0	0	0	0.0322581	0	0.16129	0.0322581	0	0.0645161	0.0322581	0	0	0.129032
AGGGTCGATGCGAACT-1	0	0	0	0	0.571429	0	0	0	0	0	0	0	0	0	0	0	0	0.142857	0	0.285714	0	0	0	0	0	0	0
AGGGTGCCGTTCTTTA-1	0.135135	0	0	0	0	0	0	0	0	0	0	0	0.162162	0	0.459459	0	0	0.0810811	0	0.135135	0.027027	0	0	0	0	0	0
AGGGTGCTCTCGAGGG-1	0.206897	0	0	0	0.206897	0	0	0	0	0	0	0	0	0	0	0	0	0.0344828	0	0.551724	0	0	0	0	0	0	0
AGGGTGGATAGTGCAT-1	0.0769231	0	0	0	0.0307692	0.107692	0.538462	0.0153846	0	0	0	0	0	0	0	0.0153846	0	0.0615385	0	0.107692	0.0153846	0	0	0.0153846	0	0	0.0153846
AGGGTTCCCTTTGGTT-1	0.129032	0	0	0	0	0	0	0	0	0	0	0	0	0	0	0	0	0.258065	0	0.548387	0.0645161	0	0	0	0	0	0
AGGGTTTAGTTCGGGA-1	0.344828	0	0	0	0.137931	0	0.172414	0	0	0	0	0	0	0	0	0	0	0.0344828	0	0.310345	0	0	0	0	0	0	0
AGGTAACCTCCTATTC-1	0.314286	0	0	0.0285714	0.0285714	0.0285714	0	0	0	0.0857143	0	0	0	0	0	0.0285714	0	0.0857143	0	0.2	0.0285714	0	0.0285714	0.114286	0	0	0.0285714
AGGTACGATATTGCCA-1	0.0930233	0	0	0	0	0.162791	0	0	0	0	0	0	0	0	0	0.0232558	0	0.139535	0	0.255814	0	0	0.0465116	0.209302	0.0465116	0	0.0232558
AGGTAGATCGAGATAT-1	0.212766	0	0	0	0	0	0	0	0	0	0	0	0.0425532	0	0.170213	0	0	0.12766	0	0.425532	0.0212766	0	0	0	0	0	0
AGGTAGGTACAAAGCT-1	0.375	0	0.4375	0	0	0	0	0	0	0	0	0	0	0	0	0	0	0.125	0	0.0625	0	0	0	0	0	0	0
AGGTCAGGTGAGAGTG-1	0.0784314	0	0	0	0	0	0	0	0	0	0	0	0	0	0	0	0	0.352941	0	0.568627	0	0	0	0	0	0	0
AGGTCGCCACTTCGGT-1	0.0588235	0	0	0	0.0196078	0.0784314	0.45098	0.0980392	0	0	0	0	0	0	0	0.0196078	0	0.0392157	0	0.176471	0.0196078	0	0	0.0196078	0	0	0.0196078
AGGTCGCGGAGTTACT-1	0.24	0	0	0	0	0	0	0	0	0	0	0	0	0	0	0	0	0.2	0	0.56	0	0	0	0	0	0	0
AGGTGTATCGCCATGA-1	0.113208	0	0	0	0.0188679	0.0188679	0.0188679	0.0188679	0.0377358	0.0754717	0.207547	0.113208	0.0377358	0.0188679	0	0	0	0.113208	0	0.113208	0	0	0	0.0943396	0	0	0
AGGTTCTCCTTTCCGG-1	0.65	0	0	0	0.1	0.1	0	0	0	0	0	0	0	0	0	0	0	0.15	0	0	0	0	0	0	0	0	0
AGGTTGAGGCACGCTT-1	0.107143	0	0	0	0.0357143	0	0	0	0	0	0	0	0	0	0	0	0	0.0357143	0	0.821429	0	0	0	0	0	0	0
AGGTTTCACACACCTT-1	0.135135	0	0	0	0.027027	0	0	0	0	0	0	0	0	0	0	0	0	0.0540541	0	0.216216	0.567568	0	0	0	0	0	0
AGTAACGTTCATCCTG-1	0	0	0	0	0.0645161	0	0	0	0	0	0	0	0	0	0	0	0	0.0645161	0	0.870968	0	0	0	0	0	0	0
AGTAATGTCTTGCCGC-1	0.263158	0	0	0.0263158	0	0.105263	0	0	0	0	0	0	0	0	0	0	0	0.0526316	0	0.184211	0.0789474	0	0	0.263158	0	0	0.0263158
AGTACATCATTTATCA-1	0.181818	0	0	0	0	0	0	0	0	0	0	0	0	0	0	0	0	0.272727	0	0.545455	0	0	0	0	0	0	0
AGTACCTTCGAGTGCT-1	0.266667	0	0	0	0.0333333	0	0	0	0	0	0	0	0	0	0	0	0	0.0666667	0	0.333333	0.133333	0	0	0.0666667	0	0	0.1
AGTACGGCCCGTATCG-1	0.1	0	0	0	0.0142857	0	0.671429	0	0	0	0	0	0	0	0	0	0	0.0571429	0	0.0571429	0.0428571	0	0	0.0142857	0	0	0.0428571
AGTACGGGCACCTGGC-1	0	0	0	0	0	0	0	0	0	0	0	0	0	0	0	0	0	0.214286	0	0.785714	0	0	0	0	0	0	0
AGTACGTGGCCTGTCT-1	0.114754	0	0	0	0.0327869	0.0819672	0	0	0	0	0	0	0	0	0	0.114754	0	0.0491803	0	0.295082	0.0819672	0	0.0327869	0.180328	0	0	0.0163934
AGTAGCGTGAACGAAC-1	0.18	0	0	0.08	0.06	0.08	0	0	0	0.02	0	0	0	0	0	0.02	0	0.04	0	0.16	0.06	0	0.02	0.22	0.02	0	0.04
AGTAGCTAGACGCCGA-1	0.345455	0	0	0	0	0	0	0	0	0	0	0	0	0	0	0.0545455	0	0.145455	0	0.163636	0.0909091	0	0	0.0363636	0.0363636	0	0.127273
AGTAGGAAGGAAGTTG-1	0.153846	0	0	0	0	0	0	0	0	0	0	0	0	0	0	0	0	0.153846	0	0.192308	0	0	0.0384615	0.192308	0	0	0.269231
AGTAGGTAACATACAT-1	0.146341	0	0	0	0.0243902	0	0	0	0	0	0	0	0.0243902	0	0	0.0243902	0	0.0731707	0	0.487805	0.0731707	0	0	0.146341	0	0	0
AGTATAATACTAGGCA-1	0.159091	0	0	0	0.0227273	0	0	0	0	0	0	0	0	0	0.136364	0.0227273	0	0.0454545	0	0.590909	0	0	0	0	0	0	0.0227273
AGTATCCATAATAACG-1	0.0294118	0	0	0	0.0588235	0.529412	0.235294	0	0	0	0	0	0	0	0	0	0	0.0294118	0	0.0588235	0.0588235	0	0	0	0	0	0
AGTATGCTGGAGACCA-1	0.0851064	0	0.0212766	0	0	0	0	0	0	0	0	0.12766	0	0	0	0	0	0.404255	0	0.0212766	0.0638298	0.212766	0	0.0638298	0	0	0
AGTCAAATGATGTGAT-1	0.0779221	0	0	0	0.025974	0	0	0	0.025974	0	0	0.103896	0.415584	0.012987	0.0779221	0	0	0.0519481	0	0.142857	0.0519481	0	0	0	0	0	0.012987
AGTCAACACCACCATC-1	0.341463	0	0	0	0	0	0	0	0	0	0	0	0	0	0	0	0	0.0731707	0	0.268293	0.170732	0	0.0731707	0	0	0	0.0731707
AGTCAAGATGACACTT-1	0.666667	0	0	0	0.030303	0	0	0	0	0	0	0	0	0	0	0	0.030303	0.121212	0	0.0909091	0	0	0.0606061	0	0	0	0
AGTCACTCCGCCTCAT-1	0.04	0	0	0	0.04	0	0	0.12	0.24	0.08	0	0.08	0	0	0	0	0	0.08	0	0.16	0.16	0	0	0	0	0	0
AGTCCAGCGGGTACGT-1	0.0930233	0	0	0	0	0.72093	0	0	0	0	0	0	0	0	0	0.0465116	0	0.0697674	0	0.0465116	0	0	0.0232558	0	0	0	0
AGTCCATTGGCTGATG-1	0.0769231	0	0	0	0	0	0	0	0	0	0	0	0	0	0	0	0	0.461538	0	0.384615	0	0	0.0769231	0	0	0	0
AGTCCCGCCTTTAATT-1	0.181818	0	0	0	0.030303	0	0	0	0	0	0	0	0	0	0	0.121212	0	0.0606061	0	0.212121	0.030303	0	0.030303	0.0909091	0	0	0.242424
AGTCGACGGTCTCAAG-1	0.1875	0	0	0	0	0	0	0	0	0	0	0	0	0	0	0	0	0.15625	0	0.65625	0	0	0	0	0	0	0
AGTCGGCTCAACTTTA-1	0.315789	0	0.210526	0	0	0	0	0	0	0	0	0	0	0	0	0	0	0.0526316	0	0.210526	0.105263	0	0	0.105263	0	0	0
AGTCGTGGGCATTACG-1	0.181818	0	0.272727	0	0	0	0	0	0	0	0	0	0	0	0	0	0	0.545455	0	0	0	0	0	0	0	0	0
AGTCTCACAAGACTAC-1	0	0	1	0	0	0	0	0	0	0	0	0	0	0	0	0	0	0	0	0	0	0	0	0	0	0	0
AGTCTGGACATCCTTG-1	0.0185185	0	0	0	0.0185185	0.0185185	0.648148	0.148148	0	0	0	0	0	0	0	0	0	0	0	0.0740741	0.037037	0	0	0.037037	0	0	0
AGTCTTCTCCTCAAAT-1	0.0882353	0	0	0	0.0294118	0	0	0	0	0	0	0	0	0	0	0.0588235	0	0.0882353	0	0.411765	0.323529	0	0	0	0	0	0
AGTGAACAAACTTCTC-1	0.0757576	0	0	0	0.227273	0	0	0	0	0	0	0	0	0	0	0	0	0.0909091	0	0.575758	0	0	0	0	0	0	0.030303
AGTGACCTACTTTACG-1	0.225	0	0	0	0	0	0	0	0	0	0	0	0	0	0	0	0	0.025	0	0.4	0.275	0	0	0.025	0	0	0.05
AGTGACTGTGACACAA-1	0.0877193	0	0	0	0.0526316	0	0	0	0	0	0	0	0.666667	0	0.0526316	0	0	0.0701754	0	0.0350877	0.0175439	0	0	0	0.0175439	0	0
AGTGAGACTTCCAGTA-1	0.0588235	0	0	0	0.0588235	0	0	0	0	0	0	0	0	0	0	0	0	0.117647	0	0.764706	0	0	0	0	0	0	0
AGTGAGCCTCGCCGCC-1	0.205882	0	0	0	0.0294118	0	0	0	0	0	0	0	0	0	0	0	0	0.147059	0	0.617647	0	0	0	0	0	0	0
AGTGAGGGTTTCTGAC-1	0.125	0	0	0	0	0.03125	0	0	0	0	0	0	0	0	0	0.15625	0	0.0625	0	0.109375	0.09375	0	0.078125	0.25	0	0	0.09375
AGTGATATGAGTAGTT-1	0.324324	0	0	0	0	0	0	0	0	0	0	0	0	0	0	0	0	0.0810811	0	0.459459	0.135135	0	0	0	0	0	0
AGTGATTCAAGCAGGA-1	0.0769231	0	0	0	0	0	0	0	0	0	0	0	0	0	0	0	0	0.0769231	0	0.846154	0	0	0	0	0	0	0
AGTGCGTAGCTCGTAA-1	0.214286	0	0.464286	0	0	0	0	0	0	0	0	0	0	0	0	0	0	0.214286	0	0.107143	0	0	0	0	0	0	0
AGTGCTTGCACGAATA-1	0.37037	0	0	0	0.166667	0	0	0	0	0	0	0	0	0	0	0	0	0.037037	0	0.425926	0	0	0	0	0	0	0
AGTGGCGGCAATTTGA-1	0.2	0	0	0	0	0	0	0	0	0	0	0.0333333	0	0	0	0	0	0.133333	0	0.533333	0.0333333	0	0.0333333	0	0	0	0.0333333
AGTGGCTCCGTCGGCC-1	0.121951	0	0	0	0	0	0.170732	0.170732	0.0731707	0.0731707	0	0.0487805	0	0	0	0	0	0.0243902	0	0.0731707	0.097561	0	0	0.097561	0	0	0.0487805
AGTGGTGTTACCCGTG-1	0.121951	0	0	0	0	0.0243902	0.0243902	0.536585	0.0487805	0	0	0.0487805	0	0	0	0	0	0	0	0.0731707	0.0731707	0	0	0.0487805	0	0	0
AGTGGTTGCGTATAGG-1	0.0434783	0	0	0	0	0.695652	0.0217391	0	0	0	0	0	0	0	0	0.0434783	0.0217391	0.0434783	0	0.0217391	0.0652174	0	0.0434783	0	0	0	0
AGTGTATTGCGCATTG-1	0.27027	0	0	0	0.027027	0	0	0	0	0	0	0	0	0	0	0.108108	0	0.135135	0	0.243243	0.027027	0	0.027027	0.135135	0	0	0.027027
AGTGTGGTCTATTGTG-1	0.142857	0	0	0	0.047619	0.047619	0	0	0.0952381	0.428571	0	0	0	0	0	0	0	0.0952381	0	0.0952381	0	0	0	0.047619	0	0	0
AGTTAAACACTTGCGA-1	0.1	0	0	0	0.175	0	0	0	0	0	0	0	0	0	0	0	0	0.25	0	0.475	0	0	0	0	0	0	0
AGTTAAGCGGTCCCGG-1	0.277778	0	0	0	0	0	0	0	0	0	0	0	0	0	0	0.0277778	0	0.194444	0	0.222222	0.25	0	0	0	0	0	0.0277778
AGTTAAGTCAACCGCT-1	0	0	0.921569	0	0	0	0	0	0	0	0	0	0	0	0	0	0	0.0784314	0	0	0	0	0	0	0	0	0
AGTTACCCTTAAGACT-1	0.193548	0	0	0	0.0322581	0.516129	0	0	0	0	0	0	0	0	0	0.0322581	0	0.0967742	0	0.0967742	0	0	0	0	0	0	0.0322581
AGTTACCGCACATGGT-1	0.0933333	0	0	0	0.0266667	0	0.76	0	0	0	0	0	0	0	0	0	0	0	0	0.0133333	0.0933333	0	0	0	0	0	0.0133333
AGTTACTCTATCGTGG-1	0.21875	0	0	0	0.03125	0	0	0	0	0	0	0	0	0	0	0.125	0	0.125	0	0.28125	0	0	0.125	0.03125	0	0	0.0625
AGTTATTGAAAGGTAA-1	0.285714	0	0	0.047619	0.0238095	0.047619	0	0	0	0.0238095	0	0	0.0238095	0	0	0	0	0.0714286	0	0.261905	0.0714286	0	0	0.142857	0	0	0
AGTTCCTACAGAATTA-1	0.192308	0	0	0	0	0	0	0	0	0	0	0	0	0	0	0	0	0.0384615	0	0.769231	0	0	0	0	0	0	0
AGTTCCTATTTATGTT-1	0.155172	0	0	0	0.0344828	0	0	0	0	0	0	0	0	0	0	0	0	0.0344828	0	0.241379	0.534483	0	0	0	0	0	0
AGTTCTGCGTTGTATC-1	0.0888889	0	0	0	0.0222222	0.733333	0.0222222	0	0	0	0	0	0	0	0	0	0	0.0444444	0	0.0444444	0	0	0	0.0444444	0	0	0
AGTTGACATCGGCTGG-1	0.0185185	0	0	0	0.037037	0.0185185	0.407407	0.277778	0	0	0	0	0	0	0	0.0555556	0	0.0185185	0	0.0555556	0.0925926	0	0	0.0185185	0	0	0
AGTTGACGGTCCTTGC-1	0.1	0	0.02	0	0.02	0.68	0	0	0	0	0	0	0	0	0	0	0	0.04	0	0	0.04	0	0	0.04	0	0	0.06
AGTTGCTGACTGATAT-1	0.027027	0	0	0	0	0.459459	0.432432	0	0	0	0	0	0	0	0	0	0	0	0	0.0540541	0.027027	0	0	0	0	0	0
AGTTTCGCAGGTCGGA-1	0.0384615	0	0	0	0.0384615	0.153846	0	0	0	0	0	0	0	0	0	0.0384615	0	0.0769231	0	0.423077	0.0769231	0	0	0.153846	0	0	0
AGTTTGCACCTGCCTC-1	0.243243	0	0	0.567568	0	0	0	0	0	0	0	0	0	0	0	0.0810811	0	0.0810811	0	0	0	0	0.027027	0	0	0	0
AGTTTGGCCAGACCTA-1	0.5	0	0.0625	0	0	0	0	0	0	0	0	0	0	0	0	0	0	0.1875	0	0.25	0	0	0	0	0	0	0
ATAAACCATTGGACGG-1	0.0512821	0	0	0	0.0512821	0	0	0	0	0	0	0	0.025641	0	0.282051	0	0	0.0512821	0	0.538462	0	0	0	0	0	0	0
ATAAACGGACCCGTAA-1	0.272727	0	0	0	0.0227273	0	0	0	0	0	0	0	0	0	0	0.0227273	0	0.0227273	0	0.477273	0.0909091	0	0.0454545	0	0	0	0.0454545
ATAAAGGCTCGGTCGT-1	0.15625	0	0	0	0	0	0	0	0	0	0	0	0	0	0	0.03125	0	0.125	0	0.4375	0.25	0	0	0	0	0	0
ATAAAGGTCAAGTACG-1	0.192308	0	0	0	0.0192308	0.211538	0	0	0	0	0	0	0	0	0	0	0	0.0384615	0	0.269231	0.0192308	0	0.0384615	0.192308	0.0192308	0	0
ATAAATATTAGCAGCT-1	0.142857	0	0.47619	0	0.047619	0	0	0	0	0	0	0	0	0	0	0	0	0.238095	0	0.0952381	0	0	0	0	0	0	0
ATAACGCCGGAGGGTC-1	0.0555556	0	0	0	0.0277778	0	0	0	0	0	0	0.0277778	0	0	0	0	0	0.138889	0	0.75	0	0	0	0	0	0	0
ATAACGGAGTCCAACG-1	0.0434783	0	0	0	0.0434783	0	0	0	0	0	0	0	0	0	0	0	0	0.173913	0	0.695652	0.0434783	0	0	0	0	0	0
ATAACGTTACCTCCAC-1	0.153846	0	0	0	0	0	0	0	0	0	0	0	0	0	0	0	0	0.0384615	0	0.346154	0.153846	0	0	0.115385	0.0769231	0	0.115385
ATAAGGTGGAGAACAT-1	0.0125	0	0.9375	0	0	0	0	0	0	0	0	0	0	0	0	0.0125	0	0	0	0	0.025	0	0.0125	0	0	0	0
ATAAGTACCCGATTGT-1	0.285714	0	0	0	0.047619	0	0	0	0	0	0	0	0	0	0	0	0	0.047619	0	0.142857	0.142857	0	0.0952381	0.238095	0	0	0
ATAAGTAGGATTCAGA-1	0.333333	0	0	0	0	0.025641	0	0	0	0	0	0	0	0	0	0	0	0.153846	0	0.435897	0	0	0	0.025641	0	0	0.025641
ATAAGTTACCGCGACG-1	0.181818	0	0	0	0.030303	0	0	0	0	0	0	0	0	0	0	0	0	0.0606061	0	0.575758	0.0606061	0	0.030303	0	0	0	0.0606061
ATAATACCGTTAGCCG-1	0	0	0	0	0	0.826923	0	0	0	0	0	0	0	0	0	0	0	0.0192308	0	0.0769231	0.0576923	0	0	0.0192308	0	0	0
ATAATAGCTGTTGAAT-1	0.225806	0	0	0	0.0322581	0	0	0	0	0	0	0	0	0	0	0	0	0.0322581	0	0.645161	0	0	0	0	0	0	0.0645161
ATAATAGTGTAGGGAC-1	0.144737	0	0	0	0.0131579	0	0	0.0131579	0	0.0394737	0.289474	0	0.144737	0.0131579	0	0.0131579	0	0.105263	0	0.105263	0.105263	0	0	0.0131579	0	0	0
ATAATTAGCTAAGTAG-1	0.0983607	0	0.0819672	0	0	0.622951	0	0	0	0	0	0	0	0	0	0.0163934	0	0	0	0.0327869	0.0655738	0	0.0163934	0.0163934	0	0	0.0491803
ATACAGGCCCTCCAAT-1	0.169231	0	0.415385	0.107692	0.0153846	0	0	0	0	0	0	0	0	0	0	0.0153846	0	0.0153846	0	0.107692	0.0153846	0	0.0615385	0.0769231	0	0	0
ATACCACGGGCAACTT-1	0.142857	0	0	0	0	0	0	0	0	0	0	0	0	0	0	0	0	0.464286	0	0.392857	0	0	0	0	0	0	0
ATACCAGCAAATTGCT-1	0.261905	0	0	0	0.0952381	0	0	0	0	0.0238095	0	0	0	0	0	0.047619	0	0.190476	0	0.190476	0	0	0	0.190476	0	0	0
ATACCAGGCTAATAGA-1	0.285714	0	0	0.0285714	0.0285714	0.0285714	0	0	0	0	0	0	0	0	0	0.0285714	0	0.0857143	0	0.285714	0	0	0	0.171429	0	0.0285714	0.0285714
ATACCAGGTGAGCGAT-1	0.265306	0	0	0.0204082	0.0612245	0	0	0	0	0	0	0	0	0	0	0.0408163	0	0.0816327	0	0.265306	0.0612245	0	0	0.163265	0	0	0.0408163
ATACCGTCATCCATAA-1	0.55814	0	0	0	0.0465116	0	0	0	0	0	0	0	0	0	0	0.0232558	0	0.0465116	0	0.0697674	0.116279	0	0.0697674	0.0232558	0	0	0.0465116
ATACCTAACCAAGAAA-1	0.266667	0	0.355556	0	0.0222222	0	0	0	0	0	0	0	0	0	0	0	0	0.0888889	0	0.0222222	0	0	0.0888889	0.0666667	0	0	0.0888889
ATACGCCGATCTACCG-1	0.15625	0	0	0	0	0	0	0.5	0	0	0	0.0625	0	0	0	0.0625	0	0.0625	0	0.09375	0.03125	0	0	0.03125	0	0	0
ATACGCCGGCGAAACC-1	0.108108	0	0	0	0.027027	0	0	0	0	0	0	0	0	0	0	0	0	0.0540541	0	0.810811	0	0	0	0	0	0	0
ATACGGAACGTCGTTT-1	0.111111	0	0	0	0.0555556	0	0	0	0	0	0	0	0	0	0	0	0	0.388889	0	0.388889	0.0555556	0	0	0	0	0	0
ATACGGGTTTCGATTG-1	0.0540541	0	0	0	0.027027	0	0	0	0	0	0	0	0	0	0	0	0	0.162162	0	0.594595	0.162162	0	0	0	0	0	0
ATACGGTGAAGATGCA-1	0.0943396	0	0	0	0.0188679	0.0754717	0.735849	0	0	0	0	0	0	0	0	0	0	0.0377358	0	0.0377358	0	0	0	0	0	0	0
ATACGTACTTAGCCAC-1	0	0	0	0.947368	0	0	0	0	0	0	0	0	0	0	0	0.0300752	0	0.0075188	0	0.0075188	0.0075188	0	0	0	0	0	0
ATACGTCCACTCCTGT-1	0.442308	0	0	0	0.0961538	0	0	0	0	0	0	0	0	0	0	0	0.0192308	0.173077	0	0.269231	0	0	0	0	0	0	0
ATACGTTATGCACGGA-1	0.25974	0	0.0519481	0	0.025974	0.441558	0.012987	0.025974	0	0	0	0.012987	0	0.012987	0	0	0	0.012987	0	0.0649351	0.0649351	0	0	0	0	0	0.012987
ATACTAGCATGACCCT-1	0	0	0	0	0.0454545	0	0	0	0	0	0	0	0	0	0	0	0	0.0454545	0	0.909091	0	0	0	0	0	0	0
ATACTCTCGCCACTCT-1	0.0153846	0	0	0	0	0.0153846	0.876923	0.0461538	0	0	0	0	0	0	0	0.0153846	0	0	0	0.0307692	0	0	0	0	0	0	0
ATACTTGTTCTCGAGC-1	0.103448	0	0	0	0.0172414	0.172414	0.517241	0	0	0	0	0	0	0	0	0.0172414	0	0.0689655	0	0.0862069	0.0172414	0	0	0	0	0	0
ATAGACAACGGGACCT-1	0.318182	0	0	0	0	0	0	0	0	0	0	0	0	0	0	0	0	0.0909091	0	0.227273	0	0	0.0454545	0.272727	0	0	0.0454545
ATAGACGAAGAGAAAG-1	0	0	0	0	0	0	0	0	0	0	0	0	0	0	0	0	0	0.0925926	0	0.907407	0	0	0	0	0	0	0
ATAGAGTACTGGGACA-1	0	0	0	0	0	0	0	0	0	0	0	0.0217391	0	0	0	0	0	0.0869565	0	0.847826	0	0	0	0.0434783	0	0	0
ATAGAGTTATCAACTT-1	0.344828	0	0	0	0	0	0	0	0	0	0	0	0	0	0	0	0	0.172414	0	0.448276	0	0	0	0.0344828	0	0	0
ATAGATTTGCAGTCGG-1	0.216216	0	0	0	0.0810811	0.027027	0	0	0	0	0	0	0	0	0	0	0	0.0540541	0	0.540541	0	0	0	0.0540541	0	0.027027	0
ATAGCCTCAGTACCCA-1	0.0175439	0	0	0	0	0.77193	0.105263	0	0	0	0	0	0	0	0	0	0	0.0175439	0	0.0175439	0.0526316	0	0	0	0	0	0.0175439
ATAGCTGCTCTTGTTA-1	0.333333	0	0	0	0	0	0	0	0	0	0	0	0	0	0	0.222222	0	0.277778	0	0.166667	0	0	0	0	0	0	0
ATAGGAATCTAAGCTT-1	0.314815	0	0	0	0	0	0	0	0	0	0	0	0	0	0	0.12963	0	0.12963	0	0.185185	0.203704	0	0	0.0185185	0	0	0.0185185
ATAGGCGGCTATAGAA-1	0.535714	0	0	0	0	0	0	0	0	0	0	0	0	0	0	0.0714286	0	0.25	0	0.0714286	0	0	0.0357143	0	0	0	0.0357143
ATAGGCTAGCTTCGCA-1	0.2	0	0	0	0	0.025	0	0	0	0	0	0	0	0	0	0	0	0.175	0	0.35	0.025	0	0.025	0.1	0	0	0.1
ATAGGGATATCCTTGA-1	0.0697674	0	0	0	0.162791	0	0	0	0	0	0	0	0	0	0	0	0.0232558	0.139535	0	0.55814	0.0232558	0	0	0	0	0	0.0232558
ATAGGTTGGGCAGATG-1	0.0810811	0	0	0	0.027027	0	0	0	0	0	0	0	0	0	0	0.0810811	0	0.162162	0	0.378378	0.27027	0	0	0	0	0	0
ATAGTCTTTGACGTGC-1	0.204082	0	0	0.0408163	0.102041	0.0204082	0	0	0	0.0204082	0	0	0	0	0	0.0816327	0	0.0816327	0	0.244898	0.0204082	0	0.0204082	0.163265	0	0	0
ATAGTGAAGCGTTCTC-1	0.139535	0	0	0	0.0465116	0	0	0	0	0	0	0	0	0	0	0.0232558	0	0.0232558	0	0.395349	0.162791	0	0.0930233	0.0232558	0	0	0.0930233
ATAGTTCCACCCACTC-1	0	0	0	0	1	0	0	0	0	0	0	0	0	0	0	0	0	0	0	0	0	0	0	0	0	0	0
ATATAAAGCGCTCGTG-1	0.116667	0	0.166667	0.416667	0	0	0	0	0	0	0	0	0	0	0	0.0333333	0	0.0333333	0	0.0666667	0.0333333	0	0.0333333	0.0166667	0	0	0.0833333
ATATAAATGTAGCTGC-1	0.410256	0	0	0.0512821	0	0	0	0	0	0	0	0	0	0	0	0.179487	0	0.0769231	0	0.0769231	0.0512821	0	0.102564	0.0512821	0	0	0
ATATAGAGTATTGGTC-1	0.0571429	0	0	0	0	0.314286	0.171429	0.257143	0	0	0	0	0	0	0	0	0	0.0285714	0	0.0285714	0.0857143	0	0	0.0285714	0	0	0.0285714
ATATCAATTCCAGCCT-1	0.0555556	0	0	0	0	0.833333	0.0833333	0	0	0	0	0	0	0	0	0	0	0	0	0	0	0	0	0.0277778	0	0	0
ATATCGTGCCAGACCC-1	0.25	0	0	0.0227273	0.0909091	0.136364	0	0	0	0.0454545	0	0	0	0	0	0.0227273	0	0.0227273	0	0.0681818	0.0681818	0	0	0.25	0	0.0227273	0
ATATCTCCCTCGTTAA-1	0.233333	0	0	0	0.0333333	0	0	0	0	0	0	0	0	0	0	0	0	0.0333333	0	0.5	0.0333333	0	0.0666667	0.1	0	0	0
ATATCTTAGGGCCTTC-1	0.36	0	0	0	0.08	0	0.24	0	0	0	0	0	0	0	0	0	0	0.04	0	0.28	0	0	0	0	0	0	0
ATATGTCTCCCTAGCC-1	0	0	0	0	0	0	0	0	0	0	0	0	0	0	0	0	0	1	0	0	0	0	0	0	0	0	0
ATATTCAGTTAAACCT-1	0.176471	0	0.235294	0	0	0	0	0	0	0	0	0	0	0	0	0	0	0.235294	0	0.176471	0	0	0.176471	0	0	0	0
ATATTCCACATAGTGA-1	0.266667	0	0.1	0	0	0	0	0	0	0	0	0	0	0	0	0	0	0.266667	0	0.2	0	0	0.133333	0	0	0	0.0333333
ATATTCCCACAGGTCA-1	0.148936	0	0	0	0.12766	0.0638298	0	0	0	0	0	0	0	0	0	0.0425532	0.0212766	0.0425532	0	0.234043	0	0	0.0212766	0.276596	0.0212766	0	0
ATATTGCTGTCAAAGT-1	0.0483871	0	0	0	0	0	0	0	0	0	0.145161	0	0.33871	0.112903	0	0	0	0.0806452	0	0.209677	0.0645161	0	0	0	0	0	0
ATATTTAACCCTCAAG-1	0.15625	0	0	0	0.03125	0	0	0	0	0	0	0	0	0	0	0	0	0.09375	0	0.46875	0.25	0	0	0	0	0	0
ATCAAACGAAGGTTTG-1	0.40625	0	0	0	0.34375	0	0	0	0	0	0	0	0	0	0	0.03125	0	0.21875	0	0	0	0	0	0	0	0	0
ATCAATCTGGGCTGCA-1	0.322581	0	0	0	0.0322581	0	0.225806	0	0	0	0	0	0	0	0	0	0	0.0967742	0	0.290323	0	0	0	0	0	0	0.0322581
ATCAATGCCGTGGCTG-1	0.05	0	0	0	0	0	0	0.025	0	0	0.075	0.025	0.2	0.375	0.05	0	0	0.025	0	0.125	0.025	0	0.025	0	0	0	0
ATCACATTAGAATATC-1	0	0	0	0	0	0	0	0	0	0	0	0	0	0	0	0	0	0.08	0	0.64	0.2	0	0.04	0.04	0	0	0
ATCACGTGCTAATTAA-1	0.642857	0	0	0.0357143	0.0714286	0	0	0	0	0	0	0	0	0	0	0	0	0.142857	0	0.107143	0	0	0	0	0	0	0
ATCACTTCATCCTCGC-1	0	0	0	0	0	0	0	0	0	0	0	0	0	0	0	0	0	0.129032	0	0.870968	0	0	0	0	0	0	0
ATCAGACGGCACGCCG-1	0	0	0.95	0	0	0	0	0	0	0	0	0	0	0	0	0	0	0	0	0.025	0	0	0.025	0	0	0	0
ATCAGCTCGTCCACTA-1	0.0701754	0	0	0	0	0	0	0	0	0	0.0350877	0	0.54386	0.157895	0	0	0	0.0877193	0	0.0877193	0	0	0	0.0175439	0	0	0
ATCAGGTCGCCATTGC-1	0.277778	0	0	0	0.0277778	0	0	0	0	0	0	0	0	0	0	0.166667	0	0.0555556	0	0.111111	0.0277778	0	0.0833333	0.0833333	0	0	0.166667
ATCAGTAGGCAGGGAT-1	0.210526	0	0	0	0.0263158	0	0	0	0	0	0	0.0263158	0	0	0	0	0	0.210526	0	0.473684	0.0263158	0	0	0.0263158	0	0	0
ATCATCCAATATTTGT-1	0.170732	0	0	0	0	0	0	0	0	0	0	0	0	0	0	0.0243902	0	0.097561	0	0.609756	0.0487805	0	0.0243902	0	0	0	0.0243902
ATCATCTGCCCAGTGT-1	0.166667	0	0	0	0.0166667	0.0833333	0	0	0	0.0166667	0	0	0	0	0	0	0	0.0166667	0	0.383333	0	0	0.0166667	0.25	0.0166667	0	0.0333333
ATCCAACGCAGTCATA-1	0.244444	0	0	0.0222222	0.0222222	0.0222222	0	0	0	0	0	0	0.0222222	0	0	0.0666667	0	0.0666667	0	0.266667	0.0888889	0	0.0222222	0.133333	0	0	0.0222222
ATCCAATGGAGGGTCC-1	0.0123457	0	0.950617	0	0	0	0	0	0	0	0	0	0	0	0	0	0	0	0	0.0123457	0.0123457	0	0	0	0	0	0.0123457
ATCCAATGGTACCGAA-1	0.0322581	0	0	0	0	0.709677	0	0	0	0	0	0	0	0	0	0.0645161	0.016129	0.0483871	0	0.0322581	0.0806452	0	0.016129	0	0	0	0
ATCCACATCGACAGAA-1	0.392405	0	0	0	0.265823	0	0	0	0	0	0	0	0	0	0	0	0.0126582	0.164557	0	0.164557	0	0	0	0	0	0	0
ATCCACGCTAAATGTT-1	0.189655	0	0	0.0172414	0.0344828	0.172414	0	0	0	0	0	0	0	0	0	0.0172414	0	0.0517241	0	0.241379	0.0344828	0	0.0344828	0.206897	0	0	0
ATCCAGAGCAACAACC-1	0.388889	0	0.0555556	0	0	0	0	0	0	0	0	0	0	0	0	0	0	0.277778	0	0.222222	0	0	0	0.0555556	0	0	0
ATCCAGGATTCGTGAA-1	0.309524	0	0	0	0	0	0	0	0	0	0	0	0	0	0	0	0	0.0238095	0	0.285714	0.0952381	0	0.0714286	0.0238095	0	0	0.190476
ATCCCATCCACAGCGC-1	0.0277778	0	0	0	0.0277778	0	0	0.444444	0.138889	0.0833333	0	0	0	0	0	0	0	0.0555556	0	0.111111	0.0555556	0	0	0.0277778	0	0	0.0277778
ATCCTACCTAAGCTCT-1	0.181818	0	0	0	0.030303	0	0	0	0	0	0	0	0	0	0	0	0	0.0606061	0	0.575758	0.030303	0	0.0606061	0.030303	0	0	0.030303
ATCCTGAATCGCTGCG-1	0.263158	0	0.0263158	0	0	0	0	0	0	0	0	0	0	0	0	0	0	0.263158	0	0.421053	0	0	0	0.0263158	0	0	0
ATCCTGCGTGGAATGG-1	0.28	0	0.08	0	0.04	0	0	0	0	0	0	0	0	0	0	0	0	0.16	0	0.44	0	0	0	0	0	0	0
ATCCTGCTGCAGATAG-1	0.139535	0	0	0	0.0232558	0	0	0	0	0	0	0	0	0	0	0	0	0.116279	0	0.72093	0	0	0	0	0	0	0
ATCGACCCAATACAGA-1	0.116667	0	0	0	0.0333333	0	0	0	0	0	0	0	0	0	0	0.0166667	0	0.05	0	0.2	0.516667	0	0.05	0	0	0	0.0166667
ATCGACTCTTTCCGTT-1	0.0909091	0	0	0	0	0	0	0	0	0	0	0	0	0	0	0	0	0.318182	0	0.568182	0.0227273	0	0	0	0	0	0
ATCGCACGATTGTTCA-1	0.32	0	0	0	0	0.32	0	0	0	0	0	0	0	0	0	0.12	0	0.16	0	0.04	0	0	0	0	0	0	0.04
ATCGCACGCCGGGAGA-1	0.0740741	0	0	0	0.0740741	0	0	0	0	0	0	0	0	0	0	0.148148	0	0	0	0.481481	0.222222	0	0	0	0	0	0
ATCGCTGCGTGCAGCA-1	0.111111	0	0	0	0	0	0	0	0	0.111111	0	0	0	0	0	0	0	0.222222	0	0.333333	0.111111	0	0	0.111111	0	0	0
ATCGGAGACAGACGGC-1	0.0909091	0	0	0	0	0	0	0	0	0	0	0	0	0	0	0.0909091	0	0.272727	0	0.272727	0.0454545	0	0.0909091	0.136364	0	0	0
ATCGGCAAGCAGTCCA-1	0.0740741	0	0	0	0	0	0	0	0	0	0	0.0740741	0	0	0	0	0	0.037037	0	0.666667	0.0740741	0	0	0.0740741	0	0	0
ATCGGTTACCTAGTAA-1	0.127273	0	0	0	0	0.618182	0.109091	0	0	0	0	0	0	0	0	0.0363636	0	0.0727273	0	0	0	0	0.0181818	0.0181818	0	0	0
ATCGTGGAAAGTCTGG-1	0.0169492	0	0	0	0.0169492	0	0	0	0	0	0	0	0.779661	0.0169492	0.0338983	0	0	0.0338983	0	0.0508475	0.0508475	0	0	0	0	0	0
ATCGTTCACTTTCGCC-1	0.307692	0	0	0	0	0	0	0	0	0	0	0	0	0	0	0.128205	0	0	0	0.205128	0.153846	0	0.025641	0.025641	0.025641	0	0.128205
ATCTAATATCCTACGG-1	0.0540541	0	0.702703	0.0540541	0	0	0	0	0	0	0	0	0	0	0	0	0	0	0	0.135135	0	0	0.027027	0	0	0	0.027027
ATCTCCCTGCAATCTA-1	0.405405	0	0	0	0.0540541	0	0	0	0	0	0	0	0	0	0	0	0	0.27027	0	0.135135	0.108108	0	0	0	0	0	0.027027
ATCTGACATGGAAGGA-1	0.149254	0	0	0	0	0	0	0	0	0	0	0.313433	0.149254	0	0.0447761	0	0	0.0746269	0	0.164179	0.0149254	0.0597015	0	0.0298507	0	0	0
ATCTGATAGTGTCTTA-1	0.179487	0	0	0	0	0.589744	0	0	0	0	0	0	0	0	0	0.128205	0	0.0512821	0	0.0512821	0	0	0	0	0	0	0
ATCTGCACCTCTGCGA-1	0.0714286	0	0.0357143	0	0.0357143	0	0.0357143	0	0	0.0357143	0	0	0	0	0	0	0	0.142857	0	0.571429	0.0357143	0	0	0	0	0	0.0357143
ATCTGCTGTTATCGCC-1	0.320755	0	0.0188679	0	0.0943396	0.301887	0	0	0	0	0	0	0	0	0	0	0	0.0754717	0	0.0943396	0.0566038	0	0.0188679	0.0188679	0	0	0
ATCTGGGCTGTTCTTG-1	0.376812	0	0	0	0.463768	0	0	0	0	0	0	0	0	0	0	0	0.0144928	0.101449	0	0.0434783	0	0	0	0	0	0	0
ATCTGGTTAAGACTGT-1	0.147059	0	0	0	0.0294118	0	0	0	0	0	0	0	0	0	0	0	0	0.323529	0	0.5	0	0	0	0	0	0	0
ATCTGTAATTGTACCC-1	0.0769231	0	0	0.0512821	0.0512821	0.128205	0	0	0	0	0	0	0.025641	0	0	0.025641	0	0.102564	0	0.282051	0.0769231	0	0.025641	0.128205	0	0.025641	0
ATCTTAGGGCATTAAT-1	0.384615	0	0	0	0.0769231	0.269231	0	0	0	0	0	0	0	0	0	0	0	0.115385	0	0.115385	0.0384615	0	0	0	0	0	0
ATCTTGACCTGCAACG-1	0.55	0	0	0	0.0833333	0.0333333	0	0	0	0.0166667	0	0	0	0	0	0.0166667	0	0.0333333	0	0.0833333	0.0833333	0	0	0.0833333	0	0	0.0166667
ATCTTGACTTGTCCAA-1	0	0	0	0	0	0	0	0	0	0	0	0	0	0	0	0	0	0.333333	0	0.666667	0	0	0	0	0	0	0
ATGAAGCCAAGGAGCC-1	0.191489	0	0	0	0.0425532	0.0212766	0	0	0	0.0212766	0	0	0.0212766	0	0	0	0.0212766	0.170213	0	0.191489	0.148936	0	0	0.148936	0	0.0212766	0
ATGACGCCGGCTCTAA-1	0.210526	0	0	0	0.0263158	0.0263158	0	0	0	0	0	0	0	0	0	0.0263158	0	0.0263158	0	0.5	0	0	0	0.157895	0	0	0.0263158
ATGACGCGTTCTATCC-1	0	0	0.285714	0	0	0	0	0	0	0	0	0	0	0	0	0	0	0.428571	0	0.285714	0	0	0	0	0	0	0
ATGACTATCAGCTGTG-1	0.107143	0	0	0	0.0119048	0	0	0	0	0.0238095	0	0.25	0.142857	0	0.0119048	0	0	0.0833333	0	0.190476	0.0833333	0.0714286	0	0.0238095	0	0	0
ATGACTATGCGACATT-1	0.571429	0	0	0	0.0714286	0	0	0	0	0	0	0	0	0	0	0.0357143	0.0357143	0.178571	0	0.107143	0	0	0	0	0	0	0
ATGAGGAGTGTTAATC-1	0.195122	0	0	0	0.0487805	0.0243902	0	0	0	0	0	0	0	0	0	0.0487805	0	0.097561	0	0.536585	0	0	0.0243902	0.0243902	0	0	0
ATGATCGGGAATAGAC-1	0.2	0	0	0	0.04	0.12	0	0	0	0	0	0	0	0	0	0	0	0	0	0.28	0.08	0	0	0.28	0	0	0
ATGATGCAATGGTACA-1	0.162162	0	0	0	0	0	0	0	0	0	0	0	0	0	0	0	0	0.135135	0	0.540541	0.108108	0	0.027027	0.027027	0	0	0
ATGCACGCGCTGTTCA-1	0.0222222	0	0	0	0.2	0	0.155556	0.444444	0	0	0	0	0	0	0	0	0	0.0444444	0	0.0666667	0.0222222	0	0	0.0444444	0	0	0
ATGCACTACCGCATTG-1	0.392857	0	0	0	0.107143	0	0	0	0	0	0	0	0	0	0	0	0.0119048	0.0714286	0	0.416667	0	0	0	0	0	0	0
ATGCATGATCCAGGAT-1	0.205882	0	0	0	0.0294118	0	0	0	0	0	0	0	0	0	0	0	0	0	0	0.470588	0.294118	0	0	0	0	0	0
ATGCATTCCGTGATGG-1	0.272727	0	0	0	0.0454545	0.113636	0	0	0	0.0227273	0	0	0	0	0	0	0	0.0454545	0	0.136364	0.0681818	0	0.0227273	0.25	0	0	0.0227273
ATGCCAATCGCTCTGC-1	0.208333	0	0	0	0.125	0	0	0	0	0	0	0	0	0	0	0.0416667	0	0.0833333	0	0.333333	0	0	0.0833333	0.0833333	0.0416667	0	0
ATGCCATTTGCGACCA-1	0.333333	0	0.192982	0	0.0526316	0	0	0	0	0	0	0	0	0	0	0.0350877	0	0.0350877	0	0.122807	0.0350877	0	0.0701754	0.105263	0	0	0.0175439
ATGCCGGTCTTGCATA-1	0.2	0	0	0	0	0	0	0	0	0	0	0	0	0	0	0.025	0	0.125	0	0.425	0.225	0	0	0	0	0	0
ATGCCGGTTGATGGGA-1	0.166667	0	0	0	0	0	0	0	0	0	0	0	0	0	0	0.0277778	0	0.138889	0	0.555556	0	0	0.0555556	0.0277778	0	0	0.0277778
ATGCGACAATTGGTCC-1	0.25641	0	0	0	0.025641	0	0	0	0	0	0	0	0	0	0	0	0	0.0769231	0	0.282051	0.230769	0	0.0512821	0.025641	0	0	0.0512821
ATGCGACAGTCCCATT-1	0.153846	0	0	0	0.0576923	0	0	0	0	0	0	0	0	0	0	0.0769231	0	0.0961538	0	0.403846	0.211538	0	0	0	0	0	0
ATGCTCAGTGTTGCAT-1	0.107143	0	0	0	0	0.0178571	0	0	0	0	0.107143	0	0.5	0.0535714	0	0	0	0.142857	0	0.0535714	0.0178571	0	0	0	0	0	0
ATGCTCTGGCGCGGTA-1	0.125	0	0	0	0.325	0	0	0	0	0	0	0	0	0	0	0	0.0375	0.175	0	0.325	0	0	0	0	0	0.0125	0
ATGGAAATTTAAGGAG-1	0.115385	0	0	0	0	0.0576923	0.519231	0.0961538	0	0	0	0	0	0	0	0	0	0.0769231	0	0.0576923	0.0769231	0	0	0	0	0	0
ATGGAGCAGGCCGTGA-1	0.160714	0	0	0	0.125	0	0.0357143	0	0	0	0	0	0	0	0	0	0	0.0714286	0	0.571429	0.0178571	0	0	0	0	0	0.0178571
ATGGATCCGGCGTCCG-1	0.259259	0	0	0	0	0.037037	0	0	0	0	0	0	0	0	0	0.0740741	0	0.111111	0	0.481481	0	0	0.037037	0	0	0	0
ATGGATTGACCAAACG-1	0.184211	0	0	0	0	0	0	0	0	0	0	0	0	0	0	0	0	0.0263158	0	0.394737	0.394737	0	0	0	0	0	0
ATGGCAGCATTACGAT-1	0.0526316	0	0	0	0	0	0	0.0526316	0.0526316	0.368421	0.0526316	0.0263158	0	0	0	0	0	0.0789474	0	0.184211	0.105263	0	0	0.0263158	0	0	0
ATGGCAGCCGAGAAAC-1	0.0434783	0	0	0	0	0.673913	0.130435	0	0	0	0	0	0	0	0	0.0434783	0	0.0869565	0	0.0217391	0	0	0	0	0	0	0
ATGGCTGGAAATGGCC-1	0.12766	0	0	0	0.0425532	0	0	0	0	0	0	0.0212766	0	0	0	0.12766	0	0.0212766	0	0.170213	0.0851064	0	0.106383	0.12766	0	0	0.170213
ATGGGAACGGAAGCGG-1	0.097561	0	0	0.0243902	0	0.0731707	0	0	0	0	0	0	0	0	0	0	0	0.170732	0	0.487805	0	0	0.0731707	0.0243902	0.0243902	0	0.0243902
ATGGGACCTGCTGAAC-1	0.0178571	0	0	0	0.0178571	0	0	0	0	0	0	0.357143	0.0178571	0	0	0.0178571	0	0.285714	0	0.0892857	0.0357143	0.142857	0	0	0.0178571	0	0
ATGGGCCTCGGCCTCT-1	0.0821918	0	0.561644	0	0.0273973	0	0	0	0	0	0	0	0	0	0	0.0136986	0	0.0410959	0	0.109589	0.0958904	0	0.0273973	0.0136986	0	0	0.0273973
ATGGGTGTATACCTCC-1	0.0545455	0	0	0	0	0	0	0	0	0	0	0	0.672727	0	0.109091	0	0	0	0	0.109091	0.0363636	0	0	0.0181818	0	0	0
ATGGTATTTACTGATT-1	0.166667	0	0	0	0	0.666667	0	0	0	0	0	0	0	0	0	0	0	0	0	0.0833333	0	0	0.0833333	0	0	0	0
ATGGTCGCGTGGTTTC-1	0.139535	0	0.418605	0	0.0232558	0	0	0	0	0	0	0	0	0	0	0.0232558	0	0.116279	0	0.186047	0.0232558	0	0.0232558	0	0	0	0.0465116
ATGGTGCTCAAAGCCA-1	0.237288	0	0	0	0.0508475	0	0	0	0	0.0338983	0	0	0.0169492	0	0	0	0	0.0338983	0	0.135593	0.0847458	0	0.0338983	0.305085	0.0338983	0.0169492	0.0169492
ATGTACGATGACGTCG-1	0.342105	0	0	0	0.0526316	0.368421	0	0	0	0	0	0	0	0	0	0	0	0.0789474	0	0.105263	0	0	0	0	0	0	0.0526316
ATGTGAAAGCCTAATG-1	0.230769	0	0.0384615	0	0.115385	0	0	0	0	0	0	0	0	0	0	0	0	0.307692	0	0.230769	0.0384615	0	0	0.0384615	0	0	0
ATGTGCATCCGACGCA-1	0	0	0	0	0.0571429	0	0	0	0	0	0	0	0	0	0	0	0	0.0285714	0	0.885714	0.0285714	0	0	0	0	0	0
ATGTGGACATCTTGAT-1	0.08	0	0	0	0.06	0	0	0	0	0	0	0	0	0	0	0	0	0.12	0	0.74	0	0	0	0	0	0	0
ATGTGTAGTTTAGTCA-1	0.28	0	0	0.02	0.02	0.02	0	0	0	0	0	0	0.02	0	0	0.04	0	0.08	0	0.18	0.08	0	0	0.24	0	0	0.02
ATGTTCGTCGACCCAC-1	0.0208333	0	0	0	0.104167	0	0.1875	0.375	0	0.0208333	0	0.0208333	0	0	0	0	0	0.0416667	0	0.104167	0.0833333	0	0	0.0208333	0	0	0.0208333
ATGTTGTAGTCTGTTT-1	0.245614	0	0	0	0.0350877	0.0350877	0	0.0175439	0.0175439	0.0526316	0	0.0350877	0.0350877	0.0175439	0.122807	0.0350877	0	0.0701754	0	0.157895	0.0526316	0.0175439	0	0.0175439	0.0350877	0	0
ATTAAACATGCGGACC-1	0.131579	0	0	0	0	0	0	0	0	0	0	0	0	0	0	0.0526316	0	0.0263158	0	0.552632	0.0789474	0	0.0263158	0.0263158	0	0	0.105263
ATTAATACTACGCGGG-1	0.0588235	0	0	0	0	0	0	0	0	0	0	0	0	0	0	0	0	0.323529	0	0.529412	0.0882353	0	0	0	0	0	0
ATTAATGAACCAGTCG-1	0.142857	0	0	0	0.0571429	0	0	0	0	0	0	0	0	0	0	0	0	0.171429	0	0.514286	0.114286	0	0	0	0	0	0
ATTAATTCGGTCACTC-1	0.135135	0	0	0	0.0540541	0.0810811	0	0	0	0	0	0	0	0	0	0.0810811	0	0.027027	0	0.297297	0	0	0	0.297297	0.027027	0	0
ATTACAACTACCGGCC-1	0.132075	0	0	0	0.0754717	0	0	0	0	0	0	0	0	0	0	0.0188679	0	0.113208	0	0.490566	0	0	0.0188679	0.0754717	0	0.0188679	0.0566038
ATTACGCGCTGGCAGG-1	0.1	0	0.55	0	0.05	0	0	0	0	0	0	0	0	0	0	0	0	0.1	0	0	0	0	0.15	0	0	0	0.05
ATTACTAGCCTCTTGC-1	0.0666667	0	0	0	0.0444444	0.0444444	0	0	0	0	0	0	0.0222222	0	0	0.111111	0	0.155556	0	0.311111	0.0222222	0	0.0222222	0.177778	0.0222222	0	0
ATTACTTACTGGGCAT-1	0.375	0	0	0	0.0416667	0	0	0	0	0	0	0.0833333	0	0	0	0	0	0	0	0.458333	0	0	0	0	0	0	0.0416667
ATTAGATTCCTCAGCA-1	0.2	0	0	0	0.16	0.04	0	0.04	0	0	0	0	0	0	0	0	0	0.24	0	0.32	0	0	0	0	0	0	0
ATTAGATTGATAGCGG-1	0.0833333	0	0	0	0.0625	0	0	0	0	0	0	0	0	0	0	0	0	0.1875	0	0.666667	0	0	0	0	0	0	0
ATTAGGCGATGCTTTC-1	0.0625	0	0	0	0.0625	0	0	0	0	0	0	0	0	0	0	0.0416667	0	0.125	0	0.625	0.0833333	0	0	0	0	0	0
ATTATACTTTGCTCGT-1	0.285714	0	0	0	0.0357143	0	0	0	0	0	0	0	0	0	0	0	0	0.25	0	0.357143	0.0714286	0	0	0	0	0	0
ATTATCGGAATGTACG-1	0.266667	0	0	0	0.466667	0	0	0	0	0	0	0	0	0	0	0	0	0.0333333	0	0.233333	0	0	0	0	0	0	0
ATTATCTCGACAGATC-1	0.195652	0	0	0.0217391	0.0434783	0.0434783	0	0	0	0.0217391	0	0	0	0	0	0.0217391	0	0.0869565	0	0.173913	0.0434783	0	0.0217391	0.282609	0	0.0217391	0.0217391
ATTATGAGACCCAATT-1	0.163265	0	0	0	0	0.673469	0	0.0612245	0	0	0	0	0	0	0	0	0	0	0	0.0408163	0.0204082	0	0	0	0	0	0.0408163
ATTATGCCATAGGGAG-1	0.0888889	0	0	0	0.0222222	0	0	0	0	0	0	0	0	0	0	0	0	0.0444444	0	0.822222	0	0	0	0	0	0.0222222	0
ATTATTATGTCCGTCA-1	0.24	0	0.08	0	0	0	0	0.04	0	0	0	0	0	0	0	0	0	0.36	0	0.24	0	0	0	0.04	0	0	0
ATTCACTGATGTTGGA-1	0.177778	0	0.488889	0.0222222	0	0	0	0	0	0	0	0	0	0	0	0	0	0.0222222	0	0.2	0	0	0.0222222	0.0444444	0	0	0.0222222
ATTCAGATGAATCCCT-1	1	0	0	0	0	0	0	0	0	0	0	0	0	0	0	0	0	0	0	0	0	0	0	0	0	0	0
ATTCAGGACCTATTTC-1	0.4	0	0	0	0.0333333	0.0333333	0	0	0	0	0	0.0333333	0	0	0	0	0	0	0	0.5	0	0	0	0	0	0	0
ATTCAGGATCGCCTCT-1	0.196078	0	0	0	0.0196078	0.0784314	0	0	0	0	0	0	0	0	0	0.0196078	0	0.0196078	0	0.215686	0.0784314	0	0.137255	0.176471	0.0196078	0	0.0392157
ATTCAGTAGCAGGGTC-1	0.0392157	0	0	0	0.0196078	0	0	0	0	0	0.137255	0	0.45098	0	0	0	0	0.0588235	0	0.0784314	0.215686	0	0	0	0	0	0
ATTCATATACTGTCCA-1	0.222222	0	0	0	0.0666667	0	0	0	0	0	0	0	0	0	0	0	0	0.0444444	0	0.444444	0.155556	0	0.0444444	0	0	0	0.0222222
ATTCCCACATAAACAA-1	0.127273	0	0	0	0	0	0	0.0181818	0.0363636	0.0545455	0.145455	0.109091	0.181818	0	0	0	0	0.127273	0	0.127273	0.0363636	0	0	0.0363636	0	0	0
ATTCCTAAGACGTGGA-1	0.416667	0	0	0	0.0277778	0	0	0	0	0	0	0.0277778	0	0	0	0.0277778	0	0.111111	0	0.277778	0.0277778	0	0.0277778	0.0277778	0	0	0.0277778
ATTCCTCCGCCAGTGC-1	0.184615	0	0	0	0.0307692	0.0615385	0	0	0	0.0307692	0	0	0	0	0	0.0461538	0	0.107692	0	0.230769	0.107692	0	0	0.184615	0.0153846	0	0
ATTCCTTCCAGGCGGT-1	0.0641026	0	0	0	0.0128205	0.0128205	0.782051	0.025641	0	0	0	0	0	0	0	0	0	0.0128205	0	0.0769231	0	0	0	0	0	0	0.0128205
ATTCGACGCCGGGCCT-1	0.234043	0	0	0	0.0212766	0	0	0	0	0	0	0	0	0	0	0	0	0.106383	0	0.638298	0	0	0	0	0	0	0
ATTCTCGTCTCTTTAG-1	0.134615	0	0	0.0384615	0.0192308	0.0384615	0	0	0	0	0	0	0	0	0	0.0384615	0	0.0384615	0	0.0961538	0.134615	0	0.0192308	0.384615	0.0384615	0	0.0192308
ATTCTGAGTATGAACT-1	0.145161	0	0	0.016129	0.0322581	0.112903	0	0	0	0	0	0	0.016129	0	0	0.0322581	0	0.112903	0	0.209677	0.0645161	0	0.0483871	0.193548	0	0	0.016129
ATTCTTCGTACTTATG-1	0.11828	0	0	0	0.0215054	0	0	0	0	0	0	0	0	0	0	0.0430108	0.0107527	0.139785	0	0.290323	0.107527	0	0.0430108	0.0967742	0.0107527	0	0.11828
ATTGAAGATCTTAGTG-1	0.304348	0	0	0	0	0	0	0	0	0	0	0	0	0	0	0.0434783	0	0.0434783	0	0.608696	0	0	0	0	0	0	0
ATTGACCGGCGATGAC-1	0.222222	0	0	0	0.333333	0	0	0	0	0.0555556	0	0	0	0	0	0	0	0.111111	0	0	0.0555556	0	0.166667	0	0	0	0.0555556
ATTGACGTAACTCGGT-1	0.0714286	0	0	0	0.0714286	0.0714286	0	0	0	0	0	0	0	0	0	0.0714286	0	0.0714286	0	0.357143	0.0357143	0	0	0.214286	0	0	0.0357143
ATTGATAGCAACGAGA-1	0.078125	0	0	0	0.015625	0	0.75	0	0	0	0	0	0	0	0	0	0	0.015625	0	0.0625	0.0625	0	0	0.015625	0	0	0
ATTGATCACCACATTT-1	0.153846	0	0	0	0.0192308	0	0.403846	0.25	0	0	0	0	0	0	0	0	0	0.0192308	0	0.0384615	0.0576923	0	0	0.0192308	0	0	0.0384615
ATTGATGAGTCCTAAC-1	0.333333	0	0	0	0	0	0	0	0	0	0	0	0	0	0	0	0	0.0666667	0	0.6	0	0	0	0	0	0	0
ATTGCCTATTAGACCG-1	0.25	0	0	0	0	0	0	0.0384615	0.0192308	0.0192308	0.0384615	0.0576923	0.0576923	0.0769231	0.0192308	0	0	0.0384615	0	0.25	0.0192308	0	0	0.0576923	0	0	0.0576923
ATTGCTGCTCCTCCAT-1	0.0512821	0	0	0	0.025641	0	0	0	0	0	0	0	0	0	0	0	0	0.102564	0	0.820513	0	0	0	0	0	0	0
ATTGGGAATATCTTGG-1	0.166667	0	0	0.037037	0.111111	0	0	0	0	0	0	0	0.0185185	0	0	0.0740741	0	0.0185185	0	0.148148	0.0555556	0	0	0.37037	0	0	0
ATTGGGAGTTCTGTAA-1	1	0	0	0	0	0	0	0	0	0	0	0	0	0	0	0	0	0	0	0	0	0	0	0	0	0	0
ATTGTACAACTCGGCT-1	0	0	0	0	0	0	0	0	0	0	0	0	0	0	0	0	0	1	0	0	0	0	0	0	0	0	0
ATTGTCGCAATACCTT-1	0.189189	0	0	0	0	0	0	0	0	0	0	0	0	0	0	0.027027	0	0.108108	0	0.486486	0.108108	0	0.0540541	0.027027	0	0	0
ATTGTCTGTTTCATGT-1	0.565217	0	0	0	0.130435	0	0	0	0	0	0	0	0	0	0	0	0.0434783	0.0869565	0	0.173913	0	0	0	0	0	0	0
ATTGTGACTTCGCTGC-1	0.292683	0	0	0	0.0731707	0	0	0	0	0	0	0	0	0	0	0	0	0.097561	0	0.268293	0.121951	0	0.0243902	0	0.0243902	0	0.097561
ATTTAACTCGTATTAC-1	0.0888889	0	0	0	0.0444444	0	0	0	0	0.0222222	0	0	0	0	0	0.0222222	0	0.111111	0	0.466667	0.0222222	0	0.0222222	0.2	0	0	0
ATTTCATTATTTCGCG-1	0.342105	0	0	0	0.0263158	0	0	0	0	0	0	0	0	0	0	0	0	0.210526	0	0.315789	0.0789474	0	0	0	0	0	0.0263158
ATTTCCGGGTTCTGCG-1	0.363636	0	0	0	0	0	0	0	0	0	0	0	0	0	0	0	0	0.363636	0	0.227273	0	0	0	0	0	0	0.0454545
ATTTGCCTAGTTACGA-1	0.230769	0	0	0	0.025641	0.0769231	0	0	0	0	0	0	0.0512821	0	0	0.025641	0	0.102564	0	0.333333	0.0512821	0	0.025641	0.025641	0.0512821	0	0
ATTTGCGCGAGTAGCT-1	0	0	0.4	0	0	0	0	0	0	0	0	0	0	0	0	0	0	0.4	0	0	0	0	0	0.2	0	0	0
ATTTGTCTTGGGAGCT-1	0	0	0	0	0	0	0	0	0	0	0	0	0	0	0	0	0	0.16	0	0.84	0	0	0	0	0	0	0
ATTTGTTCCAGGGCTC-1	0.0952381	0	0	0	0.0238095	0	0	0	0	0	0	0	0	0	0	0	0	0.166667	0	0.619048	0.0952381	0	0	0	0	0	0
CAAACGAGTATCGCAG-1	0.105263	0	0.894737	0	0	0	0	0	0	0	0	0	0	0	0	0	0	0	0	0	0	0	0	0	0	0	0
CAAACGGTCGCACTTT-1	0.545455	0	0	0	0.0757576	0	0	0	0	0	0	0	0	0	0	0	0	0.030303	0	0.348485	0	0	0	0	0	0	0
CAAACGTGGTCTTGCG-1	0.0857143	0	0	0	0.0285714	0.257143	0	0	0	0.0571429	0	0	0	0	0	0	0	0	0	0.228571	0.0857143	0	0.0285714	0.2	0.0285714	0	0
CAAACTACGATAGAGA-1	0.219178	0	0	0	0.0273973	0	0	0	0	0	0	0.0136986	0	0	0	0.0273973	0	0.0958904	0	0.424658	0.0684932	0	0.0136986	0.0684932	0	0	0.0410959
CAAACTATTGAGCTTC-1	0.116279	0	0	0.0232558	0.0465116	0.139535	0	0	0	0	0	0	0	0	0	0.0232558	0	0.0697674	0	0.27907	0.0465116	0	0.0697674	0.139535	0.0232558	0	0.0232558
CAAAGATTATTGGGCC-1	0.0833333	0	0.375	0	0	0	0	0	0	0	0	0	0	0	0	0	0	0.25	0	0.166667	0.0416667	0.0416667	0	0	0	0	0.0416667
CAAATCTCTCACAAGG-1	0.0588235	0	0.823529	0	0	0	0	0	0	0	0	0	0	0	0	0	0	0.0882353	0	0.0294118	0	0	0	0	0	0	0
CAAATGCGGAGTGTTC-1	0.156863	0	0	0.0196078	0.0588235	0.0392157	0	0	0	0	0	0	0.0196078	0	0	0.0588235	0	0.0980392	0	0.196078	0.0784314	0	0.0392157	0.215686	0	0	0.0196078
CAAATGTCCTTCCGTG-1	0.25	0	0	0	0.0277778	0	0	0	0	0	0	0	0	0	0	0	0	0.111111	0	0.305556	0.277778	0	0.0277778	0	0	0	0
CAAATTGGATTATGCC-1	0.15	0	0	0	0	0	0	0	0	0	0	0	0	0	0	0	0	0.1	0	0.75	0	0	0	0	0	0	0
CAAATTGTCAGCAAGC-1	0.113636	0	0	0	0.0454545	0.0454545	0	0	0	0.0681818	0	0	0	0	0	0	0	0.0227273	0	0.431818	0.0227273	0	0	0.159091	0.0227273	0	0.0681818
CAACAGAATAACGCTA-1	0.207792	0	0	0	0.0519481	0	0	0	0	0	0	0	0	0	0	0.0909091	0	0.0649351	0	0.194805	0.038961	0	0.142857	0.12987	0	0	0.0779221
CAACAGTGCCAAACGG-1	0.06	0	0	0	0	0.04	0	0	0	0.02	0	0	0.02	0	0	0.04	0	0.12	0	0.28	0.12	0	0.02	0.22	0	0	0.06
CAACGACCCGTTTACA-1	0.0227273	0	0	0	0	0.0227273	0	0	0	0	0	0	0	0	0	0	0	0.0454545	0	0.727273	0	0	0	0.159091	0	0	0.0227273
CAACGGTTCTTGATAC-1	0.189189	0	0	0.027027	0.027027	0	0	0	0	0	0	0	0	0	0	0.0540541	0	0.108108	0	0.378378	0.027027	0	0	0.189189	0	0	0
CAACTATATCGAATGC-1	0.230769	0	0	0	0	0	0	0	0	0	0	0	0	0	0	0.102564	0	0.128205	0	0.307692	0.153846	0	0	0	0	0	0.0769231
CAACTCCAACGTTTAG-1	0.166667	0	0	0.0166667	0.0333333	0.116667	0	0	0	0	0	0	0	0	0	0.0166667	0	0.116667	0	0.133333	0.05	0	0.0666667	0.166667	0.05	0	0.0666667
CAACTCCTTGATCCCG-1	0.09375	0	0	0	0	0	0	0	0	0	0	0	0	0	0	0.03125	0	0.0625	0	0.75	0	0	0	0.03125	0	0.03125	0
CAACTGCTCATCCGAT-1	0.354839	0	0	0.483871	0	0	0	0	0	0	0	0	0	0	0	0.0322581	0	0.0967742	0	0.0322581	0	0	0	0	0	0	0
CAACTTGTAGTGGGCA-1	0.204082	0	0	0	0.0612245	0	0	0	0	0	0.0204082	0	0.0612245	0	0.204082	0	0	0.0612245	0	0.387755	0	0	0	0	0	0	0
CAAGAGGGCGGAGTAC-1	0.153846	0	0	0	0	0	0	0	0	0	0	0	0	0	0	0	0	0.115385	0	0.730769	0	0	0	0	0	0	0
CAAGATATTATAACGT-1	0.0515464	0	0.680412	0	0.0206186	0	0	0	0	0	0	0	0	0	0	0.0206186	0	0.0721649	0	0.0824742	0.0309278	0	0	0.0206186	0	0	0.0206186
CAAGCAACGTCGGAGT-1	0.522388	0	0	0	0	0	0	0	0	0	0	0	0	0	0	0	0	0.0447761	0	0.432836	0	0	0	0	0	0	0
CAAGCACCAAATGCCT-1	0.378378	0	0	0	0	0	0	0	0	0	0	0	0	0	0	0	0	0.162162	0	0.297297	0.108108	0	0	0.027027	0	0	0.027027
CAAGCGGCACATAATT-1	0.380952	0	0	0	0	0	0	0	0	0	0	0	0	0	0	0.047619	0	0.0952381	0	0.190476	0.142857	0	0	0.142857	0	0	0
CAAGGATCGCATGTTC-1	0.130435	0	0	0	0.0217391	0	0	0	0	0	0	0	0	0	0	0	0	0.0217391	0	0.347826	0.478261	0	0	0	0	0	0
CAAGGTCCTATAGGCT-1	0	0	0	0	0	0	0	0	0	0	0	0	0	0	0	0	0	1	0	0	0	0	0	0	0	0	0
CAAGTGAACTTTGGTT-1	0.20339	0	0.0169492	0.0508475	0.0847458	0.0169492	0	0	0	0.0169492	0	0	0	0	0	0.0508475	0	0.0677966	0	0.152542	0.0169492	0	0.0169492	0.271186	0	0	0.0338983
CAAGTGTGGTTGCAAA-1	0.666667	0	0.333333	0	0	0	0	0	0	0	0	0	0	0	0	0	0	0	0	0	0	0	0	0	0	0	0
CAATAAACCTTGGCCC-1	0.217391	0	0	0	0	0	0	0	0	0	0	0	0	0	0	0.0434783	0	0.217391	0	0.521739	0	0	0	0	0	0	0
CAATACGCTCTGAGGC-1	0.0886076	0	0	0	0	0	0.772152	0.0126582	0	0	0	0	0	0	0	0.0126582	0	0.0126582	0	0.0379747	0.0506329	0	0	0	0	0	0.0126582
CAATATGTAGATTTAC-1	0.527778	0	0	0	0.0277778	0	0	0	0	0	0	0	0	0	0	0.0277778	0	0.0833333	0	0.0555556	0.194444	0	0	0.0277778	0.0277778	0.0277778	0
CAATATTCTTGACCTA-1	0.238095	0	0	0.571429	0	0	0	0	0	0	0	0	0	0	0	0.047619	0	0.047619	0	0.0952381	0	0	0	0	0	0	0
CAATATTGGACTAGTG-1	0	0	0	0	0	0.860465	0	0	0	0	0	0	0	0	0	0	0	0.0697674	0	0	0	0	0	0.0697674	0	0	0
CAATCCCTATACCAGC-1	0.219512	0	0	0	0.170732	0	0	0	0	0	0	0	0	0	0	0.0731707	0	0.121951	0	0.170732	0	0	0.0243902	0.0731707	0.0243902	0	0.121951
CAATCCTGCCGTGGAG-1	0.0810811	0	0	0	0	0	0.0540541	0.432432	0.027027	0	0	0.0810811	0	0	0	0	0	0	0	0.135135	0.108108	0	0	0.0810811	0	0	0
CAATGCGAGAAGTATC-1	0.393939	0	0	0.242424	0.0606061	0	0	0	0	0	0	0	0	0	0	0.030303	0	0.242424	0	0.030303	0	0	0	0	0	0	0
CAATGGAATCTACATA-1	0.157895	0	0	0	0.0263158	0	0	0	0	0	0	0	0	0	0	0.0263158	0.0263158	0.0263158	0	0.631579	0	0	0	0.0263158	0	0	0.0789474
CAATGGATCTCTACCA-1	0.217391	0	0	0	0	0	0	0	0	0	0	0	0	0	0	0	0	0.26087	0	0.391304	0.0217391	0	0	0.108696	0	0	0
CAATGGTCGGCCTGGG-1	0.181818	0	0	0.0454545	0.030303	0.030303	0	0	0	0.0454545	0	0	0	0	0	0.030303	0	0.121212	0	0.136364	0.030303	0	0.030303	0.287879	0	0	0.030303
CAATTAAGGGTGATGA-1	0.151515	0	0	0	0	0	0.030303	0	0	0	0	0	0	0	0	0.0909091	0	0.151515	0	0.454545	0.0909091	0	0	0	0	0	0.030303
CAATTGGGCCGCACTC-1	0.0769231	0	0	0	0	0.666667	0	0	0	0	0	0	0	0	0	0.025641	0	0.0512821	0	0.0512821	0.128205	0	0	0	0	0	0
CAATTTCGTATAAGGG-1	0.114286	0	0	0	0.314286	0	0.0285714	0	0	0	0	0	0	0	0	0	0.0285714	0.0571429	0	0.4	0	0	0.0285714	0.0285714	0	0	0
CACAAGAAAGATATTA-1	0.28125	0	0	0	0.0625	0	0	0	0	0	0	0.0625	0	0	0	0	0	0.1875	0	0.25	0	0	0.03125	0.0625	0	0	0.0625
CACAAGCTAAGAAAGG-1	0.128205	0	0	0	0	0.128205	0.128205	0.410256	0	0	0	0	0	0	0	0.025641	0	0.0512821	0	0.0769231	0	0	0	0	0	0	0.0512821
CACAATGAGCTGCTAT-1	0.191489	0	0	0	0.0425532	0.0212766	0	0	0	0	0	0	0	0	0	0.0425532	0	0.0212766	0	0.212766	0.404255	0	0.0425532	0.0212766	0	0	0
CACACAGGGATAGATT-1	0.0833333	0	0	0	0.0277778	0.0277778	0	0	0	0	0.111111	0.0277778	0.388889	0.166667	0	0	0	0	0	0.111111	0	0	0	0.0555556	0	0	0
CACACGCGCTGTCTTA-1	0.1875	0	0	0	0	0	0	0	0	0	0	0	0	0	0	0	0	0.3125	0	0.5	0	0	0	0	0	0	0
CACACGTTTCAATGGG-1	0.0487805	0	0	0	0.0243902	0.0243902	0	0	0	0	0	0	0	0	0	0.0243902	0	0.121951	0	0.707317	0	0	0.0487805	0	0	0	0
CACAGAGACGAGGACG-1	0.0263158	0	0	0	0	0.0263158	0	0	0.0526316	0.184211	0.0789474	0.0263158	0.0526316	0.342105	0	0	0	0.0526316	0	0.0789474	0.0789474	0	0	0	0	0	0
CACAGCACCCACGGCA-1	0.131579	0	0	0.0263158	0.0263158	0	0.0263158	0	0	0	0	0	0	0	0	0.105263	0	0.0263158	0	0.526316	0.131579	0	0	0	0	0	0
CACAGCTAGGGAGTGA-1	0.047619	0	0	0	0.047619	0	0	0	0	0	0	0	0	0	0	0	0	0	0	0.904762	0	0	0	0	0	0	0
CACAGGGCCGTTGTCA-1	0.2	0	0	0	0	0.257143	0.0428571	0.228571	0	0	0.0142857	0.0571429	0	0	0	0	0	0.0142857	0	0.0428571	0.0857143	0	0	0	0	0	0.0571429
CACATAAGGCGACCGT-1	0.14	0	0	0	0	0	0.48	0.2	0	0	0.02	0	0	0	0	0.02	0	0.08	0	0.02	0.02	0	0	0	0	0	0.02
CACATATTAGCAGGAT-1	0.170213	0	0	0	0	0	0	0	0	0	0	0	0	0	0	0	0	0.212766	0	0.595745	0.0212766	0	0	0	0	0	0
CACATCGTGCACGCGC-1	0.16129	0	0.0322581	0	0	0	0	0	0	0	0	0	0	0	0	0	0	0.258065	0	0.0645161	0	0.290323	0.0645161	0.129032	0	0	0
CACATCTCACCGACGA-1	0.0847458	0	0	0.813559	0	0	0	0	0	0	0	0	0	0	0	0	0	0.0677966	0	0.0169492	0	0	0	0	0	0	0.0169492
CACATGATTCAGCAAC-1	0.1	0	0	0	0.025	0	0	0	0	0	0	0	0	0	0	0	0	0.15	0	0.7	0.025	0	0	0	0	0	0
CACATGTTTGGACATG-1	0.102564	0	0	0	0	0.846154	0	0	0	0	0	0	0	0	0	0	0	0	0	0.025641	0.025641	0	0	0	0	0	0
CACATTCTTTCGATGG-1	0.128205	0	0	0	0	0	0	0	0	0	0	0	0	0	0	0.102564	0	0.0769231	0	0.307692	0	0	0.025641	0.205128	0.025641	0	0.128205
CACCAATCATCCGTCT-1	0.0638298	0	0	0	0	0.787234	0	0.0212766	0	0	0	0	0	0	0	0	0	0.0212766	0	0.0425532	0	0	0.0425532	0	0	0	0.0212766
CACCACGCCACACAGA-1	0.0625	0	0	0	0	0.25	0.5	0	0	0	0	0	0	0	0	0.0208333	0	0.0208333	0	0.0416667	0.0625	0	0	0	0	0	0.0416667
CACCAGTCAGCATGCA-1	0.0892857	0	0	0	0	0	0	0	0	0	0	0	0.535714	0.0535714	0.142857	0	0	0.0178571	0	0.160714	0	0	0	0	0	0	0
CACCATCGGAGGAGAC-1	0.170732	0	0	0.0487805	0	0.097561	0	0	0	0	0	0	0	0	0	0.0487805	0	0.0487805	0	0.268293	0.0243902	0	0.0243902	0.268293	0	0	0
CACCATGATCGCAAAG-1	0.423077	0	0	0	0	0.0384615	0	0	0	0	0	0	0	0	0	0	0	0.0384615	0	0.230769	0.0769231	0	0.0769231	0.0384615	0.0384615	0	0.0384615
CACCCACACGTCACCC-1	0.16	0	0	0	0	0.02	0	0	0	0.02	0	0	0	0	0	0.04	0	0	0	0.4	0.04	0	0.02	0.3	0	0	0
CACCCACGAGGCAATT-1	0.0243902	0	0	0	0.0487805	0	0	0	0	0	0	0	0	0	0	0	0	0.146341	0	0.512195	0.121951	0	0	0.121951	0	0	0.0243902
CACCCGGTTTGTGACT-1	0.0740741	0	0	0.814815	0	0	0	0	0	0	0	0	0	0	0	0	0	0.0740741	0	0.037037	0	0	0	0	0	0	0
CACCCTAACAAGATCT-1	0.578947	0	0	0.210526	0	0	0	0	0	0	0	0	0	0	0	0.0526316	0	0	0	0.157895	0	0	0	0	0	0	0
CACCCTTGGTGAGACC-1	0	0	0	0	0.0208333	0	0	0	0	0	0	0	0.395833	0.208333	0.0833333	0	0	0.104167	0	0.125	0.0416667	0	0	0	0	0	0.0208333
CACCCTTTCCTCGCTC-1	0.0540541	0	0	0	0.0540541	0	0	0	0	0	0.0540541	0	0.432432	0.108108	0.0540541	0	0	0.0810811	0	0.135135	0	0	0	0.027027	0	0	0
CACCGATACACCGAGC-1	0.210526	0	0	0	0.0263158	0.0263158	0	0	0	0	0	0	0	0	0	0.0263158	0	0.105263	0	0.342105	0.0263158	0	0.0263158	0.184211	0	0	0.0263158
CACCGCCAGAAGGTTT-1	0.0952381	0	0	0	0	0	0	0	0	0	0	0	0	0	0	0	0	0.404762	0	0.190476	0.309524	0	0	0	0	0	0
CACCGCCGACCAGCGA-1	0.0833333	0	0	0	0	0.104167	0	0	0	0.0833333	0	0	0	0	0	0.0208333	0	0.104167	0	0.270833	0.0208333	0	0.0625	0.1875	0.0208333	0.0208333	0.0208333
CACCGCGTCCACTCTA-1	0.179487	0	0	0	0.0512821	0	0.025641	0	0	0	0	0	0	0	0	0.025641	0	0.0512821	0	0.410256	0.0769231	0	0.102564	0.0512821	0	0	0.025641
CACCGGAGATATCTCC-1	0.125	0	0	0	0.025	0	0	0	0	0	0	0	0	0	0	0	0	0.075	0	0.625	0	0	0.025	0.025	0.025	0	0.075
CACCGGTAGAGACATT-1	0.159091	0	0	0	0	0	0.0454545	0.5	0	0	0	0	0	0	0	0	0	0.0681818	0	0.0454545	0.0681818	0	0	0.0681818	0	0	0.0454545
CACCGTTAGGGATCAC-1	0.5	0	0	0.2	0	0	0	0	0	0	0	0	0	0	0	0	0	0.2	0	0.1	0	0	0	0	0	0	0
CACCGTTGCGCGATAT-1	0.363636	0	0.272727	0	0	0	0	0	0	0	0	0	0	0	0	0	0	0.181818	0	0.181818	0	0	0	0	0	0	0
CACCTAATAGAGTCGT-1	0.125	0	0	0	0	0	0	0	0.0625	0.25	0	0.1875	0	0	0	0	0	0.0625	0	0.25	0.0625	0	0	0	0	0	0
CACCTAATCAGTTTAC-1	0.166667	0	0	0	0.0714286	0	0	0	0	0	0	0	0	0	0	0	0	0.0238095	0	0.714286	0.0238095	0	0	0	0	0	0
CACCTCGATGGTGGAC-1	0.205882	0	0	0	0	0	0	0	0	0	0	0	0	0	0	0.0294118	0	0.235294	0	0.352941	0.147059	0	0	0	0	0	0.0294118
CACCTTGCGAAACTCG-1	0.0697674	0	0	0	0.0465116	0	0	0	0	0	0	0.0232558	0	0	0	0	0	0.0930233	0	0.627907	0.139535	0	0	0	0	0	0
CACCTTGGCGCCTTTG-1	0.0877193	0	0	0	0.333333	0	0	0	0	0	0	0	0	0	0	0	0.0350877	0.22807	0	0.280702	0	0	0	0	0	0	0.0350877
CACGAAAGTTAGTCCC-1	0.285714	0	0	0	0	0	0	0	0	0	0	0	0	0	0	0	0	0.163265	0	0.55102	0	0	0	0	0	0	0
CACGACCACAGACTTT-1	0.2	0	0	0	0	0	0	0	0	0	0	0	0	0	0	0	0	0.2	0	0.4	0.2	0	0	0	0	0	0
CACGACGTAATAGTAA-1	0.387097	0	0	0	0.0322581	0	0	0	0	0	0	0	0	0	0	0	0	0.0322581	0	0.193548	0.258065	0	0.0645161	0.0322581	0	0	0
CACGACTAAAGTTCTG-1	0.176471	0	0	0.0196078	0.0196078	0.0196078	0	0	0	0	0	0	0.137255	0	0	0	0	0.0588235	0	0.215686	0.0784314	0	0	0.196078	0	0.0392157	0.0392157
CACGATTGGTCGTTAA-1	0	0	0	0	0	0	0	0	0	0	0	0	0	0	0	0.0645161	0	0.258065	0	0.677419	0	0	0	0	0	0	0
CACGCACAGCGCAGCT-1	0	0	0	0	0	0	0	0	0	0	0	0	0	0	0	0	0	0.217391	0	0.782609	0	0	0	0	0	0	0
CACGCAGCGAGGCTTT-1	0.0196078	0	0	0	0	0	0	0	0	0	0	0	0	0	0	0	0	0.196078	0	0.784314	0	0	0	0	0	0	0
CACGCGGAACTGTTGC-1	0.46875	0	0	0.09375	0.09375	0	0	0	0	0.03125	0	0	0	0	0	0.03125	0	0.125	0	0.09375	0	0	0	0	0	0	0.0625
CACGGCGCGCCAAAGG-1	0.21875	0	0	0	0.09375	0.03125	0	0	0	0	0	0	0	0	0	0	0	0.09375	0	0.40625	0.03125	0	0.0625	0.03125	0	0	0.03125
CACGGGATTGAGGGTT-1	0.0666667	0	0	0	0	0	0.866667	0	0	0	0	0	0	0	0	0	0	0.0333333	0	0.0166667	0	0	0	0.0166667	0	0	0
CACGTCGGCAACCTCT-1	0.375	0	0	0.3125	0	0	0	0	0	0	0	0	0	0	0	0	0	0.1875	0	0.125	0	0	0	0	0	0	0
CACGTCTATGATGTGG-1	0.325	0	0	0	0.075	0	0	0	0	0	0	0	0	0	0	0.125	0	0.025	0	0.15	0.05	0	0.075	0.05	0	0	0.125
CACGTTCGTGCTCTAG-1	0.0243902	0	0	0	0	0	0	0	0	0	0	0	0	0	0	0	0	0.146341	0	0.829268	0	0	0	0	0	0	0
CACTAAAGTTGCCTAT-1	0.1	0	0	0	0	0	0	0	0	0	0	0	0	0	0	0	0	0.166667	0	0.4	0.333333	0	0	0	0	0	0
CACTACTCAGTTCTGT-1	0.270833	0	0	0.0208333	0.0208333	0.0416667	0	0	0	0	0	0	0	0	0	0.0208333	0	0.0208333	0	0.3125	0.0208333	0	0.0208333	0.1875	0	0.0208333	0.0416667
CACTCAAGAGCTATGG-1	0.222222	0	0	0	0.0444444	0	0	0	0	0	0	0	0	0	0	0.0222222	0	0.0444444	0	0.444444	0.133333	0	0	0.0222222	0	0	0.0666667
CACTCAGCTCTTGAGG-1	0.216216	0	0	0.027027	0	0.108108	0	0	0	0	0	0	0	0	0	0	0	0.135135	0	0.189189	0.027027	0	0.0540541	0.216216	0.027027	0	0
CACTCCTATGTAAGAT-1	0.344828	0	0	0	0	0	0	0	0	0	0	0	0	0	0	0.103448	0	0.517241	0	0.0344828	0	0	0	0	0	0	0
CACTCCTCTCGGTCGG-1	0.189189	0	0	0	0	0	0	0	0	0	0	0	0	0	0	0.0810811	0	0.0540541	0	0.621622	0.027027	0	0	0	0	0	0.027027
CACTCGAGCTGAACAA-1	0.625	0	0.0416667	0	0	0	0	0	0	0	0	0	0	0	0	0	0	0.0833333	0	0.166667	0.0416667	0	0	0	0	0	0.0416667
CACTCGGTTAGGAGGA-1	0.115385	0	0	0	0.0576923	0	0.576923	0.134615	0	0	0	0	0	0	0	0	0	0.0192308	0	0.0769231	0	0	0	0	0	0	0.0192308
CACTCTCAAGCATCGA-1	0.195652	0	0.0434783	0	0.0217391	0.391304	0.0217391	0.0652174	0	0	0	0	0	0.108696	0	0	0	0	0	0.152174	0	0	0	0	0	0	0
CACTGTCCAAGTGAGA-1	0.186441	0	0	0	0.0338983	0	0	0	0	0	0	0	0.0169492	0	0	0.152542	0	0.0508475	0	0.0847458	0.101695	0	0.0338983	0.288136	0.0169492	0	0.0338983
CACTTAATCAGACGGA-1	0.394737	0	0	0	0	0	0	0	0	0	0	0	0	0	0	0	0	0.131579	0	0.236842	0.184211	0	0.0263158	0	0	0	0.0263158
CACTTCGCCACAGGCT-1	0.0869565	0	0	0	0	0	0	0	0	0	0.0217391	0	0.586957	0.108696	0	0	0	0.0434783	0	0.152174	0	0	0	0	0	0	0
CACTTCGTCTTATCTC-1	0.0833333	0	0	0	0	0.805556	0	0	0	0	0	0	0	0	0	0.0555556	0	0	0	0	0.0277778	0	0	0	0	0	0.0277778
CAGAACTTAGCCCTCT-1	0.490909	0.0181818	0.0181818	0.0363636	0.0727273	0	0	0	0	0	0	0	0	0.0181818	0.0181818	0.0181818	0	0.127273	0	0.163636	0	0	0.0181818	0	0	0	0
CAGACACCGATCGCTG-1	0.277778	0	0	0	0.222222	0	0	0	0	0	0	0	0	0	0	0	0	0.277778	0	0.111111	0	0	0	0.111111	0	0	0
CAGACCTGTAAGTGTT-1	0.230769	0	0	0	0	0	0	0	0	0	0	0	0	0	0	0	0	0.0769231	0	0.692308	0	0	0	0	0	0	0
CAGACGAACCTGATAC-1	0	0	0.5	0	0.0555556	0	0	0	0	0	0	0	0	0	0	0	0	0.222222	0	0.222222	0	0	0	0	0	0	0
CAGAGACGGTCACCCA-1	0.291667	0	0.416667	0	0.0416667	0	0	0	0	0	0	0	0	0	0	0	0	0.166667	0	0.0416667	0.0416667	0	0	0	0	0	0
CAGAGCATGAGCTTGC-1	0.135135	0	0	0	0	0	0	0	0	0	0	0	0	0	0	0.0540541	0	0.216216	0	0.216216	0.378378	0	0	0	0	0	0
CAGAGGCGATGCATGA-1	0.2	0	0.2	0	0.0666667	0	0	0	0	0	0	0	0	0	0	0	0	0.266667	0	0.133333	0	0	0.0333333	0.1	0	0	0
CAGAGTGATTTAACGT-1	0.140351	0	0	0.0175439	0.0350877	0.122807	0	0	0	0.0175439	0	0	0	0	0	0.0350877	0	0.122807	0	0.175439	0.0350877	0	0	0.245614	0.0350877	0	0.0175439
CAGATACTAACATAGT-1	0.519231	0	0	0	0.0673077	0.00961538	0	0	0	0.0288462	0	0	0.00961538	0	0	0	0	0.0480769	0	0.211538	0.0192308	0	0.0288462	0.0288462	0	0.00961538	0.0192308
CAGATATGAAGATGAC-1	0.0357143	0	0	0	0	0	0	0.285714	0.214286	0.214286	0	0.0357143	0	0	0	0	0	0.0714286	0	0	0.142857	0	0	0	0	0	0
CAGATCATTTAAAGTC-1	0.347826	0	0	0	0.0434783	0	0	0	0	0	0	0	0	0	0	0	0	0.0434783	0	0.347826	0	0	0.0869565	0.0869565	0	0	0.0434783
CAGATCCTGGTTTGAA-1	0.0930233	0	0	0	0.0232558	0	0	0	0	0	0.0232558	0	0.604651	0.139535	0.0465116	0	0	0.0232558	0	0.0465116	0	0	0	0	0	0	0
CAGCAGCCCGTTCCTT-1	0.0344828	0	0	0	0.0344828	0	0	0	0	0	0	0	0	0	0	0	0	0.310345	0	0.62069	0	0	0	0	0	0	0
CAGCAGTCTGTGCTGC-1	0.222222	0	0	0	0.111111	0	0	0	0	0	0	0	0	0	0	0	0.111111	0.333333	0	0.222222	0	0	0	0	0	0	0
CAGCCCTCACAGGCAG-1	0.122449	0	0	0.0408163	0.0204082	0.0816327	0	0	0	0.0612245	0	0	0.0408163	0	0	0.0204082	0	0.0612245	0	0.142857	0.0204082	0	0	0.346939	0	0.0408163	0
CAGCCGGGCCCTCTAT-1	0.222222	0	0	0	0	0.0185185	0	0	0	0.0185185	0	0	0	0	0	0.037037	0	0.0555556	0	0.444444	0.0740741	0	0.037037	0.0555556	0	0	0.037037
CAGCCTCCTGCAGAGG-1	0	0	0	0	0.047619	0	0	0	0	0	0	0	0	0	0	0	0	0.238095	0	0.714286	0	0	0	0	0	0	0
CAGCCTCTCCTCAAGA-1	0.185185	0	0	0	0.037037	0	0	0	0	0	0	0	0	0	0	0	0	0.111111	0	0.37037	0.037037	0	0.0740741	0.037037	0	0	0.148148
CAGCGATTCCCTTCAA-1	0.157895	0	0.263158	0.105263	0.0263158	0	0	0	0	0	0	0	0	0	0	0	0	0.157895	0	0.184211	0.0526316	0	0	0.0526316	0	0	0
CAGCTCACTGAGACAT-1	0.102564	0	0	0	0.0512821	0	0.128205	0	0	0	0	0	0	0	0	0	0	0.307692	0	0.410256	0	0	0	0	0	0	0
CAGCTCGACAAGTTAA-1	0.24	0	0	0	0.04	0	0	0	0	0	0	0	0	0	0	0	0	0.2	0	0.28	0	0	0.08	0.12	0	0	0.04
CAGCTCGTGCTTGTGT-1	0.230769	0	0	0	0.128205	0	0	0	0	0.025641	0	0	0	0	0	0.0512821	0	0.102564	0	0.230769	0	0	0	0.179487	0.025641	0.025641	0
CAGCTGGCGTAACCGT-1	0.228571	0	0	0	0	0	0	0	0	0	0	0	0	0	0	0	0	0.314286	0	0.371429	0	0	0	0.0857143	0	0	0
CAGCTTAGTAGGTAGC-1	0.166667	0	0	0	0.0416667	0	0	0	0	0	0	0	0.0833333	0	0.0625	0	0	0.125	0	0.520833	0	0	0	0	0	0	0
CAGGAAGACTTTATAT-1	0.206349	0	0	0	0.031746	0	0	0	0	0	0	0.015873	0	0	0	0.047619	0	0.126984	0	0.507937	0.031746	0	0	0	0	0	0.031746
CAGGATATATCGTTGT-1	0.196078	0	0	0	0	0	0	0	0	0	0	0	0	0	0	0.0392157	0	0.0784314	0	0.352941	0.137255	0	0	0.0392157	0	0	0.156863
CAGGATCCGCCCGACC-1	0.1	0	0	0	0.0333333	0	0	0	0	0	0	0	0	0	0	0	0	0.0333333	0	0.833333	0	0	0	0	0	0	0
CAGGCCAGTACCACCT-1	0.344828	0	0	0	0.0344828	0.172414	0	0	0	0	0	0	0	0	0	0.103448	0	0.103448	0	0.172414	0	0	0	0	0	0	0.0689655
CAGGCCGTTTGGGTGT-1	0.12	0	0	0	0.04	0	0	0	0	0	0	0	0	0	0	0	0	0.34	0	0.5	0	0	0	0	0	0	0
CAGGCGCACGGTGGTC-1	0	0	0.222222	0	0	0	0	0	0	0	0	0	0	0	0	0	0	0.5	0	0.222222	0	0.0555556	0	0	0	0	0
CAGGCGCCATGCTAGG-1	0.18	0	0.42	0	0.04	0	0	0	0	0	0	0	0	0	0	0.08	0	0.12	0	0.06	0.06	0	0.04	0	0	0	0
CAGTAACTATTTATTG-1	0.208333	0	0	0	0.0208333	0.0625	0	0.0208333	0	0	0	0.0625	0	0	0	0	0	0.0208333	0	0.458333	0.0416667	0	0.0416667	0	0	0.0208333	0.0416667
CAGTAATCCCTCCCAG-1	0.0666667	0	0	0	0	0	0	0	0.0666667	0.233333	0.0666667	0	0.1	0	0	0	0	0.2	0	0.0666667	0.2	0	0	0	0	0	0
CAGTACATTCTCTAAA-1	0.3	0	0	0	0.025	0	0	0	0	0	0	0.125	0	0	0	0	0	0.175	0	0.375	0	0	0	0	0	0	0
CAGTACCAGTTTACGT-1	0.25	0	0	0	0	0	0	0	0	0	0	0	0.0714286	0.0357143	0.178571	0	0	0.0357143	0	0.428571	0	0	0	0	0	0	0
CAGTAGCCCACGCGGT-1	0.3125	0	0	0	0.0625	0	0	0	0	0	0	0	0	0	0	0	0	0.125	0	0.375	0.0625	0	0	0	0	0	0.0625
CAGTAGCGAGGTAGTA-1	0.0769231	0	0	0	0	0.0384615	0.0384615	0.384615	0.0769231	0.0384615	0	0	0	0	0	0	0	0.0769231	0	0	0.192308	0	0	0	0.0384615	0	0.0384615
CAGTCGAGGATGCAAT-1	0.344828	0	0	0	0	0.0344828	0	0	0	0	0	0	0	0	0	0	0	0.0689655	0	0.344828	0.0689655	0	0	0.0344828	0	0	0.103448
CAGTCGGCCTAGATAT-1	0.05	0	0	0	0	0.825	0	0	0	0	0	0	0	0	0	0	0	0.025	0	0.025	0.025	0	0	0.025	0	0	0.025
CAGTCTCTCGGCTAAT-1	0.0833333	0	0	0	0.0277778	0	0.25	0.305556	0.0833333	0	0	0	0	0	0	0.0277778	0	0.0555556	0	0.111111	0.0555556	0	0	0	0	0	0
CAGTCTGTATACTGGG-1	0.0540541	0	0	0	0.027027	0	0	0	0	0	0	0	0	0	0	0	0	0.027027	0	0.27027	0.621622	0	0	0	0	0	0
CAGTGAATAAATGACT-1	0.192308	0	0	0	0.0384615	0	0	0	0	0	0	0	0	0	0	0	0	0.0769231	0	0.692308	0	0	0	0	0	0	0
CAGTGGTTGCACATGA-1	0.0652174	0	0	0	0.0434783	0	0.304348	0.282609	0.0217391	0.0217391	0	0	0	0	0	0	0	0.0217391	0	0.130435	0.0217391	0	0	0.0652174	0	0.0217391	0
CAGTGTCCGCAGAATG-1	0.170213	0	0	0	0.0212766	0	0	0	0	0	0	0	0.106383	0	0.191489	0	0	0.148936	0	0.361702	0	0	0	0	0	0	0
CAGTGTTAATCTCTCA-1	0.166667	0	0	0	0.0277778	0.527778	0	0	0	0	0	0	0	0	0	0.0555556	0	0.138889	0	0.0555556	0	0	0	0.0277778	0	0	0
CAGTTCAAATTGACAC-1	0.103448	0	0	0	0.0344828	0	0	0	0	0	0	0	0	0	0	0	0	0.137931	0	0.724138	0	0	0	0	0	0	0
CAGTTCCGCGGGTCGA-1	0.0697674	0	0	0	0	0	0	0	0	0	0.162791	0	0.418605	0.0232558	0	0	0	0.0232558	0	0.186047	0.0930233	0	0	0.0232558	0	0	0
CATAACGGACAGTCGT-1	0.627907	0	0	0	0.116279	0	0	0	0	0	0	0	0	0	0	0	0	0.0930233	0	0.162791	0	0	0	0	0	0	0
CATAAGAAGCTTGGCT-1	0.049505	0	0.00990099	0.930693	0	0	0	0	0	0	0	0	0	0	0	0	0	0	0	0	0	0	0.00990099	0	0	0	0
CATAAGCTCTCCGTCT-1	0.0714286	0	0	0	0	0	0	0.0238095	0.047619	0.166667	0.142857	0.0952381	0	0.0238095	0	0	0	0.166667	0	0.190476	0.0238095	0	0	0.047619	0	0	0
CATAATGAGCGGGCGA-1	0.325581	0	0	0	0.0232558	0	0	0	0	0	0	0	0	0	0	0	0	0.0930233	0	0.395349	0.0465116	0	0	0.0697674	0	0.0232558	0.0232558
CATACAAAGCCGAACC-1	0.134615	0	0	0	0	0	0	0	0	0	0.0192308	0	0.423077	0.115385	0	0	0	0.0192308	0	0.134615	0.115385	0	0	0	0.0384615	0	0
CATACCCGTACCCAGT-1	0	0	0.9	0	0.02	0	0	0	0	0	0	0	0	0	0	0.02	0	0.02	0	0	0	0	0.04	0	0	0	0
CATACGAACTAGCTGG-1	0.102041	0	0	0	0.0204082	0	0	0	0	0	0	0	0.285714	0	0.530612	0	0	0	0	0.0612245	0	0	0	0	0	0	0
CATACGGCGTCTGGGC-1	0.2	0	0	0	0.0444444	0	0	0	0	0	0	0	0	0	0	0	0	0.111111	0	0.422222	0.2	0	0	0	0	0	0.0222222
CATACGGGTGCATGAT-1	0.625	0	0	0	0	0	0	0	0	0	0	0	0	0	0	0.125	0.0416667	0.0416667	0	0.166667	0	0	0	0	0	0	0
CATACTATGTAATTGT-1	0.226415	0	0	0	0.0377358	0	0	0	0	0	0	0	0	0	0	0.0377358	0	0.113208	0	0.113208	0.0754717	0	0.0377358	0.0188679	0	0	0.339623
CATAGCCGCCCGGGAT-1	0	0	0	0	0	0	0	0	0.5	0	0.166667	0.166667	0	0	0	0	0	0	0	0.166667	0	0	0	0	0	0	0
CATAGCGTTGCCCACC-1	0.00925926	0	0.0277778	0.861111	0.00925926	0	0	0	0	0	0	0	0	0	0	0.00925926	0	0	0	0.037037	0	0	0.0185185	0.0277778	0	0	0
CATAGTACATTGAGAG-1	0.388889	0	0	0	0	0	0	0	0	0	0	0	0	0	0	0.0555556	0	0.138889	0	0.222222	0.138889	0	0.0277778	0	0	0	0.0277778
CATAGTAGCATAGTAG-1	0.222222	0	0	0	0.0666667	0	0	0	0	0.0222222	0	0	0	0	0	0.0666667	0	0.0666667	0	0.222222	0	0	0.0222222	0.288889	0	0.0222222	0
CATAGTCCACAAGAAC-1	0.5	0	0.0555556	0	0.111111	0	0	0	0	0	0	0	0	0	0	0.0555556	0	0.166667	0	0.111111	0	0	0	0	0	0	0
CATATACTACTGATAA-1	0.285714	0	0	0	0.0357143	0	0	0	0	0	0	0	0	0	0	0	0	0.0714286	0	0.392857	0	0	0.0714286	0.107143	0	0.0357143	0
CATATAGGTACAGTCA-1	0.238095	0	0	0	0.047619	0	0	0	0	0	0	0	0	0	0	0	0	0.0714286	0	0.309524	0.0952381	0	0.0238095	0.0238095	0	0	0.190476
CATATGTCAGGCTACG-1	0.115385	0	0.75	0	0	0	0	0	0	0	0	0	0	0	0	0	0	0.0576923	0	0.0192308	0.0576923	0	0	0	0	0	0
CATATTATTTGCCCTA-1	0.1	0	0	0.02	0.04	0.2	0	0	0	0	0	0	0	0	0	0.04	0	0.08	0	0.2	0.02	0	0.04	0.24	0.02	0	0
CATCAAACTGGCGCCC-1	0.571429	0	0	0	0	0	0	0	0	0	0	0	0	0	0	0	0	0.285714	0	0.142857	0	0	0	0	0	0	0
CATCATCTACCCGGAC-1	0.27027	0	0	0	0.027027	0.135135	0	0	0	0	0	0	0	0	0	0.027027	0	0.162162	0	0.216216	0.027027	0	0.027027	0.0810811	0	0	0.027027
CATCCAATATAGTTTG-1	0.0526316	0	0	0	0	0.0263158	0.0263158	0.210526	0.184211	0.210526	0.0263158	0.0263158	0	0	0	0	0	0.0526316	0	0	0.0526316	0	0	0.105263	0	0	0.0263158
CATCCGCAGGCCCGAA-1	0	0	0	0	0.0384615	0.846154	0	0	0	0	0	0	0	0	0	0.0384615	0	0.0192308	0	0.0192308	0.0384615	0	0	0	0	0	0
CATCGAATGGATCTCT-1	0.411765	0	0	0	0.0588235	0	0	0	0	0	0	0	0	0	0	0.0294118	0.0294118	0.323529	0	0.117647	0	0	0	0	0	0.0294118	0
CATCGCCCGCGGCCAA-1	0.125	0	0	0	0.025	0.025	0	0	0	0.025	0	0	0	0	0	0.075	0	0.15	0	0.35	0.025	0	0.025	0.125	0.025	0	0.025
CATCGGACGGGTTAAT-1	0.117647	0	0	0	0.0294118	0	0	0	0	0	0	0	0	0	0	0	0	0.147059	0	0.382353	0	0	0.117647	0.0588235	0	0	0.147059
CATCGTCCGGTTACTA-1	0.0638298	0	0	0	0	0.787234	0.0212766	0	0	0	0	0	0	0	0	0.0212766	0	0	0	0.0425532	0	0	0.0425532	0.0212766	0	0	0
CATCTATCCCGTGTCT-1	0.142857	0	0	0	0	0	0	0	0	0	0	0	0	0	0	0.0238095	0	0.166667	0	0.309524	0.047619	0	0.142857	0.0238095	0	0	0.142857
CATCTGCAGGATCATT-1	0	0	0	0	0	0.840909	0.0227273	0	0	0	0	0	0	0	0	0.0227273	0	0.0454545	0	0.0227273	0.0227273	0	0	0	0	0	0.0227273
CATCTTACACCACCTC-1	0	0	0	0	0	0	0	0	0	0	0	0	0	0	0	0	0	1	0	0	0	0	0	0	0	0	0
CATGAACCGACATTTG-1	0.333333	0	0	0	0.0625	0	0	0	0	0.0208333	0	0	0	0	0	0	0	0.0625	0	0.1875	0.104167	0	0	0.1875	0	0.0208333	0.0208333
CATGAACCTCTTATCA-1	0.150943	0	0	0	0.0566038	0.0377358	0	0	0	0	0	0	0.0188679	0	0	0.0188679	0	0.113208	0	0.207547	0.0943396	0	0.0377358	0.226415	0	0	0.0377358
CATGAGATGCACTCTC-1	0.0344828	0	0	0	0.517241	0	0	0	0	0	0	0	0	0	0	0	0.0689655	0.172414	0	0.206897	0	0	0	0	0	0	0
CATGATGCACAATTCT-1	0.130435	0	0	0	0	0	0	0	0	0	0	0	0	0	0	0	0	0.0652174	0	0.73913	0.0434783	0	0	0	0	0	0.0217391
CATGATGGAAGTTAGC-1	0	0	0	0	0	0	0	0	0	0	0	0	0	0	0	0	0	0	0	1	0	0	0	0	0	0	0
CATGCACATGAGAGGC-1	0.645161	0	0	0	0.0645161	0	0	0	0	0	0	0	0	0	0	0.0645161	0	0.193548	0	0.0322581	0	0	0	0	0	0	0
CATGCACGTGTTACTG-1	0.0681818	0	0	0	0.0454545	0	0	0	0	0	0	0	0	0	0	0	0	0.0681818	0	0.818182	0	0	0	0	0	0	0
CATGCATGGAGACCCT-1	0.166667	0	0	0.0208333	0.0208333	0.0833333	0	0	0	0	0	0	0.0208333	0	0	0.0208333	0	0.145833	0	0.166667	0.0625	0	0.0208333	0.229167	0	0	0.0416667
CATGCCAACTCGCAAA-1	0.0925926	0	0	0	0	0	0	0	0	0	0	0	0	0	0	0.0185185	0	0.203704	0	0.685185	0	0	0	0	0	0	0
CATGCGACCAGTTTAA-1	0.275862	0	0	0	0	0	0	0	0	0	0	0	0	0	0	0	0	0.172414	0	0.37931	0	0	0.0344828	0.0344828	0	0	0.103448
CATGCGTTAGACAGAA-1	0.0666667	0	0	0.0333333	0.05	0.1	0	0	0	0	0	0	0	0	0	0.05	0.0166667	0.1	0	0.116667	0.0666667	0	0.05	0.333333	0.0166667	0	0
CATGCTGGCTCCAATT-1	0.142857	0	0	0	0.0612245	0.0612245	0	0	0	0	0	0	0.0204082	0	0	0.0612245	0	0.0816327	0	0.387755	0.0204082	0	0.0204082	0.142857	0	0	0
CATGGAAATGGGACCA-1	0.340909	0	0	0	0	0	0	0	0	0	0	0	0	0	0	0.0227273	0	0.113636	0	0.272727	0.181818	0	0.0454545	0.0227273	0	0	0
CATGGCAGGAAGATCG-1	0.104167	0	0	0	0.0208333	0.125	0	0	0	0	0	0	0	0	0	0.0208333	0	0.0833333	0	0.583333	0	0	0	0.0625	0	0	0
CATGGGTATGCCTTAT-1	0.358209	0	0	0.0149254	0.373134	0	0	0	0	0	0	0	0	0	0	0.0149254	0	0.104478	0	0.119403	0	0	0	0	0	0	0.0149254
CATGGGTCGGGTGTGG-1	0.0689655	0	0	0	0.0344828	0	0	0	0	0	0	0	0	0	0	0	0	0.103448	0	0.724138	0.0344828	0	0	0	0	0	0.0344828
CATGGTAAGTAGCGTT-1	0.075	0	0	0	0.025	0	0	0	0	0	0	0	0	0	0	0	0	0.175	0	0.725	0	0	0	0	0	0	0
CATGGTATTAGTTTGT-1	0.0909091	0	0	0	0.0454545	0.727273	0	0	0	0	0	0	0	0	0	0.0227273	0	0.0681818	0	0	0.0454545	0	0	0	0	0	0
CATGGTCTAGATACCG-1	0.2	0	0	0	0.1	0	0	0	0	0	0	0	0	0	0	0	0.025	0.05	0	0.3	0.325	0	0	0	0	0	0
CATGTAGGAGCGCCAA-1	0.465116	0	0	0	0.0232558	0	0	0	0	0	0	0	0	0	0	0.0232558	0	0.0232558	0	0.186047	0.0697674	0	0.0232558	0.116279	0.0232558	0	0.0465116
CATGTCTCATTTATGG-1	0.409091	0	0	0	0	0	0	0	0	0	0	0	0	0	0	0.181818	0	0.136364	0	0.227273	0	0	0.0454545	0	0	0	0
CATTACATAGATTGTG-1	0.142857	0	0	0	0	0	0	0	0	0	0	0	0	0	0	0	0	0	0	0.285714	0	0	0.142857	0	0	0	0.428571
CATTACGTCGGCCCGT-1	0.222222	0	0	0	0	0	0	0	0	0	0	0	0	0	0	0	0	0.111111	0	0.592593	0.0740741	0	0	0	0	0	0
CATTATAACAGGGTCC-1	0.186441	0	0	0.0338983	0.0677966	0.0677966	0	0	0	0.0508475	0	0	0	0	0	0.0169492	0	0.0338983	0	0.288136	0.0169492	0	0.0338983	0.20339	0	0	0
CATTATCCCATTAACG-1	0.169811	0	0	0	0	0	0.0188679	0.0566038	0.0188679	0	0.0188679	0.0188679	0.358491	0.0566038	0	0	0	0.0566038	0	0.113208	0.0188679	0	0.0188679	0.0377358	0.0188679	0	0.0188679
CATTATGCTTGTTGTG-1	0.0714286	0	0	0	0.0357143	0	0	0	0	0	0	0	0	0	0	0	0	0.0357143	0	0.857143	0	0	0	0	0	0	0
CATTCACTGACAGCTA-1	0.288889	0	0	0	0.0444444	0.0222222	0	0	0	0	0	0	0.0222222	0	0	0	0	0.155556	0	0.155556	0.0666667	0	0.0222222	0.222222	0	0	0
CATTCAGGTCAGTGCG-1	0.0185185	0	0	0	0	0.833333	0.0185185	0	0	0	0	0	0	0	0	0.0185185	0	0	0	0.0740741	0	0	0.0185185	0	0	0	0.0185185
CATTCCCTAAGTACAA-1	0.0416667	0	0	0	0	0.770833	0	0	0	0	0	0	0	0	0	0	0	0.0208333	0	0.0208333	0.104167	0	0.0208333	0	0	0	0.0208333
CATTGCAAAGCATAAT-1	0.135593	0	0	0	0	0.0338983	0	0	0	0.0169492	0	0	0	0	0	0.0847458	0	0.0169492	0	0.355932	0.0338983	0	0.0847458	0.186441	0.0169492	0	0.0338983
CATTGCGAAATGGGCG-1	0.078125	0	0	0	0.046875	0	0.65625	0.046875	0	0	0	0	0	0	0	0	0	0.078125	0	0.046875	0.03125	0	0	0	0	0	0.015625
CATTGCGGGTCAATTC-1	0	0	0	0	0	0	0	0	0	0	0	0	0	0	0	0	0	0	0	1	0	0	0	0	0	0	0
CATTGTGTGCTAGATC-1	0.125	0	0	0	0	0.625	0	0	0	0	0	0	0	0	0	0.09375	0	0.0625	0	0.03125	0.03125	0	0	0	0	0	0.03125
CATTTAGCGGACCATG-1	0.176471	0	0	0	0.0294118	0	0	0	0	0	0	0	0	0	0	0	0	0.117647	0	0.558824	0.0882353	0	0	0.0294118	0	0	0
CATTTATCGTTCAAGA-1	0.09375	0	0	0	0.0625	0.0625	0	0	0	0	0	0	0	0	0	0.0625	0	0.03125	0	0.4375	0.03125	0	0	0.21875	0	0	0
CATTTCTAGCAGACTA-1	0.0769231	0	0	0	0	0	0	0.0769231	0.0769231	0.461538	0.0769231	0.0769231	0	0	0	0	0	0.0769231	0	0.0769231	0	0	0	0	0	0	0
CATTTGAGTGGTACGT-1	0.0714286	0	0.892857	0	0	0	0	0	0	0	0	0	0	0	0	0	0	0	0	0.0357143	0	0	0	0	0	0	0
CCAAACAGAACCCTCG-1	0.136364	0	0	0	0.0909091	0.0227273	0	0	0	0	0	0	0	0	0	0.0454545	0	0.159091	0	0.477273	0	0	0	0.0454545	0	0.0227273	0
CCAAAGTCCCGCTAAC-1	0.0512821	0	0	0	0	0	0	0.0769231	0.0512821	0	0.205128	0.0769231	0.128205	0.025641	0	0.025641	0	0.102564	0	0.179487	0.025641	0	0	0.0512821	0	0	0
CCAAATCAAAGGGCAA-1	0.478261	0	0.0217391	0	0	0.173913	0	0.0217391	0	0	0	0	0	0	0.0217391	0.0869565	0	0.130435	0	0.0217391	0.0434783	0	0	0	0	0	0
CCAACCTTATGTAACT-1	0.155556	0	0	0	0.0222222	0.0666667	0.0222222	0.422222	0	0.0444444	0	0	0	0	0	0	0	0.0444444	0	0.155556	0.0444444	0	0	0.0222222	0	0	0
CCAACGCTTGCCAGGG-1	0.321429	0	0	0	0	0	0	0	0	0	0	0	0	0	0	0.0357143	0	0.214286	0	0.178571	0.142857	0	0	0.0357143	0.0357143	0	0.0357143
CCAAGAAAGTGGGCGA-1	0.263158	0	0	0	0	0	0	0	0	0	0	0	0	0	0	0.0526316	0	0.421053	0	0.210526	0	0	0	0.0526316	0	0	0
CCAAGACTTCTGCGAA-1	0.047619	0	0	0	0	0	0	0	0	0	0	0	0	0	0	0	0	0.0952381	0	0.857143	0	0	0	0	0	0	0
CCAAGCGTAACTCGTA-1	0.0851064	0	0	0	0.106383	0	0	0	0	0	0	0	0	0	0	0.0212766	0	0.12766	0	0.510638	0.12766	0	0.0212766	0	0	0	0
CCAAGGAACAGAGAGG-1	0.0909091	0	0	0	0.113636	0	0	0	0	0.0454545	0	0	0	0	0	0.0227273	0	0.0909091	0	0.386364	0.0681818	0	0.0227273	0.159091	0	0	0
CCAATAGTGCCGTCGA-1	0.0714286	0	0	0	0	0	0	0	0	0	0	0	0	0	0	0	0	0.125	0	0.803571	0	0	0	0	0	0	0
CCAATCGGTAGATCGA-1	0.25641	0	0	0	0.025641	0	0	0	0	0	0	0	0	0	0	0.025641	0	0.307692	0	0.230769	0.0512821	0	0.0512821	0	0	0	0.0512821
CCAATGTCACAGCAAG-1	0.261538	0	0	0	0.0461538	0	0	0	0	0	0	0	0	0	0	0	0	0.0769231	0	0.215385	0	0	0.0769231	0.0461538	0	0	0.276923
CCAATTACGGGTCGAG-1	0.172414	0	0	0	0	0.0344828	0.0344828	0	0	0	0	0	0	0	0	0.0344828	0	0.103448	0	0.37931	0.0344828	0	0	0.0689655	0	0	0.137931
CCAATTGAATGTTAAT-1	0.122449	0	0	0	0.0204082	0	0	0	0	0.0612245	0	0	0	0	0	0.0408163	0	0.0816327	0	0.44898	0.0408163	0	0	0.163265	0.0204082	0	0
CCACAATGTACGTCTT-1	0.255814	0	0	0	0.0465116	0	0	0	0	0	0	0	0	0	0	0	0	0.162791	0	0.27907	0.139535	0	0	0.116279	0	0	0
CCACACTGAGATATTA-1	0.173913	0	0	0	0.0434783	0	0	0	0	0	0	0.0217391	0	0	0	0.0652174	0	0.152174	0	0.0434783	0.0434783	0	0.152174	0.0652174	0	0	0.23913
CCACAGCTGAAATCAT-1	0.0909091	0	0	0	0	0	0	0.727273	0.0909091	0	0	0.0909091	0	0	0	0	0	0	0	0	0	0	0	0	0	0	0
CCACAGTACCCATCCT-1	0.54717	0	0	0	0	0	0	0	0	0	0	0	0	0	0	0	0.0188679	0.150943	0	0.283019	0	0	0	0	0	0	0
CCACATGGCTCTTTAT-1	0	0	0	0	0	0.85	0	0	0	0.025	0	0	0	0	0	0.025	0	0	0	0	0.05	0	0	0.025	0	0	0.025
CCACCAACTTTACTGT-1	0.0153846	0	0	0.938462	0	0	0	0	0	0	0	0	0	0	0	0	0	0.0153846	0	0.0307692	0	0	0	0	0	0	0
CCACCCAAGGAAAGTG-1	0.22	0	0	0	0.04	0	0	0	0	0	0	0.04	0	0	0	0	0	0.16	0	0.52	0.02	0	0	0	0	0	0
CCACGAGAAGAGAATC-1	0.291667	0	0	0	0.0208333	0	0	0	0	0	0	0	0	0	0	0.0416667	0	0.229167	0	0.229167	0.145833	0	0	0	0	0	0.0416667
CCACGGAGCCATAAGA-1	0	0	0.925926	0	0	0	0	0	0	0	0	0	0	0	0	0	0	0.037037	0	0.037037	0	0	0	0	0	0	0
CCACGGCAGGTGTAGG-1	0.222222	0	0	0	0.0555556	0.0833333	0	0.361111	0	0.0277778	0	0.0277778	0	0	0	0	0	0.0833333	0	0.111111	0.0277778	0	0	0	0	0	0
CCACTAAACTGAATCG-1	0.322581	0	0	0	0.290323	0.0645161	0	0	0	0	0	0	0	0	0	0.0322581	0.0322581	0.16129	0	0.0967742	0	0	0	0	0	0	0
CCACTGGTGGCTGGTT-1	0.0681818	0	0	0	0.0227273	0	0	0	0	0	0	0	0.181818	0.0227273	0.181818	0	0	0.0227273	0	0.5	0	0	0	0	0	0	0
CCAGAAAGCAACTCAT-1	0.4	0	0	0	0.2	0	0	0	0	0	0	0	0	0	0	0	0	0.4	0	0	0	0	0	0	0	0	0
CCAGAGACAAAGCCGG-1	0.0540541	0	0	0	0	0	0	0.027027	0.135135	0.432432	0	0	0	0	0	0.027027	0	0.108108	0	0.108108	0.0540541	0	0	0.0540541	0	0	0
CCAGATAGTTGAGTGA-1	0.195122	0	0	0	0	0	0	0	0	0	0	0	0	0	0	0	0	0.219512	0	0.463415	0	0	0	0.097561	0	0	0.0243902
CCAGCCTGGACCAATA-1	0.128205	0	0	0	0.025641	0	0	0	0	0	0	0	0	0	0	0	0	0.102564	0	0.717949	0.025641	0	0	0	0	0	0
CCAGCTACGCCTCATA-1	0.130435	0	0	0	0.0434783	0	0	0	0	0	0.173913	0	0.326087	0	0	0	0	0.217391	0	0.0652174	0	0	0	0.0434783	0	0	0
CCAGCTCGAACGCATT-1	0.227273	0	0.0909091	0	0	0.590909	0	0	0	0	0	0.0151515	0	0.030303	0	0	0	0	0	0.030303	0	0	0	0	0	0	0.0151515
CCAGCTGATGGTACTT-1	0	0	0	0	0	0	0	0	0	0	0.102041	0	0.408163	0.122449	0.122449	0	0	0	0	0.204082	0.0204082	0	0	0.0204082	0	0	0
CCAGCTTCCGCCCGCA-1	0.0681818	0	0	0	0.0454545	0	0	0.113636	0.159091	0.386364	0	0.0454545	0	0	0	0	0	0.0227273	0	0.0454545	0.113636	0	0	0	0	0	0
CCAGGGACGTGGCCTC-1	0.137931	0	0	0	0.0344828	0	0	0	0	0	0	0	0	0	0	0	0	0.0689655	0	0.758621	0	0	0	0	0	0	0
CCAGTAGTCTGATCCA-1	0.346154	0	0	0	0.0384615	0	0	0	0	0	0	0	0	0	0	0.0384615	0	0.115385	0	0.423077	0	0	0	0.0384615	0	0	0
CCAGTCAAATCTCTTA-1	0.0925926	0	0	0	0.0185185	0.148148	0.5	0.111111	0	0	0	0	0	0	0	0	0	0.037037	0	0.0555556	0	0	0	0.0185185	0	0	0.0185185
CCAGTCCATTATTCGA-1	0.0925926	0	0	0	0	0.0740741	0.611111	0	0	0	0	0	0	0	0	0	0	0.0925926	0	0.0555556	0.0555556	0	0	0	0	0	0.0185185
CCAGTCTAGACGGCGC-1	0.105263	0	0	0	0.0263158	0	0	0	0	0	0	0	0	0	0	0	0	0.131579	0	0.631579	0.0789474	0	0	0	0	0	0.0263158
CCAGTCTTGTCATAGA-1	0.114754	0	0	0.836066	0	0	0	0	0	0	0	0	0	0	0	0	0	0.0491803	0	0	0	0	0	0	0	0	0
CCATAAACAACCCGAC-1	0.386364	0	0	0	0.0227273	0	0	0	0	0	0	0	0	0	0	0	0	0.159091	0	0.25	0.0681818	0	0	0.0454545	0.0681818	0	0
CCATAACCTGTGCAGT-1	0.0526316	0	0	0	0	0.736842	0.0789474	0	0	0	0	0	0	0	0	0	0	0	0	0	0.0526316	0	0	0.0526316	0	0	0.0263158
CCATACCTTTACTTGT-1	0.263158	0	0	0	0.0526316	0	0	0	0	0	0	0	0	0	0	0	0	0	0	0.684211	0	0	0	0	0	0	0
CCATAGAGGCTGCCAG-1	0.151515	0	0	0	0	0.606061	0	0	0	0	0	0	0	0	0	0.0606061	0	0.0909091	0	0.030303	0.030303	0	0	0.030303	0	0	0
CCATAGGTTGGCGTGG-1	0.0487805	0	0	0	0.0243902	0	0	0	0	0	0	0	0	0	0	0	0	0.146341	0	0.658537	0	0	0.0243902	0.0487805	0	0	0.0487805
CCATAGTCAGTAACCC-1	0.0588235	0	0	0	0.0392157	0.72549	0.0588235	0	0	0	0	0	0	0	0	0	0	0.0196078	0	0.0392157	0.0196078	0	0	0.0196078	0	0	0.0196078
CCATCCATACCAAGTC-1	0.0952381	0	0	0	0	0	0	0	0	0	0	0.0238095	0.0714286	0	0.214286	0	0	0.0952381	0	0.452381	0	0	0	0.047619	0	0	0
CCATCGCAGTTAAACT-1	0.0645161	0	0.516129	0	0.0967742	0	0	0	0	0	0	0	0	0	0	0	0	0.290323	0	0.0322581	0	0	0	0	0	0	0
CCATCTCACCAGTGAA-1	0	0	0	0	0.363636	0	0	0	0	0	0	0	0	0	0	0	0	0.318182	0	0.318182	0	0	0	0	0	0	0
CCATCTTGTTCACAAT-1	0.128205	0	0	0	0	0	0	0	0	0	0	0	0.205128	0.153846	0.230769	0	0	0	0	0.230769	0	0	0.0512821	0	0	0	0
CCATGCCTGTTTAGTA-1	0.0344828	0	0	0	0.0689655	0	0	0	0	0	0	0	0	0	0	0	0	0.0689655	0	0.344828	0.482759	0	0	0	0	0	0
CCATGCTCTGCAGGAA-1	0.222222	0	0	0	0.0185185	0	0	0	0	0	0	0	0.0185185	0	0	0.0555556	0	0.0555556	0	0.277778	0.0925926	0	0.0185185	0.240741	0	0	0
CCATGGCCCTTGTACC-1	0.0566038	0	0	0	0	0	0	0	0	0	0.245283	0.0188679	0.320755	0.0377358	0	0	0	0.0566038	0	0.113208	0.113208	0	0	0	0.0188679	0	0.0188679
CCATGTTCATCTATAT-1	0.395349	0	0	0	0.0232558	0	0	0.325581	0	0	0	0	0	0	0	0	0	0	0	0.232558	0.0232558	0	0	0	0	0	0
CCATTAGCGATAATCC-1	0.102564	0	0	0	0	0	0	0	0	0	0	0	0	0	0	0	0	0.102564	0	0.794872	0	0	0	0	0	0	0
CCATTCCCTGCCCACA-1	0.148936	0	0	0	0	0	0	0	0	0	0	0	0	0	0	0	0	0.212766	0	0.638298	0	0	0	0	0	0	0
CCATTTCTACCTATTA-1	0.217391	0	0.347826	0.0217391	0.0434783	0	0	0	0	0	0	0	0	0	0	0.0217391	0	0.0434783	0	0.130435	0.0652174	0	0	0.108696	0	0	0
CCCAAACATGCTGCTC-1	0	0	0	0	0.0833333	0	0	0	0	0	0	0	0	0	0	0	0	0.0833333	0	0.833333	0	0	0	0	0	0	0
CCCAACATACGTCGCG-1	0.444444	0	0	0	0	0	0	0	0	0	0	0	0	0	0	0	0	0.111111	0	0.444444	0	0	0	0	0	0	0
CCCAACCACACTAACA-1	0.264706	0	0	0.0294118	0.0294118	0.0294118	0	0	0	0.0588235	0	0	0	0	0	0.0294118	0	0.0882353	0	0.147059	0.0294118	0	0	0.264706	0	0	0.0294118
CCCAAGAATGCACGGT-1	0.170213	0	0	0	0.0638298	0.0638298	0	0	0	0	0	0	0	0	0	0	0	0.106383	0	0.361702	0	0	0.148936	0.0638298	0.0212766	0	0
CCCAAGACAGAGTATG-1	0.23913	0	0	0	0.0652174	0.0217391	0	0	0	0	0	0	0.0217391	0	0	0	0	0.0652174	0	0.173913	0.0217391	0	0	0.391304	0	0	0
CCCAATGAGATTTGCA-1	0.326087	0	0	0.0217391	0.0869565	0	0.0217391	0.0434783	0	0	0	0.0434783	0	0	0	0	0	0.195652	0	0.23913	0	0	0.0217391	0	0	0	0
CCCAATTTCACAACTT-1	0.263158	0	0.105263	0	0.157895	0	0	0	0	0	0	0	0	0	0	0	0	0.210526	0	0.210526	0	0	0.0526316	0	0	0	0
CCCACTCCACGGTATC-1	0.0714286	0	0	0	0.0178571	0.857143	0	0	0	0	0	0	0	0	0	0	0	0	0	0.0357143	0	0	0.0178571	0	0	0	0
CCCAGAGGAGGGCGTA-1	0.3125	0	0.03125	0	0	0	0	0.03125	0	0	0	0.0625	0	0	0	0	0	0.0625	0	0.40625	0	0	0.03125	0	0	0	0.0625
CCCAGTAAACTTGGGA-1	0.0851064	0	0	0	0.0212766	0	0	0	0.12766	0.446809	0.0425532	0.0638298	0	0	0	0	0	0.0638298	0	0.0851064	0.0425532	0	0	0.0212766	0	0	0
CCCAGTTAAGGCGCCG-1	0.12	0	0	0	0	0	0	0	0	0	0	0	0	0	0	0	0	0.04	0	0.84	0	0	0	0	0	0	0
CCCGAAGTTTCGCGAA-1	0	0	0	0	0	0	0	0.178571	0.107143	0.464286	0	0.0357143	0	0	0	0	0	0.0714286	0	0.107143	0	0	0	0.0357143	0	0	0
CCCGACCATAGTCCGC-1	0.227273	0	0	0	0	0	0	0	0	0	0	0	0	0	0	0.0454545	0	0.0909091	0	0.590909	0	0	0	0	0	0	0.0454545
CCCGCAGCGCGAACTA-1	0.142857	0	0.333333	0	0	0	0	0	0	0	0	0	0	0	0	0.047619	0	0.142857	0	0.142857	0.0952381	0	0.0952381	0	0	0	0
CCCGCAGGGCCCAAAG-1	0.109375	0	0	0	0.046875	0.140625	0	0	0	0.03125	0	0	0	0	0	0.015625	0	0.0625	0	0.171875	0.09375	0	0.03125	0.1875	0.03125	0.03125	0.046875
CCCGCCATGCTCCCGT-1	0.215385	0	0	0	0.0307692	0.0461538	0	0	0	0.0307692	0	0	0.0153846	0	0	0.0153846	0	0	0	0.307692	0.0615385	0	0	0.261538	0	0	0.0153846
CCCGCGCAATGCACCC-1	0.162162	0	0	0	0.0540541	0	0	0.0810811	0.108108	0.189189	0	0.0540541	0	0	0	0	0	0.0540541	0	0.162162	0.0540541	0	0.027027	0.0540541	0	0	0
CCCGCTAGAGGGTTAA-1	0.0222222	0	0	0	0.0222222	0.0222222	0	0	0	0.0222222	0	0	0.0222222	0	0	0.0222222	0	0.155556	0	0.355556	0	0	0.0888889	0.222222	0	0	0.0444444
CCCGCTTGCCCTCGTC-1	0	0	0	0	0.0666667	0	0	0	0	0.111111	0.177778	0	0.244444	0.0222222	0	0	0	0.177778	0	0.133333	0.0666667	0	0	0	0	0	0
CCCGGGTCGTTCAGGG-1	0.234375	0	0.078125	0	0.015625	0.375	0	0.015625	0	0	0	0	0	0.015625	0	0	0	0.03125	0	0.046875	0.09375	0	0.046875	0.015625	0	0	0.03125
CCCGGTGGAAGAACCT-1	0.0625	0	0	0	0	0	0	0.1875	0.0625	0.125	0	0.1875	0	0	0	0	0	0	0	0.1875	0.1875	0	0	0	0	0	0
CCCGGTGTATCGGAAT-1	0.04	0	0	0	0	0	0	0	0	0	0.02	0	0.66	0.08	0.04	0	0	0.06	0	0.06	0.02	0	0	0.02	0	0	0
CCCGTAAGTCTAGGCC-1	0	0	0.880952	0	0	0	0	0	0	0	0	0	0	0	0	0.0238095	0	0.0238095	0	0.0119048	0.047619	0	0	0	0	0	0.0119048
CCCGTAGCTGGGAAGA-1	0.375	0	0	0.0416667	0	0	0	0	0	0	0	0	0	0	0	0.0416667	0	0.25	0	0.291667	0	0	0	0	0	0	0
CCCGTCAGCGTCTGAC-1	0.119048	0	0	0	0.047619	0	0	0	0	0	0	0	0	0	0	0	0	0.0714286	0	0.761905	0	0	0	0	0	0	0
CCCGTGAGGGCGGTGA-1	0.047619	0	0	0	0.0238095	0.761905	0	0	0	0	0	0	0	0	0	0	0	0.0714286	0	0	0.0714286	0	0	0	0	0	0.0238095
CCCTAGGCAACAAGAG-1	0.105263	0	0	0	0	0.824561	0	0	0	0	0	0	0	0	0	0.0175439	0	0.0175439	0	0.0175439	0	0	0	0	0	0	0.0175439
CCCTAGTGTCAGGTGT-1	0.2	0	0	0	0	0.533333	0.0333333	0	0	0	0	0	0	0	0	0.0333333	0	0.0333333	0	0.1	0.0333333	0	0	0.0333333	0	0	0
CCCTATGTAGAGCAGA-1	0.2	0	0	0	0.0727273	0	0	0	0	0	0	0	0.0363636	0	0.0727273	0	0	0.0181818	0	0.6	0	0	0	0	0	0	0
CCCTCAGATCGAGAAC-1	0.35	0	0	0	0.05	0.1	0	0.075	0	0	0	0	0	0	0	0.025	0	0.1	0	0.275	0	0	0.025	0	0	0	0
CCCTCATTCTGGAATT-1	0.342857	0	0	0.0142857	0.0142857	0.0285714	0	0	0	0	0	0	0.0142857	0	0	0	0	0.0285714	0	0.285714	0.0285714	0	0.0285714	0.142857	0	0	0.0714286
CCCTCGATAATACACA-1	0.186047	0	0	0	0	0	0.0232558	0.55814	0	0	0	0	0	0	0	0	0	0.0232558	0	0.186047	0	0	0	0	0	0	0.0232558
CCCTCGGGAGCCTTGT-1	0.163636	0	0	0.0181818	0	0.0181818	0	0	0	0.0545455	0	0	0	0	0	0.0181818	0	0.109091	0	0.181818	0.109091	0	0.0363636	0.272727	0.0181818	0	0
CCCTGAAATGAGTTGA-1	0.57377	0	0	0	0.0655738	0	0	0	0	0	0	0	0	0	0	0	0	0.0163934	0	0.344262	0	0	0	0	0	0	0
CCCTGACTAACAAATT-1	0.0196078	0	0	0	0.0196078	0.0196078	0.392157	0.333333	0	0	0	0	0	0	0	0.0392157	0	0.0980392	0	0.0196078	0.0196078	0	0	0.0392157	0	0	0
CCCTGATGTAACTCGT-1	0.0238095	0	0	0	0.047619	0.761905	0	0	0	0	0	0	0	0	0	0.0238095	0	0.0714286	0	0	0.0238095	0	0.047619	0	0	0	0
CCCTGCCCAATCCGCT-1	0.03125	0	0	0	0.046875	0	0	0	0	0	0.0625	0	0.3125	0.140625	0.140625	0	0	0.0625	0	0.203125	0	0	0	0	0	0	0
CCCTGCGCTACGCATA-1	0.0769231	0	0	0	0	0	0	0	0	0	0	0	0.384615	0.0512821	0.128205	0	0	0.0512821	0	0.307692	0	0	0	0	0	0	0
CCCTGGCTGTTCCTTC-1	0.0444444	0	0	0	0	0.866667	0	0	0	0	0	0	0	0	0	0	0	0	0	0.0444444	0.0222222	0	0	0	0	0	0.0222222
CCCTGGTATGGGCGGC-1	0.244444	0	0	0.0222222	0	0.0888889	0	0	0	0	0	0	0	0	0	0.0222222	0	0.133333	0	0.0666667	0.0222222	0	0	0.333333	0	0.0444444	0.0222222
CCCTTCTCGTACGCGA-1	0.105263	0	0	0	0.0263158	0	0	0.0789474	0.0263158	0.131579	0.131579	0	0.0263158	0	0	0	0	0.210526	0	0.105263	0.0789474	0	0	0.0789474	0	0	0
CCCTTTGACAGGTCTT-1	0.285714	0	0.0714286	0	0.0714286	0	0	0	0	0	0	0	0	0	0	0	0	0.285714	0	0.214286	0	0	0	0.0714286	0	0	0
CCGAAAGTGGTGAGCA-1	0	0	0	0	0	0	0	0	0	1	0	0	0	0	0	0	0	0	0	0	0	0	0	0	0	0	0
CCGAACACTGGGCCTC-1	0.108108	0	0	0	0	0	0	0	0	0	0	0	0.378378	0.0540541	0.162162	0	0	0.0540541	0	0.216216	0	0	0	0	0	0.027027	0
CCGAACCTTCCCGGCC-1	0.189189	0	0.459459	0	0.0540541	0	0	0	0	0	0	0	0	0	0	0.027027	0	0.0810811	0	0.0540541	0.027027	0	0.108108	0	0	0	0
CCGAAGCATTGACCAA-1	0.108108	0	0	0	0.027027	0.675676	0	0	0	0	0	0	0	0	0	0.027027	0	0.0540541	0	0.0810811	0	0	0	0	0	0	0.027027
CCGAAGTATATTGTTC-1	0.111111	0	0	0	0	0	0	0.111111	0.277778	0.166667	0.0555556	0	0	0	0	0	0	0.0555556	0	0.166667	0.0555556	0	0	0	0	0	0
CCGACAAACACATGAG-1	0.0181818	0	0	0	0	0.781818	0	0	0	0	0	0	0	0	0	0.0545455	0	0.0181818	0	0.0545455	0.0727273	0	0	0	0	0	0
CCGACAAAGGGAGTGC-1	0.145833	0	0	0	0	0	0.0416667	0	0	0.0208333	0.229167	0.0416667	0.1875	0.0416667	0	0	0	0.0416667	0	0.145833	0.0833333	0	0	0	0	0	0.0208333
CCGACGGGCATGAGGT-1	0.0333333	0	0.7	0	0	0	0	0	0	0	0	0	0	0	0	0	0	0.266667	0	0	0	0	0	0	0	0	0
CCGACGTAAACACAAC-1	0.24	0	0	0	0.16	0	0	0	0	0	0	0	0	0	0	0	0	0.04	0	0.24	0.16	0	0	0.12	0	0	0.04
CCGACTCGCATAGTCT-1	0.0416667	0	0	0.0208333	0.0416667	0.104167	0	0	0	0.0416667	0	0	0	0	0	0.0208333	0	0.0625	0	0.333333	0.0833333	0	0.0208333	0.208333	0	0.0208333	0
CCGAGCTGTGCTTGTC-1	0.414634	0	0	0	0.0487805	0	0	0	0	0	0	0.0243902	0	0	0	0	0	0.0487805	0	0.243902	0.121951	0	0.0487805	0	0	0	0.0487805
CCGAGGGATGTTAGGC-1	0.21875	0	0	0	0	0	0	0	0	0	0	0	0	0	0	0	0	0.0625	0	0.28125	0.03125	0	0.03125	0.375	0	0	0
CCGATTCGAGGGACCC-1	0.0425532	0	0	0	0	0	0	0	0	0	0	0	0.510638	0.12766	0.0638298	0	0	0	0	0.191489	0.0638298	0	0	0	0	0	0
CCGATTGGTCAATGAA-1	0.075	0	0	0	0	0.05	0	0	0	0	0	0	0	0	0	0.125	0	0.075	0	0.125	0.15	0	0.25	0.1	0.025	0	0.025
CCGCACAAAGACCAAC-1	0.142857	0	0	0	0.0285714	0	0	0	0	0	0	0	0	0	0	0	0	0.2	0	0.6	0.0285714	0	0	0	0	0	0
CCGCACGTGACCTCGG-1	0.1	0	0	0	0	0	0	0	0	0	0.14	0	0.34	0.08	0.02	0.02	0	0.06	0	0.14	0.1	0	0	0	0	0	0
CCGCATGTGGTACGAT-1	0.338983	0	0.338983	0.0338983	0.0169492	0	0	0	0	0	0	0	0	0	0	0	0	0.0338983	0	0.135593	0	0	0.0338983	0.0338983	0	0	0.0338983
CCGCCACCACAATCCA-1	0.162162	0	0	0	0.108108	0.027027	0	0	0	0	0	0	0	0	0	0.0540541	0	0.0810811	0	0.324324	0.027027	0	0.027027	0.189189	0	0	0
CCGCCGGAACTTCTCG-1	0.0857143	0	0	0	0	0	0	0	0.142857	0.228571	0.0571429	0.114286	0	0	0	0	0	0.0857143	0	0.2	0.0571429	0	0	0	0	0	0.0285714
CCGCCGGTCAACACAC-1	0.162162	0	0	0.027027	0	0.027027	0	0	0	0	0	0	0	0	0	0.0540541	0	0.135135	0	0.351351	0.0540541	0	0	0.162162	0	0	0.027027
CCGCCTGCGAATTGGT-1	0.178571	0	0	0	0	0	0	0	0	0	0	0	0	0	0	0.0357143	0	0.0357143	0	0.392857	0.0357143	0	0.0357143	0.107143	0	0	0.178571
CCGCCTTGCGATGTCG-1	0.0681818	0	0	0	0	0.454545	0.318182	0.0454545	0	0	0	0	0	0	0	0	0	0.0454545	0	0	0.0454545	0	0	0.0227273	0	0	0
CCGCGATTTGGTAGGT-1	0.0694444	0	0	0	0	0.0833333	0.694444	0	0	0	0	0	0	0	0	0.0694444	0	0.0138889	0	0.0277778	0.0138889	0	0	0.0138889	0	0	0.0138889
CCGCGGAATGCGTCAC-1	0.0175439	0	0.929825	0	0	0	0	0	0	0	0	0	0	0	0	0	0	0.0175439	0	0.0175439	0.0175439	0	0	0	0	0	0
CCGCGGGTACGAAGAA-1	0.0444444	0	0	0	0	0	0	0	0	0	0.0444444	0	0.488889	0.0888889	0.0666667	0	0	0.0222222	0	0.2	0	0	0.0444444	0	0	0	0
CCGCGTAGGTAAGGGC-1	0.0851064	0	0	0	0.0212766	0.0212766	0	0.0212766	0.0638298	0.0851064	0.234043	0	0.148936	0.0212766	0	0	0	0.0638298	0	0.191489	0	0	0	0.0425532	0	0	0
CCGCTATCAGCACCAG-1	0.264151	0	0	0	0.0377358	0	0	0	0	0	0	0	0	0	0	0.0943396	0	0.0377358	0	0.339623	0.188679	0	0.0377358	0	0	0	0
CCGCTGGTGCCATTCA-1	0.2	0	0	0.025	0	0.1	0	0	0	0.025	0	0	0	0	0	0	0	0.1	0	0.35	0	0	0	0.2	0	0	0
CCGCTTACCTCACTCT-1	0.75	0	0	0.0416667	0	0	0	0	0	0	0	0	0	0	0	0	0	0.208333	0	0	0	0	0	0	0	0	0
CCGCTTCGCGGTTAAC-1	0.102564	0	0	0	0.0512821	0	0	0	0.025641	0.102564	0.128205	0	0.0512821	0.025641	0	0	0	0.282051	0	0.153846	0	0	0	0.0769231	0	0	0
CCGCTTGCTGACATGG-1	0.142857	0	0	0	0	0	0	0	0	0	0	0	0	0	0	0	0	0	0	0.857143	0	0	0	0	0	0	0
CCGGAATGGTTTCAGT-1	0.153846	0	0	0	0.025641	0	0	0	0	0	0	0	0.179487	0	0.410256	0	0	0.0512821	0	0.179487	0	0	0	0	0	0	0
CCGGAGCGTACTTTCT-1	0.0412371	0	0	0.886598	0	0	0	0	0	0	0	0	0	0	0	0.0103093	0	0.0103093	0	0.0206186	0	0	0.0309278	0	0	0	0
CCGGCGCATATTGGAT-1	0.097561	0	0	0	0.146341	0.097561	0	0	0	0	0	0	0	0	0	0.0243902	0	0.0731707	0	0.243902	0.0731707	0	0	0.170732	0	0.0487805	0.0243902
CCGGCGTGAGACTCTG-1	0.138889	0	0	0	0.0555556	0	0	0.0277778	0.138889	0.416667	0.0277778	0	0	0	0	0	0	0.0833333	0	0	0.111111	0	0	0	0	0	0
CCGGGACCCGCAGAGA-1	0.173913	0	0.0217391	0.0434783	0	0.0217391	0	0	0	0	0	0	0	0	0	0	0	0.0869565	0	0.478261	0.0434783	0	0	0.0652174	0	0.0434783	0.0217391
CCGGGCGGTCTCGTCA-1	0.147059	0	0	0	0.0294118	0	0	0	0	0	0	0	0	0	0	0	0	0.0882353	0	0.735294	0	0	0	0	0	0	0
CCGGGCTAAGAATTTC-1	0.169811	0	0	0	0.0377358	0.509434	0	0.0377358	0	0	0	0	0	0	0	0.0188679	0	0.0188679	0	0.132075	0.0754717	0	0	0	0	0	0
CCGGGCTGCTCCATAC-1	0.0869565	0	0	0	0	0	0	0	0	0	0	0	0	0	0	0	0	0.173913	0	0.73913	0	0	0	0	0	0	0
CCGGGTTCGAGGTTAC-1	0.111111	0	0.5	0	0	0	0	0	0	0	0	0	0	0	0	0	0	0.0555556	0	0.222222	0	0	0.111111	0	0	0	0
CCGGTTTGTAATTGTG-1	0.0666667	0	0	0.783333	0.0333333	0	0	0	0	0	0	0	0	0	0	0	0	0.116667	0	0	0	0	0	0	0	0	0
CCGTAAGTTGGTCCCA-1	0.137931	0	0	0	0.0689655	0	0	0	0	0	0	0	0	0	0	0	0	0.103448	0	0.689655	0	0	0	0	0	0	0
CCGTACCCAAGCGCCA-1	0.0483871	0	0	0	0.016129	0	0	0	0	0	0.112903	0	0.403226	0.0483871	0	0.016129	0	0.0483871	0	0.193548	0.0645161	0	0	0.016129	0.0322581	0	0
CCGTATCTCGTCGTAG-1	0.0731707	0	0.756098	0	0	0	0	0	0	0	0	0	0	0	0	0	0	0.097561	0	0.0243902	0.0487805	0	0	0	0	0	0
CCGTATTAGCGCAGTT-1	0.428571	0	0	0	0.0238095	0.0238095	0	0	0	0	0	0.047619	0	0	0	0.0238095	0	0.047619	0	0.214286	0.047619	0	0.047619	0.0238095	0	0	0.0714286
CCGTCAACCTCTGGCG-1	0.102564	0	0	0	0	0.871795	0	0	0	0	0	0	0	0	0	0	0	0	0	0	0	0	0	0	0	0	0.025641
CCGTGCCCATGACGGC-1	0.204545	0	0	0	0.0227273	0	0	0	0	0	0	0	0	0	0	0	0	0.0909091	0	0.477273	0.0227273	0	0	0.181818	0	0	0
CCGTGGAACGATCCAA-1	0.32	0	0	0	0	0	0	0	0	0	0	0	0	0	0	0	0	0.08	0	0.52	0.04	0	0.04	0	0	0	0
CCGTGTTAAATTCCAT-1	0.75	0	0	0.0625	0.0625	0	0	0	0	0	0	0	0	0	0	0	0	0.125	0	0	0	0	0	0	0	0	0
CCGTTACGTTAGAACA-1	0.219512	0	0	0	0.0731707	0	0	0	0	0	0	0	0	0.0243902	0	0	0	0.097561	0	0.317073	0.0243902	0	0.0487805	0.0243902	0	0	0.170732
CCGTTCCGAATCTCGG-1	0.38	0.02	0	0	0	0	0	0	0	0	0	0	0	0	0	0	0	0.04	0	0.54	0	0	0	0	0	0.02	0
CCTAAACAGGGTCCGT-1	0.227273	0	0	0	0.0227273	0	0	0	0	0.0227273	0	0	0.0909091	0	0	0.0227273	0	0.0454545	0	0.181818	0.0681818	0	0.0227273	0.272727	0	0	0.0227273
CCTAAAGGCTGACGCT-1	0.344828	0	0	0	0	0	0	0	0	0	0	0	0	0	0	0	0	0.241379	0	0.172414	0.0689655	0	0.0344828	0.0344828	0.0344828	0	0.0689655
CCTAAATTAACGGTTC-1	0.0454545	0	0	0	0.0681818	0	0	0	0	0	0	0	0	0	0	0	0	0.0454545	0	0.25	0.590909	0	0	0	0	0	0
CCTAACCCAAACAAGT-1	0.590909	0	0	0.0454545	0.0909091	0	0	0	0	0	0	0	0	0	0	0.0454545	0	0.0909091	0	0.136364	0	0	0	0	0	0	0
CCTAACTAAGGCTCTA-1	0.1	0	0	0	0.0333333	0	0	0	0	0	0	0.0333333	0	0	0	0	0.0333333	0.0666667	0	0.7	0	0	0	0	0.0333333	0	0
CCTAAGTGTCTAACCG-1	0.0434783	0	0	0	0	0.847826	0	0	0	0	0	0	0	0	0	0	0	0.0217391	0	0	0.0217391	0	0.0434783	0.0217391	0	0	0
CCTACAAGTCCGGAAT-1	0.382353	0	0	0	0	0	0	0	0	0	0	0	0	0	0	0	0	0	0	0.294118	0.264706	0	0.0294118	0.0294118	0	0	0
CCTACATTCACAGACG-1	0.416667	0	0	0	0.0833333	0	0	0	0	0	0	0	0	0	0	0	0	0.416667	0	0.0416667	0	0	0.0416667	0	0	0	0
CCTACGCGACCTTACA-1	0.0754717	0	0	0	0.0754717	0	0	0	0	0	0	0	0	0	0	0.0188679	0	0.0566038	0	0.566038	0.0377358	0	0.0754717	0.0566038	0.0188679	0	0.0188679
CCTACGGCTCAGTCGA-1	0.0657895	0	0	0	0.0263158	0	0	0	0.0131579	0.0394737	0.157895	0.0394737	0.368421	0.0131579	0	0	0	0.0526316	0	0.118421	0.0526316	0	0	0.0394737	0.0131579	0	0
CCTACTGCTTACACTT-1	0	0	0	0	0	0	0	0	0	0	0	0	0	0	0	0	0	0.138889	0	0.861111	0	0	0	0	0	0	0
CCTAGGCGTAGCGATC-1	0.117647	0	0	0	0	0	0	0	0	0	0	0	0	0	0	0	0	0.176471	0	0.705882	0	0	0	0	0	0	0
CCTAGGTAAAGGTAGC-1	0.0526316	0	0	0	0	0.0263158	0.0263158	0	0.184211	0.394737	0	0.0526316	0	0	0	0	0	0.0526316	0	0.105263	0.0789474	0	0	0.0263158	0	0	0
CCTAGTTAGTCGCATG-1	0.125	0	0	0	0	0.09375	0	0	0	0.03125	0	0	0	0	0	0.03125	0	0.0625	0	0.125	0.03125	0	0.0625	0.40625	0	0	0.03125
CCTATAATGAGTGCCC-1	0.48	0	0	0.28	0.04	0	0	0	0	0	0	0	0	0	0	0.08	0	0.08	0	0.04	0	0	0	0	0	0	0
CCTATACCGTCCTGTC-1	0.097561	0	0.414634	0.0243902	0	0	0	0	0	0	0	0	0	0	0	0	0	0.219512	0	0.0487805	0	0	0.0243902	0.097561	0	0	0.0731707
CCTATATCGTGTCACG-1	0.0566038	0	0	0	0.0377358	0.264151	0.396226	0.188679	0	0	0	0	0	0	0	0	0	0	0	0.0377358	0.0188679	0	0	0	0	0	0
CCTATCTATATCGGAA-1	0.30303	0	0	0	0	0.030303	0	0	0	0	0	0	0	0	0	0.0606061	0	0.272727	0	0.333333	0	0	0	0	0	0	0
CCTATGGCTCCTAGTG-1	0.0816327	0	0	0	0.0408163	0	0	0	0	0	0	0	0.530612	0	0.183673	0	0	0.0612245	0	0.0816327	0.0204082	0	0	0	0	0	0
CCTATGGGTTACCGTC-1	0.0697674	0	0	0	0.0232558	0	0.0232558	0	0	0	0	0	0	0	0	0	0	0.372093	0	0.395349	0.116279	0	0	0	0	0	0
CCTCACCAATCTTGAC-1	0.0952381	0	0	0	0.0238095	0	0	0	0	0	0	0	0.190476	0.0238095	0.333333	0	0	0.166667	0	0.142857	0.0238095	0	0	0	0	0	0
CCTCACCTGAGGGAGC-1	0.233333	0	0.0333333	0	0	0	0	0	0	0.0333333	0	0	0	0	0	0	0	0.166667	0	0.466667	0.0666667	0	0	0	0	0	0
CCTCACCTTAGCATCG-1	0.257143	0	0	0	0	0	0	0	0	0.0285714	0	0.0285714	0	0	0	0	0	0.0857143	0	0.342857	0.0571429	0	0.114286	0.0285714	0	0.0285714	0.0285714
CCTCATGCAGCTACGA-1	0.0810811	0	0	0	0.027027	0	0	0.0810811	0.162162	0.324324	0.027027	0.0540541	0	0	0	0	0	0.108108	0	0.027027	0.027027	0	0	0.027027	0	0	0.0540541
CCTCCCGACAATCCCT-1	0.228571	0	0	0.0571429	0	0.0857143	0	0	0	0	0	0	0	0	0	0.0571429	0	0.142857	0	0.342857	0	0	0	0.0857143	0	0	0
CCTCCGACAATTCAAG-1	0.181818	0	0	0	0.0606061	0	0	0	0	0	0	0	0	0	0	0	0	0.363636	0	0.393939	0	0	0	0	0	0	0
CCTCCTAGCTAGAGTC-1	0.138889	0	0	0	0	0.666667	0	0	0	0	0	0	0	0	0	0.0555556	0	0.0277778	0	0.0277778	0.0277778	0	0	0	0	0	0.0555556
CCTCCTGAGCCCACAT-1	0.0740741	0	0	0	0.0740741	0.407407	0.240741	0	0	0	0	0	0	0	0	0	0	0.0185185	0	0.148148	0	0	0	0.037037	0	0	0
CCTCGAAGTGGACGGG-1	0.195122	0	0	0	0	0	0	0	0	0	0	0	0	0	0	0	0	0.292683	0	0.414634	0.0487805	0	0.0243902	0	0	0	0.0243902
CCTCGACCCACTGCCT-1	0.0508475	0	0	0.0338983	0.0169492	0.101695	0	0	0	0.0677966	0	0	0.0169492	0	0	0.0338983	0	0.0677966	0	0.20339	0.0847458	0	0.0338983	0.271186	0.0169492	0	0
CCTCGCCAGCAAATTA-1	0.307692	0	0	0	0	0	0	0	0	0	0	0	0	0	0	0	0	0.25641	0	0.282051	0.153846	0	0	0	0	0	0
CCTCGCGCGATATAGG-1	0.166667	0	0	0	0	0	0	0	0	0	0	0	0	0	0	0	0	0.1	0	0.566667	0.0666667	0	0	0.0333333	0	0	0.0666667
CCTCGCGCTGTGCGAT-1	0.195122	0	0.512195	0	0	0	0	0.0243902	0	0	0	0	0	0	0	0.0243902	0	0.0487805	0	0.121951	0	0	0	0.0243902	0	0	0.0487805
CCTCGGACCGGGATAG-1	0.037037	0	0	0	0	0	0	0	0	0	0	0	0	0	0	0	0	0.148148	0	0.814815	0	0	0	0	0	0	0
CCTCGGATGCTACCTG-1	0.0727273	0	0	0	0	0.418182	0.436364	0	0	0	0	0	0	0	0	0	0	0.0545455	0	0	0.0181818	0	0	0	0	0	0
CCTCGGTTTCCTTGCC-1	0.177778	0	0	0	0.0666667	0.0888889	0.0222222	0.4	0	0	0	0	0	0	0	0	0	0.0888889	0	0.133333	0	0	0	0.0222222	0	0	0
CCTCTAATCTGCCAAG-1	0.0384615	0	0	0	0.0384615	0	0	0	0	0	0	0	0	0	0	0	0	0.115385	0	0.807692	0	0	0	0	0	0	0
CCTCTACAAGGATTGG-1	0.14	0	0	0	0	0	0	0.06	0.06	0	0.1	0	0.14	0.02	0	0	0	0.06	0	0.28	0.06	0	0.02	0.04	0.02	0	0
CCTCTATCGATTAGCA-1	0	0	0.893617	0	0	0	0	0	0	0	0	0	0	0	0	0	0	0.0425532	0	0.0212766	0.0212766	0	0	0.0212766	0	0	0
CCTCTCTCCCATCTAG-1	0.263158	0	0.0526316	0	0	0	0	0	0	0	0	0	0	0	0	0	0	0.105263	0	0.526316	0.0526316	0	0	0	0	0	0
CCTCTGGCCTAGACGG-1	0.441176	0	0	0	0	0	0	0	0	0	0	0	0	0	0	0.0294118	0	0.117647	0	0.205882	0.176471	0	0.0294118	0	0	0	0
CCTCTGTACTATTCTA-1	0	0	0.897436	0	0	0	0	0	0	0	0	0	0	0	0	0.0384615	0	0.0128205	0	0.025641	0.025641	0	0	0	0	0	0
CCTGAACGATATATTC-1	0.0769231	0	0	0	0	0	0	0	0	0	0	0	0	0	0	0	0	0.153846	0	0.769231	0	0	0	0	0	0	0
CCTGAATATTTACATA-1	0.0384615	0	0	0	0	0	0	0	0	0	0	0	0	0	0	0	0	0.423077	0	0.5	0.0384615	0	0	0	0	0	0
CCTGACCACCGATGGT-1	0.204082	0	0	0	0	0	0	0	0	0	0	0	0	0	0	0.0612245	0	0.0816327	0	0.428571	0.163265	0	0	0	0	0	0.0612245
CCTGACGCAACCTTTA-1	0.377358	0	0	0.0188679	0	0.0188679	0	0	0	0	0	0	0	0	0	0.0566038	0	0.132075	0	0.188679	0.0188679	0	0.0566038	0.0754717	0.0566038	0	0
CCTGAGAATAAATGCA-1	0.211538	0	0.0192308	0	0.0384615	0.0576923	0	0.326923	0	0	0	0	0	0	0	0	0	0.0576923	0	0.269231	0.0192308	0	0	0	0	0	0
CCTGCCCGTTGTCTAG-1	0.116667	0	0	0	0.0166667	0.183333	0.533333	0	0	0	0	0	0	0	0	0	0	0.0666667	0	0.05	0	0	0	0.0166667	0	0	0.0166667
CCTGCGATAGAACTGT-1	0.0377358	0	0	0	0	0.698113	0.0943396	0	0	0	0	0	0	0	0	0.0566038	0	0.0188679	0	0.0377358	0.0566038	0	0	0	0	0	0
CCTGCGTTCTACGCTT-1	0.126984	0	0	0	0.015873	0.031746	0.428571	0.222222	0.015873	0.015873	0	0	0	0	0	0	0	0.0793651	0	0.031746	0.015873	0	0	0.015873	0	0	0
CCTGCTATTTGAGAAG-1	0.0454545	0	0	0	0	0	0	0	0	0	0	0	0	0	0	0	0	0.159091	0	0.795455	0	0	0	0	0	0	0
CCTGGCTAGACCCGCC-1	0.108108	0	0	0	0	0	0	0	0	0	0	0	0	0	0	0	0	0.0810811	0	0.810811	0	0	0	0	0	0	0
CCTGGTCGAATGTGGG-1	0.0537634	0	0	0.913978	0.0107527	0	0	0	0	0	0	0	0	0	0	0.0107527	0	0	0	0	0	0	0	0	0	0	0.0107527
CCTGTAAGACATGATA-1	0.181818	0	0	0	0.0606061	0	0	0	0	0	0	0	0	0	0	0	0	0.151515	0	0.606061	0	0	0	0	0	0	0
CCTGTACTCACGCCCA-1	0.338983	0.0169492	0	0	0.0338983	0	0	0	0	0	0	0	0	0	0	0	0	0.135593	0	0.457627	0	0	0	0.0169492	0	0	0
CCTGTCACCCGGGCTC-1	0.384615	0	0	0	0.0384615	0	0.0769231	0	0	0	0	0	0	0	0	0	0	0.153846	0	0.307692	0.0384615	0	0	0	0	0	0
CCTGTCGCCCGTAAAT-1	0.148148	0	0	0	0.111111	0	0.222222	0	0	0	0	0	0	0	0	0	0	0	0	0.481481	0	0	0	0	0	0	0.037037
CCTGTGCATAGGAGAC-1	0.625	0	0	0	0.125	0	0	0	0	0	0	0	0	0	0	0	0.125	0	0	0.125	0	0	0	0	0	0	0
CCTGTGCGGATTGTAA-1	0.177215	0	0	0	0.0126582	0.0506329	0	0	0	0	0	0	0	0	0	0.177215	0	0.0126582	0	0.0759494	0.202532	0	0.113924	0.0886076	0	0	0.0886076
CCTGTTCAACCTCGGG-1	0.516129	0	0	0	0.225806	0	0	0	0	0	0	0	0	0	0	0	0.0322581	0.129032	0	0.0967742	0	0	0	0	0	0	0
CCTTCCGCAACGCTGC-1	0.6	0	0	0	0	0	0	0	0	0	0	0	0	0	0	0	0	0.2	0	0.2	0	0	0	0	0	0	0
CCTTCTCAGCGTTCCT-1	0.105263	0	0	0	0	0.0175439	0	0	0	0.0526316	0.140351	0.0175439	0.315789	0.0350877	0	0	0	0.122807	0	0.105263	0.0526316	0	0	0.0350877	0	0	0
CCTTCTTGATCCAGTG-1	0.15625	0	0	0	0	0	0	0	0	0	0	0	0	0	0	0	0	0.21875	0	0.59375	0.03125	0	0	0	0	0	0
CCTTTAAGGGAGCACT-1	0.021978	0	0	0.912088	0	0	0	0	0	0	0	0	0	0	0	0	0	0.032967	0	0.021978	0.010989	0	0	0	0	0	0
CCTTTCAATGAAGAAA-1	0.3125	0	0	0	0.0625	0	0	0	0	0	0	0	0	0	0	0	0	0.09375	0	0.3125	0	0	0.125	0	0	0	0.09375
CCTTTGAATTATGGCT-1	0.0204082	0	0	0	0	0.795918	0	0	0	0	0	0	0	0	0	0	0	0.0408163	0	0.0816327	0.0204082	0	0.0204082	0	0	0	0.0204082
CGAAACATAGATGGCA-1	0.121951	0	0	0	0	0.243902	0	0	0	0.0487805	0	0	0	0	0	0	0	0.0243902	0	0.292683	0.0487805	0	0	0.195122	0.0243902	0	0
CGAAACGCAATTCATG-1	0.625	0	0	0	0.0416667	0	0	0	0	0	0	0	0	0	0	0.125	0	0.125	0	0.0833333	0	0	0	0	0	0	0
CGAACAGTATGGGCGT-1	0	0	0	0	0	0	0	0	0	0	0	0	0	0	0	0	0	0.25	0	0.5	0	0	0	0	0	0	0.25
CGAACATAGTCAGAAA-1	0	0	0	0	0	0	0	0	0	0	0	0	0	0	0	0	0	0	0	0.5	0	0	0.25	0.25	0	0	0
CGAACCCGCATGCGTC-1	0	0	0.625	0	0	0	0	0	0	0	0	0	0	0	0	0	0	0	0	0.1875	0	0	0.1875	0	0	0	0
CGAACCTCTTTCCTAG-1	0.418605	0	0	0	0.0465116	0.302326	0	0.0232558	0	0	0	0	0	0	0	0.0697674	0	0.0232558	0	0.0465116	0.0465116	0	0	0	0	0	0.0232558
CGAACGCCCAGTGCCG-1	0.05	0	0	0	0.025	0.05	0	0	0	0	0	0	0	0	0	0.025	0	0.075	0	0.475	0.025	0	0.125	0.125	0.025	0	0
CGAACGGCCGGACAAC-1	0.0851064	0	0	0	0	0	0	0	0.0212766	0	0.0425532	0	0.595745	0.12766	0	0	0	0.0212766	0	0.0638298	0.0212766	0	0	0.0212766	0	0	0
CGAAGACTGCCCGGGA-1	0.114286	0	0	0	0.0285714	0	0	0	0	0	0	0	0	0	0.0571429	0	0	0.228571	0	0.571429	0	0	0	0	0	0	0
CGAAGCTATAAATTCA-1	0.172414	0	0	0	0.0344828	0.0344828	0	0	0	0	0	0.103448	0	0	0	0	0	0.0689655	0	0.413793	0.103448	0	0.0344828	0.0344828	0	0	0
CGAAGGGTTTCAGATT-1	0.133333	0	0	0	0.0222222	0.266667	0.177778	0.266667	0	0	0	0	0	0	0	0.0444444	0	0.0222222	0	0	0.0222222	0	0	0.0444444	0	0	0
CGAAGTTGCTCTGTGT-1	0.0416667	0	0	0	0	0	0	0	0	0	0	0	0	0	0	0	0	0.166667	0	0.791667	0	0	0	0	0	0	0
CGAATCTGCTCGACGC-1	0	0	0	0	0	0	0	0	0	0	0	0	0.772727	0.113636	0	0	0	0	0	0.0681818	0.0454545	0	0	0	0	0	0
CGAATGAAGTCATTGC-1	0.025641	0	0	0	0.025641	0.025641	0	0	0	0	0.102564	0	0.282051	0.307692	0	0	0	0.025641	0	0.0769231	0.0769231	0	0.025641	0.025641	0	0	0
CGAATGGTAGGTCGTC-1	0.565217	0	0	0	0	0.152174	0	0.0217391	0	0	0	0	0	0	0	0.0652174	0	0.0869565	0	0.108696	0	0	0	0	0	0	0
CGAATTACATGGTGTT-1	0.107143	0	0	0	0.0357143	0	0	0	0	0	0	0	0	0	0	0.107143	0	0.0535714	0	0.142857	0.0178571	0	0.0892857	0.303571	0	0	0.142857
CGACAATTTGATCTAA-1	0.047619	0	0.00952381	0.714286	0.0190476	0	0	0	0	0	0	0	0	0	0	0.00952381	0	0.0285714	0	0.0571429	0.0380952	0	0.0285714	0.0190476	0	0	0.0285714
CGACACGCTCCGACAG-1	0.48	0	0	0.06	0.02	0.04	0	0	0	0	0	0	0	0	0	0.04	0	0.1	0	0.08	0	0	0.14	0	0	0	0.04
CGACAGTTCGCGTTAT-1	0.0851064	0	0	0	0.0851064	0	0	0	0	0	0	0	0	0	0	0	0	0.0212766	0	0.808511	0	0	0	0	0	0	0
CGACATGCGATCTTCT-1	0.0833333	0	0	0.0277778	0.0555556	0.166667	0	0	0	0	0	0	0	0	0	0.0555556	0	0.0277778	0	0.0555556	0.0277778	0	0.0555556	0.444444	0	0	0
CGACCCTTAACGCCGG-1	0.0652174	0	0	0	0.0434783	0	0	0.0217391	0.130435	0.478261	0.108696	0.0434783	0	0	0	0	0	0	0	0.0652174	0.0217391	0	0	0.0217391	0	0	0
CGACGCATCCGTACCT-1	0.0333333	0	0	0	0	0	0	0.4	0.233333	0.133333	0	0	0	0	0	0	0	0.0666667	0	0.0666667	0.0666667	0	0	0	0	0	0
CGACTCAGGATGTTAT-1	0.266667	0	0	0	0.0333333	0	0	0	0	0	0	0	0	0	0	0	0	0.133333	0	0.533333	0.0333333	0	0	0	0	0	0
CGAGACCCTAGAGTGT-1	0.32	0	0	0	0.06	0	0	0	0	0	0	0	0	0	0	0.06	0	0.02	0	0.26	0.18	0	0.04	0	0	0	0.06
CGAGAGATGTGAACCT-1	0.225	0	0	0	0.05	0	0	0	0	0	0	0	0	0	0	0.05	0	0.05	0	0.45	0.175	0	0	0	0	0	0
CGAGAGCGCGTAGATA-1	0.166667	0	0	0	0.0625	0.208333	0.229167	0.125	0	0	0	0	0	0	0	0.0208333	0	0.0208333	0	0.104167	0.0416667	0	0	0	0	0	0.0208333
CGAGATGTTGCCTATA-1	0.157895	0	0	0	0	0	0	0.0789474	0.289474	0.157895	0.0526316	0	0	0	0	0	0	0.0789474	0	0.131579	0.0263158	0	0	0.0263158	0	0	0
CGAGCACTTCAAGTTT-1	0.0740741	0	0	0	0	0	0	0.0185185	0.0185185	0	0.240741	0.0185185	0.148148	0	0	0	0	0.277778	0	0.148148	0.0185185	0	0	0.037037	0	0	0
CGAGCGTTGATCAGCC-1	0.115385	0	0	0	0.0576923	0.0769231	0	0	0	0.0192308	0	0	0.0192308	0	0	0.0384615	0	0.0192308	0	0.230769	0.115385	0	0	0.269231	0	0.0192308	0.0192308
CGAGCTGGGCTTTAGG-1	0.142857	0	0	0	0	0	0	0	0	0	0	0	0	0	0	0	0	0.285714	0	0.47619	0.0714286	0	0	0	0	0	0.0238095
CGAGGCCAGGCATTGG-1	0.09375	0	0	0	0	0	0.59375	0.078125	0	0	0	0	0	0	0	0	0	0.0625	0	0.125	0.03125	0	0	0.015625	0	0	0
CGAGGCTAAATATGGC-1	0.125	0	0	0	0.05	0	0	0	0	0	0	0	0	0	0	0	0	0.05	0	0.425	0.35	0	0	0	0	0	0
CGAGGGACTGCGGTCG-1	0.0571429	0	0	0	0	0	0	0	0	0	0	0	0	0	0	0	0	0.371429	0	0.571429	0	0	0	0	0	0	0
CGAGGGTATCCAGGTG-1	0.134615	0	0.0576923	0	0	0.5	0.0192308	0.0192308	0	0	0	0	0	0.0961538	0	0	0	0.0192308	0	0.134615	0	0	0.0192308	0	0	0	0
CGAGTACTAAAGAGGA-1	0.5	0	0.0238095	0	0.238095	0	0	0	0	0	0	0	0	0	0	0.0238095	0	0.166667	0	0.047619	0	0	0	0	0	0	0
CGAGTGAAGGTACCAG-1	0	0	0.636364	0	0	0	0	0	0	0	0	0	0	0	0	0	0	0.272727	0	0.0909091	0	0	0	0	0	0	0
CGAGTGCTATAGTTCG-1	0.0512821	0	0	0	0	0	0	0	0	0	0.025641	0	0.538462	0.102564	0.025641	0	0	0.128205	0	0.128205	0	0	0	0	0	0	0
CGAGTTCTGTCCCACC-1	0.325	0	0	0	0.025	0	0	0	0	0	0	0	0	0	0	0	0	0.05	0	0.4	0	0	0.05	0.15	0	0	0
CGAGTTTATCGGACTG-1	0.736842	0	0	0	0	0	0	0	0	0	0	0	0	0	0	0	0	0.157895	0	0.105263	0	0	0	0	0	0	0
CGATACCTCGCGGACA-1	0.282609	0	0	0	0.0217391	0	0	0	0	0	0	0	0	0	0	0.0652174	0	0.0434783	0	0.195652	0.0652174	0	0.0434783	0	0	0	0.282609
CGATAGCGATACAGTG-1	0.153846	0	0	0	0	0.846154	0	0	0	0	0	0	0	0	0	0	0	0	0	0	0	0	0	0	0	0	0
CGATATTAGCCGCAGG-1	0.0638298	0	0	0	0.0425532	0	0	0.0212766	0	0.0212766	0.212766	0.0212766	0.12766	0	0	0.0212766	0	0.234043	0	0.12766	0.0851064	0	0	0.0212766	0	0	0
CGATCCGACCCAGTGC-1	0.2	0	0	0	0.05	0	0	0	0	0	0	0	0	0	0	0.0333333	0	0.0833333	0	0.266667	0	0	0.116667	0.0666667	0	0	0.183333
CGATCCTCGCAACATA-1	0.109091	0	0	0	0	0	0	0.0363636	0	0	0.0181818	0.0181818	0.345455	0.0545455	0.163636	0	0	0	0	0.109091	0.0909091	0	0.0181818	0.0363636	0	0	0
CGATCTGTTGGAGGAC-1	0.0645161	0	0.83871	0	0.0322581	0	0	0	0	0	0	0	0	0	0	0.0322581	0	0	0	0.0322581	0	0	0	0	0	0	0
CGATGGACCCTACGCC-1	0.2	0	0	0	0	0.0333333	0	0	0	0	0	0.133333	0	0	0	0	0	0.0666667	0	0.533333	0	0	0.0333333	0	0	0	0
CGATGTTGTTATCTAC-1	0	0	0	0	0.0555556	0	0.0277778	0.333333	0.25	0.0555556	0	0.0277778	0	0	0	0	0	0.0555556	0	0.0833333	0.0833333	0	0	0.0277778	0	0	0
CGATTAAATATCTCCT-1	0.269231	0	0.269231	0	0	0	0	0	0	0	0	0	0	0	0	0.0384615	0	0.115385	0	0.0769231	0.0384615	0	0	0.192308	0	0	0
CGATTCGCCTGGCTGC-1	0	0	0.016	0.896	0	0	0	0	0	0	0	0	0	0	0	0.008	0	0.016	0	0.016	0	0	0.048	0	0	0	0
CGCAATTACTTTCGGT-1	0.142857	0	0	0	0.0238095	0	0	0	0	0	0	0	0.0952381	0	0.261905	0.0238095	0	0.0952381	0	0.357143	0	0	0	0	0	0	0
CGCAATTAGGGTAATA-1	0.333333	0	0	0	0	0	0	0	0	0	0	0	0	0	0	0	0	0.0784314	0	0.588235	0	0	0	0	0	0	0
CGCAATTCTACAATAA-1	0.116279	0	0	0	0.0232558	0.0232558	0	0	0	0	0.0930233	0	0.418605	0.139535	0	0	0	0.0697674	0	0.0930233	0	0	0	0	0.0232558	0	0
CGCACATGTCCACTAC-1	0.030303	0	0	0	0	0	0	0	0	0	0	0	0	0	0	0	0	0.121212	0	0.848485	0	0	0	0	0	0	0
CGCACGTCTGTTTATG-1	0.243243	0	0	0	0.027027	0	0	0.189189	0	0	0	0	0	0	0	0	0	0.0540541	0	0.351351	0.0540541	0	0.027027	0.0540541	0	0	0
CGCACGTGCGCTATCA-1	0.5	0	0	0	0	0	0	0	0	0	0	0	0	0	0	0	0	0	0	0	0	0.5	0	0	0	0	0
CGCAGAAACATTTGCG-1	0.297297	0	0.027027	0	0	0.0540541	0	0	0	0	0	0	0.027027	0	0	0.027027	0	0.162162	0	0.135135	0	0	0.0540541	0.162162	0	0	0.0540541
CGCAGATCTTCACCCG-1	0	0	0	0	0	0	0	0	0	0	0	0	0	0	0	0	0	0.0344828	0	0.965517	0	0	0	0	0	0	0
CGCATCATGGCTTCAG-1	0.12963	0	0	0.0185185	0.0555556	0.12963	0	0	0	0	0	0	0	0	0	0.0740741	0	0.037037	0	0.148148	0.0555556	0	0.0185185	0.203704	0.037037	0	0.0925926
CGCATCCATCAGCCAG-1	0.142857	0	0	0	0	0	0	0	0	0	0	0	0	0	0	0	0	0	0	0.285714	0	0	0.285714	0	0	0	0.285714
CGCATGGTGCGATGCT-1	0.105263	0	0	0	0.0526316	0	0	0	0	0	0	0	0	0	0	0	0	0.0263158	0	0.368421	0.447368	0	0	0	0	0	0
CGCATTAGCTAATAGG-1	0.0232558	0	0	0	0	0	0	0	0	0	0	0	0	0	0	0	0	0.0465116	0	0.395349	0.534884	0	0	0	0	0	0
CGCCAAGAAGCCGAGT-1	0.0793651	0	0	0	0	0.015873	0.015873	0.031746	0	0.015873	0.174603	0.015873	0.285714	0.031746	0	0	0	0.047619	0	0.174603	0.0952381	0	0	0.015873	0	0	0
CGCCACAGGTCGCGAT-1	0.179487	0	0	0	0.025641	0	0.0769231	0.410256	0.025641	0.025641	0	0	0	0	0	0	0	0.0512821	0	0.102564	0	0	0	0.0769231	0	0	0.025641
CGCCACCCGCATTAAC-1	0.2	0	0	0	0	0.75	0	0	0	0	0	0	0	0	0	0.05	0	0	0	0	0	0	0	0	0	0	0
CGCCATCCGATTATGA-1	0.191489	0	0	0	0.0212766	0	0	0	0	0	0	0	0	0	0	0	0	0.170213	0	0.595745	0.0212766	0	0	0	0	0	0
CGCCCGCTTCCGTACA-1	0.27027	0	0	0	0	0	0	0	0	0	0	0	0	0	0	0	0	0.162162	0	0.378378	0.162162	0	0	0.027027	0	0	0
CGCCCTAATTGTTCAA-1	0.228571	0	0	0	0	0.6	0	0	0	0	0	0	0	0	0	0.0285714	0	0	0	0.0857143	0.0285714	0	0	0.0285714	0	0	0
CGCCCTTGAAGGCTGA-1	0.025	0	0	0	0.025	0	0	0.05	0.15	0.35	0	0	0	0	0	0.05	0	0.125	0	0.125	0.075	0	0	0.025	0	0	0
CGCCGACTATTCGCTA-1	0.142857	0	0	0	0.0285714	0.714286	0	0	0	0	0	0	0	0	0	0.0571429	0	0.0285714	0	0	0.0285714	0	0	0	0	0	0
CGCCGCCCATGCCTGT-1	0.12	0	0	0	0	0	0	0	0	0	0	0	0	0	0	0	0	0.12	0	0.76	0	0	0	0	0	0	0
CGCCTCCCTCCTCTAT-1	0.0882353	0	0	0	0.0294118	0	0	0	0	0	0	0	0	0	0	0	0	0.147059	0	0.735294	0	0	0	0	0	0	0
CGCCTGGCCTACGTAA-1	0	0	0.959459	0	0	0	0	0	0	0	0	0	0	0	0	0.0135135	0	0	0	0	0.0135135	0	0.0135135	0	0	0	0
CGCGACACTGCGCAGC-1	0.101695	0	0	0	0.0169492	0.372881	0.372881	0	0	0	0	0	0	0	0	0	0	0.0338983	0	0.101695	0	0	0	0	0	0	0
CGCGAGAGGGACTTGT-1	0.361111	0	0.0277778	0	0	0	0.0277778	0	0	0	0	0.0555556	0	0.0277778	0	0	0	0.0277778	0	0.277778	0.111111	0	0.0555556	0.0277778	0	0	0
CGCGAGTCTGCCGGGT-1	0.0754717	0	0	0	0	0	0	0	0	0	0	0	0	0	0	0	0	0.320755	0	0.584906	0	0	0.0188679	0	0	0	0
CGCGCAAATGTCCAGA-1	0.166667	0	0	0	0	0	0	0	0	0	0	0	0	0	0	0	0	0.666667	0	0	0	0.166667	0	0	0	0	0
CGCGCAAGGAACTACA-1	0.0454545	0	0	0	0.0227273	0.0227273	0.181818	0.340909	0.0227273	0	0	0.0909091	0	0	0	0	0	0.0909091	0	0.0681818	0.0227273	0	0	0.0454545	0	0	0.0454545
CGCGCATGTTTGATTG-1	0.269231	0	0	0	0.153846	0	0	0	0	0	0	0	0	0	0	0	0	0.307692	0	0.230769	0	0	0	0	0	0	0.0384615
CGCGCCCGACTTAATA-1	0.125	0	0	0	0.025	0	0	0	0	0	0	0	0	0	0	0	0	0.05	0	0.75	0.05	0	0	0	0	0	0
CGCGGCAGTATTACGG-1	0.116279	0	0	0	0.0232558	0.674419	0	0	0	0	0	0	0	0	0	0	0	0.0697674	0	0	0.0465116	0	0.0697674	0	0	0	0
CGCGGCTCAACTTGAA-1	0.166667	0	0	0.428571	0.047619	0	0	0	0	0	0	0	0	0	0	0.047619	0	0.0238095	0	0.119048	0	0	0.0952381	0	0	0	0.0714286
CGCGGGAATTAGGCAG-1	0.0434783	0	0	0	0.0434783	0	0	0	0	0	0	0	0	0	0	0	0	0.0434783	0	0.826087	0	0	0	0.0434783	0	0	0
CGCGGTCACAAACCAA-1	0.315789	0	0.0263158	0	0.0263158	0	0	0	0	0	0	0.105263	0	0	0	0	0	0.0526316	0	0.342105	0.0263158	0	0.0789474	0.0263158	0	0	0
CGCGTCATATTAAACC-1	0.177778	0	0	0.0444444	0.0222222	0	0	0	0	0.0666667	0	0	0	0	0	0	0	0	0	0.2	0	0	0	0.466667	0	0	0.0222222
CGCGTGCTATCAACGA-1	0.0769231	0	0	0	0	0.461538	0.25641	0.025641	0	0	0	0	0	0	0	0	0	0.025641	0	0.0512821	0.0512821	0	0	0.025641	0	0	0.025641
CGCGTTCATGAAATAC-1	0.0434783	0	0	0	0	0	0	0	0	0	0	0	0	0	0	0	0	0.0869565	0	0.869565	0	0	0	0	0	0	0
CGCTACCGCCCTATGA-1	0.0444444	0	0	0	0.0222222	0	0	0	0	0	0.0666667	0	0.488889	0.0888889	0	0	0	0.0444444	0	0.2	0	0	0	0.0444444	0	0	0
CGCTACGGGACATTTA-1	0.306122	0	0	0	0.0204082	0	0	0	0	0	0	0	0	0	0	0	0	0.122449	0	0.183673	0.0204082	0	0.102041	0.0204082	0	0	0.22449
CGCTAGAGACCGCTGC-1	0.159091	0	0	0	0.25	0	0	0	0	0	0	0	0	0	0	0	0.0227273	0.0681818	0	0.454545	0.0227273	0	0	0	0	0	0.0227273
CGCTATACCGCCCACT-1	0.0851064	0	0	0	0	0	0	0	0	0	0	0	0.425532	0.106383	0.12766	0	0	0.106383	0	0.12766	0	0	0	0.0212766	0	0	0
CGCTATTCAATGTATG-1	0.0434783	0	0	0	0	0.0289855	0	0	0	0	0.144928	0	0.391304	0.115942	0	0.0144928	0	0.0289855	0	0.188406	0.0289855	0	0	0	0.0144928	0	0
CGCTATTCTTAGGCTC-1	0.0769231	0	0	0	0	0	0	0	0	0	0	0	0	0	0	0.115385	0	0	0	0.692308	0.115385	0	0	0	0	0	0
CGCTCGACATAATGAT-1	0.0243902	0	0	0	0.0243902	0.0243902	0	0	0	0	0	0	0	0	0	0.0487805	0	0.0487805	0	0.365854	0.146341	0	0	0.268293	0.0243902	0	0.0243902
CGCTCTCCGTAGATTA-1	0.0263158	0	0	0	0	0	0	0	0	0	0	0	0	0	0	0	0	0.184211	0	0.789474	0	0	0	0	0	0	0
CGCTGAGGACGTCCAA-1	0.0222222	0	0	0	0.0222222	0	0	0	0	0	0.177778	0	0.377778	0.0888889	0	0	0	0.0444444	0	0.222222	0	0	0.0222222	0.0222222	0	0	0
CGCTGGTGACTACCCT-1	0	0	0	0	0	0	0	0	0	0	0	0	0	0	0	0	0	0.266667	0	0.733333	0	0	0	0	0	0	0
CGCTGTGACGCCGCAC-1	0.22807	0	0	0	0	0.105263	0	0	0	0	0	0	0.0175439	0	0	0	0	0.122807	0	0.22807	0.0877193	0	0.105263	0.0701754	0	0	0.0350877
CGCTGTGTGGATGTTG-1	0.52381	0	0	0	0	0	0	0	0	0	0	0	0	0	0	0.047619	0	0.190476	0	0.238095	0	0	0	0	0	0	0
CGCTTATTCCCGGTCG-1	0	0	0.222222	0	0	0	0	0	0	0	0	0	0	0	0	0	0	0.555556	0	0.222222	0	0	0	0	0	0	0
CGCTTCCACTGAAATC-1	0.177778	0	0	0	0.0222222	0.0222222	0	0	0	0.0222222	0	0	0.0222222	0	0	0.0222222	0	0.0666667	0	0.266667	0.0444444	0	0.0222222	0.266667	0	0.0222222	0.0222222
CGCTTTCATACCGGTG-1	0.163265	0	0	0.0612245	0.0408163	0.0204082	0	0	0	0.0204082	0	0	0	0	0	0.0204082	0	0.0816327	0	0.244898	0.0408163	0	0.0408163	0.265306	0	0	0
CGCTTTCTTGCATTCG-1	0.133333	0	0	0	0	0	0	0	0	0	0	0	0	0	0	0	0	0.133333	0	0.433333	0.3	0	0	0	0	0	0
CGGAAAGAATCAAACG-1	0.0253165	0	0	0.898734	0	0	0	0	0	0	0	0	0	0	0	0.0126582	0	0.0506329	0	0.0126582	0	0	0	0	0	0	0
CGGAAATTTCACATCC-1	0.282609	0	0	0	0.0217391	0.0217391	0	0	0	0	0	0	0	0	0	0	0	0.108696	0	0.326087	0	0	0.0217391	0.173913	0	0.0434783	0
CGGAACGTAAACATAG-1	0	0	0.985294	0	0	0	0	0	0	0	0	0	0	0	0	0.0147059	0	0	0	0	0	0	0	0	0	0	0
CGGACGTTACTTGAAG-1	0.0638298	0	0	0	0	0.808511	0.0425532	0	0	0	0	0	0	0	0	0	0	0.0425532	0	0	0.0212766	0	0	0	0	0	0.0212766
CGGAGCAATTTAATCG-1	0	0	0.967742	0	0	0	0	0	0	0	0	0	0	0	0	0	0	0	0	0.0322581	0	0	0	0	0	0	0
CGGAGCATGGCGATCC-1	0.119048	0	0	0	0.0238095	0	0	0	0	0	0	0	0	0	0	0	0	0.166667	0	0.333333	0.309524	0	0.0238095	0.0238095	0	0	0
CGGAGCTTATAACACC-1	0.146341	0	0	0	0.0243902	0.0243902	0	0	0	0	0	0	0	0	0	0.0731707	0	0.109756	0	0.353659	0.0243902	0	0.0487805	0.0609756	0	0	0.134146
CGGATAAGCGGACATG-1	0.0491803	0	0	0	0	0	0.704918	0.0163934	0	0	0	0	0	0	0	0	0	0.0163934	0	0.0491803	0.163934	0	0	0	0	0	0
CGGATGAATGCTGTGA-1	0.22	0	0.02	0	0.08	0.04	0.02	0.32	0	0	0	0	0	0	0	0	0	0.04	0	0.2	0.06	0	0	0	0	0	0
CGGCAAACATCGTGCG-1	0.142857	0	0.535714	0	0	0	0	0	0	0	0	0	0	0	0	0	0	0.0357143	0	0.142857	0	0	0.107143	0.0357143	0	0	0
CGGCACCGTTAGCGCC-1	0.115385	0	0	0	0	0	0	0	0	0	0	0	0	0	0	0.0384615	0	0.115385	0	0.730769	0	0	0	0	0	0	0
CGGCACTCAAGAAAGT-1	0.108108	0	0	0	0	0	0	0.0540541	0.0810811	0.378378	0.027027	0.027027	0	0	0	0.027027	0	0.027027	0	0.108108	0.0540541	0	0	0.0810811	0	0	0.027027
CGGCAGGGTCGGGTTG-1	0.272727	0	0	0	0.151515	0	0	0	0	0	0	0	0	0	0	0	0	0	0	0.363636	0.121212	0	0.0606061	0.030303	0	0	0
CGGCCACGCACAAAGT-1	0.214286	0	0	0	0.0357143	0	0.357143	0	0	0	0	0	0	0	0	0	0	0.0357143	0	0.321429	0.0357143	0	0	0	0	0	0
CGGCCCAACCTGTAGT-1	0	0	0	0	0	0	0	0	0	0	0	0	0	0	0	0	0	0	0	1	0	0	0	0	0	0	0
CGGCTCTTCGTCGAAC-1	0.25	0	0	0	0.0208333	0.0416667	0	0	0	0	0	0	0	0	0	0.0208333	0	0.0833333	0	0.104167	0	0	0.0625	0.333333	0.0208333	0.0208333	0.0416667
CGGCTGCAAGATTAAG-1	0.219512	0	0	0	0.0243902	0.0731707	0	0	0	0.0487805	0	0	0.0487805	0	0	0	0	0.0487805	0	0.268293	0.0243902	0	0.0243902	0.146341	0.0243902	0	0.0487805
CGGCTTTGTATGATAA-1	0.230769	0	0	0	0.0769231	0.0512821	0	0	0	0	0	0	0	0	0	0	0	0.153846	0	0.102564	0.128205	0	0.025641	0.230769	0	0	0
CGGGAAGTACCGTGGC-1	0.1875	0	0	0	0.0625	0.5625	0	0	0	0	0	0	0	0	0	0	0	0.0625	0	0.0625	0.0625	0	0	0	0	0	0
CGGGAATTTATGTAAA-1	0.18	0	0	0	0	0	0	0	0	0	0	0	0	0	0	0.04	0	0.02	0	0.48	0.2	0	0.06	0	0	0	0.02
CGGGAGCTTCAGTGTA-1	0.46	0	0	0	0.26	0	0	0	0	0	0	0	0	0	0	0	0	0.1	0	0.18	0	0	0	0	0	0	0
CGGGAGTATACCGCCG-1	0	0	0	0	0	0.236364	0.563636	0	0	0	0	0	0	0	0	0.0181818	0	0.0181818	0	0.0727273	0.0909091	0	0	0	0	0	0
CGGGATCAATGTAAGA-1	0.0888889	0	0	0	0.0444444	0	0	0	0	0	0	0	0	0	0	0	0	0.177778	0	0.644444	0.0444444	0	0	0	0	0	0
CGGGCAGCTAAACCGC-1	0.15625	0	0	0	0.0625	0	0	0	0	0	0	0	0	0	0	0.03125	0	0.0625	0	0.4375	0.25	0	0	0	0	0	0
CGGGCCATAGCCGCAC-1	0.0377358	0	0	0	0	0.792453	0.0188679	0	0	0	0	0	0	0	0	0	0	0.0566038	0	0.0377358	0	0	0	0.0188679	0	0	0.0377358
CGGGCCTTCTTTGTAA-1	0.173077	0	0	0	0.115385	0	0	0	0	0	0	0	0	0	0	0	0	0.134615	0	0.403846	0	0	0.0384615	0.0384615	0	0	0.0961538
CGGGTGTACCCATTTA-1	0.103448	0	0	0	0.0344828	0	0	0	0	0	0	0	0	0	0	0	0	0.0344828	0	0.689655	0.137931	0	0	0	0	0	0
CGGGTTCGGCACGTAT-1	0.212121	0	0	0	0.0606061	0	0	0	0	0	0	0	0	0	0	0.030303	0	0.0909091	0	0.333333	0.212121	0	0.030303	0	0	0	0.030303
CGGGTTGTAGCTTTGG-1	0.0816327	0	0	0	0	0.693878	0	0	0	0	0	0	0	0	0	0.0408163	0	0.0816327	0	0.0204082	0.0408163	0	0.0408163	0	0	0	0
CGGTACTAGAATCAAA-1	0.0454545	0	0	0	0	0	0	0	0	0	0	0	0	0	0	0	0	0.0909091	0	0.863636	0	0	0	0	0	0	0
CGGTAGAGGTGCAGGT-1	0.181818	0	0	0	0	0	0	0	0	0	0	0.030303	0	0	0	0	0	0.181818	0	0.575758	0	0	0	0	0.030303	0	0
CGGTATAGGTATTAGC-1	0.323529	0	0	0	0.117647	0	0	0	0	0	0	0	0	0	0	0.0294118	0	0.0294118	0	0.205882	0.235294	0	0.0588235	0	0	0	0
CGGTCAAGTGGGAACC-1	0.166667	0	0	0	0	0	0	0	0	0	0	0	0	0	0	0	0	0.0666667	0	0.766667	0	0	0	0	0	0	0
CGGTCTATCAACCCGT-1	0.233333	0	0	0	0	0	0	0	0	0	0	0	0	0	0	0	0	0.366667	0	0.3	0	0	0.1	0	0	0	0
CGGTGAAGACTAAAGT-1	0.122449	0	0	0	0.0204082	0	0	0	0	0	0.0204082	0	0.326531	0.0816327	0.122449	0	0	0.0408163	0	0.183673	0.0816327	0	0	0	0	0	0
CGGTGCAGATAGAACG-1	0.384615	0	0	0	0.153846	0	0	0	0	0	0	0	0	0	0	0.115385	0	0.230769	0	0.115385	0	0	0	0	0	0	0
CGGTGCGCGTTGGTCC-1	0.00961538	0	0	0.951923	0.00961538	0	0	0	0	0	0	0	0	0	0	0	0	0.0288462	0	0	0	0	0	0	0	0	0
CGGTGGGCTCCAGCCT-1	0.4	0	0	0	0.08	0	0	0	0	0	0	0	0	0	0	0	0	0.16	0	0.24	0	0	0	0	0	0	0.12
CGGTGTACTTGATCCC-1	0.0394737	0	0.0131579	0	0.0131579	0.0131579	0	0	0.0131579	0.0263158	0.25	0.0394737	0.263158	0	0.0131579	0	0	0.0789474	0	0.157895	0.0526316	0	0	0.0263158	0	0	0
CGGTTATCCAACAGTG-1	0.181818	0	0.030303	0	0	0	0	0	0	0.030303	0	0	0	0	0	0	0	0.0909091	0	0.636364	0.030303	0	0	0	0	0	0
CGGTTCAAGTAGGTGT-1	0.296296	0	0	0	0	0	0	0.037037	0	0	0	0	0	0	0	0	0	0.037037	0	0.518519	0.0740741	0	0.037037	0	0	0	0
CGGTTCCGGCTTCTTG-1	0	0	0	0	0	0	0	0.0909091	0.181818	0.454545	0.0909091	0	0	0	0	0	0	0	0	0.0909091	0.0909091	0	0	0	0	0	0
CGGTTGACCTGGCATA-1	0.512821	0	0	0	0	0	0	0	0	0	0	0	0	0	0	0	0	0.205128	0	0.282051	0	0	0	0	0	0	0
CGGTTGAGTATCCTTC-1	0.0895522	0	0	0	0.0149254	0	0	0	0	0.0149254	0	0.0149254	0.731343	0	0.0149254	0	0	0	0	0.0895522	0.0149254	0	0	0.0149254	0	0	0
CGGTTGGGTTCAAGTT-1	0.333333	0	0	0	0	0	0	0	0	0	0	0	0	0	0	0.0666667	0	0.2	0	0.166667	0.133333	0	0	0.0666667	0.0333333	0	0
CGGTTTATGAAGGAAC-1	0.162162	0	0	0	0	0	0	0	0	0	0	0	0	0	0	0	0	0.108108	0	0.378378	0.216216	0	0.027027	0.0540541	0	0	0.0540541
CGTAAACGCTTGAGTG-1	0.0491803	0	0	0	0.0163934	0	0.770492	0	0	0	0	0	0	0	0	0.0163934	0	0.0491803	0	0.0491803	0.0327869	0	0	0	0	0	0.0163934
CGTAAAGCAAGAAATC-1	0.28	0	0	0	0	0.04	0.04	0.4	0	0	0	0	0	0	0	0	0	0.06	0	0.14	0.02	0	0	0.02	0	0	0
CGTACCTGATAGGCCT-1	0.125	0	0	0	0.0208333	0	0	0	0	0	0	0	0	0	0	0	0	0.125	0	0.729167	0	0	0	0	0	0	0
CGTAGCGAATTGTCAG-1	0.193548	0	0	0	0.0322581	0.0322581	0	0	0	0	0	0	0	0	0	0.0645161	0	0.0645161	0	0.354839	0.0645161	0	0.0322581	0.16129	0	0	0
CGTAGCGCCGACGTTG-1	0.119048	0	0	0.0238095	0.0952381	0.047619	0	0	0	0	0	0	0	0	0	0.047619	0	0.0952381	0	0.214286	0.047619	0	0.0238095	0.214286	0	0.0238095	0.047619
CGTATTAAGAGATCTA-1	0.25	0	0	0	0	0	0	0	0	0	0	0	0	0	0	0	0	0.025	0	0.4	0.325	0	0	0	0	0	0
CGTCAAGGCTATAAAT-1	0.0666667	0	0	0	0.0166667	0	0.766667	0	0	0	0	0	0	0	0	0	0	0.05	0	0.0833333	0.0166667	0	0	0	0	0	0
CGTCACGTCCATTGGT-1	0.288889	0	0	0	0.0666667	0	0	0	0	0	0	0	0	0	0	0	0	0.111111	0	0.488889	0	0	0.0222222	0	0	0	0.0222222
CGTCAGCTATTTACTC-1	0.15	0	0	0	0	0.5	0	0	0	0	0	0	0	0	0	0.05	0	0.25	0	0.05	0	0	0	0	0	0	0
CGTCAGTGCGCACAAG-1	0.2	0	0	0	0.0222222	0.0444444	0	0	0	0.0222222	0	0	0	0	0	0	0	0.0222222	0	0.311111	0.0444444	0	0	0.311111	0.0222222	0	0
CGTCAGTTTATCGTCT-1	0.232143	0	0	0.0178571	0.0357143	0.0357143	0	0	0	0.0357143	0	0	0.0178571	0	0	0.0892857	0	0.0535714	0	0.107143	0.0357143	0	0.0357143	0.267857	0	0.0178571	0.0178571
CGTCATACCATATCCA-1	0.113636	0	0	0	0	0	0.522727	0.181818	0.0227273	0	0	0	0	0	0	0	0	0.0227273	0	0.0227273	0.113636	0	0	0	0	0	0
CGTCGCGGCGGGATTT-1	0.391304	0	0	0	0.217391	0.0434783	0	0	0	0	0	0	0	0	0	0.0869565	0	0.130435	0	0.130435	0	0	0	0	0	0	0
CGTCGCTTGGTTATAC-1	0.0701754	0	0	0	0.0526316	0	0	0	0	0	0	0	0.280702	0	0.298246	0	0	0	0	0.263158	0	0	0.0175439	0.0175439	0	0	0
CGTCGGATAGTGTTGA-1	0.0769231	0	0	0	0.0769231	0	0	0	0	0	0	0.0769231	0	0	0	0	0	0.153846	0	0.615385	0	0	0	0	0	0	0
CGTCGGGTCTAAGCGC-1	0.131579	0	0	0	0.0263158	0	0	0	0	0	0	0.0263158	0	0	0	0	0	0.421053	0	0.315789	0	0.0526316	0	0.0263158	0	0	0
CGTCGTCCTTCGCGAA-1	0.0416667	0	0	0.833333	0.0104167	0	0	0	0	0	0	0	0	0	0	0.0416667	0	0.0104167	0	0.0625	0	0	0	0	0	0	0
CGTCTGGAAGGGCCCG-1	0.194444	0	0	0	0.0277778	0.0555556	0	0	0	0	0	0	0	0	0	0	0	0.138889	0	0.361111	0.0277778	0	0.0833333	0.111111	0	0	0
CGTGAAGTTAATTCAC-1	0.22	0	0	0	0.02	0	0	0	0	0	0	0	0	0	0	0.06	0	0.02	0	0.4	0.04	0	0.1	0.02	0	0	0.12
CGTGACATTGGGTCGT-1	0.261905	0	0	0	0.0714286	0	0	0	0	0	0	0	0	0	0	0.0238095	0	0.261905	0	0.261905	0.047619	0	0.047619	0	0	0	0.0238095
CGTGACCAGTCCTCTG-1	0.125	0	0.015625	0	0	0.28125	0.015625	0.1875	0	0	0.015625	0.03125	0	0.125	0	0	0	0.0625	0	0.046875	0.0625	0	0	0.015625	0	0	0.015625
CGTGCAGACTGGGACA-1	0.115385	0	0	0	0.0384615	0	0	0	0	0	0	0	0	0	0	0	0	0.153846	0	0.692308	0	0	0	0	0	0	0
CGTGCATTGTCGACGC-1	0.151515	0	0.484848	0	0.0606061	0	0	0	0	0	0	0	0	0	0	0	0	0.151515	0	0.030303	0	0	0.121212	0	0	0	0
CGTGCCCGACATTTGT-1	0.229508	0	0	0.0163934	0.0983607	0.0327869	0	0	0	0.0163934	0	0	0	0	0	0.0819672	0	0.0819672	0	0.163934	0.0983607	0	0.0163934	0.131148	0.0163934	0	0.0163934
CGTGCCCTCCCGAAGA-1	0.1	0	0	0	0.025	0	0	0	0	0	0	0	0	0	0	0	0	0.05	0	0.825	0	0	0	0	0	0	0
CGTGCTGGCCTAGTCG-1	0.130435	0	0	0	0	0.782609	0	0	0	0	0	0	0	0	0	0	0	0.0434783	0	0	0.0434783	0	0	0	0	0	0
CGTGCTTCTACCTAAA-1	0.241379	0	0	0	0.0862069	0	0	0	0	0	0	0	0	0	0	0	0	0.12069	0	0.551724	0	0	0	0	0	0	0
CGTGGTACCCAAAGGC-1	0.212766	0	0	0	0	0.0425532	0	0.12766	0	0.0212766	0.0212766	0	0.0851064	0.0425532	0.148936	0	0	0.0212766	0	0.0851064	0.0638298	0	0.0212766	0.106383	0	0	0
CGTGTCTCGTTACGAC-1	0.0769231	0	0	0	0	0	0	0	0	0	0	0.025641	0	0	0	0.025641	0	0.461538	0	0	0	0.384615	0	0.025641	0	0	0
CGTTAGCTCACAACTG-1	0.258065	0	0	0	0	0	0	0	0	0	0	0	0	0	0	0.0645161	0	0.0645161	0	0.322581	0.0967742	0	0.0967742	0.0322581	0	0	0.0645161
CGTTCAGACCCGCGAA-1	0.142857	0	0.0178571	0	0.0357143	0.5	0	0	0	0	0	0	0	0.0178571	0	0.0178571	0	0.107143	0	0.0357143	0.0892857	0	0.0357143	0	0	0	0
CGTTCATGGTGCGCGT-1	0.0555556	0	0	0	0.0277778	0	0	0	0	0	0	0	0	0	0	0	0	0.222222	0	0.694444	0	0	0	0	0	0	0
CGTTCTTCGCACACCT-1	0.454545	0	0	0	0	0	0	0	0	0	0	0.030303	0	0	0	0	0	0.0909091	0	0.30303	0.030303	0	0	0.030303	0	0	0.0606061
CGTTGAATACCGCGCT-1	0.263158	0	0	0.105263	0.0526316	0	0	0	0	0	0	0	0	0	0	0.157895	0	0.157895	0	0.263158	0	0	0	0	0	0	0
CGTTGAGCGACCGTCG-1	0.0294118	0	0	0	0	0	0	0	0	0	0	0	0	0	0	0	0	0.117647	0	0.852941	0	0	0	0	0	0	0
CGTTGAGTAATTGCGT-1	0.27027	0	0	0	0	0	0	0	0	0	0	0	0	0	0	0.108108	0	0.0540541	0	0.297297	0.108108	0	0.027027	0.0540541	0.027027	0	0.0540541
CGTTGCCCGCGTGGGA-1	0.123077	0	0	0	0.0153846	0	0	0	0	0.0461538	0	0.0461538	0.230769	0	0.153846	0	0	0.0615385	0	0.169231	0.0769231	0	0	0.0769231	0	0	0
CGTTGTAAACGTCAGG-1	0.0677966	0	0	0	0	0.661017	0.0169492	0	0	0	0	0	0	0	0	0.0169492	0	0.118644	0	0	0.0338983	0	0.0169492	0.0508475	0	0	0.0169492
CGTTGTAAGATTGATT-1	0.0175439	0	0	0	0.0175439	0	0	0	0	0	0	0	0	0	0	0	0.0175439	0.0701754	0	0.877193	0	0	0	0	0	0	0
CGTTGTCGGCAATTGA-1	0.181818	0	0.030303	0	0.0606061	0.515152	0	0	0	0	0	0	0	0	0	0.030303	0	0	0	0.0606061	0	0	0.030303	0	0	0	0.0909091
CGTTGTTTCAATTCCC-1	0.0454545	0	0	0	0.0227273	0	0	0	0	0	0	0	0	0	0	0	0	0.159091	0	0.772727	0	0	0	0	0	0	0
CGTTTAAGCGGAGCAC-1	0.0277778	0	0	0	0.0555556	0	0	0	0	0	0	0	0	0	0	0.0277778	0	0.138889	0	0.75	0	0	0	0	0	0	0
CGTTTCACTTCGGGCG-1	0.119048	0	0	0	0.047619	0	0	0	0	0	0	0	0	0	0	0.0952381	0	0.166667	0	0.357143	0	0	0.0952381	0.0714286	0	0	0.047619
CGTTTCGCTCATTACA-1	0.311111	0	0	0	0.0666667	0	0	0	0	0	0	0	0	0	0	0.0444444	0	0.177778	0	0.244444	0.111111	0	0	0	0	0	0.0444444
CGTTTGTGTAGAGGGT-1	0.1	0	0	0.75	0.025	0	0	0	0	0	0	0	0	0	0	0.025	0	0.075	0	0.025	0	0	0	0	0	0	0
CTAAAGAATGCCTACT-1	0.0153846	0	0.938462	0	0	0	0	0	0	0	0	0	0	0	0	0	0	0.0153846	0	0.0153846	0.0153846	0	0	0	0	0	0
CTAAAGGGAAATAGGA-1	0.176471	0	0	0	0.0196078	0	0	0	0	0	0	0	0	0	0	0.0784314	0	0.0588235	0	0.333333	0.156863	0	0.0784314	0.0196078	0	0	0.0784314
CTAAAGTCCGAAGCTA-1	0.156863	0	0	0	0	0.647059	0	0	0	0	0	0	0	0	0	0.0392157	0	0.0392157	0	0.0392157	0.0392157	0	0	0	0	0	0.0392157
CTAAATCCGGTGTACA-1	0.0769231	0	0	0	0.025641	0	0	0	0	0	0	0	0	0	0.025641	0	0	0.128205	0	0.0512821	0.0769231	0.589744	0	0.025641	0	0	0
CTAAATCCTATTCCGG-1	0.0606061	0	0	0	0	0	0	0	0	0	0	0	0	0	0	0	0	0.212121	0	0.727273	0	0	0	0	0	0	0
CTAACCGCGCGCCCGT-1	0	0	0.913043	0	0	0	0	0	0	0	0	0	0	0	0	0	0	0.0434783	0	0.0434783	0	0	0	0	0	0	0
CTAACGAAACTTGCTG-1	0.185185	0	0	0	0	0.037037	0	0	0	0	0	0	0	0	0	0	0	0	0	0.407407	0.148148	0	0.0740741	0.037037	0	0	0.111111
CTAACTGGTCCGGTTC-1	0.454545	0	0	0	0.0454545	0	0	0	0	0	0	0	0	0	0	0	0	0.318182	0	0.136364	0	0	0	0	0	0	0.0454545
CTAAGGGAATGATTGG-1	0	0	0	0	0	0	0	0	0	0	0	0	0	0	0	0	0	0	0	1	0	0	0	0	0	0	0
CTAAGTACAGGGCTAC-1	0.2	0	0	0	0	0	0	0	0	0	0	0	0	0	0	0.0888889	0	0.266667	0	0.155556	0.155556	0	0.0222222	0.0888889	0	0	0.0222222
CTAATTCGCACGCGCT-1	0.142857	0	0	0	0	0	0	0	0	0.0238095	0	0	0	0	0	0	0	0.190476	0	0.595238	0	0	0	0.0238095	0	0	0.0238095
CTAATTCTCAGATATT-1	0.233333	0	0	0	0	0	0	0	0	0	0	0	0	0	0	0	0	0.1	0	0.666667	0	0	0	0	0	0	0
CTAATTTCAACAACAC-1	0.1	0	0	0	0	0	0	0.0142857	0	0.0714286	0.1	0.0428571	0.342857	0	0	0.0142857	0	0.142857	0	0.0857143	0.0857143	0	0	0	0	0	0
CTACAAGAAATAACCC-1	0.282051	0	0	0	0.230769	0	0	0	0	0	0	0	0	0	0	0	0	0.153846	0	0.307692	0	0	0	0	0	0.025641	0
CTACACTAGCTTGTTC-1	0.142857	0	0	0	0.0857143	0	0	0	0	0	0.171429	0.0285714	0.114286	0	0	0	0	0.114286	0	0.257143	0.0285714	0	0.0285714	0.0285714	0	0	0
CTACATATCGCGGGAC-1	0.409091	0	0	0	0	0.454545	0	0	0	0	0	0	0	0	0	0.0454545	0	0	0	0.0454545	0	0	0	0	0	0	0.0454545
CTACCCTAAGGTCATA-1	0.233333	0	0	0	0.0333333	0	0	0	0	0	0	0	0	0	0	0	0	0.2	0	0.333333	0.0333333	0	0.1	0	0	0	0.0666667
CTACGAACTAGGTCGA-1	0.0816327	0	0	0.0204082	0.0612245	0.0408163	0	0	0	0.0204082	0	0	0.0204082	0	0	0.0408163	0	0.163265	0	0.346939	0.0204082	0	0	0.183673	0	0	0
CTACGACTAGCTATAA-1	0.507692	0	0	0	0	0	0	0	0	0	0	0	0	0	0	0	0	0.0923077	0	0.4	0	0	0	0	0	0	0
CTACGATCCTATCCTA-1	0.0263158	0	0	0	0	0.552632	0	0.131579	0	0	0	0	0	0	0	0	0	0.0789474	0	0.105263	0	0	0.0263158	0.0789474	0	0	0
CTACGCACGGAGTACC-1	0.1875	0	0	0	0.0416667	0	0	0	0	0	0	0	0	0	0	0	0	0.0833333	0	0.479167	0.208333	0	0	0	0	0	0
CTACGCCATTTCCGAT-1	0.174603	0	0	0.015873	0.031746	0.0793651	0	0	0	0	0	0	0	0	0	0.047619	0	0.0793651	0	0.111111	0.0952381	0	0.0634921	0.238095	0	0.015873	0.047619
CTACGTGTTGCCACCA-1	0.0491803	0	0	0	0.0163934	0.0655738	0.655738	0	0	0	0	0	0	0	0	0.0163934	0	0.0163934	0	0.0983607	0.0819672	0	0	0	0	0	0
CTACTATCATAGGTTT-1	0	0	0.814815	0	0	0	0	0	0	0	0	0	0	0	0	0	0	0.111111	0	0.0740741	0	0	0	0	0	0	0
CTACTATCTTTCAGAG-1	0.04	0	0	0	0	0.08	0	0	0	0	0	0	0	0	0	0	0	0.04	0	0.36	0.04	0	0.04	0.12	0	0	0.28
CTACTCAAGGTATAGT-1	0.38	0	0	0	0.12	0	0.02	0.2	0	0	0	0.02	0	0	0	0	0	0.12	0	0.12	0	0.02	0	0	0	0	0
CTACTCTAGGCCCGGC-1	0.0857143	0	0	0	0	0	0	0	0	0	0.2	0	0.428571	0.114286	0	0	0	0.0285714	0	0.0857143	0.0285714	0	0	0.0285714	0	0	0
CTACTGCCACCTGACC-1	0.0810811	0	0	0	0.027027	0	0	0	0	0	0	0	0	0	0	0	0	0.135135	0	0.351351	0.405405	0	0	0	0	0	0
CTAGACATATATGTAG-1	0.179487	0	0	0	0.025641	0	0	0	0	0	0	0	0	0	0	0	0	0.102564	0	0.358974	0.153846	0	0	0.102564	0.025641	0	0.0512821
CTAGACTGCATTTCGT-1	0.424242	0	0	0	0	0	0	0	0	0	0	0	0	0	0	0	0	0.030303	0	0.272727	0.181818	0	0.030303	0	0	0	0.0606061
CTAGATAAACTCCTCG-1	0.0740741	0	0	0	0	0	0.777778	0	0	0	0	0	0	0	0	0.0246914	0	0.037037	0	0.037037	0.0246914	0	0	0.0246914	0	0	0
CTAGATGTGAGTGTAA-1	0.571429	0	0	0	0	0	0	0	0	0	0	0	0	0	0	0	0	0.0714286	0	0.357143	0	0	0	0	0	0	0
CTAGATTTACGACGGC-1	0.0666667	0	0	0	0.0333333	0	0	0	0	0	0	0	0	0	0	0	0	0.2	0	0.7	0	0	0	0	0	0	0
CTAGCAACTAATTTAC-1	0.132075	0	0	0	0.0188679	0	0.509434	0.0943396	0	0	0	0	0	0	0	0	0	0.0566038	0	0.0943396	0.0566038	0	0	0.0188679	0	0	0.0188679
CTAGCATAGTATAATG-1	0.32	0	0	0	0	0	0.16	0	0	0	0	0	0	0	0	0	0	0.04	0	0.44	0	0	0	0	0	0	0.04
CTAGCCGATGTTATGA-1	0.315789	0	0	0	0.105263	0	0	0	0	0	0	0	0	0	0	0	0	0.157895	0	0.394737	0.0263158	0	0	0	0	0	0
CTAGGCGCCCTATCAG-1	0.388889	0	0	0	0.333333	0	0	0	0	0	0	0	0	0	0	0	0	0.166667	0	0.111111	0	0	0	0	0	0	0
CTAGGCGGCAGAGAAT-1	0.0625	0	0	0	0.03125	0	0.03125	0.03125	0.1875	0.25	0	0.03125	0	0	0	0	0	0.1875	0	0.125	0.03125	0	0	0	0	0	0.03125
CTAGGTTCGGACGTGA-1	0.0769231	0	0.034188	0.760684	0	0	0	0	0	0	0	0	0	0	0	0.034188	0	0.025641	0	0.017094	0.00854701	0	0.00854701	0.025641	0	0	0.00854701
CTAGTATTCGGAATTA-1	0.30303	0	0	0	0	0	0	0	0	0	0	0	0	0	0	0	0	0.151515	0	0.242424	0.272727	0	0	0.030303	0	0	0
CTAGTCACGTCTTAAG-1	0.106383	0	0	0	0.0212766	0	0.0212766	0	0	0	0	0	0	0	0	0.0425532	0	0.12766	0	0.595745	0.0638298	0	0	0	0	0	0.0212766
CTAGTGAAGGACAGGA-1	0.0882353	0	0	0	0.0294118	0	0	0	0	0	0	0	0	0	0	0	0	0.205882	0	0.676471	0	0	0	0	0	0	0
CTAGTTACAACCCGGT-1	0.5	0	0.166667	0	0	0	0	0	0	0	0	0	0	0	0	0	0	0.166667	0	0.0555556	0	0	0	0.0555556	0	0	0.0555556
CTAGTTGGGCCCGGTA-1	0.0645161	0	0	0	0.0645161	0	0	0	0	0	0	0	0	0	0	0.0645161	0	0	0	0.322581	0.483871	0	0	0	0	0	0
CTATAAGAGCCAATCG-1	0.32	0	0	0	0	0	0	0	0	0	0	0	0	0	0	0	0	0.2	0	0.36	0	0	0	0.04	0	0	0.08
CTATAGGCGTTGATGT-1	0.0655738	0	0	0	0	0	0	0	0	0	0	0.459016	0.0327869	0	0.0163934	0	0	0.0655738	0	0.0819672	0.0983607	0.131148	0	0.0491803	0	0	0
CTATATCCAGCCTGGC-1	0.177778	0	0	0	0.0666667	0.0222222	0	0.311111	0	0.0444444	0	0	0	0	0	0	0	0.0222222	0	0.288889	0.0444444	0	0	0.0222222	0	0	0
CTATCGGGTCTCAACA-1	0.0816327	0	0	0	0.0612245	0	0	0	0	0	0	0	0	0	0	0.0204082	0	0.265306	0	0.469388	0.0816327	0	0	0	0	0	0.0204082
CTATGAACACCTTGCC-1	0.324324	0	0	0	0	0.216216	0	0.108108	0	0	0	0	0	0	0	0	0	0.027027	0	0.189189	0.0810811	0	0.0540541	0	0	0	0
CTATGCCCGAATGCAA-1	0.126761	0	0.028169	0	0.0140845	0.422535	0	0.056338	0	0	0.0140845	0.0140845	0	0.056338	0	0	0	0.084507	0	0.0704225	0.056338	0	0	0.028169	0	0	0.028169
CTATGTCACTAGCCCA-1	0.263158	0	0	0	0.0526316	0	0.105263	0	0	0	0	0	0	0	0	0	0	0.105263	0	0.473684	0	0	0	0	0	0	0
CTATGTCTATTGAAAC-1	0.135135	0	0	0.027027	0	0.0810811	0	0	0	0	0	0	0	0	0	0.027027	0	0.162162	0	0.162162	0	0	0.027027	0.378378	0	0	0
CTATGTGAGTCACGGC-1	0.0185185	0	0	0	0.0185185	0	0	0	0	0	0.0185185	0.0185185	0.555556	0.0925926	0.0555556	0	0	0.037037	0	0.166667	0.0185185	0	0	0	0	0	0
CTATTCATGTGTCCCA-1	0.0142857	0	0.957143	0	0	0	0	0	0	0	0	0	0	0	0	0.0142857	0	0	0	0.0142857	0	0	0	0	0	0	0
CTATTGTGTTTGGTCA-1	0.210526	0	0	0	0.0526316	0	0	0	0	0	0	0	0	0	0	0	0	0.105263	0	0.394737	0.157895	0	0.0263158	0.0263158	0	0	0.0263158
CTATTTGGTTACGGAT-1	0.0625	0	0	0	0	0	0	0	0	0	0	0	0	0	0	0.03125	0	0.21875	0	0.6875	0	0	0	0	0	0	0
CTCAAACCACTGCCCG-1	0.0576923	0	0	0	0	0	0	0	0	0	0	0	0.230769	0.0192308	0.423077	0	0	0.0769231	0	0.134615	0.0384615	0	0	0	0	0	0.0192308
CTCAAGACATTAGCGC-1	0.217391	0	0	0	0.0217391	0.0217391	0	0	0	0	0	0	0	0	0	0	0	0.108696	0	0.5	0.0434783	0	0.0434783	0.0217391	0	0	0.0217391
CTCACATTTACTAAAT-1	0.487179	0	0.0512821	0	0.025641	0.0769231	0	0	0	0	0	0	0	0	0	0.0769231	0	0.128205	0	0.153846	0	0	0	0	0	0	0
CTCACTGTGATACTTA-1	0	0	0	0	0	0	0	0	0	0	0	0	0	0	0	0	0	0	0	1	0	0	0	0	0	0	0
CTCACTTGGCTGGTAA-1	0.230769	0	0.461538	0	0	0	0	0	0	0	0	0	0	0	0	0.0384615	0	0.153846	0	0.0769231	0	0	0.0384615	0	0	0	0
CTCAGATTGTGATAAG-1	0.0638298	0	0	0	0	0.787234	0	0	0	0	0	0	0	0	0	0.0212766	0	0.0851064	0	0	0.0212766	0	0	0	0	0	0.0212766
CTCAGGACTCACCTGT-1	0.0666667	0	0	0	0.133333	0	0.0333333	0	0.0333333	0.266667	0.1	0.0333333	0	0	0	0	0	0.0333333	0	0.2	0.0666667	0	0	0.0333333	0	0	0
CTCAGTCACGACAAAT-1	0.375	0	0	0	0.03125	0.03125	0	0.03125	0	0	0	0.03125	0	0	0	0.03125	0	0.0625	0	0.3125	0	0	0	0.03125	0	0	0.0625
CTCATGGCTCACAATC-1	0.193548	0	0	0	0.0322581	0.0645161	0	0	0	0.0645161	0	0	0	0	0	0.0322581	0	0.0645161	0	0.193548	0.0322581	0	0	0.258065	0.0645161	0	0
CTCATGGTAATTTGCG-1	0	0	0.984375	0	0	0	0	0	0	0	0	0	0	0	0	0	0	0.015625	0	0	0	0	0	0	0	0	0
CTCATTGCTCTAACAA-1	0	0	0	0	0.5	0	0	0	0	0	0	0	0	0	0	0	0	0.2	0	0.2	0.1	0	0	0	0	0	0
CTCATTTGATGGGCGG-1	0	0	0	0	0	0	0	0	0	0	0	0	0	0	0	0	0	0.3	0	0.633333	0.0666667	0	0	0	0	0	0
CTCCCTCCTTTCGATC-1	0.157895	0	0.578947	0	0.0526316	0	0	0	0	0	0	0	0	0	0	0	0	0.0526316	0	0.0526316	0	0.0526316	0	0.0526316	0	0	0
CTCCGCCCACATGAGG-1	0.307692	0	0.230769	0	0.0769231	0	0	0	0	0	0	0	0	0	0	0.0769231	0	0.230769	0	0.0769231	0	0	0	0	0	0	0
CTCCGGCCTAATATGC-1	0.119048	0	0	0	0.0238095	0	0	0	0	0	0	0	0	0	0	0	0	0.0952381	0	0.761905	0	0	0	0	0	0	0
CTCCGGCTTGTAGACA-1	0.0232558	0	0	0	0.0232558	0.511628	0.27907	0	0	0	0	0	0	0	0	0.0232558	0	0.0465116	0	0.0930233	0	0	0	0	0	0	0
CTCCTAAGTTATGTCT-1	0.0645161	0	0	0	0	0	0	0	0	0.129032	0.0967742	0.0322581	0	0	0	0	0	0.419355	0	0.129032	0	0.0322581	0	0.0645161	0	0	0.0322581
CTCCTTTACGCAAGTC-1	0	0	0	0	0.375	0	0	0	0	0	0	0	0	0	0	0	0	0	0	0.5	0	0	0.125	0	0	0	0
CTCGAATGGAACGTAT-1	0.176471	0	0	0	0.0294118	0	0	0	0	0	0	0	0	0	0	0.0294118	0	0.264706	0	0.147059	0.0882353	0	0.0294118	0.0588235	0	0	0.176471
CTCGAGACATACGATA-1	0.0606061	0	0	0	0	0.30303	0.484848	0	0	0	0	0	0	0	0	0	0	0.0606061	0	0.030303	0.030303	0	0	0.030303	0	0	0
CTCGAGATCCAAAGCA-1	0.478261	0	0	0	0.173913	0	0	0	0	0	0	0	0	0	0	0	0.0434783	0.173913	0	0.0869565	0	0	0	0	0	0.0434783	0
CTCGAGGCAAGTTTCA-1	0.228571	0	0.0285714	0	0	0.2	0	0.257143	0	0	0	0	0	0	0	0	0	0.0571429	0	0.228571	0	0	0	0	0	0	0
CTCGAGGTCGAACAGT-1	0.05	0	0	0	0.15	0	0	0	0	0	0	0	0	0	0	0.1	0	0.025	0	0.475	0.175	0	0	0	0	0	0.025
CTCGATATTTGCGAGC-1	0.393939	0	0	0	0.121212	0	0	0.030303	0	0	0	0.0909091	0	0	0	0	0	0.0606061	0	0.30303	0	0	0	0	0	0	0
CTCGCACCTATATAGT-1	0.0882353	0	0	0	0.0588235	0	0	0	0	0	0	0	0	0	0	0	0	0.117647	0	0.470588	0.264706	0	0	0	0	0	0
CTCGCATTGCATAGCC-1	0.0666667	0	0	0	0	0	0.133333	0.622222	0.0222222	0	0	0	0	0	0	0	0	0	0	0.111111	0	0	0	0.0222222	0	0	0.0222222
CTCGCCGAATGTAGGG-1	0.222222	0	0	0.583333	0.0277778	0	0	0	0	0	0	0	0	0	0	0	0	0.0277778	0	0.0833333	0.0555556	0	0	0	0	0	0
CTCGGGCATCGTCGGG-1	0.114286	0	0	0	0.114286	0	0	0	0	0	0	0	0.0285714	0	0	0.0285714	0	0.0857143	0	0.314286	0.0285714	0	0.0285714	0.257143	0	0	0
CTCGGGTTCTCTGGCC-1	0.237288	0	0	0	0.0169492	0	0	0	0	0	0	0.0169492	0.0338983	0	0.0338983	0	0	0.101695	0	0.491525	0.0338983	0	0.0338983	0	0	0	0
CTCGGTACCACTGCTC-1	0.0434783	0	0	0	0	0	0	0	0	0	0	0	0	0	0	0	0	0.173913	0	0.782609	0	0	0	0	0	0	0
CTCGGTCCGTAGCCTG-1	0.170732	0	0	0	0.0243902	0.0243902	0	0	0	0	0	0	0	0	0	0.0731707	0	0.097561	0	0.512195	0.0243902	0	0	0.0731707	0	0	0
CTCGGTTGTCGGCCCT-1	0.222222	0	0.111111	0	0	0	0	0	0	0	0	0	0	0	0	0	0	0.222222	0	0.222222	0	0.222222	0	0	0	0	0
CTCGTCGAGGGCTCAT-1	0.0952381	0	0	0	0	0.119048	0	0.0238095	0	0	0.142857	0.0238095	0.214286	0.190476	0	0.0238095	0	0.0238095	0	0	0.047619	0	0	0.047619	0	0	0.047619
CTCGTTTCTAATGTTT-1	0.393939	0	0	0	0.0606061	0	0	0	0	0	0	0.0606061	0	0	0	0	0	0.0909091	0	0.30303	0.030303	0	0	0.030303	0	0	0.030303
CTCTAATGCATTGATC-1	0.0833333	0	0	0	0.0833333	0	0	0	0	0	0	0	0	0	0	0	0	0.333333	0	0.5	0	0	0	0	0	0	0
CTCTACACTGGCGATT-1	0.0847458	0	0	0	0.0169492	0	0	0	0	0	0	0	0.457627	0.186441	0	0	0	0.0677966	0	0.169492	0.0169492	0	0	0	0	0	0
CTCTATTTGGCTGCAG-1	0.282051	0	0	0	0.25641	0	0	0	0	0	0	0	0	0	0	0.025641	0.025641	0.128205	0	0.205128	0.025641	0	0.0512821	0	0	0	0
CTCTCACAATCGATGA-1	0.162162	0	0	0	0.0540541	0	0.0540541	0	0	0	0	0	0	0	0	0	0	0.189189	0	0.486486	0.027027	0	0.027027	0	0	0	0
CTCTCGATGTGCGCCT-1	0.16	0	0	0	0.02	0.08	0.02	0	0	0.04	0	0	0	0	0	0	0	0.1	0	0.16	0.02	0	0	0.32	0.04	0.04	0
CTCTCTAACTGCCTAG-1	0.157895	0	0	0	0	0	0	0	0	0	0.0263158	0	0.157895	0.105263	0.0526316	0	0	0.131579	0	0.342105	0	0	0	0	0.0263158	0	0
CTCTGCAGGCATTCTT-1	0.113636	0	0	0	0.0227273	0.159091	0	0.318182	0	0	0	0	0	0	0	0	0	0.113636	0	0.181818	0.0681818	0	0.0227273	0	0	0	0
CTCTGCGAAGCAAGCA-1	0.205128	0	0.025641	0.025641	0.025641	0	0	0	0	0	0	0	0.025641	0	0	0	0	0.0769231	0	0.384615	0.0512821	0	0	0.179487	0	0	0
CTCTGGACGCCTGGTG-1	0.611111	0	0	0.0555556	0	0	0.166667	0	0	0	0	0	0	0	0	0	0	0.0555556	0	0.111111	0	0	0	0	0	0	0
CTCTGTGCCTGCTATG-1	0.16129	0	0	0	0	0	0	0	0	0	0	0	0.0322581	0	0	0.0322581	0	0.193548	0	0.580645	0	0	0	0	0	0	0
CTCTGTTTGAGGATTC-1	0.0833333	0	0	0	0.0277778	0.0277778	0	0	0	0	0	0	0	0	0	0	0	0.194444	0	0.527778	0.0833333	0	0	0.0555556	0	0	0
CTCTTCTATTGACTGG-1	0	0	0	0	0.363636	0	0	0	0	0	0	0	0	0	0	0	0	0.0909091	0	0.545455	0	0	0	0	0	0	0
CTCTTCTGGAAGTTAG-1	0.0535714	0	0.0178571	0	0.0178571	0	0	0	0	0.0178571	0	0.392857	0	0	0	0	0	0.0892857	0	0.0892857	0.0535714	0.214286	0	0.0535714	0	0	0
CTCTTGTCCCGCTTGG-1	0.0952381	0	0.428571	0	0.047619	0	0	0	0	0	0	0	0	0	0	0	0	0.142857	0	0.190476	0	0	0.047619	0.047619	0	0	0
CTGAAAGAGATCCGAC-1	0.214286	0	0	0	0	0	0	0	0	0	0	0	0	0	0	0.0714286	0	0.285714	0	0.321429	0.0714286	0	0	0	0	0	0.0357143
CTGAATCCGAGACCTC-1	0.25	0	0	0	0.0208333	0	0	0	0	0	0	0	0	0	0	0	0	0.208333	0	0.4375	0.0208333	0	0	0	0	0	0.0625
CTGAATTTATTGCCAG-1	0.419355	0	0	0	0.0645161	0	0	0	0	0	0	0.0322581	0	0	0	0	0	0.0322581	0	0.225806	0.0967742	0	0	0.129032	0	0	0
CTGACTGCGCAGCTCG-1	0.2	0	0	0	0	0	0	0	0	0	0	0	0	0	0	0	0	0.0666667	0	0.733333	0	0	0	0	0	0	0
CTGAGCAAGTAACAAG-1	0.175	0	0	0	0	0.025	0	0.15	0.025	0.225	0.05	0.075	0	0	0	0	0	0.05	0	0.075	0.125	0	0	0	0	0	0.025
CTGATAGTGTATCTCA-1	0.0909091	0	0	0	0	0.0227273	0	0.227273	0.0681818	0.25	0	0.0227273	0	0	0	0	0	0.0227273	0	0.181818	0.0681818	0	0	0.0454545	0	0	0
CTGATCCCTTTATGCA-1	0.261905	0	0	0	0	0.0952381	0	0.333333	0	0	0.0238095	0.0238095	0	0	0	0	0	0.0714286	0	0.119048	0.0238095	0	0.0238095	0.0238095	0	0	0
CTGCAAATGGGCTCCA-1	0.23913	0	0	0.0434783	0.0869565	0	0	0	0	0.0434783	0	0	0	0	0	0.0217391	0	0.0652174	0	0.26087	0.0217391	0	0.0217391	0.195652	0	0	0
CTGCACAACTACATAT-1	0.03125	0	0.84375	0	0	0	0	0	0	0	0	0	0	0	0	0	0	0.015625	0	0.0625	0	0	0.03125	0	0	0	0.015625
CTGCACCTGGAACCGC-1	0.191489	0	0	0.0212766	0.0638298	0.0212766	0	0	0	0.0212766	0	0	0	0	0	0.0212766	0	0.0638298	0	0.340426	0.0638298	0	0.0212766	0.148936	0	0	0.0212766
CTGCACTCCAGTACAG-1	0.0588235	0	0.176471	0	0.0588235	0	0	0	0	0	0	0	0	0	0	0	0	0.176471	0	0.176471	0.0588235	0	0.117647	0.176471	0	0	0
CTGCCAAGGTTGGAAG-1	0.15625	0	0	0	0.03125	0	0	0	0	0	0	0	0	0	0	0	0	0.03125	0	0.71875	0.0625	0	0	0	0	0	0
CTGCCATGCATCACAT-1	0.152174	0	0	0	0.108696	0	0	0	0	0	0	0	0	0	0	0	0	0.0869565	0	0.347826	0.304348	0	0	0	0	0	0
CTGCCCACGAAGCGTT-1	0.133333	0	0	0	0	0.8	0	0	0	0	0	0	0	0	0	0.0333333	0	0	0	0.0333333	0	0	0	0	0	0	0
CTGCCTAGCCACCAAG-1	0.152542	0	0.0169492	0.0169492	0.0508475	0.101695	0	0	0	0.0169492	0	0	0	0	0	0.0169492	0	0.169492	0	0.220339	0	0	0.0338983	0.186441	0.0169492	0	0
CTGCCTTTAATACCTT-1	0.235294	0	0	0	0	0	0	0	0	0	0	0	0.0294118	0	0.117647	0	0	0.147059	0	0.441176	0	0	0.0294118	0	0	0	0
CTGCGGGTGAAATGTT-1	0.0566038	0	0	0	0.0188679	0	0	0.0188679	0	0	0.207547	0	0.45283	0.0188679	0	0	0	0.0566038	0	0.0943396	0.0754717	0	0	0	0	0	0
CTGCGGTAGTCACGTG-1	0.0217391	0	0	0	0.0434783	0	0	0	0	0	0	0	0	0	0	0.0869565	0	0.0434783	0	0.521739	0.0434783	0	0.108696	0.0217391	0	0	0.108696
CTGCGTTACGATATAA-1	0.25	0	0	0	0.03125	0	0	0	0	0	0	0	0	0	0	0	0	0.09375	0	0.3125	0.03125	0	0.09375	0.09375	0	0	0.09375
CTGCTGAGGCCACGAA-1	0.333333	0	0.037037	0	0.333333	0	0	0	0	0	0	0	0	0	0	0.037037	0	0.222222	0	0.037037	0	0	0	0	0	0	0
CTGCTTGGCGATAGCT-1	0.230769	0	0.0384615	0.0384615	0	0	0	0	0	0	0	0	0	0	0	0.0384615	0	0.307692	0	0.153846	0.0384615	0	0.0769231	0.0769231	0	0	0
CTGCTTTATGTCCGCG-1	0.333333	0	0	0	0.0555556	0	0	0	0	0	0	0	0	0	0	0	0	0.0833333	0	0.277778	0	0	0.166667	0.0277778	0	0	0.0555556
CTGGAAATGGATGCTT-1	0.227273	0	0	0	0	0	0	0	0	0	0	0	0	0	0	0.0454545	0	0.0909091	0	0.409091	0.227273	0	0	0	0	0	0
CTGGAAGACACGGTGG-1	0.470588	0	0	0.117647	0.117647	0	0	0	0	0	0	0	0	0	0	0.0294118	0	0.147059	0	0.0882353	0	0	0	0	0	0	0.0294118
CTGGACGCAGTCCGGC-1	0.0588235	0	0	0	0.0196078	0.0392157	0.0196078	0.0196078	0.0588235	0.137255	0.313725	0.0196078	0.0196078	0.0392157	0	0.0196078	0	0.0392157	0	0.117647	0.0588235	0	0	0.0196078	0	0	0
CTGGATTTACACTTGA-1	0.333333	0	0	0	0	0	0	0	0	0	0	0	0	0	0	0	0	0.416667	0	0.25	0	0	0	0	0	0	0
CTGGCATCCGAATGAG-1	0	0	0.940299	0	0	0	0	0	0	0	0	0	0	0	0	0	0	0.0447761	0	0	0.0149254	0	0	0	0	0	0
CTGGCGACATAAGTCC-1	0.222222	0	0	0	0.133333	0	0	0	0	0	0	0	0	0	0	0	0	0.111111	0	0.422222	0.0888889	0	0	0	0	0	0.0222222
CTGGCGCACAGGTCTG-1	0.047619	0	0	0	0	0	0	0	0	0	0	0	0	0	0	0	0	0.285714	0	0.619048	0.047619	0	0	0	0	0	0
CTGGCGGGAATAAGTA-1	0.0606061	0	0	0	0.030303	0.030303	0.030303	0.272727	0.151515	0.0606061	0	0.0606061	0	0	0	0	0	0.0606061	0	0.151515	0.030303	0	0.030303	0.030303	0	0	0
CTGGCTCCTGCGGGAT-1	0.0652174	0	0	0	0	0	0.326087	0.347826	0	0	0	0.0217391	0	0	0	0	0	0.0652174	0	0.0652174	0.0869565	0	0	0.0217391	0	0	0
CTGGCTGATTCATCCT-1	0.25	0	0	0.484375	0.03125	0.015625	0	0	0	0	0	0	0	0	0	0.03125	0	0.0625	0	0.015625	0	0	0.09375	0.015625	0	0	0
CTGGCTGCTAACGTAA-1	0.0327869	0	0	0	0.0327869	0.0655738	0.672131	0	0	0	0	0	0	0	0	0	0	0.0327869	0	0.0983607	0.0491803	0	0	0.0163934	0	0	0
CTGGCTGGTTGTCAGT-1	0.142857	0	0.5	0	0	0	0	0	0	0	0	0	0	0	0	0	0	0.142857	0	0.142857	0	0	0.0714286	0	0	0	0
CTGGGATAAATAATGG-1	0.04	0	0	0	0.04	0	0	0	0	0	0	0	0	0	0	0	0	0.12	0	0.8	0	0	0	0	0	0	0
CTGGGATCGCCCAGAT-1	0.258065	0	0	0	0.0322581	0.0322581	0	0	0	0.0322581	0	0	0	0	0	0.0322581	0	0.0322581	0	0.419355	0.0322581	0	0.0322581	0.0967742	0	0	0
CTGGGCACTAGTCGGA-1	0.242424	0	0	0	0	0	0	0	0	0	0	0	0	0	0	0.0909091	0	0.0606061	0	0.181818	0.212121	0	0.181818	0.030303	0	0	0
CTGGGCCTGCTATATC-1	0.125	0	0.25	0	0	0	0	0	0	0	0	0	0	0	0	0	0	0.25	0	0.375	0	0	0	0	0	0	0
CTGGGCGGCCAAATGT-1	0.212766	0	0	0.0212766	0.0212766	0.0425532	0	0	0	0.0212766	0	0	0.0212766	0	0	0	0	0.0851064	0	0.170213	0.0425532	0	0.0638298	0.234043	0	0.0212766	0.0425532
CTGGGCTATCCTTTGG-1	0.2	0	0	0	0.1	0	0	0	0	0	0	0	0	0	0	0.1	0	0	0	0.3	0.2	0	0	0	0	0	0.1
CTGGGTAGGCAGTTAA-1	0.05	0	0	0	0.025	0	0	0	0	0	0	0	0	0	0	0	0	0.15	0	0.775	0	0	0	0	0	0	0
CTGGGTTGAGTTAAAG-1	0	0	0	0	0	0	0	0.171429	0.114286	0.457143	0	0	0	0	0	0	0	0.0857143	0	0.0857143	0.0285714	0	0	0	0	0	0.0571429
CTGGTAACACATAGAA-1	0.387755	0	0	0	0.122449	0	0	0	0	0	0	0	0	0	0	0	0	0.0612245	0	0.428571	0	0	0	0	0	0	0
CTGGTAACGAGCTCTT-1	0.32	0	0	0	0.04	0	0	0	0	0	0	0	0	0	0	0	0	0.16	0	0.48	0	0	0	0	0	0	0
CTGGTCATTCCAATCC-1	0.09375	0	0	0	0.03125	0.03125	0.71875	0	0	0	0	0	0	0	0	0	0	0.078125	0	0.046875	0	0	0	0	0	0	0
CTGGTCCTAACTTGGC-1	0.269231	0	0	0	0.0384615	0.0384615	0	0	0	0.0384615	0	0	0	0	0	0.0384615	0	0.0769231	0	0.307692	0.0384615	0	0	0.153846	0	0	0
CTGGTGAATGGGCCTA-1	0.0769231	0	0	0	0.025641	0.025641	0	0	0.0769231	0.461538	0.153846	0.025641	0	0	0	0	0	0	0	0.102564	0.0512821	0	0	0	0	0	0
CTGGTTCAACGCATCA-1	0.131579	0	0	0	0.0263158	0	0	0	0	0	0.105263	0	0.368421	0.210526	0	0	0	0.0789474	0	0.0263158	0.0526316	0	0	0	0	0	0
CTGGTTTCGAGCAAGA-1	0.186441	0	0.237288	0	0.0508475	0	0	0	0	0	0	0	0	0	0	0.0508475	0	0.0677966	0	0.118644	0	0	0.101695	0.152542	0	0	0.0338983
CTGTACTTCTTAGCAT-1	0.301887	0	0	0	0.0188679	0	0	0	0	0	0	0	0	0	0	0.0377358	0	0.0188679	0	0.226415	0.0566038	0	0.169811	0	0	0	0.169811
CTGTAGCCATCTCACT-1	0.136364	0	0.272727	0.0227273	0.0227273	0	0	0	0	0	0	0	0	0	0	0.0227273	0	0.0681818	0	0.136364	0.0681818	0	0.113636	0.0454545	0	0	0.0909091
CTGTATGGTGTAGAAA-1	0.0697674	0	0	0	0.0465116	0	0	0	0	0	0	0	0.418605	0.162791	0.0697674	0	0	0.0465116	0	0.186047	0	0	0	0	0	0	0
CTGTCAAATGGCTCGG-1	0.128205	0	0	0	0.0512821	0	0	0	0	0	0	0.025641	0	0	0	0	0	0.153846	0	0.461538	0.179487	0	0	0	0	0	0
CTGTCACGCCAGGCGC-1	0.176471	0	0	0	0.0588235	0	0	0	0	0	0	0	0	0	0	0	0	0.0294118	0	0.294118	0.441176	0	0	0	0	0	0
CTGTGCAGGGTAGGTC-1	0.166667	0	0	0	0.0714286	0	0	0	0	0	0	0	0	0	0	0.047619	0	0.142857	0	0.5	0.0714286	0	0	0	0	0	0
CTGTTACCCAATCTAG-1	0.2	0	0	0	0.0333333	0	0	0	0	0	0	0	0	0	0	0	0	0.0666667	0	0.666667	0.0333333	0	0	0	0	0	0
CTGTTCACTGCCTGTG-1	0.0625	0	0	0	0.0625	0	0	0	0	0	0	0	0	0	0	0	0	0.0625	0	0.8125	0	0	0	0	0	0	0
CTGTTCATCTCACGGG-1	0.111111	0	0	0	0	0	0	0	0	0	0	0	0	0	0.133333	0.0222222	0	0.177778	0	0.555556	0	0	0	0	0	0	0
CTGTTGTTCAGTCGTA-1	0.0606061	0	0	0	0	0	0	0.030303	0.242424	0.363636	0	0.0606061	0	0	0	0	0	0.030303	0	0.0606061	0.121212	0	0	0	0	0	0.030303
CTTAAATAAGACCCAT-1	0	0	0	0	0	0.863636	0.0227273	0	0	0	0	0	0	0	0	0.0454545	0	0	0	0.0227273	0	0	0.0227273	0	0	0	0.0227273
CTTAACTTCGAAGTAC-1	0.131579	0	0	0	0.0263158	0.131579	0	0	0	0.0263158	0	0	0.0526316	0	0	0	0	0.0789474	0	0.184211	0.0789474	0	0	0.289474	0	0	0
CTTAAGCAGCGAGCCG-1	0.0606061	0	0	0	0	0.727273	0	0	0	0	0	0	0	0	0	0	0	0.121212	0	0	0	0	0.030303	0.030303	0	0	0.030303
CTTACACGGTATTCCA-1	0.0638298	0	0	0	0	0	0	0	0	0	0	0	0	0	0	0	0	0.191489	0	0.744681	0	0	0	0	0	0	0
CTTACACTGGGAAATA-1	0.121951	0	0	0.0243902	0.0487805	0.097561	0	0	0	0.0243902	0	0	0	0	0	0.0243902	0	0.0731707	0	0.317073	0.0487805	0	0	0.195122	0.0243902	0	0
CTTAGCCCGGATAGTG-1	0.0243902	0	0	0	0	0.829268	0	0	0	0	0	0	0	0	0	0.0487805	0	0.0243902	0	0.0487805	0	0	0	0.0243902	0	0	0
CTTAGCCTTCCACATG-1	0.0666667	0	0	0	0.0333333	0	0	0	0	0	0	0	0	0	0	0	0	0.233333	0	0.6	0.0666667	0	0	0	0	0	0
CTTAGGTATAGACCAG-1	0.0294118	0	0	0	0.0588235	0.0294118	0	0.470588	0.0882353	0.0294118	0	0	0	0	0	0	0	0.117647	0	0.0294118	0.0882353	0	0	0.0588235	0	0	0
CTTAGTAGGCCTACAG-1	0.25	0	0	0	0	0	0	0	0	0	0	0	0	0	0	0	0	0.25	0	0.5	0	0	0	0	0	0	0
CTTAGTTGAGGAATCG-1	0.150943	0	0	0	0.0377358	0	0	0.0188679	0.0188679	0	0	0	0.433962	0.0566038	0	0	0	0.0377358	0	0.150943	0.0188679	0	0.0188679	0.0566038	0	0	0
CTTATGCGCTCAGGGC-1	0.1	0	0	0	0	0.0333333	0	0.1	0.0666667	0.533333	0	0.0333333	0	0	0	0	0	0.1	0	0.0333333	0	0	0	0	0	0	0
CTTATGTTGACTACCA-1	0.0909091	0	0	0	0	0	0	0	0.181818	0.30303	0.030303	0.0909091	0	0	0	0.030303	0	0.0909091	0	0.0909091	0.0909091	0	0	0	0	0	0
CTTCAACTCCACTTGG-1	0.11215	0	0	0	0.485981	0	0	0	0	0	0	0	0	0	0	0	0.0280374	0.149533	0	0.205607	0.00934579	0	0	0	0	0.00934579	0
CTTCAGTGGTCGCCTA-1	0.0666667	0	0	0	0	0	0	0	0	0	0	0	0.6	0.177778	0.0888889	0	0	0.0222222	0	0.0222222	0	0	0	0	0.0222222	0	0
CTTCATAGCTCAAGAA-1	0.285714	0	0	0	0.0357143	0	0	0	0	0.0357143	0	0	0	0	0	0	0	0.0714286	0	0.464286	0	0	0	0.107143	0	0	0
CTTCATTGTCAGTGGA-1	0.243243	0	0	0	0.027027	0	0.243243	0	0	0	0	0	0	0	0	0	0	0.162162	0	0.297297	0	0	0	0	0	0	0.027027
CTTCCTGCATATTTAC-1	0.52	0	0	0	0	0	0	0	0	0	0	0	0	0	0	0	0	0.08	0	0.24	0.08	0	0	0	0.04	0	0.04
CTTCGTAGATAGGTGA-1	0.170732	0	0	0	0	0	0	0	0	0	0	0	0	0	0	0	0	0.097561	0	0.365854	0.0243902	0	0.0243902	0.0243902	0.0243902	0	0.268293
CTTCTATGTTGAAGTA-1	0.166667	0	0.416667	0	0	0	0	0	0	0	0	0	0	0	0	0	0	0.25	0	0.166667	0	0	0	0	0	0	0
CTTCTGGGCGTACCTA-1	0.0555556	0	0	0	0.0185185	0	0	0	0	0	0	0	0.685185	0	0.0740741	0	0	0.037037	0	0.111111	0.0185185	0	0	0	0	0	0
CTTCTTACGTCGTATA-1	0.0540541	0	0	0	0	0	0	0	0	0	0	0	0	0	0	0	0	0.216216	0	0.72973	0	0	0	0	0	0	0
CTTGACCCGAAAGATA-1	0.178571	0	0	0.0178571	0	0.0357143	0	0	0	0	0	0	0.0178571	0	0	0.0357143	0	0.107143	0	0.285714	0.0357143	0	0.0178571	0.160714	0	0.0535714	0.0535714
CTTGAGGTTATCCCGA-1	0.0483871	0	0	0	0	0	0.516129	0.129032	0	0	0	0	0	0	0	0.016129	0	0.0806452	0	0.0806452	0.129032	0	0	0	0	0	0
CTTGAGTTAGGGTAAT-1	0.04	0	0	0	0.6	0	0	0	0	0	0	0	0	0	0	0	0	0.04	0	0.32	0	0	0	0	0	0	0
CTTGCAACCGCCTCCT-1	0.0178571	0	0.928571	0	0	0	0	0	0	0	0	0	0	0	0	0.0357143	0	0	0	0	0	0	0.0178571	0	0	0	0
CTTGCCCAGGCTCTAC-1	0.285714	0	0	0	0	0	0	0	0	0	0	0	0	0	0	0	0	0.0571429	0	0.257143	0.4	0	0	0	0	0	0
CTTGGCCAAGCTGGGA-1	0.435897	0	0	0.025641	0.230769	0.102564	0	0	0	0	0	0	0	0	0	0.025641	0	0.102564	0	0.0769231	0	0	0	0	0	0	0
CTTGTACTTGTTGACT-1	0.09375	0	0	0	0.03125	0.03125	0	0	0	0	0	0	0	0	0	0	0	0.1875	0	0.53125	0.03125	0	0	0.03125	0	0.03125	0.03125
CTTGTCAACATTCGAG-1	0.0294118	0	0.852941	0	0	0	0	0	0	0	0	0	0	0	0	0.0147059	0	0.0147059	0	0.0441176	0.0294118	0	0.0147059	0	0	0	0
CTTGTCGTACGTGTCA-1	0.0588235	0	0	0	0	0	0	0	0.0882353	0.382353	0	0	0	0	0	0	0	0.147059	0	0.0588235	0.235294	0	0	0.0294118	0	0	0
CTTGTGAGTCTTTGAC-1	0	0	0	0	0	0	0	0	0	0	0.422222	0	0.2	0.0222222	0.0222222	0	0	0.155556	0	0.0888889	0.0666667	0	0	0.0222222	0	0	0
CTTGTGCTCACCGATT-1	0.361111	0	0	0	0.0555556	0	0	0	0	0	0	0.0555556	0	0	0	0	0	0	0	0.5	0	0	0	0	0	0	0.0277778
CTTGTTGCTGAGTCAA-1	0.108696	0	0	0	0	0	0	0	0	0	0	0	0	0	0	0	0	0.23913	0	0.652174	0	0	0	0	0	0	0
CTTGTTTATGTAGCCA-1	0.181818	0	0	0	0	0	0	0.0454545	0	0.272727	0.0454545	0	0.0681818	0	0	0.0227273	0	0.113636	0	0.136364	0.113636	0	0	0	0	0	0
CTTTAACTTTCAAAGG-1	0.0930233	0	0	0	0.0232558	0	0	0	0	0	0	0	0	0	0	0	0	0.209302	0	0.581395	0.0930233	0	0	0	0	0	0
CTTTAATATTGGTCGA-1	0.0652174	0	0.521739	0	0	0	0	0	0	0	0	0	0	0	0	0	0	0.0652174	0	0.130435	0.0217391	0	0.130435	0	0	0	0.0652174
CTTTACCGAATAGTAG-1	0.296296	0	0	0.222222	0	0	0	0	0	0	0	0	0	0	0	0.037037	0	0.185185	0	0.185185	0.0740741	0	0	0	0	0	0
CTTTAGGAACACTGTT-1	0.117647	0	0	0	0.0588235	0	0	0	0	0	0	0	0	0	0	0	0	0.0588235	0	0.764706	0	0	0	0	0	0	0
CTTTAGTGCTATTATT-1	0.205882	0	0	0	0.0441176	0	0	0	0	0	0	0	0	0	0	0.0147059	0	0.0147059	0	0.235294	0.426471	0	0.0441176	0.0147059	0	0	0
CTTTCTGTGCGGGCTT-1	0.136364	0	0.590909	0	0	0	0	0	0	0	0	0	0	0	0	0	0	0.0454545	0	0.0909091	0	0	0.0909091	0	0	0	0.0454545
CTTTGAAACATATTCC-1	0.125	0	0	0	0	0	0	0	0	0	0	0	0	0	0	0.0416667	0	0.208333	0	0.0416667	0.166667	0	0	0.291667	0	0	0.125
CTTTGGCGCTTTATAC-1	0	0	0	0	0	0	0	0.0833333	0	0.416667	0	0	0	0	0	0	0	0	0	0.0833333	0.333333	0	0	0	0	0	0.0833333
CTTTGGCTTTAGTAAA-1	0.0816327	0	0	0	0	0	0	0	0	0	0	0	0	0	0	0	0	0.102041	0	0.816327	0	0	0	0	0	0	0
CTTTGGGATTGTTGCA-1	0.0886076	0	0	0	0.0126582	0.0632911	0.0126582	0.341772	0	0.0379747	0.0126582	0.0253165	0	0.0126582	0.0126582	0.0126582	0	0.0506329	0	0.177215	0.0632911	0.0506329	0	0.0126582	0	0	0.0126582
CTTTGTCGAATGCTCC-1	0.0454545	0	0	0	0	0.545455	0.227273	0.0227273	0	0	0	0	0	0	0	0	0	0.0227273	0	0.0227273	0.0227273	0	0.0909091	0	0	0	0
GAAACAGATGACCACC-1	0.153846	0	0	0	0.423077	0	0	0	0	0	0	0	0	0	0	0	0.0384615	0.0384615	0	0.307692	0	0	0	0	0	0.0384615	0
GAAACAGCCATGCAGT-1	0.0769231	0	0	0	0.025641	0.102564	0	0	0	0	0	0	0.025641	0	0	0.0512821	0	0.25641	0	0.358974	0.025641	0	0	0.0769231	0	0	0
GAAACATAGGAAACAG-1	0.0204082	0	0	0	0	0	0	0	0	0	0.0612245	0	0.571429	0.142857	0.0408163	0	0	0.0204082	0	0.0816327	0.0408163	0	0	0.0204082	0	0	0
GAAACCATGGTGCGCT-1	0	0	0	0	0.025641	0	0	0	0	0	0	0	0	0	0	0	0	0.128205	0	0.846154	0	0	0	0	0	0	0
GAAACCGAATTACCTT-1	0.135135	0	0	0	0.027027	0	0	0	0	0	0	0	0	0	0	0.027027	0	0.027027	0	0.486486	0.216216	0	0.027027	0	0	0	0.0540541
GAAACTCGTGCGATGC-1	0	0	0	0	0.05	0	0	0.025	0	0	0.2	0	0.325	0	0	0	0	0.225	0	0.05	0.1	0	0	0.025	0	0	0
GAAACTCTAATGAAGG-1	0.097561	0	0	0	0.0243902	0.0487805	0	0	0	0	0	0	0	0	0	0.0487805	0	0.121951	0	0.243902	0.097561	0	0.0487805	0.243902	0	0.0243902	0
GAAAGCAGTGCACTTT-1	0.35	0	0.35	0.025	0	0	0	0	0	0	0	0	0	0	0	0	0	0.15	0	0.075	0	0	0.05	0	0	0	0
GAAAGCCCTTTGGACC-1	0.0909091	0	0	0	0.0151515	0	0	0	0	0	0.121212	0.0151515	0.469697	0.0757576	0	0	0	0.0606061	0	0.136364	0.0151515	0	0	0	0	0	0
GAAAGTGACTAACTGC-1	0.0727273	0	0	0	0.0363636	0	0	0	0	0	0.0363636	0	0.254545	0.0363636	0.4	0	0	0.0363636	0	0.127273	0	0	0	0	0	0	0
GAAATACCTGCTGGCT-1	0.152542	0	0	0	0.0169492	0.135593	0	0	0	0	0	0	0	0	0	0.0508475	0	0.101695	0	0.423729	0.0338983	0	0	0.0508475	0.0169492	0	0.0169492
GAAATACTAAACGTTT-1	0.130435	0	0	0	0.108696	0	0	0.391304	0	0	0	0	0	0	0	0	0	0.0652174	0	0.217391	0.0217391	0	0	0.0217391	0.0434783	0	0
GAAATATCACCATCAG-1	0.14	0	0	0	0	0	0	0	0	0	0.18	0	0.18	0.18	0	0	0	0.02	0	0.22	0.08	0	0	0	0	0	0
GAAATATGCTTGAATG-1	0.3	0	0.02	0	0.08	0	0	0	0	0	0	0.04	0	0	0	0	0	0	0	0.28	0.08	0	0.02	0.1	0	0	0.08
GAAATCGCGCGCAACT-1	0.205882	0	0	0	0	0	0	0	0	0	0	0	0	0	0	0.0882353	0	0.205882	0	0.294118	0.147059	0	0	0.0294118	0	0	0.0294118
GAAATGGCGGTGTTAG-1	0.166667	0	0	0	0	0	0	0	0	0	0	0	0	0	0	0.0416667	0	0.0833333	0	0.375	0.333333	0	0	0	0	0	0
GAAATGGGATGTAAAC-1	0.0487805	0	0	0	0.0243902	0.853659	0	0	0	0	0	0	0	0	0	0	0	0.0243902	0	0	0.0243902	0	0	0.0243902	0	0	0
GAAATTAGCACGGATA-1	0.363636	0	0	0	0.030303	0.030303	0	0.030303	0	0	0	0.0606061	0	0	0	0	0	0.0606061	0	0.212121	0	0	0.030303	0.030303	0.030303	0	0.121212
GAAATTCACATCGCTG-1	0.224138	0	0	0.0689655	0.0172414	0	0	0	0	0	0	0	0	0	0	0.0344828	0	0.0689655	0	0.310345	0.0344828	0	0.0172414	0.224138	0	0	0
GAAATTGTCTCTATAA-1	0.208333	0	0	0	0.0208333	0	0	0	0	0	0	0	0	0	0	0	0	0.1875	0	0.270833	0.229167	0	0.0208333	0	0	0	0.0625
GAACACACATCAACCA-1	0.108108	0	0	0	0.027027	0	0	0	0	0	0	0	0	0	0	0	0	0.0810811	0	0.783784	0	0	0	0	0	0	0
GAACAGATTACTAAAT-1	0.101449	0	0.188406	0.42029	0	0	0	0	0	0	0	0	0	0	0	0.0144928	0	0.057971	0	0.0144928	0	0	0.115942	0.0289855	0	0	0.057971
GAACCATCTGGGAGAC-1	0.196078	0	0	0	0.0196078	0.0588235	0	0	0	0	0	0	0.0196078	0	0	0.0196078	0	0.0196078	0	0.196078	0.0392157	0	0.0196078	0.313725	0.0196078	0.0588235	0.0196078
GAACCCTCTGTGTTCT-1	0.0288462	0	0	0.884615	0	0.00961538	0	0	0	0	0	0	0	0	0	0.00961538	0	0.00961538	0	0.00961538	0.0192308	0	0	0	0	0	0.0288462
GAACCTCGACCTACAC-1	0.0172414	0	0	0	0.0172414	0.0517241	0.724138	0.103448	0	0	0	0	0	0	0	0	0	0.0172414	0	0.0344828	0.0344828	0	0	0	0	0	0
GAACGACCGAATGATA-1	0.290323	0	0	0	0.0322581	0	0	0	0	0	0	0	0	0	0	0.0322581	0	0.0645161	0	0.516129	0.0645161	0	0	0	0	0	0
GAACGTCTCATGGTCG-1	0.171429	0	0	0	0.0857143	0	0	0	0	0	0	0	0	0	0	0	0.0285714	0.0285714	0	0.457143	0.228571	0	0	0	0	0	0
GAACGTTAGGAAGACG-1	0.0731707	0	0	0	0	0	0	0.292683	0.0731707	0.146341	0	0	0	0	0	0	0	0.0487805	0	0.170732	0.146341	0	0	0.0487805	0	0	0
GAACTTAGCGCCCGGT-1	0.326087	0	0	0	0.0217391	0	0	0	0	0	0	0	0	0	0	0.0217391	0	0.108696	0	0.152174	0.0869565	0	0.0434783	0.0652174	0	0	0.173913
GAAGAAACGATATTGT-1	0.15	0	0	0	0.05	0	0	0	0	0	0	0.025	0	0	0	0	0	0.4	0	0.05	0.1	0.2	0	0.025	0	0	0
GAAGAACGGTGCAGGT-1	0.181818	0	0	0	0	0	0	0	0	0.0227273	0	0	0	0	0	0.0227273	0	0.0909091	0	0.613636	0	0	0	0.0227273	0	0.0454545	0
GAAGACTTCAATGCCG-1	0.0714286	0	0	0	0.0357143	0.0357143	0	0	0	0.0714286	0	0	0.0357143	0	0	0	0	0.107143	0	0.142857	0	0	0.0357143	0.428571	0	0	0.0357143
GAAGCAAGGCAATGTT-1	0.12	0	0	0	0.02	0	0	0	0	0	0.06	0	0.3	0.06	0.02	0	0	0.2	0	0.16	0.04	0	0	0.02	0	0	0
GAAGCCACTGATTATG-1	0.692308	0	0	0	0	0	0	0	0	0	0	0	0	0	0	0	0	0.153846	0	0.153846	0	0	0	0	0	0	0
GAAGCCTGCACATTCC-1	0.588235	0	0	0	0.147059	0.0294118	0	0	0	0	0	0	0	0	0	0	0	0.176471	0	0.0588235	0	0	0	0	0	0	0
GAAGCGTGAGGAATTT-1	0.347826	0	0	0	0	0	0.304348	0	0	0	0	0	0	0	0	0	0	0.0869565	0	0.26087	0	0	0	0	0	0	0
GAAGCTCGGACCCGTC-1	0.0816327	0	0	0	0.0204082	0	0	0	0	0	0	0	0	0	0	0	0	0.326531	0	0.530612	0	0	0.0204082	0.0204082	0	0	0
GAAGCTTGCTGACCGC-1	0.333333	0	0	0	0	0	0	0	0	0	0	0	0	0	0	0	0	0.057971	0	0.594203	0	0	0	0	0	0	0.0144928
GAAGTCAGTTGCACTA-1	0	0	0.473684	0	0	0	0	0	0	0	0	0	0	0	0	0.105263	0	0.105263	0	0.210526	0	0	0	0.105263	0	0	0
GAAGTCTCCCTAGCGA-1	0.375	0	0	0	0	0	0	0	0	0	0	0	0	0	0	0	0	0.125	0	0.5	0	0	0	0	0	0	0
GAAGTGATTTATCGTG-1	0.2	0	0	0	0	0	0	0	0	0	0	0	0	0	0	0.04	0	0.06	0	0.18	0.06	0	0.1	0.02	0	0	0.34
GAAGTGCTGGATAGCT-1	0.102564	0	0.025641	0.025641	0.025641	0.0512821	0	0	0	0	0	0	0	0	0	0.0512821	0	0.128205	0	0.512821	0	0	0	0.0769231	0	0	0
GAAGTTTCCACTCAAT-1	0.272727	0	0	0	0.0181818	0	0	0	0	0	0	0	0	0	0	0.0181818	0	0.0727273	0	0.218182	0.0727273	0	0	0.0545455	0	0.0181818	0.254545
GAATAGACGCGACCCA-1	0.342466	0	0.246575	0.0547945	0.0136986	0.0136986	0	0	0	0	0	0	0	0	0	0	0	0.0821918	0	0.0547945	0	0	0.0821918	0.0547945	0	0	0.0547945
GAATAGCCCTGCGGTC-1	0.309091	0	0	0	0.109091	0	0	0	0	0	0	0.127273	0	0	0	0	0	0.109091	0	0.236364	0.0363636	0	0	0.0181818	0	0	0.0545455
GAATAGTGCTCGATTA-1	0.145455	0	0.0545455	0	0	0	0	0	0	0	0	0	0	0	0	0	0	0.2	0	0.0727273	0	0.418182	0.0363636	0.0727273	0	0	0
GAATATTCGGAGTCCC-1	0.276596	0	0	0	0.0212766	0	0	0	0	0	0	0	0	0	0	0.0851064	0	0.0638298	0	0.446809	0.0638298	0	0	0.0425532	0	0	0
GAATCGCCGGACACGG-1	0.222222	0	0	0	0.111111	0	0	0	0	0	0	0	0.0277778	0	0	0.0277778	0	0.166667	0	0.388889	0	0	0	0.0277778	0	0.0277778	0
GAATCTATACTCGGAC-1	0.307692	0	0	0.025641	0.0512821	0.0512821	0	0	0	0.025641	0	0	0.025641	0	0	0	0	0.0769231	0	0.179487	0	0	0	0.230769	0	0	0.025641
GAATCTGAACATTCTC-1	0.0816327	0	0	0	0.0204082	0	0	0	0	0	0	0	0	0	0	0	0	0	0	0.204082	0.693878	0	0	0	0	0	0
GAATGCCGAAATGACC-1	0.0588235	0	0	0	0	0	0.779412	0	0	0	0	0	0	0	0	0	0	0.0441176	0	0.0441176	0.0735294	0	0	0	0	0	0
GAATGCGAATCGGTTC-1	0.333333	0	0.030303	0	0.0606061	0.242424	0	0	0	0	0	0	0	0	0	0.121212	0	0.121212	0	0.0606061	0	0	0	0	0	0	0.030303
GAATGGGCTTATCGAC-1	0.0238095	0	0	0	0	0.809524	0	0	0	0	0	0	0	0	0	0	0	0.047619	0	0.0238095	0.0238095	0	0	0.047619	0	0	0.0238095
GAATGTATGGCAGGTC-1	0.151515	0	0	0	0	0	0	0	0	0	0	0	0	0	0	0.030303	0	0.121212	0	0.363636	0.030303	0	0.0909091	0.030303	0	0	0.181818
GAATGTGGTCCGGATT-1	0.0833333	0	0	0	0.111111	0	0	0	0	0	0	0	0	0	0	0	0	0.0833333	0	0.694444	0.0277778	0	0	0	0	0	0
GAATGTTGGGTAATCT-1	0.0222222	0	0	0	0.0222222	0	0	0	0	0	0	0	0	0	0	0	0	0.2	0	0.755556	0	0	0	0	0	0	0
GAATTATAGTGAAAGG-1	0.40625	0	0	0	0	0	0.125	0.03125	0	0	0	0	0	0	0	0	0	0.0625	0	0.34375	0	0	0	0	0	0	0.03125
GAATTCACCCGGGTGT-1	0.117647	0	0	0	0	0	0	0	0	0	0	0	0	0	0	0	0	0.0588235	0	0.705882	0.117647	0	0	0	0	0	0
GAATTTCTCGCTGCAG-1	0.111111	0	0	0	0.0555556	0	0	0	0	0	0	0	0.0555556	0.0277778	0.277778	0	0	0.0555556	0	0.416667	0	0	0	0	0	0	0
GACAAACATATGCAGG-1	0.222222	0	0	0	0.197531	0	0	0	0	0	0	0	0	0	0	0.037037	0.0246914	0.17284	0	0.345679	0	0	0	0	0	0	0
GACAACGACCATTGAA-1	0.157895	0	0	0	0	0	0	0	0	0	0	0	0	0	0	0	0	0.210526	0	0.631579	0	0	0	0	0	0	0
GACAACGCAGCTTACG-1	0.0847458	0	0	0	0	0	0	0	0	0	0	0	0	0	0	0	0	0.135593	0	0.762712	0	0	0	0	0	0	0.0169492
GACACAAGGGAAGAAA-1	0.136364	0	0	0	0.0454545	0	0	0	0	0	0	0	0	0	0	0.0454545	0.0227273	0.0681818	0	0.386364	0.272727	0	0	0	0	0.0227273	0
GACACGAGTTAGAGGA-1	0	0	0	0	0	0	0	0	0	0.666667	0	0	0	0	0	0	0	0	0	0	0	0	0	0.333333	0	0	0
GACACTGAGTTCAGTG-1	0.285714	0	0	0	0	0	0	0	0	0	0	0	0	0	0	0	0	0.238095	0	0.333333	0	0	0.047619	0.047619	0	0.047619	0
GACAGATTTCTGGCTC-1	0.0666667	0	0	0	0	0.0444444	0.333333	0.377778	0	0	0.0222222	0	0	0	0	0	0	0.0888889	0	0.0444444	0.0222222	0	0	0	0	0	0
GACAGCCAGACCTGAC-1	0.184211	0	0	0	0	0	0	0	0	0	0	0	0	0	0	0	0	0	0	0.815789	0	0	0	0	0	0	0
GACAGGCACACACTAT-1	0.0555556	0.0277778	0	0	0	0	0	0	0	0	0	0	0.111111	0	0.222222	0	0	0.0833333	0	0.5	0	0	0	0	0	0	0
GACATACTGTCGCAGA-1	0.121212	0	0	0	0	0.636364	0	0	0	0	0	0	0	0	0	0.0606061	0	0.030303	0	0.0909091	0	0	0.030303	0	0	0	0.030303
GACATCGATTTATAAC-1	0.153846	0	0.461538	0	0.153846	0	0	0	0	0	0	0	0	0	0	0	0	0.0769231	0	0.153846	0	0	0	0	0	0	0
GACATTTCGCCCAGCC-1	0.2	0	0	0	0	0	0	0	0	0	0	0	0	0	0	0.0666667	0	0.2	0	0.533333	0	0	0	0	0	0	0
GACCAGAGCCCTGTAG-1	0.155556	0	0	0	0.0222222	0	0	0	0	0	0	0	0	0	0	0	0	0.155556	0	0.644444	0	0	0.0222222	0	0	0	0
GACCAGGTCATTCATA-1	0.320755	0	0	0	0.0377358	0.0377358	0	0	0	0	0	0	0	0	0	0.0377358	0	0.0754717	0	0.245283	0.0566038	0	0	0.169811	0	0.0188679	0
GACCCAATTATGATAC-1	0.113208	0	0	0	0.0188679	0	0	0	0	0	0	0	0	0	0.0943396	0	0	0.150943	0	0.584906	0	0	0	0	0	0	0.0377358
GACCCGTCGCCGGCTA-1	0.159091	0	0	0	0.0227273	0.0681818	0	0	0	0.0227273	0	0	0.0454545	0	0	0.0227273	0	0.0909091	0	0.181818	0.0227273	0	0.0227273	0.340909	0	0	0
GACCGACTGAAGCGTC-1	0.172414	0	0	0	0.0172414	0	0	0	0	0	0.137931	0	0.344828	0.12069	0	0	0.0172414	0.0344828	0	0.0862069	0.0517241	0	0	0.0172414	0	0	0
GACCGATTAAATATGT-1	0.0851064	0	0	0	0	0.446809	0.0638298	0.191489	0	0	0	0	0	0	0	0	0	0	0	0.106383	0.0425532	0	0	0.0212766	0	0	0.0425532
GACCGTCAGGTCGTGA-1	0.228571	0	0	0	0	0	0	0	0	0	0	0.0285714	0	0	0	0.0857143	0	0.171429	0	0.342857	0.0571429	0	0	0.0285714	0.0285714	0	0.0285714
GACCGTGCTGACGGTG-1	0.34	0	0	0	0.04	0	0	0	0	0	0	0	0	0	0	0	0	0.02	0	0.34	0.04	0	0.1	0.02	0	0	0.1
GACGACGATCCGCGTT-1	0.26087	0	0.173913	0	0	0	0	0	0	0	0	0	0	0	0	0	0	0.173913	0	0.217391	0.173913	0	0	0	0	0	0
GACGATATCACTGGGT-1	0.163265	0	0.0816327	0	0	0.265306	0	0.183673	0	0	0.0204082	0	0	0	0	0	0	0.0204082	0	0.204082	0.0408163	0	0	0.0204082	0	0	0
GACGCCGTAAAGGCTA-1	0.208333	0	0.0833333	0	0.0833333	0	0	0	0	0	0	0	0	0	0	0	0	0.375	0	0.166667	0	0	0.0833333	0	0	0	0
GACGCCTGTTGCAGGG-1	0.138889	0	0	0	0	0	0	0.0277778	0.0277778	0.222222	0.0277778	0.111111	0	0	0	0	0	0.111111	0	0.222222	0.0277778	0	0	0.0555556	0	0	0.0277778
GACGCTTGCTTCTAAA-1	0.3	0	0.166667	0	0.1	0	0	0	0	0	0	0	0	0	0	0.0333333	0	0.133333	0	0.233333	0	0	0.0333333	0	0	0	0
GACGGACCGCGTTCCT-1	0.309524	0	0	0.0238095	0.047619	0	0	0	0	0.0238095	0	0	0.0238095	0	0	0.0238095	0	0.119048	0	0.214286	0.047619	0	0	0.166667	0	0	0
GACGGGATGTCTTATG-1	0.0967742	0	0	0	0	0.677419	0	0	0	0	0	0	0	0	0	0	0	0.0645161	0	0.0322581	0.0967742	0	0.0322581	0	0	0	0
GACGGTCAATAGAAGC-1	0.269231	0	0	0	0	0	0.0384615	0	0	0.0384615	0	0	0	0	0	0	0	0.153846	0	0.5	0	0	0	0	0	0	0
GACGTGAGACTCCATG-1	0.130435	0	0	0	0	0	0	0	0.173913	0.217391	0	0	0	0	0	0	0	0.217391	0	0.130435	0	0	0.0434783	0.0869565	0	0	0
GACGTGTAGGGATTAT-1	0.075	0	0	0	0.025	0	0	0	0	0	0	0	0	0	0	0	0	0.175	0	0.725	0	0	0	0	0	0	0
GACGTTGCTCGGCGGC-1	0.571429	0	0	0	0.0285714	0.0857143	0	0	0	0	0	0	0	0	0	0.0571429	0	0.0857143	0	0.171429	0	0	0	0	0	0	0
GACTAACACAGCACCT-1	0.215686	0	0	0	0.176471	0	0	0	0	0.0196078	0	0	0	0	0	0.0588235	0.0588235	0.0980392	0	0.196078	0.0196078	0	0.0196078	0.117647	0	0	0.0196078
GACTAAGATCATGCAC-1	0.186047	0	0	0	0	0	0	0	0	0	0	0	0	0	0	0	0	0.116279	0	0.697674	0	0	0	0	0	0	0
GACTAAGTAGGCTCAC-1	0.745098	0	0	0	0.0980392	0	0	0	0	0	0	0	0	0	0	0	0.0196078	0	0	0.137255	0	0	0	0	0	0	0
GACTACAAAGCGGTGG-1	0.142857	0	0	0	0.0238095	0	0	0	0	0	0	0	0	0	0	0	0	0.142857	0	0.619048	0	0	0	0.0714286	0	0	0
GACTACAATTGCTCGT-1	0.175439	0	0	0	0.0526316	0.105263	0	0	0	0	0	0	0	0	0	0.0175439	0	0.0701754	0	0.245614	0.0526316	0	0.0526316	0.22807	0	0	0
GACTCCCAGAATAAGG-1	0	0	0	0	0	0	0	0	0	0	0	0	0	0	0	0	0	0.0909091	0	0.909091	0	0	0	0	0	0	0
GACTCCTTCCAATTGA-1	0.0731707	0	0	0	0	0	0.0243902	0.487805	0.097561	0	0	0	0	0	0	0	0	0.097561	0	0.121951	0.0731707	0	0	0.0243902	0	0	0
GACTCGCGGGAATGAC-1	0.272727	0	0	0	0	0	0	0	0	0	0	0	0	0	0	0	0	0.0454545	0	0.590909	0	0	0.0909091	0	0	0	0
GACTCGGTCGGCGGAT-1	0.166667	0	0	0	0	0	0	0	0	0	0	0	0	0	0	0	0	0.2	0	0.433333	0.0666667	0	0	0.133333	0	0	0
GACTGATTGGTCACAA-1	0.30303	0	0	0	0	0	0	0	0	0	0	0.030303	0	0	0	0	0	0.121212	0	0.272727	0.212121	0	0	0.0606061	0	0	0
GACTGCAAATCGAGCT-1	0.657143	0	0	0.0285714	0.0285714	0	0	0	0	0	0	0	0	0	0	0	0	0.142857	0	0.114286	0	0	0.0285714	0	0	0	0
GACTGCACCAGCCCAG-1	0.333333	0	0.0888889	0	0.111111	0	0	0	0	0	0	0	0	0	0	0	0	0.111111	0	0.266667	0	0	0	0.0666667	0	0	0.0222222
GACTGCGGCACGTGTA-1	0.0923077	0	0	0	0.0153846	0	0.538462	0.0769231	0	0.0153846	0.0153846	0	0	0	0	0	0	0.0461538	0	0.0615385	0.107692	0	0	0.0153846	0	0	0.0153846
GACTGCTGGTGAGAAA-1	0.214286	0	0	0	0.0238095	0	0.0238095	0.214286	0	0	0	0.0238095	0.047619	0.0714286	0.047619	0	0	0.0238095	0	0.214286	0.047619	0	0	0.047619	0	0	0
GACTGGGCGCCGCAAC-1	0.236842	0	0	0	0.0526316	0	0	0	0	0	0	0	0	0	0	0.0526316	0	0.0263158	0	0.526316	0.0263158	0	0.0263158	0	0	0	0.0526316
GAGAATCTCACGATCA-1	0.538462	0	0	0	0	0.153846	0	0	0	0	0	0	0	0	0	0.153846	0	0.0769231	0	0	0	0	0	0	0	0	0.0769231
GAGACCCTGCAACGCC-1	0.212121	0	0	0	0.030303	0	0.030303	0	0	0	0	0	0	0	0	0	0	0	0	0.333333	0.181818	0	0	0.0606061	0	0	0.151515
GAGACTGATGGGTAGA-1	0.12766	0	0	0	0.0212766	0	0	0	0	0	0	0	0	0	0	0	0	0.0851064	0	0.276596	0.489362	0	0	0	0	0	0
GAGACTTCGCGACCGA-1	0.148148	0	0.37037	0	0	0	0	0	0	0	0	0	0	0	0	0.037037	0	0.222222	0	0.0740741	0	0	0.111111	0.037037	0	0	0
GAGAGCGCAGTCCCTG-1	0.181818	0	0	0	0	0.727273	0	0	0	0	0	0	0	0	0	0.030303	0	0.030303	0	0.030303	0	0	0	0	0	0	0
GAGAGGGCGCGAGGTT-1	0.2	0	0.6	0	0	0	0	0	0	0	0	0	0	0	0	0	0	0.0666667	0	0.133333	0	0	0	0	0	0	0
GAGAGGTGCATTCTGG-1	0	0	0.727273	0	0	0	0	0	0	0	0	0	0	0	0	0	0	0.181818	0	0.0909091	0	0	0	0	0	0	0
GAGATCTGCTTGGCAT-1	0.105263	0	0	0	0	0	0	0	0	0	0	0	0	0	0	0	0	0.0526316	0	0.842105	0	0	0	0	0	0	0
GAGATCTGTCACTCCG-1	0.1	0	0	0	0.02	0	0	0	0	0	0	0	0	0	0	0.1	0.02	0.08	0	0.42	0.26	0	0	0	0	0	0
GAGATCTTCCATGACA-1	0.25641	0	0	0	0	0	0	0	0	0	0	0	0	0	0	0	0	0.102564	0	0.641026	0	0	0	0	0	0	0
GAGATGGGAGTCGACA-1	0.5	0	0.0714286	0	0	0	0	0	0	0	0	0	0	0	0	0	0	0.107143	0	0.142857	0	0	0.0714286	0.0357143	0	0	0.0714286
GAGCACCTGTGTCCAG-1	0.217391	0	0	0	0.456522	0	0	0	0	0	0	0	0	0	0	0	0.0434783	0.173913	0	0.108696	0	0	0	0	0	0	0
GAGCATCAACAACTTG-1	0.103448	0	0	0	0.0344828	0	0	0	0	0	0	0	0	0	0.206897	0	0	0.172414	0	0.448276	0	0	0	0	0.0344828	0	0
GAGCATCATCCCTGGG-1	0.25	0	0	0	0	0	0	0	0	0	0	0	0	0	0.03125	0	0	0.03125	0	0.59375	0	0	0	0.03125	0.03125	0.03125	0
GAGCCACGGTAGTAGG-1	0.0909091	0	0	0	0	0.121212	0	0	0	0.0606061	0	0	0	0	0	0	0	0.151515	0	0.181818	0.0606061	0	0.030303	0.30303	0	0	0
GAGCCGAGCGTTTATT-1	0.171429	0	0	0	0.0285714	0	0	0	0	0	0	0	0	0	0	0	0	0.0571429	0	0.485714	0.142857	0	0	0.0857143	0	0	0.0285714
GAGCGAGGGAGTACCG-1	0.0681818	0	0.0227273	0.0454545	0	0.181818	0	0	0	0.0227273	0	0	0	0	0	0.0227273	0	0.0909091	0	0.227273	0.0454545	0	0.0227273	0.227273	0.0227273	0	0
GAGCGCGCACGAGTAG-1	0	0	0	0	0.142857	0	0	0	0	0	0	0	0	0	0	0	0	0.571429	0	0.285714	0	0	0	0	0	0	0
GAGCGCTGTTAGGTAA-1	0.0925926	0	0	0	0.0555556	0	0	0	0	0	0	0	0.351852	0.0555556	0.203704	0	0	0.111111	0	0.111111	0	0	0.0185185	0	0	0	0
GAGCTAAGGGCATATC-1	0.125	0	0	0	0	0	0	0	0	0	0	0	0	0	0	0	0	0.25	0	0.458333	0.0416667	0	0	0.125	0	0	0
GAGCTCTCGGACCTAA-1	0.0641026	0	0	0	0.025641	0	0	0	0	0.025641	0.141026	0.025641	0.397436	0.0512821	0	0	0	0.0897436	0	0.141026	0.0128205	0	0	0.025641	0	0	0
GAGCTGTCGTCTCGGA-1	0.521739	0	0	0	0	0	0	0	0	0	0	0	0	0	0	0	0	0	0	0.347826	0.0869565	0	0	0	0	0	0.0434783
GAGGAATGGAGAGGTT-1	0.205128	0	0	0	0.025641	0	0	0	0	0	0	0	0.0512821	0	0.230769	0.0512821	0	0.102564	0	0.333333	0	0	0	0	0	0	0
GAGGAGTAATTCCTAC-1	0.12	0	0	0	0	0.04	0	0	0	0	0	0	0	0	0	0.02	0	0.12	0	0.32	0.08	0	0.04	0.2	0	0.04	0.02
GAGGCCCGACTCCGCA-1	0.148148	0	0	0	0	0	0	0	0	0	0	0.0740741	0	0	0	0	0	0.592593	0	0.111111	0.037037	0	0	0	0	0	0.037037
GAGGCTATCAAAGTCG-1	0.214286	0.0238095	0	0	0	0	0	0	0	0	0	0	0	0	0	0	0	0.142857	0	0.619048	0	0	0	0	0	0	0
GAGGGAGTCAGATCGC-1	0.106667	0	0	0	0	0	0	0	0	0	0	0.0266667	0.493333	0	0.0933333	0	0	0.0266667	0	0.146667	0.0533333	0	0	0.0266667	0	0	0.0266667
GAGGGCATCGCGTATC-1	0.0909091	0	0	0	0	0	0	0	0	0	0.227273	0.0681818	0.340909	0	0	0	0	0.0681818	0	0.136364	0.0454545	0	0	0.0227273	0	0	0
GAGGGCGCAGCTCTGC-1	0.222222	0	0	0	0.0444444	0	0	0	0	0	0	0	0	0	0	0	0	0.177778	0	0.4	0.0222222	0	0.0444444	0.0666667	0	0	0.0222222
GAGGGTAGTAACAAAG-1	0.155556	0	0	0	0.0444444	0	0	0	0	0	0	0	0	0	0	0	0	0.0888889	0	0.711111	0	0	0	0	0	0	0
GAGGTACATCCATCTT-1	0.171429	0	0	0.0285714	0.0285714	0.0857143	0	0	0	0	0	0	0	0	0	0.0285714	0	0.142857	0	0.314286	0	0	0.0285714	0.171429	0	0	0
GAGGTCCCAAAGATCT-1	1	0	0	0	0	0	0	0	0	0	0	0	0	0	0	0	0	0	0	0	0	0	0	0	0	0	0
GAGGTCTTAGTGGGTC-1	0.236842	0	0	0	0.0263158	0.0526316	0	0	0	0	0	0	0	0	0	0.0526316	0	0.105263	0	0.157895	0	0	0	0.236842	0.105263	0	0.0263158
GAGTAAGGCCACGGGA-1	0.0851064	0	0	0	0	0	0	0.0212766	0.0425532	0.0212766	0.106383	0	0.297872	0.0851064	0	0	0	0.0425532	0	0.148936	0.0425532	0	0	0.0851064	0.0212766	0	0
GAGTACGGGTATACAA-1	0.166667	0	0	0	0.0416667	0.0625	0	0	0	0.0416667	0	0	0	0	0	0	0	0.0416667	0	0.270833	0.0625	0	0.0208333	0.25	0	0	0.0416667
GAGTAGATACTAGTTG-1	0.338235	0	0.0441176	0	0.0735294	0.338235	0.0294118	0.0147059	0	0	0	0.0147059	0	0	0	0	0	0.0441176	0	0.0441176	0.0441176	0	0	0	0	0	0.0147059
GAGTATACCCTAATCA-1	0.244444	0	0	0	0	0.0222222	0	0.444444	0	0	0	0	0	0	0	0	0	0.0222222	0	0.2	0.0666667	0	0	0	0	0	0
GAGTATGCCCGCCTTG-1	0.222222	0	0.333333	0	0	0	0	0	0	0	0	0	0	0	0	0	0	0.333333	0	0.111111	0	0	0	0	0	0	0
GAGTATGCGCGTGCAT-1	0.633333	0	0	0	0.1	0	0	0	0	0	0	0	0	0	0	0.0333333	0	0.0666667	0	0.166667	0	0	0	0	0	0	0
GAGTCAGACCAGAATC-1	0.0909091	0	0.477273	0.0454545	0.0454545	0	0	0	0	0	0	0	0	0	0	0.0227273	0	0.0909091	0	0.0909091	0	0	0.0454545	0.0227273	0	0	0.0681818
GAGTCCGCTTACCGGA-1	0.263158	0	0	0	0.0526316	0	0	0	0	0	0	0	0	0	0	0.0263158	0	0.105263	0	0.473684	0.0526316	0	0.0263158	0	0	0	0
GAGTCGACAGACCCTC-1	0.025641	0	0	0	0	0.717949	0.102564	0	0	0	0	0	0	0	0	0	0	0	0	0.0512821	0	0	0	0.025641	0	0	0.0769231
GAGTGTGCGGTACCCA-1	0.214286	0	0.375	0	0.0535714	0	0	0	0	0	0	0	0	0	0	0.0357143	0	0.0357143	0	0.125	0.0535714	0	0.0178571	0.0892857	0	0	0
GAGTTGATGGCAATTT-1	0.106383	0	0	0	0.0212766	0	0	0	0	0	0	0	0	0	0.12766	0	0	0.148936	0	0.595745	0	0	0	0	0	0	0
GATAAATCGGTGGATG-1	0.285714	0	0	0.0571429	0.0285714	0	0	0	0	0	0	0	0	0	0	0	0	0.142857	0	0.2	0.0857143	0	0	0.142857	0	0	0.0571429
GATAACTCGCACTGTG-1	0.0294118	0	0	0	0	0	0	0	0	0	0	0	0	0	0	0	0	0.117647	0	0.852941	0	0	0	0	0	0	0
GATAAGGCAGATGCAA-1	0	0	0	0	0	0	0	0.333333	0.333333	0.222222	0	0	0	0	0	0	0	0	0	0	0.111111	0	0	0	0	0	0
GATACGATGGGAGTCA-1	0.135135	0	0.594595	0	0.027027	0	0	0	0	0	0	0	0	0	0	0.027027	0	0.027027	0	0.135135	0	0	0.027027	0.027027	0	0	0
GATAGAACCCGCTAGG-1	0.333333	0	0	0	0	0	0	0	0	0	0	0	0	0	0	0	0	0.333333	0	0.333333	0	0	0	0	0	0	0
GATAGGTAACGTTGAC-1	0.333333	0	0	0	0.025641	0	0	0	0	0	0	0	0	0	0	0	0	0.205128	0	0.384615	0	0	0.025641	0.025641	0	0	0
GATAGTGCGAGTAAGT-1	0.217391	0	0	0	0.0434783	0.195652	0	0.326087	0	0.0217391	0	0	0	0	0	0	0	0.0434783	0	0.0652174	0.0652174	0	0	0.0217391	0	0	0
GATATCAAGCAGGAGC-1	0.0434783	0	0	0	0	0.804348	0	0	0	0	0	0	0	0	0	0	0	0.0217391	0	0.0217391	0.0869565	0	0	0	0	0	0.0217391
GATATCTCATGCAATA-1	0.0740741	0	0	0	0.037037	0	0	0	0	0.037037	0	0	0	0	0	0	0	0.148148	0	0.555556	0.037037	0	0	0.037037	0.037037	0	0.037037
GATATGAGACACTAAC-1	0.0909091	0	0	0	0.113636	0	0	0	0	0	0	0	0	0	0	0	0	0.0681818	0	0.727273	0	0	0	0	0	0	0
GATATGCGGTAGCCAA-1	0.166667	0	0	0	0.047619	0	0	0	0	0	0	0.0238095	0	0	0	0.047619	0	0.119048	0	0.357143	0	0	0.0238095	0.0952381	0.0238095	0	0.0952381
GATATGGATTACGCGG-1	0.2	0	0	0	0	0	0	0.1	0.25	0.2	0	0.025	0	0	0	0	0	0.025	0	0.05	0.15	0	0	0	0	0	0
GATATTGAGATTGGCG-1	0.526316	0	0	0	0	0	0	0	0	0	0	0	0	0	0	0	0	0.157895	0	0.263158	0	0	0.0526316	0	0	0	0
GATATTTCCTACATGG-1	0.268293	0	0	0	0	0	0	0	0	0	0	0	0	0	0	0.0731707	0	0.0487805	0	0.365854	0.0243902	0	0	0.121951	0.0243902	0	0.0731707
GATCAACATAAAGGGA-1	0.08	0	0	0	0.04	0	0	0	0	0	0	0.42	0.04	0	0.02	0	0	0.1	0	0.1	0.04	0.12	0	0.04	0	0	0
GATCATTCCAAACATT-1	0.275862	0	0	0	0	0	0	0	0	0	0	0	0	0	0	0	0	0.0344828	0	0.37931	0.310345	0	0	0	0	0	0
GATCCCTTTATACTGC-1	0.0909091	0	0	0	0.0454545	0	0	0	0	0	0	0	0	0	0	0	0	0.0681818	0	0.568182	0.227273	0	0	0	0	0	0
GATCCGGGAATTAACA-1	0.1	0	0	0	0	0	0	0	0	0	0	0.05	0	0	0	0.025	0	0.125	0	0.6	0.1	0	0	0	0	0	0
GATCCTAAATCGGGAC-1	0.184211	0	0	0	0	0.0263158	0	0	0	0	0	0.0263158	0	0	0	0	0	0.131579	0	0.394737	0.0789474	0	0.105263	0.0526316	0	0	0
GATCCTCGACACTGGC-1	0.384615	0	0	0	0.0769231	0	0	0	0	0	0	0	0	0	0	0	0	0.346154	0	0.115385	0	0	0.0769231	0	0	0	0
GATCCTCTTGCGCTTA-1	0.0793651	0	0	0.015873	0	0.253968	0	0	0	0	0	0	0	0	0	0.015873	0	0.15873	0	0.15873	0.031746	0	0	0.253968	0.015873	0	0.015873
GATCGACACTATCTGA-1	0.506849	0	0	0	0	0	0	0	0	0	0	0	0	0	0	0	0	0.123288	0	0.369863	0	0	0	0	0	0	0
GATCGCGGGCTCTCCA-1	0.264706	0	0	0	0.0294118	0	0	0	0	0	0	0	0	0	0	0.0588235	0	0.0882353	0	0.235294	0.323529	0	0	0	0	0	0
GATCGCTATATCTCAG-1	0.196078	0	0	0	0.0392157	0	0	0	0	0	0	0	0.0196078	0	0.0392157	0	0	0.0588235	0	0.627451	0.0196078	0	0	0	0	0	0
GATCGCTGTGGTGCGT-1	0.05	0	0	0	0	0.725	0	0	0	0	0	0	0	0	0	0	0	0.025	0	0.15	0.05	0	0	0	0	0	0
GATCGGATAGAACCAT-1	0.193548	0	0	0	0	0	0	0	0.16129	0.129032	0.0322581	0.0322581	0	0	0	0.0322581	0	0.129032	0	0.129032	0.129032	0	0	0.0322581	0	0	0
GATCGGCGATAAGTCG-1	0.015625	0	0	0	0.015625	0.40625	0.375	0	0	0	0	0	0	0	0	0.015625	0	0.078125	0	0.03125	0.046875	0	0	0	0	0	0.015625
GATCGGTGGCCATAAC-1	0.257143	0	0	0	0.0285714	0	0	0	0	0	0	0	0	0	0	0.0571429	0	0.314286	0	0.257143	0.0857143	0	0	0	0	0	0
GATCGTGACTGATATC-1	0.1	0	0	0	0	0	0	0	0	0	0	0.02	0	0	0	0	0	0.1	0	0.56	0.18	0	0.02	0.02	0	0	0
GATCTAACCGTATTCA-1	0.14	0	0	0	0	0.3	0.32	0.04	0	0	0	0	0	0	0	0.02	0	0.02	0	0.04	0.08	0	0	0.02	0	0	0.02
GATCTGCTATCTAAGG-1	0.196721	0	0	0	0.0491803	0.278689	0.0163934	0.393443	0	0	0	0.0163934	0	0	0	0	0	0.0163934	0	0.0327869	0	0	0	0	0	0	0
GATCTTCATTGTCCTC-1	0.210526	0	0	0	0.0526316	0.157895	0	0	0	0	0	0	0	0	0	0.210526	0	0.210526	0	0.157895	0	0	0	0	0	0	0
GATCTTGGAGGGCATA-1	0.0487805	0	0	0	0.0243902	0	0	0	0	0	0	0	0	0	0	0	0	0.0731707	0	0.756098	0.0487805	0	0.0487805	0	0	0	0
GATCTTTGCAGGGTAT-1	0.208333	0	0.5	0	0	0	0	0	0	0	0	0	0	0	0	0	0	0.166667	0	0.125	0	0	0	0	0	0	0
GATGACAAGTAGGGCA-1	0.173913	0	0.217391	0	0	0.0434783	0	0	0	0	0	0	0	0	0	0.0434783	0	0.347826	0	0.130435	0.0434783	0	0	0	0	0	0
GATGACGATGATCGCG-1	0.351852	0	0	0.037037	0.12963	0.0555556	0	0	0	0.0185185	0	0	0	0	0	0	0	0.0555556	0	0.166667	0.0740741	0	0.037037	0.0185185	0	0	0.0555556
GATGATTTGAAACTGG-1	0.08	0	0	0	0	0	0	0	0.12	0.44	0	0.04	0	0	0	0	0	0.04	0	0.16	0.12	0	0	0	0	0	0
GATGCCACACTACAGC-1	0.0454545	0	0	0	0.0227273	0	0	0.0454545	0.0227273	0.0681818	0.25	0.0454545	0.0681818	0	0	0	0	0.295455	0	0.136364	0	0	0	0	0	0	0
GATGCCAGCAGAAGGC-1	0.06	0	0	0	0.04	0	0.64	0.1	0	0	0	0	0	0	0	0	0	0.1	0	0.02	0.02	0	0	0.02	0	0	0
GATGCCTTCTGCGGCA-1	0.0967742	0	0	0	0.0322581	0.0322581	0	0.0322581	0.0322581	0.451613	0.0967742	0.0645161	0	0	0	0	0	0.0645161	0	0.0645161	0.0322581	0	0	0	0	0	0
GATGCGAATGGTATTA-1	0.0714286	0	0	0	0	0.690476	0.0714286	0	0	0	0	0	0	0	0	0.047619	0	0	0	0.047619	0	0	0	0.047619	0	0	0.0238095
GATGCGTCCTGCATTC-1	0.0666667	0	0	0	0	0	0	0	0	0	0	0	0	0	0	0.155556	0	0.0444444	0	0.333333	0.4	0	0	0	0	0	0
GATGCTACAAGCGCCT-1	0.227273	0	0.0454545	0	0	0	0	0	0	0	0	0	0	0	0	0	0	0.136364	0	0.454545	0.0454545	0	0	0.0909091	0	0	0
GATGCTGTATTTCATC-1	0.0769231	0	0	0	0.025641	0	0	0	0	0	0	0	0	0	0	0	0	0.179487	0	0.717949	0	0	0	0	0	0	0
GATGGCGCACACATTA-1	0.057971	0	0	0	0.0144928	0	0	0	0.0289855	0.0144928	0.130435	0.0434783	0.318841	0.0144928	0	0	0	0.0434783	0	0.173913	0.101449	0	0	0.0434783	0.0144928	0	0
GATGGTGCCCTAGGCA-1	0.166667	0	0	0	0.0208333	0.354167	0	0	0	0.0208333	0	0	0	0	0	0.0416667	0	0.0416667	0	0.104167	0.104167	0	0.0208333	0.0833333	0.0208333	0.0208333	0
GATGTAACGAACCACC-1	0.0943396	0	0	0	0.0566038	0	0	0	0	0	0	0	0	0	0	0	0	0.358491	0	0.415094	0	0	0.0188679	0.0566038	0	0	0
GATGTCCGGATCACAT-1	0.0454545	0	0.0227273	0	0	0.0227273	0	0	0	0	0.204545	0.0227273	0.318182	0.0681818	0	0	0	0.159091	0	0.0909091	0.0454545	0	0	0	0	0	0
GATGTCGGTCAACTGC-1	0.113636	0	0	0.0227273	0.0454545	0.136364	0	0	0	0	0	0	0.0227273	0	0	0.0227273	0	0.0227273	0	0.386364	0.0681818	0	0	0.136364	0	0	0.0227273
GATGTGTTGTCACAAG-1	0.177778	0	0	0.0222222	0.0444444	0.111111	0	0	0	0	0	0	0	0	0	0.0666667	0	0.0888889	0	0.266667	0.0222222	0	0	0.2	0	0	0
GATGTTCAATCCACGA-1	0.307692	0	0.0384615	0	0.115385	0	0	0	0	0	0	0	0	0	0	0	0	0.192308	0	0.269231	0	0	0	0.0769231	0	0	0
GATGTTTGTGCGAGAT-1	0.030303	0	0	0	0	0	0	0	0	0	0.136364	0	0.606061	0.0454545	0	0	0	0.0757576	0	0.106061	0	0	0	0	0	0	0
GATTAATCCTGGCTCA-1	0.0769231	0	0	0	0.0192308	0	0.5	0.153846	0	0	0	0	0	0	0	0	0	0.0576923	0	0.0769231	0.0961538	0	0	0	0	0	0.0192308
GATTACTGAATTTGGG-1	0.0740741	0	0.703704	0	0.037037	0	0	0	0	0	0	0	0	0	0	0	0	0	0	0.0740741	0	0	0.0740741	0.037037	0	0	0
GATTCCCTTGTCGCAG-1	0.15625	0	0	0	0.0625	0	0	0	0	0	0	0	0	0	0	0.0625	0	0	0	0.28125	0.4375	0	0	0	0	0	0
GATTCCGCGTTTCCGT-1	0.196078	0	0	0	0.0196078	0	0	0	0	0	0	0	0	0	0	0.0588235	0	0.0784314	0	0.392157	0.196078	0	0.0196078	0.0196078	0	0	0.0196078
GATTCCTATACGGCGC-1	0.2	0	0	0	0.04	0	0	0	0.04	0.08	0.08	0	0.2	0	0	0.04	0	0.2	0	0.04	0.04	0	0	0.04	0	0	0
GATTCGACGGTTCACG-1	0.119048	0	0	0	0.0714286	0	0	0	0	0	0	0.0238095	0	0	0	0	0	0.214286	0	0.452381	0.0952381	0	0.0238095	0	0	0	0
GATTGACACTCTGCTC-1	0.116279	0	0	0.0465116	0.0465116	0.0930233	0.0232558	0	0	0.0232558	0	0	0	0	0	0.0697674	0	0	0	0.186047	0.0232558	0	0	0.27907	0.0232558	0.0232558	0.0465116
GATTGCTCCAGTTGCA-1	0.209302	0	0	0	0.0232558	0	0	0	0	0	0	0	0	0	0	0	0	0.0930233	0	0.651163	0	0	0	0.0232558	0	0	0
GCAAACCCTACATTAT-1	0.27907	0	0.418605	0	0	0	0	0	0	0	0	0	0	0	0	0	0	0.0697674	0	0.116279	0.116279	0	0	0	0	0	0
GCAAACCTTGGCCATA-1	0.282051	0	0.461538	0	0.0769231	0	0	0	0	0	0	0	0	0	0	0	0	0.025641	0	0.0769231	0	0	0	0.0769231	0	0	0
GCAAAGGGCGTTAGCC-1	0	0	0	0	0	0	0	0	0.117647	0.411765	0.0588235	0.0882353	0	0	0	0.0294118	0	0.0882353	0	0.0588235	0.0588235	0	0	0.0588235	0	0	0.0294118
GCAAATATTACGCTTT-1	0.0454545	0	0	0	0	0	0	0	0	0	0	0	0	0	0	0	0	0.0909091	0	0.863636	0	0	0	0	0	0	0
GCAAATGAGGACACTT-1	0.0816327	0	0	0	0	0.795918	0	0	0	0	0	0	0	0	0	0.0612245	0	0	0	0	0.0612245	0	0	0	0	0	0
GCAACACACTAGAACT-1	0.02	0	0	0	0	0	0	0	0	0	0	0	0.68	0.16	0	0	0	0.02	0	0.08	0.04	0	0	0	0	0	0
GCAACCACCAGACCGG-1	0.214286	0	0	0	0.0357143	0	0	0	0	0	0	0	0	0	0	0.0357143	0	0.142857	0	0.357143	0.107143	0	0	0.0357143	0	0	0.0714286
GCAACCACGGCCGCGT-1	0.0833333	0	0.583333	0	0	0	0	0	0	0	0	0	0	0	0	0	0	0.166667	0	0.0833333	0	0	0	0	0	0	0.0833333
GCAAGAATTCCTTGGC-1	0.611111	0	0	0	0.0555556	0	0	0	0	0	0	0	0	0	0	0.111111	0	0.222222	0	0	0	0	0	0	0	0	0
GCAAGATGTGTTCGCG-1	0.178571	0	0	0	0	0	0	0	0	0	0	0	0	0	0	0.0357143	0	0.142857	0	0.357143	0.107143	0	0.0714286	0	0	0	0.107143
GCAAGTGCACAGAGAA-1	0.22449	0	0	0	0	0.0204082	0	0	0	0	0	0	0	0	0	0	0	0.163265	0	0.469388	0	0	0.0204082	0.0816327	0	0	0.0204082
GCAAGTGTAAAGCATG-1	0.265625	0	0.015625	0	0.046875	0.125	0	0.3125	0	0.015625	0	0	0	0	0	0.015625	0	0.09375	0	0.0625	0.015625	0	0.03125	0	0	0	0
GCACAAACCCTAGATG-1	0.0681818	0	0	0	0.0909091	0	0	0	0.0454545	0.0681818	0.0909091	0.0454545	0.0227273	0.340909	0	0	0	0.0454545	0	0.0681818	0.0227273	0	0.0227273	0.0681818	0	0	0
GCACAACCTCGGGCGT-1	0.0652174	0	0	0	0.0869565	0	0.23913	0.413043	0	0	0	0	0	0	0	0	0	0.0434783	0	0.0869565	0.0434783	0	0	0.0217391	0	0	0
GCACAAGTGTCGGAAG-1	0.0652174	0	0	0.0869565	0.0434783	0.130435	0	0	0	0.0217391	0	0	0	0	0	0.0434783	0	0.130435	0	0.217391	0.0434783	0	0.0869565	0.0869565	0	0	0.0434783
GCACACGCCCATGGTC-1	0.0895522	0	0	0	0.0149254	0.0895522	0.686567	0	0	0	0	0	0	0	0	0.0149254	0	0.0298507	0	0.0149254	0.0298507	0	0	0.0298507	0	0	0
GCACGCCTACTTAGAT-1	0.681818	0	0	0.136364	0	0	0	0	0	0	0	0	0	0	0	0	0	0.0909091	0	0.0909091	0	0	0	0	0	0	0
GCACTAGTCGCGCTAT-1	0.139535	0	0	0	0.0697674	0.0930233	0	0	0	0.0232558	0	0	0	0	0	0	0	0.116279	0	0.232558	0.0232558	0	0	0.302326	0	0	0
GCACTCCCACAGTCCC-1	0.0512821	0	0	0	0.153846	0	0	0	0	0	0	0	0	0	0.102564	0	0	0.0769231	0	0.589744	0	0	0	0	0	0.025641	0
GCACTGCCTACCTTTA-1	0	0	0	0	0	0	0	0	0	0	0	0	0	0	0	0	0	0	0	1	0	0	0	0	0	0	0
GCACTGTGCAAATGTA-1	0.128205	0	0	0	0	0	0	0	0	0.025641	0.230769	0.025641	0.128205	0.025641	0.025641	0	0	0.153846	0	0.179487	0.025641	0	0	0.0512821	0	0	0
GCAGATCCATAAGACT-1	0.390244	0	0	0.365854	0.0243902	0	0	0	0	0	0	0	0	0	0	0.0731707	0	0.097561	0	0.0243902	0.0243902	0	0	0	0	0	0
GCAGATCCTCGCAAAT-1	0.0588235	0	0	0	0	0.352941	0.411765	0	0	0	0	0	0	0	0	0	0	0.0196078	0	0.0392157	0.117647	0	0	0	0	0	0
GCAGATTAGGGATATC-1	0.111111	0	0	0	0	0	0.037037	0	0	0	0	0	0	0	0	0	0	0.37037	0	0.444444	0	0	0	0.037037	0	0	0
GCAGCACACAGCCCAG-1	0.169811	0	0	0	0.132075	0	0	0	0	0	0	0	0	0	0	0	0	0.0754717	0	0.622642	0	0	0	0	0	0	0
GCAGCGGTGGGCATTA-1	0.195652	0	0	0	0.130435	0	0	0	0.130435	0.173913	0	0.0217391	0	0	0	0	0	0.0434783	0	0.130435	0.108696	0	0.0217391	0.0434783	0	0	0
GCAGCTATGGACAGGT-1	0.189189	0	0	0	0	0	0	0	0	0	0	0.027027	0	0	0	0	0	0.135135	0	0.405405	0.0540541	0	0.135135	0.027027	0	0	0.027027
GCAGGAACTTAGATCT-1	0.027027	0	0	0	0	0	0	0	0	0	0.135135	0.027027	0.27027	0.297297	0.027027	0	0	0.0540541	0	0.0540541	0	0	0	0.108108	0	0	0
GCAGGACTATAGAATA-1	0.176471	0	0.352941	0	0.0588235	0	0	0	0	0	0	0	0	0	0	0	0	0.235294	0	0.176471	0	0	0	0	0	0	0
GCAGGTAGAGTATGGT-1	0.294118	0	0	0	0	0	0	0	0	0	0	0	0	0	0	0	0	0.117647	0	0.323529	0.0294118	0	0.0294118	0.0882353	0	0	0.117647
GCATACGAGGTCTTTA-1	0.107143	0	0	0	0	0	0	0.214286	0	0.142857	0	0.107143	0	0	0	0.0357143	0	0.178571	0	0.0714286	0.0357143	0	0	0.107143	0	0	0
GCATAGAGCACTCAGG-1	0.1875	0	0	0	0	0	0	0	0	0	0	0	0	0	0	0	0	0.03125	0	0.65625	0.125	0	0	0	0	0	0
GCATCCCTAACTTTGA-1	0.16	0	0	0	0.02	0.02	0	0	0	0.04	0	0	0.02	0	0	0	0	0.04	0	0.24	0.14	0	0.02	0.24	0	0	0.06
GCATGAGGGACGCGGC-1	0.333333	0	0	0	0.037037	0	0	0	0	0	0	0	0	0	0	0	0	0.0740741	0	0.407407	0.111111	0	0	0	0	0	0.037037
GCATGGGTACTGACGC-1	0.378378	0	0	0	0.0540541	0.351351	0	0	0	0	0	0	0	0	0	0.0810811	0	0.027027	0	0.027027	0	0	0.027027	0	0	0	0.0540541
GCATTCAAGGCAACGC-1	0.0263158	0	0	0	0.0263158	0	0	0	0	0	0	0	0	0	0	0	0	0.157895	0	0.763158	0	0	0	0	0	0.0263158	0
GCATTCGAAATGAACA-1	0.025974	0	0	0	0	0.012987	0.727273	0.0909091	0	0	0	0	0	0	0	0.012987	0	0.038961	0	0.0519481	0.038961	0	0	0	0	0	0
GCATTGACTTGCGGAA-1	0.0243902	0	0	0	0	0.853659	0	0	0	0	0	0	0	0	0	0.0243902	0	0	0	0.0487805	0.0487805	0	0	0	0	0	0
GCATTGTAATTCATAT-1	0.12766	0	0	0	0.106383	0	0	0	0	0	0	0	0	0	0.0425532	0	0	0.0851064	0	0.617021	0	0	0	0	0	0.0212766	0
GCCAACCATTTCCGGA-1	0.108108	0	0	0	0	0	0	0	0	0	0	0	0	0	0	0	0.027027	0.0810811	0	0.783784	0	0	0	0	0	0	0
GCCAAGAATACTTCTG-1	0.03125	0	0	0	0.0625	0	0	0.40625	0.1875	0.0625	0	0.09375	0	0	0	0	0	0.03125	0	0.03125	0.09375	0	0	0	0	0	0
GCCAATAGGGCATCTC-1	0.305556	0	0	0	0.0277778	0	0.0277778	0	0	0	0	0	0	0	0	0.0277778	0	0.0555556	0	0.361111	0.0833333	0	0	0.0277778	0	0	0.0833333
GCCACAATTTAAGGAC-1	0.571429	0	0	0	0	0	0	0	0	0	0	0	0	0	0	0.142857	0	0.285714	0	0	0	0	0	0	0	0	0
GCCAGGAAAGAACACT-1	0.0851064	0	0.0425532	0	0.0212766	0.297872	0.0212766	0.404255	0	0	0.0212766	0	0	0	0	0	0	0	0	0.0425532	0.0212766	0	0.0425532	0	0	0	0
GCCAGGAGTAACCGAT-1	0.375	0	0	0	0.0833333	0	0	0	0	0	0	0.0416667	0	0	0	0	0	0.0416667	0	0.416667	0	0	0.0416667	0	0	0	0
GCCAGGCGTTCGCATG-1	0.0638298	0	0	0	0.0212766	0	0	0	0	0	0	0	0	0	0	0	0.0212766	0.148936	0	0.617021	0.0212766	0	0.0638298	0.0425532	0	0	0
GCCATATTGCACACAG-1	0.185185	0	0	0	0	0	0	0	0	0	0	0.037037	0	0	0	0	0	0	0	0.666667	0.037037	0	0	0.037037	0.037037	0	0
GCCATCGAGCTGCGTG-1	0.0416667	0	0.333333	0	0	0	0	0	0	0	0	0	0	0	0	0.0416667	0	0.208333	0	0.0416667	0	0	0.0833333	0.166667	0	0	0.0833333
GCCATTAGCCTCAAAC-1	0.0833333	0	0	0	0	0.0277778	0	0	0.0555556	0.444444	0.0833333	0.138889	0	0	0	0	0	0	0	0.0555556	0.0833333	0	0	0.0277778	0	0	0
GCCCACCAAGGCTGTC-1	0.0681818	0	0	0	0.0227273	0	0	0	0	0	0	0	0.227273	0.136364	0.318182	0	0	0.0227273	0	0.204545	0	0	0	0	0	0	0
GCCCAGTTGGTATGCC-1	0.208333	0	0	0	0.0625	0.0416667	0	0	0	0	0	0	0.0208333	0	0	0.0208333	0.0208333	0.0625	0	0.1875	0.166667	0	0	0.145833	0	0	0.0625
GCCCATGGGTGCAATG-1	0.285714	0	0	0	0	0.0204082	0	0	0	0	0	0	0	0	0	0.0408163	0	0.102041	0	0.163265	0.0612245	0	0.0816327	0.163265	0	0	0.0816327
GCCCGACTTCTTCCCG-1	0	0	0.938462	0	0	0	0	0	0	0	0	0	0	0	0	0.0153846	0	0.0153846	0	0	0.0307692	0	0	0	0	0	0
GCCCGAGAGTCTAAAT-1	0.030303	0	0	0	0.030303	0.424242	0.181818	0.151515	0	0	0	0	0	0	0	0.030303	0	0.0606061	0	0.0606061	0.030303	0	0	0	0	0	0
GCCCGATCTGTGGTCG-1	0.0123457	0	0.864198	0	0.0246914	0	0	0	0	0	0	0	0	0	0	0.0123457	0	0.0123457	0	0.0493827	0.0123457	0	0.0123457	0	0	0	0
GCCCGATGCCCAGTTC-1	0.333333	0	0	0	0.333333	0	0	0	0	0	0	0	0	0	0	0	0.047619	0.190476	0	0.0952381	0	0	0	0	0	0	0
GCCCGCGCGTAAACGG-1	0.155556	0	0	0.666667	0	0	0	0	0	0	0	0	0	0	0	0.0222222	0	0.111111	0	0.0222222	0	0	0	0	0	0	0.0222222
GCCCGCGCGTTTGACA-1	0.25	0	0	0	0.075	0.025	0	0	0	0	0	0	0.025	0	0	0	0	0.125	0	0.35	0	0	0.025	0.125	0	0	0
GCCCGTAATACCTTCT-1	0.0384615	0	0	0	0	0	0	0	0	0	0	0	0	0	0	0	0	0.0384615	0	0.923077	0	0	0	0	0	0	0
GCCCTAGCCGTCGCGA-1	0.02	0	0	0	0.02	0	0	0	0	0	0.04	0	0.52	0.24	0.02	0	0	0.02	0	0.06	0	0	0	0.06	0	0	0
GCCGAAATTCCTACGT-1	0.222222	0	0	0	0.0666667	0	0	0	0	0	0	0	0	0	0	0	0	0.0888889	0	0.555556	0.0222222	0	0	0.0222222	0	0	0.0222222
GCCGACCCACGACTGC-1	0.303571	0	0	0	0.0535714	0	0	0	0	0	0	0.0892857	0.0178571	0	0.0178571	0	0	0.25	0	0.267857	0	0	0	0	0	0	0
GCCGATTGGCCAAGCT-1	0.185185	0	0	0	0.0925926	0	0	0	0	0	0	0	0	0	0	0.037037	0	0.037037	0	0.296296	0.240741	0	0.0925926	0	0	0	0.0185185
GCCGCATTAGTCCGGC-1	0.2	0	0	0	0	0	0.05	0.05	0.05	0.25	0	0	0	0	0	0	0	0.15	0	0.15	0.1	0	0	0	0	0	0
GCCGCTAGATACGCAG-1	0.473684	0	0	0	0.0526316	0	0	0	0	0	0	0	0	0	0	0	0	0.0526316	0	0.105263	0	0	0.0526316	0.105263	0	0	0.157895
GCCGCTTGTGAGAAAC-1	0.148148	0	0.037037	0	0	0	0	0	0	0	0	0	0	0	0	0	0	0.185185	0	0.62963	0	0	0	0	0	0	0
GCCGGAAACACATCTT-1	0.075	0	0	0	0.025	0.075	0	0	0	0	0	0	0	0	0	0.025	0	0.05	0	0.25	0.075	0	0.05	0.325	0.025	0	0.025
GCCGGGTTAGGGTCGC-1	0.26	0	0	0	0.04	0	0	0	0	0	0	0	0	0	0	0.06	0	0.06	0	0.16	0.16	0	0.16	0	0	0	0.1
GCCGGTCGTATCTCTC-1	0.361111	0	0	0	0.0833333	0	0	0	0	0	0	0	0	0	0	0.0277778	0.0277778	0.194444	0	0.305556	0	0	0	0	0	0	0
GCCGGTTTGGGCGGAT-1	0.216216	0	0	0	0.027027	0	0.027027	0.540541	0.0540541	0	0	0	0	0	0	0.027027	0	0	0	0.0810811	0	0	0	0.027027	0	0	0
GCCTAGCGATCTGACC-1	0.173913	0	0	0	0	0.0434783	0	0	0	0.0217391	0	0	0.0217391	0	0	0	0	0.130435	0	0.304348	0.0217391	0	0.0434783	0.195652	0	0	0.0434783
GCCTATAGTGTCAGGG-1	0.235294	0	0	0	0	0	0	0	0	0	0	0	0	0	0	0	0	0	0	0.470588	0	0	0.0588235	0.117647	0	0	0.117647
GCCTATGCTGGGCCTT-1	0.392157	0	0.0196078	0.0392157	0.0784314	0.0588235	0	0	0	0.0196078	0	0	0	0.0196078	0	0.0392157	0	0.117647	0	0.0784314	0.0392157	0	0.0784314	0	0	0	0.0196078
GCCTATTCCGATATAG-1	0.047619	0	0	0	0	0	0	0	0	0	0.047619	0	0.5	0.0714286	0.0238095	0.0238095	0	0.142857	0	0.119048	0.0238095	0	0	0	0	0	0
GCCTATTTGCTACACA-1	0.131579	0	0	0	0.0526316	0	0	0	0	0	0	0	0	0	0	0	0	0.0526316	0	0.263158	0	0	0.0526316	0.394737	0	0	0.0526316
GCCTCATCTGGAAATA-1	0.288889	0	0.177778	0.177778	0.0222222	0.133333	0	0	0	0	0	0	0	0	0	0.0222222	0	0.111111	0	0.0222222	0.0222222	0	0	0.0222222	0	0	0
GCCTCTATACATAGCA-1	0.0761905	0	0.00952381	0.666667	0.0285714	0	0	0	0	0	0	0	0	0	0	0.047619	0	0.0285714	0	0.0285714	0.0285714	0	0.0666667	0	0	0	0.0190476
GCCTGCTACACTGAGA-1	0.307692	0	0	0	0.0512821	0	0	0	0	0	0	0	0	0	0	0	0	0.128205	0	0.282051	0.179487	0	0.025641	0	0.025641	0	0
GCCTTCAGCCCTACCG-1	0.121951	0	0.0243902	0.0243902	0.0243902	0.0487805	0	0	0	0.0243902	0	0	0	0	0	0	0.0243902	0.097561	0	0.268293	0.0487805	0	0.0243902	0.243902	0.0243902	0	0
GCCTTGTATATGCAGT-1	0.0727273	0	0	0	0	0.781818	0.0363636	0	0	0	0	0	0	0	0	0	0	0.0181818	0	0.0727273	0.0181818	0	0	0	0	0	0
GCCTTTGTCAGTGGAC-1	0	0	0	0	0	0.878788	0	0	0	0	0	0	0	0	0	0.030303	0	0	0	0.030303	0.030303	0	0	0	0	0	0.030303
GCGAAACTTAACTGGA-1	0.0434783	0	0	0	0	0	0	0	0	0	0	0	0	0	0	0	0	0.347826	0	0.608696	0	0	0	0	0	0	0
GCGAAGCCATACCCGT-1	0.08	0	0	0.04	0	0	0.2	0.04	0	0	0	0	0	0	0	0	0	0.16	0	0.48	0	0	0	0	0	0	0
GCGACCCAACCATCTG-1	0.0227273	0	0.386364	0	0.0454545	0	0	0	0	0	0	0	0	0	0	0	0.0227273	0.295455	0	0.0681818	0.0681818	0.0681818	0.0227273	0	0	0	0
GCGACGATAGTTGTAC-1	0.25	0	0	0	0.0454545	0	0	0	0	0	0	0	0	0	0	0	0	0.409091	0	0.295455	0	0	0	0	0	0	0
GCGAGAAACGGGAGTT-1	0.37931	0	0	0	0.37931	0.0344828	0	0	0	0	0	0	0	0	0	0.0689655	0	0.0689655	0	0.0689655	0	0	0	0	0	0	0
GCGAGAGGCCATGTAA-1	0.1	0	0.05	0	0	0.05	0	0	0	0.05	0	0	0	0	0	0	0	0.1	0	0.4	0	0	0.1	0.05	0	0	0.1
GCGAGGCCCGAGCAGA-1	0.290909	0	0	0	0.0181818	0	0	0	0	0	0	0	0	0	0	0.0181818	0	0.0727273	0	0.163636	0	0	0.0545455	0.0363636	0	0.0181818	0.327273
GCGAGTTCTGCAAAGA-1	0.16129	0	0	0.0322581	0.16129	0	0.129032	0	0	0	0	0	0	0	0	0	0	0.0645161	0	0.451613	0	0	0	0	0	0	0
GCGATTCTGGAAGCAG-1	0.0810811	0	0	0.027027	0.027027	0.108108	0	0	0	0.027027	0	0	0	0	0	0.027027	0	0.108108	0	0.351351	0.027027	0	0.0540541	0.162162	0	0	0
GCGATTGTTAACGTTA-1	0.121951	0	0	0	0	0	0	0	0	0	0	0	0	0	0	0	0	0.219512	0	0.658537	0	0	0	0	0	0	0
GCGCAAATATATTCAA-1	0.0666667	0	0	0	0	0	0	0	0	0	0	0	0	0	0	0	0	0.733333	0	0.0333333	0.0666667	0.1	0	0	0	0	0
GCGCAAGAGCGCGCTG-1	0.428571	0	0	0	0	0	0	0	0	0	0	0	0	0	0	0	0	0.428571	0	0	0	0.142857	0	0	0	0	0
GCGCATCCAGTCAGCA-1	0.285714	0	0	0	0.047619	0.047619	0	0	0	0	0	0	0	0	0	0	0	0.047619	0	0.52381	0	0	0.047619	0	0	0	0
GCGCCGTTCCACGATA-1	0.130435	0	0	0	0	0	0	0	0	0	0	0	0	0	0	0	0	0	0	0.326087	0.543478	0	0	0	0	0	0
GCGCGATGGGTCAAGT-1	0.139535	0	0	0	0.0232558	0	0	0	0	0	0.0465116	0	0.232558	0.116279	0.162791	0	0	0.0697674	0	0.209302	0	0	0	0	0	0	0
GCGCGGTCTAGTAACT-1	0.590909	0	0	0	0.0454545	0	0	0	0	0	0	0	0	0	0	0	0	0.136364	0	0.227273	0	0	0	0	0	0	0
GCGCGTCATTGGTACA-1	0	0	0	0	0.695652	0	0	0	0	0	0	0	0	0	0	0	0	0.130435	0	0.173913	0	0	0	0	0	0	0
GCGCTAAGTATGCATG-1	0.267857	0	0	0	0.0178571	0.0714286	0	0	0	0	0	0	0	0	0	0.0357143	0	0.142857	0	0.196429	0.0178571	0	0.0178571	0.160714	0.0535714	0	0.0178571
GCGCTAATTGAATAGA-1	0.115385	0	0	0	0.0576923	0	0.0192308	0	0	0	0	0	0	0	0	0.0384615	0	0.134615	0	0.5	0.134615	0	0	0	0	0	0
GCGCTATGCCGAGGCA-1	0.097561	0	0	0	0.268293	0	0	0	0	0	0	0	0	0	0	0	0	0.0487805	0	0.463415	0.0487805	0	0.0243902	0	0	0.0487805	0
GCGCTGATCCAGACTC-1	0.117647	0	0	0	0	0	0	0	0	0	0	0	0	0	0	0	0	0.117647	0	0.558824	0.0588235	0	0.0588235	0	0	0	0.0882353
GCGCTGCTTTGCATTT-1	0.125	0	0	0	0.03125	0.03125	0	0	0	0	0	0	0	0	0	0	0	0.1875	0	0.40625	0	0	0	0.125	0	0	0.09375
GCGGACCGCGTTGTGG-1	0.0454545	0	0.818182	0	0	0	0	0	0	0	0	0	0	0	0	0	0	0	0	0.0454545	0.0454545	0	0	0.0454545	0	0	0
GCGGAGAAACTTCGCA-1	0.1	0	0.05	0	0	0	0	0	0	0	0	0	0	0	0	0	0	0.45	0	0.25	0	0	0.1	0	0	0	0.05
GCGGAGAGGGAGAACG-1	0.454545	0	0	0	0.151515	0	0	0	0	0	0	0	0	0	0	0	0	0.0757576	0	0.257576	0.0151515	0	0.0151515	0.030303	0	0	0
GCGGCAAAGTATTGCC-1	0.138889	0	0	0	0	0	0	0	0	0	0	0.25	0.0277778	0	0	0	0	0.388889	0	0	0.0277778	0.111111	0	0.0555556	0	0	0
GCGGCTCTGACGTACC-1	0.0350877	0	0.894737	0	0	0	0	0	0	0	0	0	0	0	0	0	0	0.0350877	0	0.0350877	0	0	0	0	0	0	0
GCGGGAACCAGGCCCT-1	0.121951	0	0	0	0.0243902	0.0243902	0	0	0	0.0243902	0	0	0	0	0	0.0243902	0	0.0731707	0	0.536585	0.0487805	0	0	0.0731707	0	0.0243902	0.0243902
GCGGTAACCCAAATGA-1	0.0816327	0	0	0	0	0.142857	0.632653	0	0	0	0	0	0	0	0	0.0204082	0	0	0	0.0204082	0.0408163	0	0	0.0204082	0	0	0.0408163
GCGGTCCCTAGACGCA-1	0.114286	0	0	0	0	0.0571429	0	0	0	0	0	0	0	0	0	0.0285714	0	0.142857	0	0.371429	0.0571429	0	0	0.171429	0.0285714	0	0.0285714
GCGGTGAACTGCGCTC-1	0.16	0	0	0	0	0	0	0.04	0	0	0	0.04	0	0	0	0	0	0.04	0	0.56	0	0	0	0.08	0.04	0	0.04
GCGGTTCCCTATCATG-1	0.25	0	0.166667	0	0	0	0	0	0	0	0	0	0	0	0	0	0	0.166667	0	0.25	0	0	0	0.166667	0	0	0
GCGTAAATGGCCATAA-1	0.714286	0	0	0	0	0	0	0	0	0	0	0	0	0	0	0	0	0	0	0.285714	0	0	0	0	0	0	0
GCGTCCAGCTCGTGGC-1	0.108108	0	0.027027	0	0	0	0	0.0540541	0.0810811	0.108108	0.108108	0.027027	0	0	0	0	0	0.216216	0	0.162162	0.108108	0	0	0	0	0	0
GCGTCCCTAAGACATA-1	0.183099	0	0	0	0.0140845	0	0	0	0	0	0	0.028169	0.507042	0	0	0	0	0.056338	0	0.112676	0.028169	0	0	0.028169	0	0	0.0422535
GCGTCGAAATGTCGGT-1	0.153846	0	0	0	0.025641	0.025641	0	0	0	0	0	0	0	0	0	0.025641	0	0.179487	0	0.435897	0.0512821	0	0	0.0769231	0	0	0.025641
GCGTCGCCAGGGTGAT-1	0	0	0.934783	0	0	0	0	0	0	0	0	0	0	0	0	0.0108696	0	0.0108696	0	0.0217391	0	0	0.0108696	0	0	0	0.0108696
GCGTCTCTGCATTGGG-1	0.275	0	0.275	0	0.05	0	0	0	0	0	0	0	0	0	0	0	0	0.125	0	0.225	0.05	0	0	0	0	0	0
GCGTGGTACTGGGTTA-1	0.5	0	0	0	0	0	0	0	0	0	0	0	0	0	0	0	0	0	0	0.375	0	0	0	0	0	0	0.125
GCGTGTATGTCGTATT-1	0.193548	0	0	0.0322581	0.0645161	0.0322581	0	0	0	0.016129	0	0	0.0322581	0	0	0.0322581	0	0.0322581	0	0.145161	0.0483871	0	0.016129	0.274194	0	0.0806452	0
GCGTTATATTTGGAAC-1	0.0454545	0	0	0	0.0151515	0	0.787879	0	0	0	0	0	0	0	0	0	0	0.0606061	0	0.0909091	0	0	0	0	0	0	0
GCGTTCGGAGACCGGG-1	0.268293	0	0	0	0.097561	0	0	0	0	0	0	0.121951	0	0	0	0	0	0.0487805	0	0.390244	0.0243902	0	0.0487805	0	0	0	0
GCTAAACCTGAGGTGA-1	0	0	0	0	0	0	0	0	0.166667	0.166667	0	0.0833333	0	0	0	0	0	0.25	0	0.25	0.0833333	0	0	0	0	0	0
GCTAAGTAAAGGCGAT-1	0.0877193	0	0	0	0	0.0350877	0.649123	0.0175439	0	0	0	0	0	0	0	0.0175439	0	0.0526316	0	0.0526316	0.0701754	0	0	0.0175439	0	0	0
GCTAAGTAGTTTCTCT-1	0.121212	0	0	0	0.030303	0	0	0	0	0	0	0	0	0	0	0	0	0.212121	0	0.575758	0.0606061	0	0	0	0	0	0
GCTAATACCGAATGCC-1	0.171429	0	0	0	0	0.0285714	0	0	0	0	0	0	0	0	0	0	0	0.114286	0	0.628571	0	0	0	0.0285714	0	0.0285714	0
GCTACACTGTCCGAAC-1	0.53125	0	0	0	0.09375	0.03125	0	0	0	0	0	0	0	0	0	0.03125	0.03125	0.1875	0	0.0625	0	0	0	0.03125	0	0	0
GCTACAGTACGGACCG-1	0.03125	0	0	0	0	0	0	0	0.03125	0.28125	0.125	0.125	0	0	0	0.03125	0	0.0625	0	0.15625	0	0	0	0.09375	0	0	0.0625
GCTACGACTTATTGGG-1	0.203704	0	0	0	0.0185185	0	0	0	0	0	0	0	0	0	0	0.037037	0	0.0185185	0	0.37037	0.277778	0	0.0555556	0	0	0	0.0185185
GCTACTATAGTAGAGT-1	0	0	0	0	0	0	0	0	0	0	0	0	0	0	0	0	0	1	0	0	0	0	0	0	0	0	0
GCTAGACCGTCTACTG-1	0	0	0	0	0.2	0	0	0	0	0	0	0	0	0	0	0	0.0571429	0.0857143	0	0.657143	0	0	0	0	0	0	0
GCTAGCAGGGAGTGGG-1	0.1	0	0	0	0.133333	0	0	0	0	0	0	0	0	0	0	0	0	0	0	0.433333	0.166667	0	0.0333333	0.0666667	0.0333333	0	0.0333333
GCTAGCGATAGGTCTT-1	0.14	0	0	0	0	0	0	0	0	0.1	0.02	0.18	0.36	0.08	0.02	0	0	0.02	0	0.04	0.02	0	0.02	0	0	0	0
GCTAGCTTGAATAGCT-1	0.0188679	0	0.773585	0	0	0	0	0	0	0	0	0	0	0	0	0	0	0.0566038	0	0.0566038	0.0566038	0	0	0.0377358	0	0	0
GCTAGGCACCACGGAG-1	0.26087	0	0	0.0217391	0.195652	0	0	0	0	0	0	0	0	0	0	0	0	0.217391	0	0.304348	0	0	0	0	0	0	0
GCTAGTAGAGCTTGTA-1	0.153846	0	0	0	0	0	0	0	0	0	0	0	0	0	0	0	0	0.0961538	0	0.384615	0.346154	0	0	0.0192308	0	0	0
GCTAGTTTCATTGAGG-1	0.129032	0	0	0	0	0	0	0	0	0	0	0	0	0	0	0	0	0.129032	0	0.741935	0	0	0	0	0	0	0
GCTATACGTCTCGGAC-1	0.276596	0	0.0212766	0	0.446809	0	0	0	0	0	0	0	0	0	0	0	0	0.148936	0	0.0638298	0	0	0.0212766	0	0	0	0.0212766
GCTATCATACTCATGG-1	0.024	0	0	0.92	0	0	0	0	0	0	0	0	0	0	0	0.04	0	0.008	0	0	0	0	0.008	0	0	0	0
GCTATCGCGGCGCAAC-1	0.1	0	0	0	0	0	0	0	0.1	0.4	0	0	0	0	0	0	0	0.1	0	0.3	0	0	0	0	0	0	0
GCTATGCCAGCTTATG-1	0.285714	0	0	0	0.0357143	0.392857	0	0	0	0	0	0	0	0	0	0.0357143	0	0.107143	0	0.107143	0	0	0	0.0357143	0	0	0
GCTCAATCCGTTTATT-1	0.307692	0	0	0	0.153846	0	0	0	0	0	0	0	0	0	0	0	0	0.538462	0	0	0	0	0	0	0	0	0
GCTCAATGTAATACCG-1	0.189655	0	0	0	0.0344828	0.37931	0.0172414	0.275862	0	0	0	0.0344828	0	0	0	0.0172414	0	0	0	0.0172414	0.0344828	0	0	0	0	0	0
GCTCATTACTGCATGT-1	0.25	0	0	0	0	0	0	0	0	0	0	0	0	0	0	0.03125	0	0	0	0.375	0.09375	0	0.0625	0.03125	0	0	0.15625
GCTCCGGACGTTGATA-1	0.5	0	0	0	0.1	0	0	0	0	0	0	0	0	0	0	0	0	0.2	0	0.1	0	0	0	0	0	0	0.1
GCTCCTGACATACTGG-1	0.08	0	0.16	0	0	0	0	0	0	0.04	0	0	0.04	0	0	0	0	0.68	0	0	0	0	0	0	0	0	0
GCTCGCGGTTCCGCTC-1	0.0491803	0	0	0	0	0.0327869	0.786885	0	0	0	0	0	0	0	0	0	0	0.0163934	0	0.0655738	0	0	0	0	0	0	0.0491803
GCTCGCTCATGTCCAA-1	0.473684	0	0	0.0526316	0	0.105263	0	0	0	0.0526316	0	0	0	0	0	0	0	0.0526316	0	0.0526316	0	0	0.0526316	0	0	0	0.157895
[truncated: 1,245 more rows]

## Sheet: S3 Spotiphy
Supplementary Table S3: Ground truth and estimations of cell type proportions in AD sample
	Astro	BCell	CA	DG	Endo	L2/3 IT CTX	L4 IT CTX	L4/5 IT CTX	L5 IT CTX	L5 PT CTX	L5/6 IT CTX	L5/6 NP CTX	L6 CT CTX	L6 IT CTX	L6b CTX	Lamp5	Macrophage	Microglia	Neutrophil	Oligo	Pvalb	SUB	Sncg	Sst	Sst Chodl	TCell	Vip
AAACACCAATAACTGC-1	0.142885	0.00098163	0.00146512	0.000841676	0.0184754	0.0174108	0.000921382	0.00112004	0.20975	0.0252823	0.117229	0.000741449	0.196252	0.00156546	0.00221455	0.000597505	0.0103555	0.0427909	0.00358044	0.0909402	0.0540846	0.000833934	0.000624317	0.000632153	0.00328115	0.0469564	0.00818618
AAACAGAGCGACTCCT-1	0.238186	0.000580835	0.0880492	0.0064404	0.0237327	0.0623126	0.000798809	0.00124277	0.00231385	0.025957	0.00131144	0.00110216	0.00108974	0.0015425	0.0203002	0.020795	0.000707315	0.0560553	0.000337352	0.166154	0.0298964	0.00666832	0.00212573	0.00126445	0.140106	0.10014	0.000790948
AAACAGCTTTCAGAAG-1	0.144926	0.000453242	0.00109619	0.000909461	0.0247919	0.116934	0.30775	0.0111009	0.0660646	0.00135115	0.117654	0.000586854	0.000847333	0.00101124	0.00158667	0.000722748	0.000548199	0.029344	0.00489415	0.0639386	0.0266138	0.000647571	0.000374927	0.0011609	0.0284	0.0456958	0.000595993
AAACAGGGTCTATATT-1	0.0822852	0.00313256	0.0563238	0.0064095	0.0162229	0.00217465	0.00251659	0.00169381	0.131176	0.110467	0.125301	0.00100804	0.00194926	0.00133629	0.00281471	0.00465897	0.000901867	0.0338311	0.0011667	0.251925	0.0618491	0.000973802	0.00419135	0.00141705	0.0420726	0.0516853	0.00051561
AAACCGGGTAGGTACC-1	0.231803	0.000998217	0.361838	0.0429644	0.0397459	0.00227234	0.000807184	0.000838842	0.0112321	0.000822893	0.0352014	0.000519383	0.00095519	0.00193515	0.000929747	0.00382294	0.00177607	0.0748454	0.00341295	0.0837837	0.00627971	0.000599059	0.000688652	0.00070247	0.0220235	0.0687152	0.000486443
AAACCGTTCGTCCAGG-1	0.124435	0.000436011	0.0361594	0.502492	0.0214754	0.0815939	0.00175358	0.00175058	0.0581294	0.00125744	0.0197453	0.000507199	0.000729962	0.00187042	0.000688977	0.000727896	0.0127656	0.00658376	0.0151697	0.042175	0.0171245	0.00060289	0.00211281	0.0016415	0.0154384	0.032204	0.000428465
AAACCTCATGAAGTTG-1	0.0948777	0.00213035	0.0163373	0.00502912	0.0280965	0.155899	0.000812137	0.00101568	0.022056	0.002607	0.205193	0.00059037	0.127183	0.0043517	0.0209474	0.000707408	0.000528647	0.0773801	0.0043211	0.143488	0.0143563	0.000646715	0.000371519	0.00202428	0.036068	0.032653	0.00032871
AAACGAAGAACATACC-1	0.208046	0.00326395	0.0695	0.0812103	0.0422447	0.200522	0.000973444	0.00189208	0.0259594	0.00182874	0.00109438	0.000673171	0.000975483	0.00133411	0.0102709	0.0116107	0.00209106	0.0181832	0.0212553	0.110885	0.0525246	0.00516229	0.000564248	0.000987292	0.0273822	0.0982863	0.00127942
AAACGAAGATGGAGTA-1	0.269226	0.000881107	0.00100243	0.00120694	0.0730426	0.250697	0.00869467	0.0019464	0.0221387	0.00140418	0.103776	0.000737493	0.000793937	0.00303397	0.00136734	0.0146727	0.0174707	0.0540328	0.0037401	0.0675239	0.0295336	0.00114605	0.000998022	0.00107948	0.024625	0.0444547	0.000775198
AAACGAGACGGTTGAT-1	0.167962	0.000528269	0.00142471	0.0023138	0.0375243	0.0502608	0.00230171	0.0015009	0.0457622	0.0122889	0.00384495	0.000772798	0.00070768	0.00125944	0.000872046	0.00150015	0.00153438	0.230646	0.000392294	0.328068	0.0746611	0.023821	0.000648147	0.000794023	0.00508349	0.00302443	0.000503235
AAACGGGTTGGTATCC-1	0.142694	0.00159369	0.0010185	0.000810979	0.0186075	0.42003	0.00303338	0.00117672	0.0727519	0.0014417	0.0409098	0.000494407	0.00101176	0.000958697	0.0010646	0.000679391	0.00083202	0.038174	0.00133182	0.0522004	0.0495838	0.000657024	0.000334326	0.00923812	0.0981822	0.0408341	0.000354422
AAACTAACGTGGCGAC-1	0.113097	0.00260641	0.00922735	0.00127091	0.0242652	0.00121744	0.000810987	0.00107111	0.0597645	0.0570321	0.00144474	0.00115097	0.00116259	0.00108694	0.00173266	0.00349227	0.00060087	0.0581326	0.000512271	0.264788	0.148032	0.000988739	0.00261585	0.00107245	0.179736	0.0620468	0.00104222
AAACTCGTGATATAAG-1	0.223274	0.000582252	0.0192725	0.00880121	0.0402675	0.00264723	0.00138171	0.00129004	0.0361372	0.0663892	0.00143032	0.00157253	0.00121335	0.00160055	0.0426378	0.00801413	0.000665309	0.0552231	0.00471	0.163513	0.0523876	0.024075	0.000767611	0.00330402	0.1136	0.124436	0.000807447
AAACTGCTGGCTCCAA-1	0.180513	0.000588681	0.0057662	0.0400533	0.0423349	0.0436238	0.0167538	0.00179089	0.0913177	0.00370714	0.00460216	0.0011069	0.000835223	0.00118529	0.00100037	0.000776384	0.00939327	0.11962	0.00668874	0.248892	0.0916222	0.0460709	0.0011771	0.000655039	0.000951476	0.0381673	0.000807621
AAACTTAATTGCACGC-1	0.168448	0.000416731	0.000872045	0.000935658	0.0328874	0.538802	0.00859508	0.00129497	0.0284105	0.00100175	0.0364352	0.000453201	0.00069133	0.00124129	0.000768243	0.000721542	0.000507954	0.0197698	0.00067424	0.0539517	0.0328251	0.000568088	0.000321873	0.000623834	0.0125441	0.0558977	0.000341278
AAACTTGCAAACGTAT-1	0.127804	0.00513241	0.0988493	0.000911311	0.0201565	0.0139179	0.000862911	0.00085522	0.0013912	0.0011338	0.165245	0.000540187	0.00451447	0.00160567	0.0837751	0.000614146	0.000657816	0.0644678	0.00357769	0.368974	0.00964855	0.000675871	0.00029851	0.000654745	0.00826999	0.0151576	0.000307105
AAAGACATGAAGTTTA-1	0.144441	0.000430181	0.192485	0.00418591	0.0183298	0.181605	0.000756096	0.00140068	0.0361791	0.0023679	0.00117314	0.00123277	0.00131878	0.00134934	0.0590261	0.00191901	0.000611672	0.0887718	0.000280255	0.0323182	0.125591	0.00307699	0.000392236	0.000667706	0.0397077	0.0599632	0.00042008
AAAGACCCAAGTCGCG-1	0.130605	0.00143025	0.0917857	0.122051	0.0285952	0.179363	0.00106435	0.00134974	0.102797	0.00185681	0.00118972	0.000592508	0.000982289	0.000951683	0.00159846	0.00423592	0.000506291	0.0543939	0.0157049	0.0895204	0.0473012	0.00277678	0.0014855	0.00131828	0.0556946	0.0603863	0.000463172
AAAGACTGGGCGCTTT-1	0.159457	0.00134247	0.00133543	0.00153818	0.0328882	0.0989378	0.184282	0.0108364	0.130032	0.00248639	0.0674404	0.000633939	0.000940557	0.00139745	0.000848092	0.00112769	0.000771408	0.0191613	0.0465016	0.0841832	0.114367	0.000758137	0.000334347	0.00117364	0.00954433	0.0273026	0.000378355
AAAGGCCCTATAATAC-1	0.102786	0.00116712	0.0125696	0.00779514	0.0293879	0.0608315	0.00085043	0.000989995	0.0799489	0.00155072	0.209225	0.000647516	0.198973	0.00275551	0.0013643	0.00105411	0.000467564	0.0557598	0.000448635	0.0959188	0.0417941	0.000647299	0.000416385	0.00437148	0.0356815	0.0522475	0.000351004
AAAGGCTCTCGCGCCG-1	0.160862	0.00110091	0.0147398	0.0547326	0.0302276	0.0459783	0.0128509	0.0209315	0.182062	0.0363279	0.0101227	0.00278787	0.00083735	0.00180164	0.00101416	0.00140734	0.00111219	0.0733555	0.00523572	0.177107	0.0823267	0.02146	0.00407575	0.00100578	0.0096569	0.0463328	0.000546089
AAAGGGATGTAGCAAG-1	0.0833923	0.000617246	0.00149553	0.000978888	0.0314067	0.00152193	0.000876781	0.000775663	0.00143907	0.00119683	0.000945579	0.00070026	0.00075215	0.000942713	0.00443829	0.0012032	0.000540999	0.0157376	0.0366503	0.539677	0.169457	0.002142	0.000661773	0.000978457	0.0652967	0.0357381	0.000437478
AAAGGGCAGCTTGAAT-1	0.10791	0.000645954	0.0200113	0.00131525	0.0221968	0.00893467	0.00102368	0.00116311	0.0279399	0.00113389	0.333599	0.000848475	0.0215656	0.00217006	0.00164228	0.000792573	0.000480331	0.000533785	0.18664	0.16417	0.0685578	0.000681676	0.00151176	0.000873273	0.0221615	0.000746374	0.000750377
AAAGGTAAGCTGTACC-1	0.220245	0.0055771	0.00210243	0.00684596	0.050825	0.00115942	0.000679768	0.000912827	0.00173461	0.05657	0.000871871	0.000759257	0.000891302	0.000940285	0.00103331	0.0375232	0.000654403	0.0510051	0.000626742	0.227159	0.125082	0.0117684	0.00101914	0.00156703	0.109217	0.0824782	0.000752384
AAAGTAGCATTGCTCA-1	0.0674212	0.000328722	0.746774	0.00165715	0.0138475	0.00104695	0.000818111	0.000652627	0.0126955	0.000715309	0.000787736	0.000409086	0.000549341	0.000730862	0.000476502	0.00068453	0.0107001	0.00790027	0.00049398	0.0426363	0.000340715	0.00454948	0.000468041	0.000442887	0.0173611	0.0651177	0.000394388
AAAGTCACTGATGTAA-1	0.182811	0.000570473	0.073077	0.0299391	0.0183351	0.143494	0.00113459	0.00135381	0.0100179	0.00120071	0.00130497	0.000607977	0.000945631	0.00106905	0.0129066	0.00769886	0.000700049	0.0272032	0.0138302	0.344562	0.043829	0.000699315	0.000577915	0.000577371	0.0111116	0.0699359	0.000506968
AAAGTCGACCCTCAGT-1	0.161643	0.000688338	0.0182919	0.00151546	0.0247332	0.136209	0.00144814	0.00130209	0.16748	0.157601	0.00943856	0.000879088	0.000995007	0.0012577	0.00094645	0.000672137	0.000431944	0.0874567	0.000478129	0.135322	0.0458075	0.00104217	0.000655733	0.0010931	0.0137372	0.0284556	0.000418769
AAAGTGTGATTTATCT-1	0.207614	0.000501024	0.00134401	0.00089226	0.046143	0.0111989	0.00570071	0.00187942	0.00605823	0.00453282	0.00441394	0.000598284	0.000732773	0.00114211	0.000672163	0.000673639	0.00441832	0.0802293	0.000958591	0.470895	0.0429524	0.0106649	0.00041125	0.000561581	0.0263198	0.0680756	0.000415899
AAAGTTGACTCCCGTA-1	0.196401	0.000953397	0.00116878	0.000876943	0.0330019	0.00906936	0.00188735	0.00348801	0.0239965	0.0321593	0.00162502	0.00736074	0.000861575	0.0013929	0.0345709	0.00128961	0.0018426	0.0617958	0.000819672	0.279495	0.133763	0.0604849	0.0123647	0.000774866	0.0256345	0.0716498	0.00127173
AAATAACCATACGGGA-1	0.130634	0.000616653	0.0503403	0.0277618	0.0336828	0.0351992	0.000909524	0.00156699	0.0016674	0.0838914	0.00117978	0.00742406	0.00170883	0.00156046	0.00790878	0.0223329	0.00680836	0.0579099	0.0012305	0.340643	0.0158743	0.0104404	0.000935146	0.000927376	0.073584	0.0826329	0.000628632
AAATACCTATAAGCAT-1	0.235064	0.000514079	0.00256974	0.0249857	0.029038	0.0550715	0.0356425	0.00324864	0.0347952	0.015679	0.00289225	0.000626789	0.000848748	0.0014705	0.00100106	0.000782582	0.000594347	0.143782	0.00261127	0.262678	0.0990432	0.0275202	0.000528773	0.000617895	0.00164175	0.0162873	0.000465121
AAATAGGGTGCTATTG-1	0.232056	0.000738609	0.00305344	0.0048758	0.0327521	0.0014645	0.000937341	0.000993563	0.0243501	0.0150262	0.00138343	0.000885638	0.0199104	0.00124434	0.00930178	0.00188244	0.00282007	0.0639883	0.0138708	0.273925	0.23475	0.00108133	0.000766915	0.00123389	0.00935115	0.0464899	0.000867272
AAATCGCGGAAGGAGT-1	0.216219	0.00048808	0.00139908	0.00865779	0.0154014	0.492799	0.00161069	0.001195	0.00345733	0.00101405	0.0314367	0.000675377	0.00128949	0.00139404	0.0025895	0.0275994	0.0132098	0.0262315	0.00647224	0.0298392	0.00993295	0.000642887	0.000658977	0.000693966	0.0418765	0.0582535	0.00496207
AAATCGTGTACCACAA-1	0.153319	0.000528824	0.00165052	0.00160677	0.0259077	0.0756421	0.0026375	0.00227242	0.0824495	0.00158026	0.0189176	0.000673171	0.000591095	0.0016987	0.0010906	0.00179937	0.000553854	0.244832	0.00059123	0.278156	0.0740898	0.0223108	0.00084701	0.000583724	0.000552066	0.0046767	0.000441843
AAATGATTCGATCAGC-1	0.337304	0.000710325	0.00164531	0.0214542	0.0422512	0.00237333	0.00104753	0.00134236	0.0441293	0.0197686	0.00146408	0.00242839	0.00985874	0.00137349	0.0208373	0.00153323	0.000635727	0.0620185	0.000543907	0.149728	0.0788093	0.0242979	0.00292605	0.00137658	0.0715209	0.0979108	0.000710082
AAATGCTCGTTACGTT-1	0.175763	0.00072175	0.00150417	0.00138451	0.0293355	0.0700201	0.00112958	0.00134768	0.114603	0.0945578	0.105739	0.00158721	0.00181568	0.00136113	0.00120153	0.00138775	0.000606486	0.133248	0.00531025	0.110814	0.0843772	0.000816385	0.000565493	0.00102611	0.0216749	0.0375761	0.000524479
AAATGGCATGTCTTGT-1	0.113302	0.00123067	0.0885232	0.0745047	0.0195519	0.120419	0.00105902	0.00255594	0.00356195	0.00267404	0.00132788	0.00058702	0.00091967	0.0011736	0.00121011	0.00269995	0.00700987	0.0157929	0.0401241	0.3495	0.0511994	0.00506842	0.000338393	0.000822525	0.0455034	0.0488956	0.000444862
AAATGGCCCGTGCCCT-1	0.141532	0.000337486	0.00198874	0.0425916	0.0560817	0.00155686	0.000671998	0.000744881	0.220691	0.000837766	0.0829133	0.000441607	0.0633486	0.00748742	0.0299691	0.0207348	0.00035003	0.116931	0.000244019	0.170962	0.000743163	0.000514638	0.000295809	0.000574013	0.0162372	0.0209189	0.000299428
AAATGGTCAATGTGCC-1	0.241598	0.000489937	0.0116128	0.0105458	0.038789	0.055906	0.00625686	0.00232258	0.0384294	0.0629204	0.0072939	0.00102254	0.00118177	0.00174962	0.00160022	0.0021671	0.000687454	0.0515586	0.0463596	0.249408	0.0925416	0.0404138	0.000707005	0.00180888	0.00330706	0.028723	0.000599133
AAATGTGGGTGCTCCT-1	0.166283	0.000757126	0.00141695	0.0274514	0.0365575	0.0592355	0.00139831	0.00138733	0.00351973	0.000984224	0.00193455	0.000671686	0.00104461	0.00128485	0.0109247	0.00163788	0.000696768	0.0466396	0.00151915	0.558548	0.00394589	0.00081538	0.000537259	0.00112922	0.0272452	0.0418359	0.000598264
AAATTAACGGGTAGCT-1	0.211771	0.000490928	0.00122865	0.00140964	0.0598718	0.0473256	0.00176007	0.00119292	0.0216141	0.0053544	0.0624672	0.000699876	0.000754964	0.00144863	0.000728458	0.0018105	0.0136725	0.096624	0.00606924	0.2169	0.141101	0.0500613	0.00314445	0.000845392	0.0119499	0.0390769	0.000626255
AAATTACACGACTCTG-1	0.213814	0.000554028	0.0799255	0.0547603	0.0211674	0.0640772	0.00074879	0.00124132	0.00169148	0.106029	0.00115193	0.00121132	0.00186972	0.0027484	0.0249723	0.0433505	0.000745311	0.0374909	0.000591625	0.0830105	0.0597896	0.0183406	0.000842606	0.00085741	0.0864496	0.0919839	0.000585063
AAATTACCTATCGATG-1	0.307081	0.000739664	0.00223785	0.00356147	0.0360327	0.0065056	0.0011544	0.00131204	0.00995004	0.00487503	0.00115556	0.00312818	0.00132844	0.00141189	0.00275823	0.00152215	0.000736134	0.15328	0.0018085	0.278709	0.0545184	0.0106864	0.00167317	0.00109269	0.0562854	0.0559083	0.000547741
AAATTGATAGTCCTTT-1	0.191988	0.000455915	0.142327	0.097186	0.00495114	0.0436839	0.000814636	0.000845106	0.125987	0.0350176	0.00164583	0.000681119	0.00192541	0.00199009	0.00110702	0.00300901	0.000584034	0.18765	0.000317825	0.0703395	0.0106398	0.00521791	0.0155387	0.000711373	0.00364462	0.0512867	0.000455439
AAATTGCGGCGGTTCT-1	0.108896	0.0005618	0.00152874	0.000939682	0.0191781	0.635454	0.00102825	0.000928496	0.0128171	0.00114817	0.0190039	0.000511379	0.000812611	0.00114779	0.00107325	0.000616248	0.000696465	0.0414194	0.00145176	0.0465485	0.0295634	0.000551804	0.000454792	0.000661146	0.0137872	0.0585766	0.000643356
AAATTTACCGAAATCC-1	0.236855	0.000507456	0.177854	0.0488094	0.0207961	0.141023	0.000715682	0.00121841	0.00182487	0.00179488	0.000828558	0.000677489	0.0011678	0.00117884	0.0280395	0.0142272	0.000913289	0.036461	0.000401147	0.0264802	0.0887833	0.0159329	0.000594152	0.000646177	0.058894	0.0929033	0.000472178
AAATTTGCGGGTGTGG-1	0.359228	0.0010122	0.00257436	0.26113	0.0706854	0.0343027	0.00165365	0.00113971	0.00209388	0.00415716	0.0437901	0.000711209	0.000938918	0.00195143	0.00114851	0.0116649	0.00151793	0.064098	0.0117153	0.0745147	0.00121628	0.000836245	0.000594126	0.000795467	0.00177414	0.0442759	0.00047991
AACAACTGGTAGTTGC-1	0.0341341	0.000374936	0.000777325	0.000516787	0.0311251	0.000639817	0.000359041	0.000407068	0.000429545	0.000459898	0.000615668	0.000280455	0.000396933	0.000612948	0.000435189	0.000271705	0.000277139	0.000206153	0.841425	0.0835513	0.000528179	0.000382604	0.00029933	0.00034034	0.000399918	0.000544584	0.000209459
AACAATACATTGTCGA-1	0.136117	0.000650746	0.0075499	0.0262371	0.028843	0.00347027	0.00105529	0.00119668	0.103088	0.0136895	0.0471964	0.0132282	0.00581699	0.00214474	0.0404831	0.000685973	0.000543636	0.0932083	0.00087722	0.217994	0.0193902	0.0339174	0.000458609	0.074843	0.0864098	0.0404312	0.000473778
AACAATTACTCTACGC-1	0.133663	0.000566641	0.00414731	0.0223535	0.0167894	0.0559547	0.000874377	0.00113319	0.157373	0.00177711	0.0923788	0.000654759	0.169267	0.00240859	0.00549027	0.0144919	0.00048657	0.00194207	0.148477	0.150933	0.0123184	0.00146848	0.000319831	0.000642767	0.00294774	0.000785117	0.000356755
AACACGACTGTACTGA-1	0.198528	0.000532667	0.0370625	0.0220811	0.0774136	0.0440683	0.00115371	0.00139346	0.00119684	0.00186894	0.00144053	0.00121034	0.00124342	0.0011694	0.00157258	0.000712069	0.000829108	0.0242987	0.0376962	0.384646	0.00927741	0.000823822	0.000378907	0.000909318	0.0780794	0.0699598	0.000453696
AACACGAGACGCGGCC-1	0.187378	0.000422911	0.13317	0.0169138	0.0242589	0.00325357	0.00118621	0.00109335	0.0274653	0.000947737	0.013888	0.000880728	0.00695131	0.00171365	0.000993736	0.00176477	0.000637257	0.152278	0.000509361	0.40411	0.0027702	0.000577353	0.00071659	0.00086211	0.00181921	0.0129966	0.000441399
AACACGCGGCCGCGAA-1	0.107525	0.000742477	0.00236174	0.0010672	0.0266528	0.0251045	0.00110443	0.00101812	0.0681251	0.0020121	0.0820864	0.00167794	0.13615	0.00154204	0.00203029	0.00114237	0.000568299	0.145757	0.000838172	0.271547	0.0501957	0.00101935	0.000464847	0.00096296	0.0426232	0.0252819	0.000398082
AACAGCTGTGTGGCAA-1	0.1385	0.000765264	0.00191498	0.0517238	0.0408817	0.00237492	0.000755779	0.000826774	0.0903032	0.00857761	0.00358531	0.0567263	0.0447539	0.00150582	0.0473638	0.000708842	0.00300054	0.156664	0.00174793	0.152284	0.132331	0.028822	0.00048788	0.00177673	0.018212	0.0129577	0.000448401
AACAGGAAATCGAATA-1	0.152825	0.000609483	0.0139678	0.0508454	0.0212523	0.0762319	0.000948567	0.00118845	0.00246342	0.00193193	0.00120201	0.000593153	0.000948115	0.00124259	0.000950771	0.00109732	0.000535949	0.0248017	0.0457584	0.519655	0.0129036	0.00406831	0.000506654	0.00103162	0.0283783	0.0333677	0.000693805
AACAGGATGGGCCGCG-1	0.0458046	0.000288579	0.000581051	0.000596543	0.0286528	0.000911915	0.000696257	0.000665367	0.00103024	0.000745315	0.00101169	0.000451122	0.000630044	0.00085526	0.000839883	0.000523031	0.000286531	0.00026196	0.36215	0.529812	0.000432911	0.000440556	0.000316289	0.000486845	0.020861	0.000384691	0.000283629
AACATATCAACTGGTG-1	0.227639	0.0006118	0.00151459	0.00242216	0.0742693	0.00139222	0.000934494	0.00108228	0.0367446	0.0371759	0.00106698	0.00767165	0.0013127	0.00095596	0.0142633	0.00460607	0.000789324	0.039565	0.00069611	0.241704	0.0875387	0.0195823	0.00190993	0.00121894	0.112899	0.0798031	0.000629592
AACATCGATACGTCTA-1	0.194827	0.000603453	0.00404541	0.00306258	0.0460773	0.00543281	0.00105339	0.00188005	0.0649425	0.0706946	0.00214798	0.000908295	0.00176082	0.00231046	0.0632727	0.043065	0.000593197	0.0613197	0.000393074	0.101413	0.04765	0.0405287	0.00148149	0.00139624	0.149411	0.0889024	0.000826326
AACATTGAAGTTGATC-1	0.11279	0.00123623	0.0471768	0.00320311	0.0373026	0.0688484	0.000888347	0.00120858	0.073898	0.00238096	0.278484	0.000647567	0.110542	0.00964029	0.00146883	0.000830093	0.000662202	0.0418754	0.000774428	0.101701	0.0193121	0.000946462	0.000519717	0.000616406	0.0195452	0.0622476	0.00125451
AACATTGGTCAGCCGT-1	0.153417	0.000502099	0.0232375	0.00268449	0.0401992	0.482246	0.000921074	0.00105885	0.0420029	0.00176292	0.00589853	0.000555997	0.000774933	0.00143553	0.000988082	0.00967688	0.000786485	0.0462571	0.00359886	0.0371221	0.0348853	0.000754935	0.00120297	0.00126545	0.0351243	0.0671231	0.0045173
AACCAAGACTTCTCTG-1	0.0712417	0.000760064	0.0538018	0.0180763	0.0253925	0.00274741	0.00100157	0.000977591	0.00630539	0.000940454	0.0361947	0.00100032	0.0168993	0.00216255	0.0298109	0.000887345	0.00061851	0.0231069	0.0132009	0.559572	0.00552768	0.000767576	0.000372265	0.00160723	0.0838296	0.0428463	0.000351387
AACCAGTATCACTCTT-1	0.306805	0.000527093	0.179925	0.00567144	0.021263	0.0570402	0.000891517	0.00128391	0.0196282	0.0200011	0.00107317	0.00331401	0.00154636	0.00130582	0.0096905	0.0021323	0.000590303	0.118991	0.000364823	0.0420599	0.0904209	0.00109945	0.000457368	0.000650116	0.0307238	0.0820385	0.00050486
AACCATAGGGTTGAAC-1	0.134559	0.00403887	0.00117756	0.0029618	0.0213108	0.571001	0.00102594	0.00137756	0.0524312	0.00118382	0.00361442	0.000734734	0.00102506	0.00120216	0.000942702	0.000605227	0.0007745	0.0370462	0.000724055	0.0304205	0.0179184	0.000745527	0.000725001	0.00131221	0.0126595	0.0606106	0.037871
AACCATGGGATCGCTA-1	0.177839	0.00624796	0.00780018	0.00119489	0.014417	0.0109547	0.000988496	0.00116431	0.10538	0.00511189	0.259019	0.000707476	0.00929458	0.0018108	0.0118362	0.00114132	0.0035393	0.0579652	0.0162102	0.171345	0.0737668	0.000662966	0.000648334	0.000738215	0.0276432	0.032157	0.000415299
AACCCAGAGACGGAGA-1	0.179539	0.000648578	0.0200433	0.0611487	0.0419239	0.0523145	0.00134944	0.00194081	0.0476306	0.00119901	0.00133121	0.000519245	0.00101993	0.00111097	0.00500664	0.000896106	0.000665913	0.0229323	0.0486375	0.445804	0.020475	0.0056337	0.000433866	0.000632684	0.0198389	0.0169004	0.000423869
AACCCATCCCATGATC-1	0.0974872	0.00988731	0.0127993	0.00665379	0.0279841	0.0120321	0.0211192	0.00237259	0.138017	0.273903	0.044308	0.000696755	0.00102144	0.00100498	0.000839972	0.000529971	0.0211341	0.00928735	0.00116041	0.11905	0.0661829	0.000743463	0.000333477	0.0548869	0.0265463	0.0496703	0.00034801
AACCCGACAACCCGTG-1	0.240991	0.00054623	0.0594646	0.00365057	0.0291481	0.370152	0.00110201	0.00106151	0.00639105	0.00142388	0.00318549	0.0149179	0.000916778	0.00216578	0.00102058	0.0012999	0.00151395	0.0222763	0.0149174	0.0854731	0.0241916	0.00199234	0.0186803	0.0016983	0.026957	0.0634465	0.00141516
AACCCTACTGTCAATA-1	0.112003	0.00073211	0.0134033	0.00171917	0.0428614	0.0104882	0.00130783	0.00163062	0.0922075	0.0133421	0.00187254	0.0281759	0.00129649	0.00130131	0.0679212	0.0157637	0.000635296	0.0354216	0.000453092	0.1304	0.193056	0.120462	0.00475721	0.000833961	0.0347962	0.0725743	0.000583872
AACCCTGGTGGAACCA-1	0.195048	0.00358131	0.109674	0.091528	0.0275032	0.22745	0.00129957	0.00151352	0.0339282	0.00112878	0.00110485	0.000563695	0.000783163	0.000961698	0.000999934	0.000582143	0.00133109	0.0163288	0.0390553	0.0880623	0.0704697	0.000678106	0.000415105	0.00073828	0.0353834	0.0494981	0.000390721
AACCGAGCTTGGTCAT-1	0.133142	0.000523997	0.000872629	0.000754414	0.0357998	0.000815631	0.000972417	0.000895604	0.00169077	0.000986807	0.000988846	0.00111388	0.00160424	0.000704115	0.0036528	0.00103908	0.000493242	0.0453426	0.00791242	0.357141	0.281771	0.000964372	0.000435903	0.000835272	0.0684809	0.0506428	0.000423648
AACCGCTAAGGGATGC-1	0.213308	0.00056067	0.00116551	0.00124253	0.0442016	0.00209681	0.00147699	0.00113921	0.0468936	0.00313215	0.00322616	0.00101062	0.000935125	0.00102504	0.000743862	0.00161711	0.0222652	0.101173	0.0251905	0.264399	0.18299	0.00948178	0.00151095	0.000912285	0.0135835	0.0540474	0.000671839
AACCGTTGTGTTTGCT-1	0.136777	0.00100536	0.12664	0.0784056	0.0201803	0.257242	0.000771889	0.00100102	0.00170272	0.00152498	0.000912111	0.000491917	0.000904035	0.000974219	0.00175584	0.00240689	0.000488502	0.017245	0.0470026	0.0924515	0.0447259	0.000741708	0.000397079	0.00115067	0.0965979	0.066079	0.000424215
AACCTAAAGCCGTCCG-1	0.263102	0.000885145	0.0433684	0.11078	0.0264824	0.0446784	0.0012501	0.00196491	0.0931219	0.00234584	0.0020406	0.000908134	0.0432804	0.00137898	0.0112116	0.00834068	0.00080611	0.0459603	0.000346209	0.0423857	0.0414893	0.0163303	0.000489356	0.000888652	0.106187	0.0894458	0.000532423
AACCTTTAAATACGGT-1	0.172245	0.000618787	0.00534386	0.014955	0.0459337	0.0874183	0.00168425	0.00186776	0.0701077	0.0220787	0.00168384	0.00966607	0.00150782	0.00131517	0.00748386	0.02414	0.000773832	0.0606127	0.00941513	0.199347	0.0409494	0.0636071	0.0130981	0.00179321	0.105091	0.0366049	0.000657316
AACCTTTACGACGTCT-1	0.24405	0.00117097	0.0923122	0.00223257	0.0424239	0.041173	0.000915322	0.001397	0.00156433	0.0319243	0.00116203	0.000793536	0.00143441	0.00140202	0.0683476	0.0429322	0.000489757	0.0470783	0.000607415	0.105412	0.0195898	0.0234756	0.00060871	0.0240776	0.107189	0.0956896	0.000546958
AACGAAAGTCGTCCCA-1	0.167639	0.00038894	0.000840616	0.000716787	0.0289079	0.539821	0.00799544	0.00145003	0.00699829	0.00105778	0.050932	0.000518064	0.000648981	0.000780576	0.000623055	0.000715464	0.000399062	0.0428664	0.00166275	0.048651	0.0284817	0.000903675	0.000340224	0.00428558	0.0188381	0.0431692	0.000368775
AACGATAATGCCGTAG-1	0.146633	0.000591147	0.0106452	0.00229061	0.0382916	0.0455274	0.00841763	0.00222233	0.031299	0.0428004	0.00359815	0.000859965	0.000963257	0.0021442	0.00426403	0.0141342	0.000949615	0.0573836	0.000642943	0.229822	0.0613649	0.0592565	0.00512757	0.00124284	0.132197	0.0967336	0.00059818
AACGATAGAAGGGCCG-1	0.183054	0.00230286	0.0875379	0.0823587	0.0268574	0.272916	0.00125316	0.0017802	0.0145799	0.00144263	0.00159149	0.000582919	0.00321503	0.00105538	0.00305891	0.000906168	0.000738138	0.00120795	0.0839021	0.104259	0.0695726	0.00252229	0.000456929	0.000615796	0.0169711	0.0347838	0.000477574
AACGATATGTCAACTG-1	0.146804	0.000559051	0.0013336	0.00146355	0.0565808	0.0016359	0.00103462	0.00100456	0.00483449	0.00185341	0.00131535	0.000638906	0.00143676	0.000895211	0.0124765	0.00139711	0.000596726	0.0245987	0.0155103	0.283788	0.303282	0.000967289	0.000472545	0.00165489	0.0997022	0.0336694	0.000494665
AACGCATGATCTGGGT-1	0.197971	0.00146431	0.00379794	0.03911	0.0344949	0.00191379	0.00112225	0.00167283	0.0318124	0.0732531	0.0030372	0.00113515	0.00223028	0.00164586	0.0307815	0.0303553	0.000720191	0.0677834	0.000342455	0.16327	0.0797196	0.0238502	0.00162455	0.00740274	0.11596	0.0828848	0.000643559
AACGCGAACGGCAACA-1	0.132605	0.000481752	0.00924239	0.00149252	0.0412455	0.141398	0.0279657	0.0366594	0.246963	0.0020279	0.0620287	0.000575139	0.000683634	0.00120002	0.000783296	0.000762533	0.00163003	0.0527211	0.000453617	0.0778284	0.0717419	0.000782242	0.000506349	0.0028796	0.032239	0.0527215	0.000382255
AACGCGACCTTGGGCG-1	0.208849	0.000498521	0.000966054	0.00108459	0.0416347	0.0716265	0.000942968	0.000761262	0.000819832	0.00106276	0.000898563	0.0010132	0.000546786	0.000949114	0.000577074	0.000564599	0.000548715	0.0397064	0.0462825	0.428774	0.0363855	0.000861713	0.000484264	0.000636791	0.0427061	0.0704201	0.000397871
AACGCGGTCTCCAGCC-1	0.146651	0.000507706	0.000731404	0.000778075	0.0546197	0.00111792	0.000850794	0.000838814	0.00144046	0.0012522	0.00107254	0.00074538	0.000786102	0.000850201	0.00129487	0.00404768	0.000521195	0.025915	0.0212825	0.437842	0.175862	0.000600454	0.000477272	0.000930147	0.0625577	0.0560223	0.000405321
AACGCTGTTGCTGAAA-1	0.329686	0.000433833	0.000558242	0.000542362	0.0158689	0.000713184	0.000604557	0.000655558	0.001042	0.000966511	0.000781169	0.000495798	0.000697239	0.000631959	0.000531287	0.00810003	0.00157223	0.0690989	0.0414054	0.430564	0.0609439	0.000612326	0.000390185	0.000667857	0.0184536	0.0135651	0.000417322
AACGGACGTACGTATA-1	0.337731	0.000679848	0.00136655	0.00136377	0.04408	0.0018956	0.00133562	0.00127509	0.00756592	0.0407815	0.00322721	0.00322716	0.00123231	0.00156011	0.0101349	0.00639007	0.00111216	0.102684	0.0267427	0.219608	0.103102	0.00119345	0.000561432	0.00119713	0.0250969	0.0543327	0.000522575
AACGGCCATCTCCGGT-1	0.0951913	0.000356132	0.35656	0.17078	0.0149035	0.00274911	0.000848087	0.000861702	0.0300797	0.000661739	0.00242511	0.000533118	0.000671401	0.0566063	0.000820965	0.00083243	0.000420994	0.030114	0.00042159	0.0652321	0.06265	0.000566806	0.00769774	0.018326	0.0295765	0.0496473	0.000466143
AACGTACTGTGGGTAC-1	0.117129	0.000345061	0.000790776	0.547255	0.0338991	0.100847	0.0011561	0.00110065	0.00277949	0.000910575	0.00102935	0.00042032	0.000749482	0.00068921	0.000725751	0.000562733	0.0032785	0.0283596	0.00108983	0.0609724	0.0450493	0.00863307	0.000302938	0.000658416	0.0158573	0.0251115	0.000297743
AACGTAGTCTACCCAT-1	0.0994956	0.000681793	0.00742686	0.00302217	0.0114489	0.00331208	0.000666087	0.00089374	0.102385	0.000962314	0.124058	0.000545777	0.111536	0.00690598	0.0137149	0.0242989	0.000497606	0.029339	0.00441249	0.172705	0.161584	0.000652503	0.00232809	0.000605887	0.076529	0.0394885	0.000503397
AACGTCAGACTAGTGG-1	0.20557	0.000423885	0.0161419	0.0086423	0.0162027	0.15748	0.00103973	0.00131154	0.00102875	0.00096	0.00138378	0.000688764	0.000693348	0.000894758	0.000670021	0.000835281	0.000526261	0.000621833	0.231462	0.317074	0.0153066	0.00067182	0.000371013	0.000737885	0.0182835	0.000544802	0.000433266
AACGTGATGAAGGACA-1	0.432856	0.000657068	0.0380206	0.0113332	0.0576571	0.00307937	0.00071742	0.000914022	0.00108958	0.0330748	0.00108705	0.000569659	0.000917895	0.00116704	0.000762581	0.000714725	0.000522846	0.0516398	0.00198637	0.0707998	0.00462892	0.0235519	0.000358182	0.0011451	0.192722	0.0676466	0.000380028
AACGTGCGAAAGTCTC-1	0.219701	0.000503273	0.0184422	0.0173292	0.0238339	0.00357295	0.00277054	0.00133375	0.0876869	0.022414	0.0207691	0.000745806	0.000864407	0.00125955	0.000865477	0.000735217	0.00210891	0.17494	0.00333895	0.236114	0.112281	0.0379234	0.000722586	0.000774935	0.00641933	0.0020417	0.000509048
AACGTTATCAGCACCT-1	0.179837	0.000612691	0.00136613	0.00136684	0.0371464	0.511071	0.00101173	0.00119191	0.00219433	0.00201713	0.00210672	0.00056817	0.000697382	0.00151972	0.0019943	0.00238115	0.000616631	0.0382307	0.0714082	0.0354159	0.0656144	0.00810484	0.00998217	0.000643119	0.0149048	0.0057515	0.00224531
AACTAGCGTATCGCAC-1	0.101044	0.00110411	0.00186942	0.02353	0.0184391	0.0469956	0.00139489	0.00107741	0.00183341	0.00121889	0.00158432	0.00050602	0.000733018	0.00109488	0.00072305	0.00063121	0.000647618	0.0526615	0.00805679	0.674375	0.00168706	0.000627272	0.000346074	0.00068011	0.0219176	0.0348207	0.000400695
AACTAGGCTTGGGTGT-1	0.138169	0.000459209	0.000928361	0.0561524	0.034217	0.0620911	0.00645334	0.0350117	0.222544	0.00767126	0.00259435	0.000782186	0.000813645	0.000979279	0.00437412	0.00807595	0.0157776	0.0368845	0.00114078	0.123704	0.102244	0.0672978	0.00140869	0.00070749	0.0279794	0.0410619	0.000477144
AACTCAAGTTAATTGC-1	0.187625	0.000438076	0.03597	0.0263597	0.0677717	0.0271374	0.0031772	0.0026156	0.093882	0.00539347	0.139527	0.000820585	0.000735197	0.00127378	0.00112244	0.0122483	0.000627105	0.0423559	0.0298846	0.120885	0.0536626	0.070579	0.00552771	0.000821158	0.0253903	0.0433166	0.00085338
AACTCCTAATCCCATG-1	0.141897	0.000720066	0.000818325	0.000728303	0.024186	0.00103022	0.000536498	0.00063776	0.000794156	0.000911755	0.000788309	0.000480908	0.000690667	0.00070577	0.000718192	0.00110896	0.00101795	0.0395115	0.000433677	0.705502	0.000742507	0.00112851	0.000409333	0.000742863	0.0149355	0.0584459	0.000378102
AACTCGATGGCGCAGT-1	0.157038	0.000495457	0.0049964	0.000999691	0.022847	0.0142013	0.000874987	0.00102854	0.0397463	0.00320671	0.320771	0.00223368	0.00125588	0.0016108	0.00435548	0.00322137	0.000462538	0.272581	0.000379681	0.0998091	0.0311203	0.000970909	0.00044903	0.00084898	0.0125053	0.0015197	0.000470997
AACTCTCAATAGAGCG-1	0.179463	0.000518532	0.00143521	0.00133533	0.0414855	0.00320254	0.00113522	0.00157777	0.128203	0.00362902	0.00244074	0.000919361	0.00170578	0.00227895	0.00171885	0.0318158	0.000632428	0.0586911	0.000844092	0.19883	0.0629076	0.0253397	0.000696175	0.00159067	0.139603	0.107369	0.000631922
AACTCTCAGTGTGCTC-1	0.13704	0.000480251	0.152249	0.232669	0.0276553	0.0965331	0.00234241	0.001856	0.0652819	0.00167784	0.00289508	0.000553675	0.000727099	0.00203347	0.0013119	0.000893439	0.00134397	0.0747495	0.00193286	0.088045	0.0217231	0.000692342	0.0133354	0.00445298	0.0331613	0.0338639	0.000500399
AACTGAGGTCAGCGTC-1	0.201948	0.00947037	0.00113864	0.00126699	0.0404299	0.00117254	0.000888203	0.00114256	0.0417113	0.0447531	0.00178234	0.00155832	0.00116281	0.00130698	0.00876639	0.0123906	0.000505883	0.0428707	0.00294322	0.16352	0.215016	0.0114588	0.0116226	0.00146654	0.121166	0.057671	0.000869696
AACTGATATTAGGCCT-1	0.154271	0.000908377	0.0107279	0.0276078	0.0196376	0.11491	0.00076534	0.000946078	0.00131911	0.00131827	0.00125775	0.000546621	0.000851635	0.00123413	0.00122894	0.000690876	0.00341515	0.0223556	0.0406363	0.460063	0.0241936	0.000844416	0.000385044	0.000803514	0.0442728	0.0643573	0.00045093
AACTGGGTCCCGACGT-1	0.122926	0.000956363	0.0109891	0.00089717	0.0620335	0.00214468	0.000879042	0.000970761	0.00159583	0.00155978	0.0013327	0.000731058	0.0015326	0.00112899	0.0088044	0.017305	0.000590882	0.0324845	0.0554719	0.510216	0.0851599	0.00127309	0.000513209	0.000858343	0.0263224	0.0508668	0.000456653
AACTGGGTTCGAGCCG-1	0.262013	0.000445798	0.142923	0.0569836	0.0787358	0.0823053	0.000729114	0.0012161	0.0235112	0.00178853	0.000975296	0.000652227	0.00157068	0.00124149	0.00148628	0.000949584	0.00537077	0.127608	0.000330881	0.0412085	0.0698478	0.00379003	0.000503404	0.000583188	0.0410548	0.0517232	0.000452378
AACTGGTGTGGGCCTT-1	0.119919	0.000533721	0.0961057	0.0688098	0.0309795	0.264287	0.00139514	0.00166384	0.0288433	0.00219643	0.00103467	0.000600514	0.00107783	0.000921233	0.0111971	0.00465	0.000565166	0.0373724	0.00971198	0.157805	0.0819257	0.000738388	0.00264866	0.00133176	0.0175595	0.0557068	0.000419666
AACTTCTGCGTCTATC-1	0.151331	0.000419171	0.00075258	0.000909208	0.0457425	0.0641654	0.287463	0.00135908	0.0224424	0.00162767	0.0802505	0.00057827	0.000766378	0.000951153	0.00109513	0.000898419	0.00056574	0.0256415	0.00770873	0.107878	0.106274	0.000625786	0.000303648	0.000628753	0.0170879	0.0722335	0.000300875
AACTTGCCCGTATGCA-1	0.108946	0.000439607	0.0156099	0.000904862	0.0631451	0.0876264	0.00074518	0.000865186	0.0133465	0.00116531	0.0610757	0.000568537	0.0959589	0.0055042	0.032995	0.0197112	0.000464338	0.000509737	0.197678	0.183909	0.000647381	0.00117062	0.000448759	0.000549586	0.105169	0.000479402	0.000365996
AACTTGCGTTCTCGCG-1	0.185215	0.000740445	0.00131748	0.000870695	0.0649846	0.0852492	0.134873	0.00297326	0.0488549	0.00247656	0.214931	0.000680047	0.00103627	0.00115396	0.000944245	0.000695541	0.00483816	0.0431639	0.00349466	0.0720316	0.0341712	0.000738331	0.00039022	0.000659671	0.0338026	0.05903	0.000683711
AACTTTACGGGAGCTT-1	0.151615	0.00138238	0.00189138	0.00247783	0.0302458	0.449109	0.000857374	0.00103737	0.0905608	0.00101563	0.0175785	0.000669398	0.000993104	0.0024865	0.000983859	0.00455795	0.00285056	0.0296392	0.0243664	0.0427412	0.0331362	0.00601146	0.00633824	0.000644882	0.0332155	0.0627834	0.000810977
AACTTTAGCTGCTGAG-1	0.160431	0.000759895	0.00164375	0.0132085	0.0202944	0.039374	0.00176476	0.00253874	0.0372253	0.00112938	0.0167348	0.000799541	0.0017171	0.00164307	0.0037167	0.00183487	0.00123537	0.0277212	0.0150054	0.570889	0.00925438	0.000706671	0.000438031	0.000858957	0.0225556	0.0460722	0.00044791
AAGAAGGATCAGTTAG-1	0.132256	0.00127098	0.0016021	0.0010377	0.0183421	0.0432965	0.00104323	0.000966745	0.284848	0.0979878	0.0981002	0.000619662	0.00116482	0.00118526	0.000894427	0.000614911	0.000640084	0.0736835	0.0007567	0.0854079	0.0756404	0.000760778	0.000408844	0.00245477	0.0368957	0.0376843	0.000435749
AAGACCCAACTGAACA-1	0.26727	0.000612983	0.00191233	0.00157031	0.156346	0.126207	0.000865868	0.00105172	0.00176377	0.00735004	0.00158582	0.0013325	0.000923022	0.00692338	0.00126042	0.00136797	0.127774	0.0799781	0.0116425	0.0993696	0.0339158	0.0197375	0.00162177	0.0197977	0.00273668	0.0219844	0.00309888
AAGACTAACCCGTTGT-1	0.147429	0.000558068	0.00455388	0.00147336	0.0169613	0.0207888	0.000957681	0.000952066	0.295581	0.00151138	0.15734	0.00118872	0.00118844	0.00158643	0.00156848	0.000578902	0.000426322	0.0865392	0.000536851	0.114119	0.0791721	0.000714065	0.000476865	0.000692163	0.019094	0.043548	0.000463479
AAGACTCACGCCCACT-1	0.173193	0.000503623	0.0966855	0.0937972	0.00916755	0.122148	0.000844806	0.00141989	0.0310822	0.00164161	0.00101326	0.000951305	0.00198883	0.00117802	0.0447414	0.00809199	0.000647662	0.055045	0.000728663	0.120131	0.0886152	0.0282258	0.000697645	0.000602869	0.056108	0.0602485	0.000501628
AAGACTGCAAGCTACT-1	0.120731	0.000290958	0.00878687	0.00205375	0.0169686	0.0113974	0.0194582	0.00105596	0.0585543	0.00239206	0.0211313	0.000493203	0.00061674	0.00115696	0.000636215	0.00146462	0.000642871	0.421169	0.000201039	0.183459	0.0941597	0.0258521	0.000785019	0.000588371	0.00510659	0.000371729	0.000477522
AAGAGATGAATCGGTA-1	0.0775523	0.000534337	0.00163754	0.0043383	0.0298436	0.00735397	0.00108442	0.00126381	0.00818882	0.00197369	0.198584	0.00101918	0.111569	0.00228519	0.00341961	0.000840486	0.000379761	0.000503449	0.212196	0.234301	0.0440552	0.00238216	0.000496292	0.000930158	0.0523121	0.000549463	0.000405916
AAGAGCTCTTTATCGG-1	0.213994	0.000641568	0.00338489	0.010069	0.0369158	0.00869794	0.00165306	0.00127121	0.0911702	0.0122666	0.0470873	0.000713559	0.00111462	0.00171586	0.001031	0.00131333	0.00951611	0.0801255	0.0077117	0.259164	0.123375	0.0429443	0.0030497	0.00071825	0.00785151	0.0317137	0.000790952
AAGAGGATGTACGCGA-1	0.130067	0.00044825	0.617743	0.0014207	0.0402488	0.0126054	0.000841364	0.000986622	0.0054795	0.000876527	0.00193367	0.000471044	0.000671231	0.00122888	0.0112318	0.00830498	0.000747989	0.023341	0.0121778	0.0409786	0.0289336	0.000548582	0.000291585	0.000477805	0.000839382	0.0567895	0.000315643
AAGAGGCATGGATCGC-1	0.31465	0.000679083	0.00184659	0.00142781	0.0428862	0.021217	0.0238798	0.0044634	0.0636333	0.0107986	0.0271396	0.000608082	0.000791406	0.00131223	0.000872312	0.00097795	0.0169787	0.0544335	0.0115879	0.230152	0.105867	0.00762675	0.000609255	0.000785278	0.0175494	0.0367684	0.000458151
AAGATGGCACCGGACC-1	0.193933	0.000477228	0.0892791	0.0714452	0.0173839	0.0926776	0.00165419	0.00140835	0.169764	0.00202612	0.0599516	0.00392606	0.000802712	0.0014161	0.000739771	0.00175196	0.000485816	0.0350525	0.000575268	0.103489	0.0238913	0.00191939	0.000852436	0.00294329	0.0498614	0.0635932	0.00869987
AAGATTGGCGGAACGT-1	0.244937	0.000668378	0.00138557	0.00120936	0.0371105	0.00193632	0.00159194	0.00179455	0.0251408	0.0148846	0.0013018	0.000959212	0.00122586	0.0013222	0.0184058	0.020634	0.000930009	0.0465572	0.0168438	0.302524	0.0828712	0.00137991	0.00129948	0.00259948	0.106972	0.0628985	0.000616962
AAGCACCCTGCGTATC-1	0.209647	0.0006685	0.00163608	0.00125761	0.0323106	0.00167816	0.00104443	0.00112304	0.0427838	0.0773255	0.00816733	0.000870747	0.000998737	0.00236627	0.00179011	0.00101362	0.0254244	0.0451435	0.00132066	0.337458	0.0797297	0.0334225	0.00266495	0.00115334	0.0379668	0.0504747	0.00056021
AAGCATACTCTCCTGA-1	0.182574	0.000570578	0.0176603	0.0402912	0.0363872	0.13052	0.00343469	0.00360228	0.0272216	0.0450048	0.00167318	0.0111389	0.00157198	0.00133913	0.00181906	0.0079257	0.000588588	0.0431656	0.0006368	0.177679	0.0299802	0.0376171	0.000907484	0.00266248	0.116272	0.0771057	0.000650505
AAGCCGCCGTGAAATC-1	0.0622324	0.000683256	0.0422626	0.00172289	0.023836	0.0113433	0.000671575	0.00084581	0.0437475	0.00143024	0.197487	0.000604337	0.312411	0.0217681	0.00785406	0.00145028	0.000849568	0.0379852	0.00160711	0.0823175	0.0674225	0.000655906	0.00130902	0.000900124	0.023423	0.0528126	0.000366703
AAGCGGCGTCATGGGT-1	0.209585	0.000635411	0.00284888	0.0276988	0.0283524	0.00195102	0.000906136	0.00113984	0.0687248	0.10869	0.00137855	0.00112187	0.00126258	0.00137955	0.011754	0.0471836	0.000854703	0.0501805	0.000260327	0.123297	0.0414406	0.0192248	0.0065783	0.0011236	0.15629	0.0842608	0.00187601
AAGCGTCCCTCATCGA-1	0.270787	0.000442451	0.0913543	0.0629595	0.0341647	0.0630876	0.000876096	0.000950849	0.00537092	0.0622238	0.0214207	0.000637968	0.00115215	0.0050624	0.00109343	0.000929878	0.000546524	0.266046	0.000341141	0.0731043	0.0238648	0.00106057	0.000690403	0.000985856	0.00550692	0.00488705	0.000452256
AAGCTAGATCGAGTAA-1	0.212133	0.00049061	0.00228283	0.0570584	0.0678758	0.0432572	0.0721834	0.0029861	0.0759434	0.00252831	0.0023131	0.000918314	0.000715559	0.001589	0.00143366	0.000845704	0.000706059	0.0718907	0.00714384	0.213637	0.0836063	0.0304849	0.000670892	0.00135899	0.012638	0.0327919	0.000517576
AAGCTCGTGCCAAGTC-1	0.135935	0.000353526	0.00121957	0.00101943	0.0439507	0.0554415	0.00485804	0.00106894	0.0504121	0.00385132	0.00238534	0.000580485	0.00068819	0.00108763	0.00059791	0.000696723	0.000411364	0.313726	0.000292095	0.241607	0.107468	0.0285643	0.00129759	0.000610318	0.000830474	0.000548989	0.000496462
AAGCTCTTTCATGGTG-1	0.343144	0.00145164	0.00305668	0.00545764	0.0702185	0.00286014	0.000948942	0.00109453	0.0651656	0.00243827	0.00155476	0.000970405	0.00151092	0.00123699	0.0133874	0.00128821	0.000802551	0.0798295	0.0224897	0.133678	0.190978	0.00101838	0.000661756	0.00406177	0.0141784	0.0359444	0.000573478
AAGGAGAACTTATAAG-1	0.186484	0.000558667	0.0922518	0.0451156	0.0311715	0.178653	0.00215158	0.00171513	0.00285638	0.0011352	0.00104795	0.00056504	0.00271156	0.000985515	0.00338069	0.00859354	0.000613285	0.0461027	0.000468878	0.229843	0.0600284	0.000688541	0.00204768	0.000819388	0.0249712	0.0744019	0.00063881
AAGGAGCGGTTGGTGC-1	0.035264	0.000394195	0.000500254	0.000492633	0.029229	0.000593299	0.00045876	0.000479371	0.000562007	0.000673566	0.000548025	0.000383904	0.000441959	0.000536881	0.000477171	0.000353106	0.000418047	0.0276992	0.0914795	0.800167	0.000742985	0.000402941	0.000245114	0.000474482	0.00591503	0.000756128	0.000311464
AAGGATGAGGGACCTC-1	0.203583	0.000569187	0.000999921	0.00130996	0.0357205	0.00165303	0.0012487	0.0017658	0.0335146	0.0210253	0.00117126	0.00172742	0.00162977	0.000968746	0.0131306	0.032055	0.000641767	0.0452557	0.0143312	0.181968	0.288217	0.00463919	0.000866984	0.00135815	0.0828539	0.0272319	0.000562639
AAGGCGCGTAAAGCTT-1	0.17063	0.000386506	0.000819848	0.000796044	0.0121131	0.00405047	0.00175965	0.00153384	0.00223246	0.00108956	0.0016141	0.00101672	0.000775572	0.000859999	0.00103419	0.00052271	0.000373792	0.000413797	0.154764	0.627559	0.00359707	0.000507741	0.000309961	0.000483073	0.00996271	0.000443663	0.000350552
AAGGCTGTGCTCATCG-1	0.0746255	0.000436683	0.000719411	0.000558047	0.0181274	0.000896824	0.000697743	0.000672894	0.000947994	0.000628903	0.000885868	0.000436044	0.0005297	0.00086975	0.000877568	0.00305069	0.00088328	0.0173398	0.116671	0.731763	0.0252786	0.000442516	0.000455902	0.000481153	0.000499127	0.000840299	0.000384467
AAGGGAACGACTGGCT-1	0.0968895	0.00129614	0.0123959	0.0426907	0.0315793	0.100692	0.000804153	0.000902428	0.123673	0.00164821	0.166099	0.000670767	0.180545	0.00671156	0.00125512	0.00073831	0.000507862	0.0592497	0.00379283	0.068579	0.0282535	0.000886158	0.00113651	0.0015551	0.0137699	0.0532779	0.000400309
AAGGGACAGATTCTGT-1	0.259409	0.000523178	0.00137012	0.00127804	0.0287561	0.00177008	0.000966438	0.00135662	0.00181015	0.00161678	0.00109846	0.0010112	0.00111804	0.00091929	0.0353528	0.00185954	0.00117067	0.0587102	0.0124154	0.313711	0.107337	0.0124356	0.000588473	0.000997628	0.0807902	0.0710803	0.000547704
AAGGGACTATGCATTC-1	0.189111	0.000418715	0.0333985	0.0258555	0.0154292	0.00327125	0.00089368	0.000867597	0.0542632	0.00203532	0.00254488	0.000969996	0.00163387	0.00157888	0.0260568	0.000868239	0.000495492	0.097492	0.000537911	0.447599	0.00636983	0.00226107	0.0013654	0.000905295	0.0282307	0.0550634	0.000483707
AAGGTATCCTAATATA-1	0.14491	0.000495425	0.00140513	0.00160006	0.018133	0.00154111	0.00104568	0.00103076	0.00233138	0.00216615	0.0010255	0.000726506	0.00892545	0.000948886	0.00791198	0.0064624	0.000665737	0.0407334	0.00479496	0.23331	0.345338	0.00421896	0.000560126	0.00131568	0.122455	0.0454958	0.000453208
AAGGTGATAAACCAGC-1	0.132765	0.000769232	0.00180945	0.00102995	0.0375799	0.00147199	0.00102426	0.00121137	0.00855738	0.00563097	0.00214616	0.000871965	0.00130394	0.00146847	0.00356544	0.00613283	0.00240974	0.0611413	0.014627	0.607436	0.053172	0.00135419	0.000842103	0.000732931	0.00839836	0.0420275	0.000521073
AAGTAAGCTTCCAAAC-1	0.0895316	0.00193776	0.0017361	0.0173784	0.0327875	0.0117587	0.000695719	0.000814395	0.0949354	0.00104167	0.247517	0.000656639	0.0530347	0.125977	0.00265818	0.00078175	0.000530849	0.0396955	0.00102001	0.173193	0.0224753	0.000590046	0.000486565	0.000857551	0.0352484	0.0423085	0.00035158
AAGTAGAAGACCGGGT-1	0.101338	0.000466643	0.0699573	0.0832836	0.0344262	0.319673	0.00135195	0.00196866	0.0116953	0.00129109	0.001588	0.000477677	0.000880378	0.00116898	0.00858293	0.000743486	0.000415005	0.0120385	0.130655	0.0925998	0.106126	0.00715519	0.000490146	0.000812372	0.00959946	0.000778067	0.000437676
AAGTAGTGACGCGAGG-1	0.169681	0.000495545	0.000774359	0.000483061	0.0314026	0.000982487	0.000932878	0.000670669	0.00101722	0.000811563	0.0418714	0.000502752	0.000601189	0.00100359	0.000632608	0.00521033	0.000752516	0.0323939	0.0604682	0.645277	0.000552775	0.00054874	0.00035218	0.000483434	0.00121316	0.00055877	0.000326044
AAGTCAATTGTCGTCA-1	0.128531	0.000442963	0.00062752	0.000682891	0.0444288	0.000911994	0.00063702	0.000625064	0.00103814	0.000735941	0.00068113	0.000731974	0.00056743	0.000628061	0.000898272	0.000560141	0.0256003	0.00254682	0.00754814	0.63445	0.022803	0.0056281	0.000331664	0.000537564	0.0117758	0.105721	0.000329694
AAGTCTTCTGTGGCCT-1	0.381973	0.0130859	0.00109356	0.0007804	0.0338854	0.264318	0.00155271	0.00133329	0.00244414	0.00157343	0.0400076	0.000635371	0.00101584	0.00132247	0.00138729	0.0642715	0.004992	0.0489719	0.000584589	0.0251279	0.0268602	0.00113071	0.0005933	0.000902562	0.0214123	0.058319	0.000425467
AAGTGACGACCGAATT-1	0.149703	0.000514321	0.539918	0.00107785	0.0118169	0.00327764	0.000700101	0.000839347	0.00180023	0.000840885	0.00186898	0.000621233	0.000975748	0.00118496	0.00071043	0.000523148	0.000574411	0.0441149	0.0216222	0.0962784	0.0325403	0.000524977	0.000401082	0.0121488	0.0344867	0.0404977	0.000437618
AAGTGCAAAGGTAGAC-1	0.158794	0.000466688	0.0013149	0.000881414	0.0247172	0.592214	0.00132326	0.0013099	0.00211474	0.00197392	0.00285862	0.000545412	0.00122766	0.00109111	0.000819532	0.0129347	0.000795678	0.0204531	0.0311836	0.0368698	0.0555505	0.000722202	0.00135324	0.000874135	0.0197965	0.0261947	0.00162007
AAGTGCGTTAGAATCT-1	0.177707	0.000511213	0.317549	0.182807	0.000423541	0.00113653	0.000466747	0.000565162	0.000731235	0.000632846	0.000571689	0.000568741	0.00121839	0.000777317	0.000892703	0.0484229	0.0614019	0.00952512	0.0185922	0.0652535	0.000525578	0.0580492	0.000442499	0.000467556	0.000439371	0.0497881	0.000533307
AAGTGCTTCTCTATTG-1	0.133498	0.00050397	0.0857431	0.0153475	0.0130125	0.496975	0.000850205	0.0010244	0.0306289	0.00137123	0.0020429	0.000709306	0.000753619	0.0102501	0.0243836	0.0107486	0.000496012	0.0177284	0.000477249	0.0352306	0.0138509	0.000845673	0.00736619	0.000600955	0.0124005	0.0827361	0.00042453
AAGTGTTTGGAGACGG-1	0.325542	0.00453393	0.000947203	0.00123086	0.0294661	0.00241191	0.0010944	0.00128216	0.00358193	0.0151106	0.0111083	0.000804098	0.00108782	0.00871348	0.00123427	0.00133034	0.0103698	0.0373146	0.0156716	0.220917	0.221883	0.000629714	0.000446187	0.00078484	0.0381207	0.0439095	0.000473925
AAGTTCAGTCTGCGTA-1	0.223505	0.000579003	0.00136497	0.0156433	0.0552799	0.00271773	0.00183553	0.00272199	0.0207957	0.0157704	0.00125237	0.0181096	0.0122329	0.00136976	0.0207226	0.0460929	0.000569826	0.0540066	0.00042449	0.159656	0.0453298	0.0731209	0.000894709	0.00205362	0.122122	0.100837	0.000990643
AAGTTCGGCCAACAGG-1	0.319915	0.000719818	0.0225472	0.302862	0.0496758	0.0458073	0.00094052	0.00118973	0.0400299	0.00102373	0.00147978	0.000577904	0.000803552	0.00109435	0.000696023	0.0036315	0.0009658	0.0552438	0.00724459	0.078804	0.0265481	0.000776968	0.000585898	0.000569491	0.000603253	0.0352473	0.000416602
AAGTTTACTAATGGCA-1	0.158654	0.00055415	0.0971094	0.107109	0.0199107	0.189208	0.00124262	0.00233439	0.0446073	0.000972207	0.00154886	0.000571232	0.00101568	0.00107892	0.00273215	0.000820608	0.000585794	0.051096	0.0064778	0.146523	0.0525109	0.000659428	0.000353523	0.000722861	0.0388526	0.0723739	0.000374395
AATAACAACGCTCGGC-1	0.108096	0.000921169	0.642042	0.0226232	0.0207786	0.000812639	0.000608394	0.000750433	0.0265234	0.000697473	0.00154611	0.000503055	0.00174089	0.000950174	0.00105531	0.000416202	0.00371239	0.0126192	0.0209346	0.0677212	0.0215665	0.00050088	0.000400069	0.000498529	0.00571082	0.0359554	0.000316115
AATAACACTAGAACAA-1	0.117416	0.00330983	0.00271743	0.569604	0.0217776	0.00828474	0.00105196	0.00132953	0.0776081	0.00173113	0.00340003	0.00125027	0.00163758	0.00147065	0.00334524	0.00272038	0.000742619	0.107785	0.00220028	0.0469491	0.00908041	0.000962278	0.000486709	0.000621777	0.000632465	0.0114929	0.000391625
AATAAGTCCTCGAGAC-1	0.206948	0.000624806	0.112923	0.0026969	0.0390271	0.148382	0.00123889	0.00110064	0.00113063	0.00160768	0.00102705	0.000636165	0.000978965	0.00106461	0.00127677	0.000566849	0.00064644	0.0547086	0.000398848	0.140297	0.027852	0.000841646	0.000381477	0.000633367	0.161266	0.0913641	0.000381035
AATACAATGTTTCAGG-1	0.134756	0.000568692	0.00123398	0.00277867	0.0274408	0.0262118	0.0578671	0.116643	0.0946518	0.00133036	0.0991228	0.000559842	0.000697528	0.00122573	0.000807804	0.00142303	0.000506113	0.026991	0.0618679	0.148998	0.124237	0.000620209	0.00046521	0.0338792	0.0292847	0.00539915	0.000432028
AATACCGGAGGGCTGT-1	0.164255	0.00226708	0.03868	0.0143663	0.0147903	0.327533	0.000909076	0.000970824	0.034547	0.00427917	0.0812481	0.00207369	0.000882447	0.00183977	0.000963769	0.000952546	0.00114606	0.0188581	0.00383304	0.066155	0.0813525	0.024164	0.00240076	0.00128482	0.0199507	0.0534999	0.0367972
AATAGAACAGAGTGGC-1	0.330111	0.000538816	0.00366196	0.199007	0.0385321	0.0418644	0.00113737	0.00123113	0.0583499	0.00195414	0.0281548	0.000871735	0.000954174	0.00176433	0.000804253	0.000891279	0.0327366	0.0328098	0.0527605	0.096616	0.0160608	0.00843891	0.000581584	0.000929105	0.0109691	0.0376668	0.000602025
AATAGAATCTGTTTCA-1	0.292647	0.000535584	0.00133695	0.00146145	0.0507566	0.00194758	0.000886484	0.000988445	0.08289	0.00942929	0.00118585	0.000942045	0.000956214	0.00128796	0.000989323	0.0143541	0.00062978	0.0813888	0.0159495	0.273777	0.0934728	0.00185586	0.000929954	0.000680986	0.0295407	0.0386496	0.000530425
AATAGCAAGCCTCCTG-1	0.252705	0.000450689	0.00322758	0.026746	0.0571522	0.000959463	0.000725559	0.000889545	0.0470689	0.0512766	0.00105331	0.00068268	0.000949397	0.000952817	0.00135228	0.0208136	0.000467287	0.0585139	0.000312278	0.128667	0.180866	0.000798955	0.0123133	0.00213864	0.0951135	0.0530712	0.000732876
AATAGCTACCGCGTGC-1	0.192011	0.000724177	0.00158702	0.0327519	0.0557226	0.00355218	0.00140147	0.00219936	0.0453181	0.0781352	0.00192152	0.00885496	0.00112755	0.0015663	0.00956381	0.0378023	0.000616235	0.0724267	0.000392098	0.230155	0.035593	0.00750452	0.00118827	0.00109944	0.0926546	0.0833835	0.000747275
AATAGTCCGTCCCGAC-1	0.161274	0.000483204	0.00175182	0.00174132	0.0339731	0.202432	0.00139881	0.00204487	0.0238657	0.00292358	0.00300906	0.032695	0.000923467	0.00219825	0.00587732	0.0184303	0.000794934	0.0533432	0.00140114	0.190229	0.0284213	0.109996	0.0100441	0.0014611	0.0294604	0.0792569	0.000569872
AATAGTCGCGAGTCGG-1	0.261037	0.00178158	0.0011366	0.00123263	0.0477918	0.303511	0.000921281	0.00111926	0.00233979	0.00131503	0.0303332	0.000630746	0.000914039	0.00165972	0.00196587	0.0127615	0.0194099	0.0324555	0.0723158	0.0855518	0.0323005	0.000733332	0.00632626	0.000925638	0.0369602	0.0416881	0.000881929
AATATCAAGGTCGGAT-1	0.107365	0.00077926	0.00080196	0.00214504	0.0207566	0.0148117	0.000946451	0.000850716	0.00126693	0.000796716	0.00109803	0.000477465	0.000723347	0.00091819	0.000612507	0.000581734	0.000495343	0.0266949	0.0159782	0.758072	0.000892044	0.000502199	0.000365331	0.000794766	0.00483567	0.0360978	0.000339876
AATATCCTAGCAAACT-1	0.243175	0.000684762	0.0160717	0.00143748	0.0615583	0.335635	0.00160866	0.00299636	0.018536	0.0345665	0.00284571	0.00182916	0.000806153	0.00256485	0.00619599	0.00752928	0.0150868	0.0170425	0.00552018	0.0997818	0.0205538	0.00113856	0.000361354	0.00123162	0.0302991	0.0705282	0.000415427
AATATCGAGGGTTCTC-1	0.226259	0.00190465	0.00232024	0.00682055	0.0378674	0.00855092	0.00256915	0.00205752	0.0764059	0.0340118	0.00148586	0.000834509	0.00123224	0.00113085	0.0132962	0.0294448	0.000710575	0.064413	0.000496944	0.227484	0.0615988	0.0100131	0.00208444	0.00139445	0.0965664	0.0884405	0.000606165
AATATTGGAGTATTGA-1	0.131145	0.00151964	0.0713293	0.00774371	0.0134418	0.0168625	0.000952605	0.00103715	0.06273	0.00140575	0.219663	0.00100953	0.0512425	0.00355324	0.0200597	0.00161512	0.000882332	0.0272848	0.011432	0.218938	0.0309207	0.000718592	0.000440718	0.00078861	0.0465768	0.0562882	0.00041862
AATCAGACTGCAGGAC-1	0.148899	0.000711491	0.00230712	0.00111838	0.0425522	0.123563	0.062257	0.0129345	0.0570532	0.00735918	0.158652	0.000633843	0.000748291	0.00112033	0.000618826	0.00333676	0.000710541	0.0494898	0.000777249	0.0668257	0.170113	0.000750994	0.000618842	0.000571965	0.0419513	0.0438941	0.000432057
AATCAGGTTTCATTTA-1	0.216892	0.000631529	0.00650336	0.00728603	0.0247646	0.163991	0.00142951	0.00186523	0.103803	0.0419928	0.0552894	0.0203906	0.0010695	0.00793995	0.00477216	0.00188592	0.000431053	0.0598483	0.00083047	0.0879359	0.107392	0.00784417	0.000615158	0.000831919	0.0248155	0.048438	0.000511383
AATCCAAGGGCCTGAG-1	0.108563	0.00765311	0.133059	0.0597649	0.0349679	0.266023	0.000838878	0.0014477	0.0214	0.00104108	0.00120056	0.000501305	0.000979743	0.00103142	0.00149159	0.00379442	0.000960083	0.0523605	0.0394813	0.0865465	0.111824	0.00107394	0.000510057	0.000662327	0.0362589	0.0261866	0.000377662
AATCCATGCAAGGGTG-1	0.127517	0.000640765	0.00122944	0.000798816	0.0368694	0.0993532	0.00078541	0.000810638	0.187792	0.0790615	0.089118	0.000491347	0.0010834	0.00130464	0.000709558	0.000792172	0.00091228	0.0653314	0.000999308	0.078098	0.15793	0.000733246	0.000943042	0.000606453	0.0177277	0.0442642	0.0040974
AATCGCCTCAGCGCCA-1	0.240292	0.000683857	0.00445562	0.00355496	0.0231984	0.0217758	0.00136868	0.0011366	0.0416604	0.0105815	0.045706	0.000725526	0.00112203	0.0015359	0.000897073	0.00116993	0.0016092	0.114455	0.0112347	0.323881	0.102165	0.00137109	0.000485145	0.000858348	0.0133255	0.0303032	0.000447118
AATCGGGACACTACGA-1	0.210409	0.00442726	0.094286	0.0620408	0.0157553	0.261921	0.00101923	0.00134804	0.00293625	0.00154882	0.00135282	0.000528206	0.00147334	0.000992204	0.00122852	0.0110747	0.000819239	0.0229172	0.0145173	0.075284	0.0636138	0.000885176	0.000429451	0.00118046	0.0659827	0.0815657	0.000463526
AATCTAGGTTTACTTG-1	0.0840353	0.000488761	0.00180819	0.0788564	0.0260383	0.146469	0.000829989	0.000983792	0.296434	0.0110288	0.0159883	0.00113875	0.0312651	0.00112213	0.00165849	0.00035408	0.000339167	0.0994325	0.0237734	0.0648947	0.108158	0.00100743	0.000272201	0.000410418	0.000458159	0.00249665	0.000256652
AATCTATGCCGGAGCC-1	0.177673	0.000477462	0.00511107	0.00353561	0.0188999	0.0124159	0.00111592	0.00373735	0.0400574	0.00663411	0.00169066	0.00112388	0.00274346	0.0016232	0.0664477	0.0269456	0.000789157	0.0604526	0.00236177	0.145369	0.135792	0.0286993	0.000776163	0.00162472	0.164463	0.0886021	0.000837458
AATCTCTACTGTGGTT-1	0.161125	0.000518511	0.00239097	0.00120933	0.0506377	0.34408	0.0497476	0.00223907	0.0599353	0.00232063	0.0991177	0.000597701	0.000693317	0.00110473	0.00242112	0.00062276	0.00135701	0.0226397	0.000642704	0.0845375	0.0134111	0.000719291	0.000393833	0.00480762	0.0296971	0.0581194	0.00491357
AATCTGCGTTGGGACG-1	0.231172	0.000565517	0.0147031	0.00401158	0.0273635	0.0174744	0.00138937	0.00126147	0.0360625	0.041698	0.00167568	0.00530173	0.00147314	0.00137797	0.00259183	0.00524626	0.000602732	0.0625303	0.000917985	0.247384	0.0229994	0.0211234	0.00742301	0.00417587	0.140435	0.0983571	0.000683492
AATCTGGCTTTCTAGT-1	0.134669	0.00048902	0.010499	0.0158516	0.0204605	0.282216	0.00171508	0.00193541	0.00861116	0.00130219	0.257428	0.000568798	0.0023829	0.00336344	0.017342	0.000315376	0.000574973	0.0424311	0.000302305	0.131282	0.0237898	0.000553783	0.00030177	0.0371646	0.00353757	0.000605644	0.000307381
AATCTGGGTAGACCCT-1	0.266038	0.00102727	0.0849324	0.0676099	0.010919	0.117468	0.000868655	0.00157457	0.0139234	0.00992711	0.00101023	0.000757344	0.0148301	0.00112	0.0234883	0.00144673	0.000507843	0.0531201	0.000313364	0.0268294	0.182329	0.0234468	0.000522905	0.000630722	0.0210789	0.073806	0.000473546
AATGACAGCAATGTCT-1	0.213289	0.000405156	0.229035	0.111816	0.0433097	0.000981351	0.000795543	0.000718237	0.119627	0.00103102	0.00267171	0.000779182	0.000809133	0.00114235	0.00106432	0.00076967	0.0517844	0.00276192	0.0511537	0.10407	0.0456057	0.000514072	0.000400709	0.000806047	0.0118972	0.00246871	0.000292792
AATGACGTAGGATGTC-1	0.256154	0.00223468	0.0010435	0.00138799	0.0383681	0.00480204	0.00125074	0.00117329	0.0188558	0.0546651	0.0100643	0.000697235	0.000855146	0.000961243	0.00116165	0.0104845	0.0152019	0.156392	0.000819265	0.226512	0.148185	0.0126807	0.000537996	0.000781573	0.0331766	0.00108339	0.00047058
AATGACTGTCAGCCGG-1	0.156082	0.000452165	0.0905508	0.0438362	0.0363259	0.184614	0.00116296	0.00135047	0.00223537	0.00134076	0.00137256	0.000751334	0.0043619	0.00106206	0.00924781	0.00711416	0.000360916	0.000339659	0.293757	0.080434	0.0635433	0.00398413	0.000503414	0.00073303	0.0134966	0.000533961	0.000453026
AATGAGTTCGCATATG-1	0.152472	0.000852529	0.00136934	0.00166991	0.0453848	0.0420409	0.150704	0.0322839	0.10335	0.00173193	0.145671	0.000549747	0.000778774	0.00131313	0.000857707	0.00094851	0.000576182	0.0492202	0.0120193	0.0941264	0.056908	0.000597113	0.000938314	0.00124013	0.0266501	0.0744602	0.00128689
AATGATGATACGCTAT-1	0.32265	0.000679524	0.00851279	0.00129581	0.0315696	0.0015479	0.00190144	0.00125882	0.0281825	0.0117511	0.00103301	0.000872907	0.000967502	0.00096173	0.00108766	0.0251202	0.00146967	0.0627166	0.00933465	0.318402	0.0683508	0.00176178	0.000750012	0.00117899	0.0249633	0.0710249	0.000655165
AATGATGCGACTCCTG-1	0.154943	0.00115302	0.0020368	0.0076798	0.0294346	0.00388366	0.00101777	0.00109266	0.010165	0.0530108	0.0016997	0.00586855	0.00127855	0.00162073	0.00584872	0.00332349	0.000756541	0.0731878	0.00107096	0.292764	0.135424	0.034706	0.00151284	0.00266555	0.0994064	0.0737971	0.000652588
AATGCAACCGGGTACC-1	0.156447	0.000529135	0.000729236	0.000603763	0.0477121	0.000840734	0.000738157	0.00071787	0.000960431	0.000780395	0.000680967	0.000702686	0.00156667	0.000643604	0.00728834	0.000900347	0.000537373	0.0295079	0.0519118	0.467342	0.16015	0.000625965	0.000379973	0.000773713	0.0524535	0.0140947	0.000382509
AATGCACCAAGCAATG-1	0.239647	0.00124712	0.00634827	0.00987737	0.0264885	0.00236009	0.00102691	0.00133674	0.00292136	0.00258463	0.00138534	0.000708568	0.00186359	0.00127827	0.0121977	0.0358458	0.000784958	0.0839194	0.00114255	0.105867	0.0594488	0.121455	0.0087515	0.000984081	0.195768	0.074187	0.000574716
AATGGTCCACCGTTCA-1	0.132228	0.000611438	0.00104556	0.00118705	0.0411673	0.112066	0.0298714	0.0568135	0.23937	0.00214405	0.0532932	0.00102479	0.000816181	0.00135207	0.000756037	0.00281061	0.00069051	0.0451915	0.0472306	0.119755	0.0883492	0.000792022	0.000386899	0.00116401	0.0137305	0.00576259	0.000390481
AATGGTTCTCACAAGC-1	0.0834421	0.000702019	0.00159688	0.00719489	0.0377573	0.0210444	0.00105414	0.00118863	0.0391017	0.00103667	0.0673273	0.000846113	0.0253449	0.00149364	0.0448261	0.00109822	0.00133961	0.0161506	0.076594	0.550828	0.0119346	0.000584324	0.000344391	0.00169366	0.00426998	0.000852002	0.000354194
AATGTATGGCACTGTA-1	0.252577	0.00130922	0.00146145	0.00245688	0.019561	0.454542	0.00112261	0.00153146	0.0117965	0.002236	0.00457744	0.00100212	0.00138335	0.00161486	0.00394647	0.0201588	0.00623314	0.0187739	0.00519337	0.0502006	0.0182962	0.000967705	0.000789466	0.000687397	0.00734913	0.0757098	0.0345224
AATGTGCCCGAGGTGT-1	0.168933	0.000440784	0.245487	0.00176095	0.0174055	0.00164054	0.000849375	0.000879775	0.00422228	0.0848717	0.00136019	0.00128134	0.0120728	0.00101	0.00184302	0.000429937	0.000785877	0.294361	0.000270171	0.0720985	0.0305056	0.0327261	0.000288585	0.00068264	0.0133907	0.0100843	0.000318018
AATGTGCTAATCTGAG-1	0.124278	0.000910743	0.0773726	0.00208486	0.0277752	0.00859985	0.000794062	0.000991661	0.0529968	0.268432	0.0866745	0.00173581	0.00600948	0.00513757	0.010981	0.00656599	0.00195455	0.0456311	0.00126693	0.0937742	0.0398292	0.0450183	0.000540739	0.000873344	0.0194087	0.0699859	0.000376877
AATTAAAGGTCGGCGT-1	0.188362	0.000444383	0.00278416	0.00599486	0.0296475	0.0828204	0.00905256	0.00170393	0.0360384	0.057442	0.00739231	0.000759018	0.000722341	0.00182327	0.000942283	0.000742308	0.00208983	0.105582	0.0133939	0.25398	0.156681	0.00519552	0.00103457	0.00101702	0.00079636	0.0325878	0.000970504
AATTAACGGATTTCCA-1	0.208314	0.00110427	0.00377605	0.0157559	0.0481793	0.0632459	0.00180009	0.00235841	0.0492847	0.0557232	0.0015141	0.00698314	0.0012535	0.00157739	0.00576268	0.00966771	0.000919542	0.0845339	0.000804913	0.197394	0.0693511	0.0463946	0.0032348	0.00163265	0.0639739	0.0548541	0.000606498
AATTACGAGACCCATC-1	0.271878	0.000512655	0.00115827	0.00161079	0.0796538	0.332406	0.00113141	0.00130873	0.00237016	0.000908778	0.00130755	0.000551793	0.000726327	0.00115687	0.000735286	0.00161176	0.000670009	0.0642175	0.000936354	0.0595862	0.0142601	0.000698224	0.000831514	0.00069164	0.035896	0.0878844	0.0352997
AATTAGCGCTGCAGCG-1	0.173562	0.00159729	0.0274371	0.0288285	0.0489265	0.0474311	0.0356002	0.00149082	0.0727745	0.00402353	0.00813454	0.000790629	0.00088296	0.00153639	0.000958707	0.00387701	0.00112882	0.112521	0.0020375	0.181724	0.153048	0.0624936	0.00468407	0.000759722	0.00107274	0.0219244	0.000754172
AATTCATAAGGGATCT-1	0.239864	0.00424509	0.00238595	0.00417486	0.000948888	0.0013536	0.00100527	0.00129015	0.00238404	0.00343591	0.00113616	0.00101838	0.00094904	0.000982244	0.00114992	0.00114967	0.00133967	0.0293838	0.0017487	0.484529	0.0783803	0.00287534	0.000640554	0.00127753	0.0249915	0.106785	0.000575119
AATTCATTGTCATGCA-1	0.143154	0.000566516	0.000959328	0.00315832	0.0116765	0.506091	0.00114585	0.00124847	0.0117408	0.00110242	0.0173767	0.000516926	0.000693327	0.00131927	0.00101768	0.000658755	0.000584049	0.0290835	0.000531678	0.0299434	0.0614132	0.000583591	0.0607682	0.000571857	0.0294778	0.0785141	0.00610244
AATTCCAAGCATGTAC-1	0.279082	0.000720511	0.00379775	0.00217254	0.0371098	0.0877998	0.00158936	0.00184005	0.00424119	0.0256113	0.00193973	0.000931974	0.000757567	0.00120926	0.00118545	0.00332291	0.0159575	0.0589711	0.00155059	0.282593	0.0640713	0.0030964	0.000643343	0.00110022	0.0382952	0.0798441	0.000565176
AATTCTAGAGTTAGGC-1	0.155525	0.000478342	0.00845947	0.0456335	0.0361813	0.0763317	0.0153744	0.00190234	0.146189	0.0367463	0.00672249	0.000710652	0.000712416	0.00207162	0.00104997	0.00106025	0.00109874	0.0586092	0.00747678	0.203782	0.121512	0.0218427	0.0045106	0.000736492	0.0033795	0.0410189	0.0008839
AATTGAACGCTCTGGT-1	0.211206	0.000577706	0.00352572	0.0139539	0.0276928	0.00455709	0.00110902	0.00109224	0.0346979	0.014055	0.0040226	0.0028103	0.00116565	0.00125209	0.000919028	0.00597691	0.00072814	0.0558165	0.0143207	0.275376	0.24073	0.000940693	0.000715412	0.000912793	0.0358015	0.0454031	0.000641617
AATTGCGTGGATTACA-1	0.301141	0.00769857	0.00828283	0.00226301	0.0598009	0.228897	0.00447416	0.00159141	0.0304519	0.0020007	0.0300057	0.00102712	0.00149704	0.00213995	0.0143984	0.00481331	0.0202431	0.0675026	0.000391368	0.0406282	0.0482782	0.011627	0.00120958	0.00181156	0.027773	0.0793471	0.000705403
AATTTGGGACATAGTA-1	0.0930585	0.000453729	0.000778386	0.000607327	0.0149279	0.000627177	0.000460328	0.000533681	0.000732631	0.000759259	0.000640101	0.000414404	0.000545432	0.000574837	0.000592447	0.000658072	0.000739678	0.0396102	0.000948496	0.757161	0.00661381	0.000537951	0.000322228	0.000486169	0.0188249	0.0580183	0.000373015
AATTTGGTTCCAAAGA-1	0.125341	0.000549843	0.042324	0.00331281	0.0248572	0.0327681	0.00223219	0.00190534	0.00179985	0.00152285	0.00128423	0.000596033	0.00086869	0.000962354	0.000792601	0.00106453	0.000679791	0.0127663	0.0366006	0.583821	0.0224589	0.000726024	0.000320856	0.000583509	0.0465357	0.0529397	0.000386011
ACAAACCATGCGTCCT-1	0.121015	0.000496365	0.00196725	0.000858086	0.0242395	0.0575416	0.0588864	0.0654583	0.298616	0.0638026	0.00241873	0.00073259	0.000742075	0.00110479	0.000829411	0.000631321	0.00054233	0.0266395	0.000556203	0.0488272	0.146869	0.000799157	0.000304932	0.00164452	0.0170958	0.0570066	0.000374274
ACAAACCGACAAGGCG-1	0.256733	0.000570821	0.06126	0.124586	0.0249776	0.0434954	0.000967131	0.0018332	0.0365295	0.0947707	0.00141384	0.000868035	0.016553	0.00280975	0.0260199	0.0210777	0.00065731	0.0494534	0.000461142	0.0474217	0.0509422	0.00125534	0.00200121	0.000731418	0.0331071	0.0988265	0.000676709
ACAAAGAAGGTAGGCC-1	0.166091	0.000427063	0.00311438	0.00171026	0.0116987	0.599707	0.00129236	0.0016154	0.0214345	0.00439475	0.00224984	0.000881472	0.000993058	0.000979674	0.000990653	0.00163621	0.00074267	0.0237763	0.000343617	0.050883	0.00699506	0.000599877	0.00224539	0.0005406	0.0291769	0.0555747	0.00990564
ACAAATCGCACCGAAT-1	0.282929	0.000597418	0.00218637	0.00120682	0.0488396	0.0025576	0.00087686	0.000875464	0.0233112	0.00463203	0.00208653	0.000907677	0.00110509	0.00135304	0.00105918	0.00479588	0.00289974	0.0725871	0.0102736	0.315944	0.159502	0.00132685	0.000456848	0.000738723	0.00523711	0.0512564	0.00045704
ACAAATGGTAGTGTTT-1	0.312396	0.000486504	0.0149637	0.000872786	0.0202919	0.00136011	0.00124295	0.00136027	0.0186202	0.00810627	0.00145319	0.0010869	0.000749798	0.000934539	0.000821538	0.0215225	0.00159579	0.0607463	0.00133564	0.25689	0.190897	0.0045271	0.000875777	0.000680603	0.0118783	0.0637837	0.000520578
ACAAATTCAGATCTGA-1	0.198856	0.00128594	0.0387723	0.0174411	0.0272432	0.00345504	0.000944269	0.0014878	0.0305027	0.107284	0.00123085	0.00351768	0.00100957	0.00138934	0.00244478	0.0365233	0.00061928	0.0410973	0.000642702	0.111341	0.0590415	0.0153695	0.00261902	0.00208592	0.218828	0.0742676	0.000699361
ACAACAGCATGAGCTA-1	0.170137	0.000493555	0.00560135	0.0196389	0.0344419	0.046995	0.0257546	0.00146902	0.0276824	0.0615357	0.0432022	0.000683863	0.000731616	0.00123444	0.000779164	0.000903335	0.000872392	0.0944931	0.00323731	0.223571	0.156685	0.0595521	0.000711013	0.000675907	0.00156997	0.0168048	0.000542433
ACAACGGTCCCTGCGA-1	0.129767	0.00118795	0.00156925	0.00380316	0.0300365	0.00268407	0.000912703	0.000992902	0.0122388	0.00168248	0.342375	0.000655454	0.0363741	0.00210281	0.0222521	0.00117291	0.000640255	0.0127812	0.121875	0.232262	0.0278709	0.000732641	0.000419575	0.00154399	0.00996628	0.00167755	0.000424182
ACAAGCAGTGCCTAGC-1	0.070531	0.000867374	0.00970182	0.00206391	0.0118813	0.00799006	0.000818399	0.000879528	0.0380709	0.00146078	0.158127	0.000521039	0.18325	0.064429	0.0585235	0.00074722	0.000524553	0.000714434	0.154252	0.196791	0.0213326	0.000678878	0.000510064	0.00151022	0.0128405	0.000620271	0.000361999
ACAAGGAAATCCGCCC-1	0.202851	0.000530491	0.00173798	0.00969856	0.0347113	0.00760745	0.00199222	0.0016332	0.0742323	0.0452794	0.00248365	0.00879781	0.00106764	0.00170383	0.00257927	0.0228113	0.000930606	0.0543888	0.000905973	0.258985	0.0686433	0.00107884	0.00102637	0.00122232	0.113128	0.0790608	0.00091293
ACAAGGCCTACCAGCC-1	0.187045	0.000555081	0.00885891	0.0148907	0.0128753	0.00190786	0.0018988	0.0018138	0.0487571	0.0577265	0.00187984	0.00172445	0.00134793	0.00118391	0.00157777	0.0138321	0.000456845	0.0388504	0.000314945	0.214938	0.050534	0.00935558	0.0021201	0.00128706	0.243977	0.0788593	0.00143164
ACAAGGGCAGGCTCTG-1	0.182271	0.000474245	0.0217752	0.00187525	0.104205	0.0419852	0.000965649	0.000878275	0.00510399	0.00181813	0.0047874	0.000823524	0.00149928	0.00124387	0.000874405	0.000676852	0.000991193	0.187445	0.00104194	0.244126	0.145424	0.000913991	0.000421547	0.000658908	0.0201557	0.0271383	0.000426166
ACAATAGTCGTACGTT-1	0.122765	0.0013249	0.117146	0.00219161	0.0448575	0.00172787	0.000975562	0.00100363	0.0649478	0.00127847	0.0273408	0.000722026	0.00392132	0.00227963	0.0376729	0.00234732	0.000669433	0.0256145	0.0162714	0.469556	0.0032995	0.000667248	0.000465182	0.000935882	0.0242087	0.0251236	0.000686476
ACAATCCATTTAAACC-1	0.0751438	0.000451458	0.571696	0.0212351	0.00850419	0.00167645	0.000830142	0.000901244	0.107359	0.000780107	0.0027952	0.000646958	0.00108234	0.00107115	0.000753105	0.000853135	0.00524036	0.0273927	0.0132718	0.0577716	0.0169982	0.000472423	0.00555916	0.000567495	0.00948224	0.0506189	0.0168447
ACAATCGATCTTTATA-1	0.172344	0.00104471	0.109637	0.0104501	0.032656	0.0320194	0.00107571	0.00121018	0.0692747	0.00132873	0.00131192	0.000688254	0.000861392	0.00122474	0.00139839	0.00518245	0.000733555	0.0543177	0.00219929	0.431709	0.0161642	0.000630723	0.000332246	0.000678294	0.0176222	0.0335372	0.000366898
ACAATGAATACGGAGA-1	0.158029	0.000414389	0.109616	0.0299617	0.0260084	0.00267012	0.000720479	0.000745831	0.00161715	0.0164173	0.00192562	0.00070163	0.00132436	0.00129657	0.00084621	0.000482694	0.000804189	0.367933	0.000263544	0.0589908	0.0189717	0.182223	0.000300796	0.000678367	0.0162513	0.000475745	0.000330645
ACAATGATTCTTCTAC-1	0.209363	0.00603083	0.00114134	0.00155995	0.027943	0.0011349	0.000837865	0.00102163	0.0502385	0.0752347	0.00125107	0.00114135	0.00133835	0.00104626	0.00541766	0.0134627	0.000606315	0.035579	0.00745171	0.170419	0.223449	0.00427324	0.00111341	0.00146222	0.0958893	0.0609373	0.000657214
ACAATTTAGGAGGCTC-1	0.150789	0.000754508	0.00193605	0.000980343	0.0376098	0.495462	0.001101	0.00119671	0.0375376	0.00141275	0.0543622	0.000731059	0.00138175	0.00136882	0.00109969	0.00193105	0.000801392	0.0357937	0.0159823	0.0441375	0.021942	0.00110672	0.00115097	0.000942461	0.0304278	0.0562774	0.00178361
ACAATTTGAGCAGTGG-1	0.129898	0.000483173	0.00096418	0.000752357	0.0715514	0.00131891	0.000704769	0.000844574	0.0015978	0.000997811	0.00113774	0.0006044	0.00151858	0.000926117	0.0285313	0.000739072	0.000643236	0.0378164	0.00072622	0.159578	0.353188	0.000559099	0.000348512	0.000979599	0.152159	0.0510732	0.000358274
ACACAAAGACGGGTGG-1	0.0793991	0.000337646	0.00544757	0.00546933	0.010144	0.00241355	0.000753397	0.000863292	0.000951811	0.00124337	0.000993755	0.000604051	0.000770451	0.000962051	0.00108947	0.000778319	0.000343492	0.000318118	0.400789	0.4546	0.0186281	0.000689766	0.000405486	0.000821831	0.0102543	0.000546468	0.000382612
ACACACCAGGACCAGT-1	0.130187	0.000493082	0.00913377	0.00221878	0.0159296	0.0130742	0.00124567	0.00121185	0.0247042	0.0288035	0.0201523	0.000662904	0.000912572	0.00491123	0.000923705	0.00656071	0.000579849	0.0825523	0.000377352	0.465829	0.0864859	0.00110365	0.000655781	0.000610812	0.0363781	0.063829	0.000473353
ACACACTTTCTACACG-1	0.091916	0.000602873	0.0489391	0.0189739	0.0149091	0.117398	0.00101221	0.00144558	0.00198839	0.0014572	0.0012861	0.000701913	0.00108375	0.00110729	0.00112137	0.00668165	0.000547113	0.0524071	0.0511364	0.480712	0.00114132	0.00101792	0.000439588	0.00129889	0.0653982	0.0348433	0.000433579
ACACATGATCAAATCT-1	0.132289	0.000557796	0.00185378	0.00258263	0.0214145	0.0218293	0.0011252	0.00110735	0.148873	0.306936	0.0621077	0.0014748	0.0029751	0.00199056	0.00116169	0.00166568	0.00307925	0.0617578	0.00190953	0.0625909	0.0377018	0.00126983	0.00108527	0.0673278	0.00359148	0.0489541	0.000787549
ACACCCAGCATGCAGC-1	0.0443083	0.000486552	0.00202076	0.00170036	0.0339146	0.0300166	0.000584515	0.000690493	0.00107158	0.00403694	0.00111259	0.000792361	0.000883981	0.000875076	0.00202733	0.00063283	0.000338917	0.000242509	0.824474	0.0403081	0.00106734	0.00201208	0.000908296	0.000568987	0.00353695	0.000772956	0.000615403
ACACCCGAGAAATCCG-1	0.139993	0.000686229	0.0862451	0.0339229	0.0349095	0.11348	0.00138188	0.00163703	0.0410964	0.0019733	0.00127975	0.000619755	0.000931548	0.00109185	0.00885766	0.00410174	0.00107442	0.0152929	0.118883	0.335107	0.0388813	0.000778634	0.000436054	0.000742998	0.0123617	0.00376953	0.000465481
ACACCGGTCTGACCGC-1	0.196229	0.00047569	0.0143749	0.00402049	0.0306492	0.047905	0.055638	0.0030656	0.209603	0.0773476	0.00680188	0.00143848	0.000965601	0.00114596	0.00284405	0.00721221	0.00670634	0.0662612	0.000634015	0.0903566	0.0541869	0.00670559	0.000407811	0.000966046	0.0689094	0.0447876	0.000361411
ACACCTTAAGTAGGGC-1	0.337184	0.000330758	0.0163567	0.0314768	0.0458355	0.0837164	0.000732058	0.000928088	0.00182739	0.00126015	0.000865709	0.000768092	0.00191032	0.000877335	0.00242396	0.00694591	0.000726208	0.000486275	0.317748	0.117337	0.0192411	0.00748342	0.000383299	0.000508638	0.00170757	0.000493058	0.000445657
ACACGAGACTCCTTCT-1	0.192331	0.000567108	0.0467179	0.00400326	0.0344831	0.00363926	0.00248755	0.00133968	0.0697679	0.00472374	0.0942966	0.000645219	0.000715215	0.00120547	0.000768417	0.000772362	0.000999485	0.128381	0.000523874	0.189979	0.149568	0.0353875	0.000648176	0.000552805	0.000692235	0.034343	0.000461242
ACACGGCACTATGCAT-1	0.120256	0.000534399	0.0640835	0.048636	0.00531074	0.10091	0.00132288	0.00129197	0.00249064	0.000933593	0.00102335	0.000473753	0.000897076	0.000846042	0.00358866	0.00051889	0.000891685	0.0292329	0.00409168	0.484955	0.0204665	0.000562276	0.000305168	0.00140898	0.0273681	0.0772407	0.000360102
ACACGGGAACTTAGGG-1	0.180971	0.00058136	0.00229678	0.0239927	0.0490481	0.00655474	0.00162433	0.0012016	0.103424	0.00304234	0.00364818	0.000809907	0.000923546	0.00135498	0.00106459	0.000618281	0.000711896	0.127291	0.00043365	0.326294	0.0980334	0.0276953	0.000450055	0.00146816	0.0111322	0.0248936	0.000439908
ACACTCCAATGTCACT-1	0.150775	0.000677182	0.000865819	0.00228659	0.0204792	0.250524	0.111703	0.00144632	0.0668839	0.00124704	0.0680605	0.000619298	0.00117143	0.00102552	0.000810197	0.000581565	0.000619648	0.040665	0.0138055	0.0707721	0.138035	0.000620261	0.000327031	0.00074047	0.0201462	0.0347294	0.000383026
ACAGAACTGAGAACAA-1	0.151695	0.000403007	0.405989	0.00142573	0.0193225	0.0669753	0.00340866	0.00183095	0.00197556	0.00133167	0.0223651	0.00275163	0.000839732	0.00121107	0.00857916	0.000520662	0.000446817	0.0478005	0.000583422	0.0569946	0.0988131	0.0209123	0.000416203	0.00361202	0.0257963	0.0535886	0.000411463
ACAGATTAGGTTAGTG-1	0.137283	0.000685097	0.100876	0.0897459	0.0285475	0.271166	0.00102809	0.00159529	0.0237576	0.0021177	0.00116218	0.00074081	0.00498686	0.00113526	0.00281865	0.0180565	0.00134712	0.0179248	0.00860323	0.121422	0.061933	0.000869142	0.000436412	0.0012276	0.0309556	0.0691895	0.000391115
ACAGCATAGAGCCAGT-1	0.187634	0.000969045	0.124695	0.0201101	0.0316366	0.254263	0.00155973	0.00151981	0.00275284	0.000936668	0.000983091	0.000625379	0.000882363	0.00102863	0.00425559	0.0106534	0.00071373	0.0236602	0.031866	0.177548	0.057262	0.000614688	0.000356726	0.000597385	0.0362153	0.026288	0.000373402
ACAGCGCACCCGCAGC-1	0.121243	0.00112127	0.100463	0.121842	0.0209872	0.170458	0.000831635	0.00184221	0.00158031	0.0981359	0.000792841	0.0005696	0.000962332	0.00101859	0.00195776	0.0013623	0.000630865	0.043995	0.000274484	0.0521957	0.0495761	0.00148839	0.00043152	0.000815943	0.116238	0.0886284	0.000556862
ACAGGCTTGCCCGACT-1	0.352205	0.000538325	0.000940531	0.000756221	0.0475476	0.00125235	0.000842078	0.000911081	0.0265673	0.0060004	0.00273031	0.000638029	0.000939589	0.00128674	0.0014892	0.0060385	0.000645665	0.163124	0.00470748	0.187233	0.132964	0.000844495	0.000901218	0.000849813	0.016604	0.040459	0.000984293
ACAGGTGGAGGTGAGG-1	0.0769486	0.000375737	0.102676	0.453218	0.0484207	0.0665281	0.00197791	0.00179593	0.00848588	0.0025913	0.00200886	0.000617941	0.000679292	0.00124613	0.000907463	0.00076452	0.0138943	0.0211459	0.0111473	0.0402405	0.023045	0.0164243	0.0204411	0.00536925	0.0740443	0.00438645	0.000618527
ACAGTAATACAACTTG-1	0.13534	0.00624189	0.030181	0.0240421	0.0406999	0.0395629	0.00204253	0.0024451	0.279623	0.0160445	0.0244269	0.00387004	0.00111457	0.00114345	0.00107916	0.000686509	0.000505144	0.0252287	0.00696774	0.0904086	0.029748	0.00244336	0.000336952	0.0744903	0.0958095	0.0651812	0.000337632
ACATAAGTCGTGGTGA-1	0.12241	0.000909946	0.0015457	0.00105931	0.0158257	0.517269	0.0018566	0.00130682	0.0950791	0.00168222	0.05479	0.000457305	0.000684279	0.00109654	0.000600172	0.00252999	0.00069381	0.0234833	0.000455274	0.0727666	0.0158684	0.000810174	0.0002874	0.000794005	0.0167495	0.0487138	0.000275462
ACATAATAAGGCGGTG-1	0.115955	0.00066927	0.00107844	0.00734834	0.0294908	0.000913565	0.00071222	0.000735985	0.00102808	0.00101161	0.000799727	0.000798304	0.000898663	0.000726566	0.00316554	0.00103846	0.00357218	0.0316495	0.10108	0.510037	0.0855359	0.000704304	0.000385638	0.000693554	0.0729797	0.0265858	0.000405465
ACATCAGCTGGGACGC-1	0.166309	0.00330036	0.0010503	0.00069752	0.0371121	0.325358	0.0967978	0.00174655	0.0372835	0.000883388	0.123745	0.000559001	0.000665615	0.00103545	0.000735641	0.000784699	0.000456797	0.0403041	0.00957455	0.0674024	0.0508292	0.000529525	0.000296098	0.000563842	0.00234425	0.0293154	0.000319677
ACATCCCGGCCATACG-1	0.180611	0.000443428	0.00164757	0.00162771	0.0226636	0.210055	0.00367781	0.0106286	0.0178653	0.00147878	0.0216084	0.0136638	0.000878823	0.00216185	0.000922607	0.00221431	0.000657094	0.0585222	0.000735004	0.152535	0.0426877	0.114502	0.00199444	0.00155013	0.0575788	0.0764194	0.000669107
ACATCCTGGTAACTGT-1	0.188366	0.00115747	0.00220042	0.00731942	0.0266749	0.0226567	0.00253425	0.0026796	0.121875	0.0471457	0.0021533	0.00242149	0.00120903	0.00152197	0.00298208	0.00863844	0.000643386	0.0699754	0.01044	0.224152	0.0874115	0.0451671	0.00177626	0.00171442	0.049531	0.0670214	0.000631601
ACATCGATCGTTTACC-1	0.23997	0.000432783	0.0308433	0.00147691	0.029031	0.00730367	0.00236712	0.00139518	0.0357099	0.0700941	0.0649332	0.000482493	0.000614884	0.00118731	0.000605838	0.000975927	0.000907017	0.0896254	0.0094948	0.128984	0.153777	0.0763059	0.00146512	0.000624555	0.0119718	0.0388504	0.000570302
ACATCGGTCAGCCGCG-1	0.208944	0.00044503	0.251958	0.0224894	0.0252883	0.0229058	0.00154631	0.00126299	0.154046	0.000968942	0.00623043	0.00075207	0.000949299	0.0154812	0.00129717	0.00472757	0.000859926	0.0465574	0.0157207	0.1219	0.035316	0.000633867	0.0101463	0.000662145	0.00942328	0.0390224	0.000464918
ACATCGTATGCAATGG-1	0.195918	0.000653554	0.0152221	0.0184323	0.0249898	0.00935974	0.00133487	0.00144589	0.0541106	0.0518354	0.0041042	0.00150104	0.00133955	0.00134932	0.00158412	0.0261318	0.00879867	0.0715841	0.000610293	0.140952	0.231458	0.000794071	0.000795929	0.000694427	0.0740278	0.0604431	0.000529609
ACATCGTTAACCTAGT-1	0.130304	0.00193186	0.0708389	0.0107744	0.0173233	0.164963	0.00160027	0.00380212	0.0332399	0.00973169	0.00131887	0.00102366	0.00138533	0.00111103	0.00722778	0.00867963	0.000482526	0.0336281	0.000483293	0.365801	0.0201128	0.00865944	0.000507943	0.00107621	0.00126717	0.102152	0.00057411
ACATCTCAACGCGTAA-1	0.186066	0.000549419	0.0524638	0.0535474	0.0137507	0.0850523	0.000788948	0.00117049	0.00149532	0.00215772	0.00106206	0.000892476	0.00304353	0.00118179	0.00191872	0.00255097	0.000637206	0.0838339	0.000626711	0.401522	0.0141336	0.000788559	0.000583233	0.00214258	0.0398125	0.0477263	0.000501671
ACATGGCTCAATTTAG-1	0.25552	0.00119873	0.0021419	0.00181677	0.0558245	0.294104	0.00107386	0.00109723	0.0453335	0.00150454	0.0597574	0.000580362	0.000948821	0.00185722	0.000735097	0.0318035	0.00274754	0.0834498	0.00145393	0.0406667	0.0207174	0.0047488	0.0205533	0.000921626	0.0101922	0.0584963	0.000754184
ACATTAGTTTATATCC-1	0.214277	0.000967791	0.0102576	0.0116438	0.0444861	0.0618048	0.0184775	0.00230514	0.0981101	0.00175945	0.00217061	0.000773068	0.000689061	0.00112739	0.000980762	0.00060816	0.0019197	0.179614	0.000410158	0.142863	0.145988	0.0547812	0.000558605	0.00101705	0.00102472	0.00088893	0.000496168
ACATTCGCGCGGAATA-1	0.211389	0.000688231	0.00403379	0.00186719	0.0211004	0.414167	0.00165952	0.00138273	0.0504687	0.00193089	0.0370473	0.000709752	0.000945492	0.00159603	0.00148749	0.00640426	0.000641168	0.0369592	0.000573446	0.0342805	0.0109096	0.00283791	0.00664067	0.000891073	0.023863	0.071389	0.0541362
ACCAAACACCCAGCGA-1	0.291421	0.00207089	0.0037486	0.00235009	0.0397997	0.0435632	0.00160112	0.00707625	0.0360099	0.067309	0.00234373	0.00336465	0.00237265	0.00212834	0.00860193	0.0543908	0.000680771	0.061126	0.000431376	0.092825	0.0298868	0.0236521	0.00270333	0.00249951	0.124218	0.0929314	0.000894004
ACCAAACTAGAAATCC-1	0.15641	0.000554075	0.103723	0.0636447	0.024766	0.178487	0.000807769	0.00122985	0.00191232	0.00257531	0.000927499	0.000497899	0.00108603	0.00105585	0.00104925	0.00139098	0.000672216	0.0382857	0.0037371	0.130226	0.0458534	0.000775225	0.0012252	0.00158685	0.184555	0.0525354	0.000430062
ACCAACACCACACACT-1	0.226756	0.000527919	0.00300919	0.0391857	0.0508422	0.00163051	0.00145536	0.00231348	0.0336223	0.0361307	0.00159292	0.00160112	0.00099814	0.00138737	0.0024448	0.0195188	0.000691025	0.0646758	0.000640788	0.185498	0.0557545	0.0186079	0.00938802	0.00129786	0.168661	0.071087	0.000681053
ACCAAGAACGCGTGTC-1	0.15618	0.000967948	0.0960872	0.0849816	0.0291884	0.172582	0.00145844	0.0108609	0.0221659	0.00151911	0.00151581	0.000884493	0.00129464	0.00102507	0.00468556	0.00870138	0.000594916	0.021531	0.111652	0.134518	0.0789999	0.000780442	0.00132511	0.00109307	0.0535458	0.00128963	0.000571713
ACCAATATGCAAGTTA-1	0.321952	0.00060624	0.00160453	0.00142485	0.0301629	0.00241654	0.00122636	0.00122718	0.0124116	0.0515932	0.012517	0.00100017	0.000991207	0.00175853	0.00117791	0.0132612	0.00996324	0.086064	0.00658381	0.245748	0.105825	0.00495973	0.000625342	0.000820663	0.0325155	0.051012	0.000551941
ACCACAACTCAGAACA-1	0.338164	0.00254619	0.0743693	0.0183938	0.0413348	0.0611481	0.00209664	0.0201883	0.0373774	0.034131	0.00210297	0.00111569	0.00631139	0.00145384	0.00287819	0.0156431	0.00262177	0.0198831	0.0025626	0.0816908	0.0583003	0.00254455	0.00908419	0.00119921	0.0681076	0.0935383	0.00121254
ACCACAAGTTTCTATC-1	0.168363	0.000535005	0.00103394	0.000958225	0.0342377	0.00147981	0.00147608	0.00167128	0.00503973	0.00548505	0.00131801	0.000921807	0.00101831	0.0011518	0.00650687	0.0205525	0.000503256	0.0340754	0.0220945	0.418158	0.209653	0.00162436	0.000594993	0.00075265	0.00948089	0.050803	0.000510703
ACCACGTGCAGCTATA-1	0.192867	0.000513632	0.00282465	0.0145184	0.050918	0.00361721	0.0012838	0.00127471	0.0296124	0.0194361	0.00175589	0.00585139	0.000886635	0.00135422	0.0263284	0.00912841	0.000627428	0.066882	0.00256542	0.333637	0.11786	0.0115698	0.000649914	0.00112984	0.035282	0.0670446	0.00058057
ACCAGACCATAACAAC-1	0.251727	0.000569583	0.00343612	0.0275005	0.0116448	0.324349	0.00139991	0.00165603	0.0553564	0.00167059	0.0417312	0.000614164	0.00100774	0.00161234	0.00162758	0.0205565	0.000738841	0.0233558	0.060487	0.0522655	0.0376042	0.000968952	0.000749127	0.00102658	0.0419879	0.0320961	0.00226053
ACCAGCCCGGTCTTTG-1	0.149652	0.000513825	0.0777711	0.137711	0.0430301	0.189968	0.000875836	0.0016239	0.00516814	0.0117314	0.00104571	0.000598557	0.000831195	0.000891318	0.00648857	0.00147657	0.00048893	0.0252331	0.000614437	0.115167	0.0885826	0.000805859	0.000413067	0.000820148	0.0517056	0.0863997	0.000393164
ACCAGGAGTGTGATCT-1	0.203147	0.000648681	0.0902242	0.0400775	0.0103011	0.217957	0.0012449	0.00226673	0.0552038	0.00209914	0.00154653	0.000555051	0.00113292	0.00127564	0.00276846	0.00867268	0.000601776	0.0463271	0.00217085	0.158376	0.0386341	0.000791397	0.000650896	0.000739495	0.0408357	0.071183	0.000568122
ACCAGTGCCCGGTCAA-1	0.193296	0.0017832	0.0120304	0.00448357	0.0275965	0.00258084	0.00101005	0.00118395	0.0245526	0.0456476	0.00161065	0.00154055	0.00195503	0.00152373	0.0141576	0.0317218	0.000817482	0.0698532	0.00042445	0.193418	0.127683	0.0325236	0.00973184	0.00140931	0.120865	0.0758576	0.000743364
ACCAGTGCGGGAGACG-1	0.260176	0.000618882	0.000955908	0.00384052	0.0862384	0.00151566	0.00104643	0.00114595	0.026834	0.0147333	0.00153572	0.000670706	0.00102557	0.00118381	0.000822352	0.0175097	0.000815312	0.108877	0.0106775	0.213334	0.166772	0.0181268	0.000537529	0.000649614	0.00810143	0.0517669	0.000489131
ACCATATCCGCAATAA-1	0.241865	0.000650507	0.00150865	0.00828944	0.0500108	0.0594351	0.00365561	0.00137958	0.062828	0.0693864	0.0269712	0.000641472	0.000685332	0.00119866	0.000833078	0.00122018	0.0017465	0.0948613	0.000665689	0.107325	0.160735	0.0480239	0.00237625	0.000714468	0.00327217	0.0491382	0.00058269
ACCATCCGCCAACTAG-1	0.133776	0.00133726	0.015306	0.00521278	0.0227336	0.165854	0.00571555	0.0015797	0.204504	0.146595	0.00337733	0.000900734	0.00087077	0.00101018	0.00735117	0.00149118	0.000415941	0.0337272	0.000512807	0.0651621	0.0376557	0.000934494	0.000340224	0.0282606	0.0408612	0.0741596	0.000355986
ACCATCGTATATGGTA-1	0.2025	0.000510525	0.104386	0.0184597	0.0427729	0.119924	0.00218892	0.00104226	0.002264	0.00141873	0.00712451	0.000507402	0.000681997	0.00173739	0.000793421	0.0176249	0.000833404	0.07258	0.0119222	0.182537	0.148615	0.0285196	0.000772568	0.000695395	0.000619518	0.0285016	0.000466453
ACCCAACGCCCGTGGC-1	0.185035	0.000641804	0.000910417	0.00104449	0.0378947	0.00142284	0.0011558	0.00136481	0.0404097	0.0028639	0.00116642	0.00213403	0.00380628	0.000854335	0.00487748	0.0017894	0.000648228	0.0784712	0.00069004	0.339261	0.149016	0.00111598	0.000476548	0.00121217	0.0780429	0.0631722	0.000522517
ACCCACCTACATGCTC-1	0.142851	0.00220875	0.0015595	0.0012193	0.0193524	0.0780751	0.000950097	0.000871222	0.0871199	0.00167921	0.217141	0.000815674	0.0937276	0.00136781	0.000995944	0.000668257	0.000690009	0.0129413	0.169071	0.11867	0.0316554	0.000690371	0.000348243	0.000744044	0.0135412	0.000693844	0.000351865
ACCCATCTTGAGGGTA-1	0.159205	0.000450505	0.421429	0.0269968	0.0374438	0.0343626	0.00103605	0.000922736	0.00284969	0.0007071	0.00405333	0.000991321	0.00238512	0.0033854	0.00196658	0.00075498	0.0127585	0.00165116	0.0186813	0.102435	0.0180265	0.000519001	0.000387298	0.0176615	0.0262885	0.102295	0.0003564
ACCCGAGCGAAATTAC-1	0.135958	0.000600921	0.00204948	0.0529084	0.025142	0.0105524	0.00106421	0.00116634	0.00803212	0.00163991	0.0128035	0.000859461	0.00147365	0.00319303	0.0105766	0.00635009	0.00946922	0.0754879	0.00550483	0.549629	0.00700612	0.0138704	0.000446527	0.00245236	0.0194095	0.0419761	0.000377946
ACCCGATTGGTTCCGA-1	0.119462	0.000535249	0.0471357	0.00419503	0.0195374	0.477793	0.000802201	0.000989295	0.0848562	0.0554784	0.00205441	0.00134433	0.000770195	0.00302594	0.0164253	0.00384646	0.00080573	0.0240775	0.00516233	0.0399999	0.0145214	0.0015766	0.000554602	0.000987142	0.0182426	0.055199	0.000622562
ACCCGGAAACTCCCAG-1	0.208513	0.000902028	0.00166817	0.0210169	0.0432283	0.0396889	0.00193502	0.0142321	0.12108	0.00840676	0.00269496	0.00320478	0.00108326	0.00151162	0.00189741	0.0134064	0.000738218	0.0518042	0.000563506	0.21974	0.0504928	0.0569192	0.00132278	0.00199649	0.0745702	0.0567938	0.000589205
ACCCGGTTACACTTCC-1	0.229878	0.000478602	0.0235394	0.00516008	0.0201683	0.00629234	0.00371609	0.00141904	0.0880722	0.0470359	0.0513024	0.00070928	0.000682395	0.00142826	0.000758705	0.00105548	0.000982473	0.0624808	0.00751176	0.250674	0.0868199	0.042511	0.00659529	0.000653284	0.000846452	0.0584271	0.000801457
ACCCGTGTCATCAGTA-1	0.293553	0.000528529	0.0231591	0.000946483	0.12862	0.0893038	0.00168646	0.00220766	0.00220169	0.00204541	0.0544727	0.000801549	0.00108421	0.00186594	0.00117709	0.00599085	0.1195	0.0836151	0.000464377	0.123266	0.0341702	0.00153387	0.000722675	0.0128066	0.000951567	0.0128103	0.000515802
ACCCTATAGGACTGAG-1	0.165901	0.000473794	0.00158921	0.000953771	0.0308161	0.171718	0.166084	0.00254784	0.0334629	0.00138788	0.124456	0.000553938	0.000694482	0.00116236	0.000705202	0.000925873	0.000457291	0.0320769	0.00402937	0.0992988	0.0896013	0.000620111	0.000560353	0.000735372	0.0117131	0.0500301	0.00744528
ACCCTATGCCATATCG-1	0.205137	0.000725671	0.00589345	0.489603	0.0163014	0.00213739	0.000720148	0.000821612	0.0388786	0.00157444	0.00235366	0.000486422	0.000886484	0.0013436	0.000787641	0.000557097	0.0122838	0.066812	0.0295062	0.0651814	0.0108978	0.000986392	0.000335348	0.000683908	0.00825978	0.0365239	0.000321541
ACCCTCCCTTGCTATT-1	0.160935	0.000868215	0.00114182	0.00101475	0.0271495	0.0018508	0.000955524	0.00100547	0.124335	0.0937725	0.00193222	0.000977335	0.00121619	0.00110102	0.00201368	0.0285328	0.000768472	0.0711394	0.00503786	0.185609	0.143439	0.00126731	0.000617113	0.0008743	0.0770483	0.0649109	0.000486943
ACCCTGGTAACGCCCT-1	0.254344	0.000689002	0.00196613	0.0170589	0.0271325	0.00238199	0.00120535	0.00152217	0.032132	0.0198119	0.00166332	0.000877328	0.000886956	0.0015594	0.0184452	0.00216731	0.000653831	0.119693	0.00543531	0.18656	0.0623202	0.0477631	0.00734875	0.00157013	0.105089	0.0790364	0.000687844
ACCCTTCATCTGCGAA-1	0.151926	0.000508282	0.0943672	0.0490866	0.0547879	0.112746	0.000818027	0.00123396	0.00135724	0.00152412	0.0012027	0.000498736	0.00111064	0.00108794	0.00114228	0.00485472	0.00133837	0.00113045	0.0397698	0.178315	0.052891	0.000807656	0.000564618	0.000942642	0.176378	0.0691969	0.000413195
ACCCTTTAGTTCTCCA-1	0.281859	0.0124239	0.018152	0.0935685	0.0295416	0.0276174	0.00107283	0.00200568	0.107356	0.0503614	0.00179841	0.00123528	0.0101535	0.00153162	0.00732198	0.0111382	0.00104301	0.0470567	0.00488595	0.0681396	0.0636017	0.00110184	0.00965987	0.00129193	0.0520602	0.0749759	0.0190457
ACCGAAAGGGCCCTGC-1	0.134406	0.000478044	0.0973157	0.064093	0.0212509	0.269728	0.00129086	0.00186929	0.00175688	0.00123476	0.00107439	0.000547442	0.000728533	0.000935304	0.0012895	0.000792975	0.000632843	0.036338	0.00400925	0.193047	0.0558346	0.000627477	0.000506854	0.000681562	0.0277241	0.081254	0.000552749
ACCGAAGAGTCTGGTT-1	0.154718	0.000643225	0.0340245	0.0202507	0.0465257	0.141398	0.209399	0.00422294	0.0107703	0.00271711	0.12486	0.000613066	0.000812409	0.00144529	0.00680711	0.000910419	0.00630437	0.036392	0.00116257	0.0685897	0.0525209	0.00104202	0.000442639	0.00108382	0.0282288	0.0436648	0.000451142
ACCGACACATCTCCCA-1	0.202253	0.00215903	0.00159292	0.00120596	0.0332335	0.0170086	0.00666635	0.0381775	0.0234985	0.0109442	0.00507515	0.000860133	0.000946919	0.00129078	0.00113685	0.0245941	0.000878347	0.057717	0.0126198	0.436431	0.022023	0.0316133	0.000567423	0.000912803	0.0324861	0.0334816	0.000625481
ACCGACTGAGTCCCAC-1	0.231867	0.000739451	0.00122578	0.00140697	0.0799411	0.0452439	0.00201615	0.00134354	0.0409629	0.00667806	0.0287122	0.000845254	0.000815565	0.00140389	0.000873089	0.000856206	0.00075608	0.0588069	0.000586334	0.27179	0.133953	0.0247242	0.000445362	0.000992107	0.00793854	0.0546465	0.000430324
ACCGATGGTAGCATCG-1	0.154528	0.000580858	0.00118008	0.00147745	0.0324431	0.0219057	0.00139836	0.00205855	0.0527473	0.0751652	0.00300694	0.00267988	0.000973205	0.0017303	0.00165993	0.00465346	0.000637577	0.0527892	0.000843293	0.233402	0.0720993	0.0420251	0.0117654	0.00306892	0.123244	0.101098	0.000838508
ACCGCAATAACTGCCT-1	0.189028	0.00152037	0.00119929	0.0103077	0.0253005	0.00104332	0.000730058	0.000730698	0.0355253	0.07284	0.00106602	0.0104865	0.0010289	0.000815702	0.00273814	0.00643315	0.000560812	0.0450944	0.00779216	0.190531	0.316139	0.00132797	0.00048642	0.000696638	0.0349752	0.0410735	0.000529279
ACCGGGCCTTTGTTGA-1	0.241288	0.0056553	0.000876183	0.000989208	0.0182061	0.000884268	0.00109633	0.000900617	0.00154764	0.00118725	0.000914091	0.000732123	0.000624439	0.000606948	0.000551345	0.000929858	0.000525574	0.132316	0.000455402	0.437946	0.0777955	0.00106647	0.000410408	0.000789616	0.0132951	0.0579711	0.000439209
ACCGGTCAGGTACACC-1	0.10875	0.000583356	0.00717638	0.00371757	0.0557467	0.0725467	0.00188521	0.0578478	0.352126	0.0953498	0.00241943	0.00126257	0.000625067	0.00113967	0.000696324	0.000519602	0.000933809	0.038377	0.00836415	0.0702495	0.0286989	0.00115741	0.000364079	0.0175349	0.0325893	0.0389853	0.000353242
ACCGGTCTGAGTACGG-1	0.175843	0.000722363	0.117696	0.0492596	0.0216568	0.145522	0.000851672	0.0018428	0.0351443	0.00207587	0.000963689	0.00077586	0.00114314	0.00107439	0.0155203	0.00195515	0.00069252	0.0568231	0.000641946	0.0586666	0.162885	0.0464532	0.000579872	0.000563151	0.0476022	0.0523909	0.000654394
ACCGTGACCACGTGGG-1	0.211278	0.000447316	0.052966	0.0205472	0.0175468	0.101076	0.00610179	0.00133294	0.103963	0.00265992	0.117489	0.000766698	0.00113332	0.00151887	0.000960901	0.000789001	0.000984037	0.0403728	0.0111667	0.118516	0.110456	0.00579139	0.00216523	0.000662415	0.0147876	0.0472832	0.00723898
ACCGTTCCCGCTCTGA-1	0.217728	0.00329946	0.138159	0.0179766	0.0421341	0.188842	0.0042171	0.00190485	0.0017986	0.0166072	0.00110024	0.000890064	0.00830745	0.000978767	0.0110741	0.0127115	0.00065568	0.0322042	0.000712523	0.105231	0.0589907	0.000945933	0.00143708	0.000918833	0.020427	0.109685	0.00106312
ACCTAAGTACCTTTCA-1	0.199837	0.000649007	0.0899835	0.196039	0.0123751	0.00150739	0.0543664	0.0011013	0.0374009	0.000965916	0.00289156	0.00917365	0.000692833	0.00126274	0.0014838	0.000886977	0.000551429	0.0743857	0.0224079	0.122694	0.0230384	0.00136515	0.0109549	0.0107886	0.00212599	0.11982	0.00125044
ACCTAATCGACTTCCT-1	0.149533	0.000506581	0.000857838	0.000686664	0.0212367	0.00119973	0.0011935	0.00130249	0.00429818	0.00740065	0.00112723	0.00226053	0.00167578	0.000762322	0.0010559	0.000824476	0.00307717	0.00918514	0.103581	0.669751	0.000942878	0.000918684	0.000316158	0.00066273	0.012344	0.00295734	0.000342803
ACCTCGAACTTATGCT-1	0.150744	0.000878026	0.0015402	0.00155668	0.037849	0.150153	0.175097	0.00220666	0.0524482	0.00103301	0.101788	0.000685039	0.0010875	0.00113496	0.00175265	0.00072923	0.00144588	0.0348558	0.000408453	0.0700724	0.157379	0.000675948	0.000445075	0.00158848	0.00570734	0.0462294	0.000508631
ACCTGCGTGTCATGTT-1	0.145964	0.0158453	0.124759	0.00164248	0.0218465	0.00844286	0.0008412	0.000849597	0.222895	0.000987703	0.0629661	0.00060251	0.00315278	0.0302842	0.0467194	0.000464722	0.00056806	0.0788605	0.000428327	0.170048	0.0462767	0.000692611	0.000467858	0.00060473	0.00104701	0.00861084	0.00413231
ACCTTTCCTTTAGAAG-1	0.237617	0.00374945	0.0494186	0.0072991	0.0327353	0.0207098	0.0010943	0.00145836	0.0719388	0.00231067	0.00652589	0.000769737	0.00190598	0.00443909	0.00586282	0.0140817	0.000774543	0.0369786	0.00114184	0.370213	0.00123957	0.000892961	0.000719486	0.000930151	0.06598	0.0587323	0.000480523
ACGAAATGGGCGGCAC-1	0.0946706	0.000942973	0.00492333	0.00289013	0.015654	0.0859809	0.000914545	0.000963533	0.145622	0.0015547	0.107399	0.000786585	0.04234	0.0570796	0.0453028	0.00246223	0.00100568	0.0187076	0.0588887	0.235761	0.00496784	0.000754329	0.00325821	0.000808039	0.034168	0.0306285	0.00156469
ACGACTGGTCATACTC-1	0.138655	0.00430558	0.012592	0.0189551	0.0246715	0.00953039	0.000915186	0.000912231	0.104833	0.00218771	0.064907	0.000983539	0.0282602	0.0018459	0.0132815	0.000899375	0.000514346	0.035645	0.000577719	0.103754	0.111981	0.0749788	0.000346913	0.0316673	0.143563	0.068875	0.000362579
ACGAGAACCCATCACG-1	0.12331	0.00142616	0.00206299	0.00206285	0.0547218	0.0346134	0.000829111	0.000867879	0.0862828	0.000966553	0.187023	0.000583509	0.192945	0.00161769	0.00108698	0.000581622	0.000553329	0.0662236	0.00243575	0.152674	0.018084	0.000807295	0.000536525	0.00105977	0.0273779	0.0388535	0.000413799
ACGAGATATTTGCTTA-1	0.188378	0.000931641	0.160125	0.0521545	0.0296041	0.152161	0.000921169	0.00221033	0.00194956	0.00416138	0.00103166	0.000507947	0.00188549	0.00111255	0.00428573	0.00528597	0.00129249	0.0178716	0.000436162	0.092017	0.0316508	0.0137055	0.000388892	0.00168507	0.146172	0.0876068	0.000467703
ACGAGGATACCACTCT-1	0.0965785	0.00795302	0.203669	0.061295	0.00636591	0.000988485	0.000646182	0.000793329	0.11927	0.00916475	0.0190783	0.0249737	0.134618	0.00117233	0.0377634	0.0222475	0.00048198	0.0521645	0.000546119	0.113588	0.0005485	0.000793944	0.000457484	0.000667814	0.0238108	0.0600193	0.00034395
ACGAGGTTTACAACGT-1	0.127083	0.00380204	0.00176611	0.0308628	0.0296381	0.0890143	0.00322184	0.0464657	0.323983	0.0753261	0.0177451	0.00065026	0.00144438	0.000959469	0.00149555	0.00462366	0.000762978	0.0469063	0.000440052	0.0595244	0.0625409	0.000711112	0.000295425	0.000618186	0.0254097	0.0443111	0.0003992
ACGAGTACGGATGCCC-1	0.255353	0.00054298	0.00159347	0.0398442	0.0510276	0.00395781	0.00144046	0.00163638	0.0476893	0.0120087	0.00202293	0.00156077	0.0015369	0.00106016	0.0152607	0.00758616	0.00288577	0.0495009	0.00820397	0.204137	0.0700176	0.000863763	0.000597859	0.0198307	0.120312	0.0787817	0.000747573
ACGATACATAGAACTA-1	0.158948	0.000528431	0.00205615	0.00108693	0.0434046	0.00115058	0.000897606	0.001078	0.00820293	0.00215956	0.00114848	0.0014364	0.0109905	0.0009469	0.00527666	0.00191045	0.00075851	0.0640856	0.00263223	0.38287	0.178501	0.00743211	0.000520456	0.00073024	0.04465	0.0761252	0.000472955
ACGATCATACATAGAG-1	0.128078	0.00056099	0.00117671	0.00114952	0.0382633	0.00115421	0.00112349	0.00124611	0.00148346	0.00298811	0.000992322	0.00091579	0.00130991	0.000776634	0.0130212	0.0182556	0.00064879	0.0286011	0.0131054	0.211731	0.369112	0.00115454	0.000468141	0.00156411	0.119861	0.0408005	0.000458377
ACGATGCATATGTTAT-1	0.20689	0.000457226	0.157704	0.00218805	0.0412535	0.103283	0.00198579	0.0141244	0.00282162	0.00157082	0.016501	0.000693998	0.000808856	0.00157202	0.00104651	0.000859409	0.000690431	0.0537261	0.00545192	0.138847	0.138224	0.00867954	0.00100581	0.000689173	0.0169066	0.0815692	0.00045066
ACGATGGATCCGATGC-1	0.133846	0.00110248	0.107818	0.0575104	0.044334	0.151217	0.000989334	0.00117666	0.00117218	0.0013529	0.000940815	0.000620893	0.00142663	0.000930988	0.00206326	0.00735646	0.0020534	0.0162338	0.0113344	0.254236	0.0696278	0.000630213	0.000393952	0.000911394	0.0444492	0.0858268	0.000443936
ACGCAAACTAATAGAT-1	0.295032	0.000517526	0.00116205	0.0339748	0.0686013	0.218418	0.00173982	0.00123122	0.00142435	0.00164093	0.0020238	0.0315948	0.00110301	0.00150238	0.00113994	0.00338217	0.00461723	0.0253209	0.0761704	0.0766425	0.00178321	0.00105278	0.00135735	0.0287758	0.00197444	0.109783	0.0080346
ACGCAATCACTACAGC-1	0.251518	0.000603442	0.0114132	0.00128835	0.0667942	0.0461926	0.00432441	0.00281097	0.0035649	0.00873613	0.00168182	0.0107846	0.00226685	0.00131682	0.0206833	0.0109058	0.000885348	0.100815	0.000504932	0.174006	0.0892371	0.0246783	0.00102823	0.000894272	0.0702537	0.092293	0.000519164
ACGCATTCGTGAGTAC-1	0.211118	0.000496974	0.0367142	0.00118063	0.0499046	0.00357985	0.0482873	0.00119124	0.0777793	0.00299955	0.0115073	0.000636026	0.000742565	0.00112338	0.00072793	0.000973484	0.000686642	0.193812	0.000377187	0.180627	0.122744	0.0472903	0.000501241	0.00056174	0.00290187	0.00114166	0.000395312
ACGCCAGATGATTTCT-1	0.0836243	0.000773607	0.0349703	0.00121985	0.0191822	0.043361	0.000969772	0.00197079	0.00231119	0.00240385	0.00186988	0.000967013	0.000984304	0.00386983	0.00136346	0.00084106	0.000692067	0.0585444	0.00793921	0.594774	0.0383437	0.000793582	0.000417468	0.000647534	0.0369507	0.0598303	0.0003848
ACGCCCAGCTGTCGAT-1	0.137513	0.000585168	0.0934637	0.086898	0.0402341	0.189055	0.000843076	0.00116011	0.00463306	0.00225897	0.00107276	0.000495972	0.00159405	0.000994699	0.0116633	0.00123047	0.000683105	0.034772	0.000692122	0.154051	0.1082	0.000767643	0.000360096	0.000701335	0.0666511	0.0591006	0.000324817
ACGCGAAGTCAGACGA-1	0.223781	0.000687093	0.00401867	0.0277934	0.060086	0.0323498	0.00124613	0.000983852	0.144044	0.00320604	0.00209225	0.000741135	0.000928662	0.0012019	0.000915803	0.0010386	0.00129767	0.129961	0.00361951	0.133454	0.159923	0.0612881	0.000516578	0.000551133	0.000619455	0.00324624	0.00040867
ACGCGCTACACAGGGT-1	0.279674	0.00934144	0.177589	0.0422346	0.0556618	0.00374896	0.00109103	0.00125915	0.0301552	0.00106268	0.0471378	0.000626742	0.000864472	0.00233826	0.00103725	0.00823913	0.00152564	0.0515788	0.0251156	0.113322	0.0515071	0.000660714	0.0281444	0.00109186	0.0371452	0.0272103	0.00063716
ACGCGGGCCAAGGACA-1	0.243363	0.000455533	0.00134643	0.0128835	0.0114034	0.047639	0.0110217	0.00138807	0.091392	0.0639514	0.00236901	0.000644183	0.000767028	0.0010339	0.000722275	0.000767666	0.000836909	0.111073	0.000719979	0.187957	0.14767	0.0419808	0.000664862	0.000965781	0.00413981	0.0123302	0.000513054
ACGCTAGTGATACACT-1	0.238638	0.00133074	0.00525645	0.00153908	0.07551	0.00481716	0.00155297	0.0016591	0.0477985	0.00291964	0.00138815	0.0347165	0.00253609	0.00117112	0.00249847	0.0400185	0.0213711	0.0469678	0.000877578	0.219846	0.0638063	0.00272038	0.00732588	0.00612819	0.077198	0.0894873	0.000920734
ACGCTGTGAGGCGTAG-1	0.173952	0.000617833	0.00188272	0.00103383	0.0247858	0.0695231	0.00240067	0.00196886	0.221693	0.0716848	0.161141	0.000626511	0.00142256	0.00132489	0.00138078	0.000569311	0.000460659	0.0516419	0.00894979	0.0873485	0.0467248	0.000732734	0.000324722	0.000705976	0.0299385	0.0368305	0.000333386
ACGCTTAGTGTCTCTC-1	0.335996	0.000641816	0.0538586	0.0797591	0.0542791	0.0835063	0.00089781	0.00144376	0.00218386	0.0433978	0.00116403	0.000772903	0.00361225	0.00169718	0.0196669	0.00517048	0.00153237	0.0283293	0.00120543	0.0558231	0.0435029	0.00139462	0.00332284	0.00089626	0.0813976	0.0937282	0.000819025
ACGGAATTTAGCAAAT-1	0.21055	0.00289194	0.00166771	0.00151332	0.0308535	0.0062527	0.00136473	0.00142763	0.110335	0.0704342	0.1931	0.00064501	0.00162409	0.00141881	0.000985044	0.00172068	0.000474824	0.0823852	0.0106856	0.134258	0.0462016	0.000914196	0.000545758	0.00208851	0.0593966	0.0258425	0.000423078
ACGGACTCTCAAAGCG-1	0.333283	0.000617082	0.00173633	0.00731035	0.0444411	0.00263211	0.00131452	0.0017881	0.0891975	0.0531373	0.00374816	0.00103593	0.00108107	0.00177129	0.00122281	0.00109663	0.00715828	0.0445046	0.0155964	0.198912	0.0464325	0.0283428	0.000605035	0.00138977	0.0293888	0.0816941	0.000561906
ACGGAGCGCAAATTAC-1	0.2345	0.000610397	0.00128653	0.00118195	0.0456151	0.00232648	0.0010709	0.001597	0.0914308	0.0124324	0.00186304	0.00117567	0.00169542	0.00189735	0.020476	0.0557892	0.000556586	0.0614844	0.00037621	0.130037	0.0470806	0.0398715	0.0119283	0.0013595	0.136465	0.0949879	0.000904974
ACGGATGGTGCGGATA-1	0.294616	0.000549249	0.00367239	0.0010267	0.0604968	0.00202691	0.000868394	0.00107089	0.0651757	0.00732274	0.00116787	0.000576989	0.00071462	0.00106399	0.000768447	0.00497052	0.000958559	0.0684451	0.00872883	0.235886	0.123116	0.0129891	0.00211035	0.00072197	0.0338581	0.0665757	0.000521264
ACGGCACTTGCTTGGG-1	0.237024	0.000377284	0.0123765	0.0573501	0.0475038	0.0346213	0.00208101	0.00132248	0.0959056	0.00203028	0.00443336	0.000563093	0.000750721	0.00166464	0.000837138	0.000663911	0.00278928	0.17211	0.00121623	0.134208	0.157004	0.0232407	0.00701883	0.000582523	0.00106929	0.000743293	0.000513891
ACGGCCAACATGGACT-1	0.191439	0.000836475	0.00345786	0.0766229	0.017824	0.032103	0.0561693	0.00564376	0.0727192	0.00416365	0.0597624	0.00103024	0.00101648	0.00189413	0.00202343	0.00165132	0.00110998	0.0572097	0.0185779	0.174084	0.0953438	0.0454384	0.0135734	0.00102608	0.00126467	0.0633648	0.000649478
ACGGCGACGATGGGAA-1	0.210569	0.000504248	0.00238721	0.00248663	0.0381128	0.00901402	0.00086731	0.00117151	0.048287	0.0458238	0.00155677	0.000776985	0.00103957	0.00205787	0.0101693	0.0115462	0.00100076	0.0614737	0.00842812	0.2946	0.123415	0.0107811	0.000501348	0.00084964	0.0637059	0.0483809	0.000492865
ACGGCGGGTTGCCCTG-1	0.116647	0.00245842	0.00704247	0.0206649	0.0279785	0.0226477	0.00102947	0.00127711	0.125794	0.00507445	0.180014	0.000748521	0.001516	0.00153435	0.00609249	0.00147449	0.000544294	0.0874316	0.00565266	0.230358	0.0360676	0.000829139	0.00047759	0.0388072	0.0564468	0.0209471	0.000443951
ACGGCTGGATGTAGAA-1	0.187767	0.000514326	0.000981848	0.000828546	0.0107296	0.474786	0.00936919	0.00171978	0.0262643	0.00127372	0.0904209	0.000587841	0.00111356	0.000914725	0.000788047	0.00816678	0.000517017	0.0316593	0.00087112	0.0314787	0.0216849	0.000561805	0.0023544	0.0014178	0.0315834	0.0547378	0.0069075
ACGGGAGTGTCGGCCC-1	0.105543	0.00257393	0.731428	0.00130491	0.0213798	0.00318281	0.00056526	0.000710166	0.00193104	0.00101782	0.00128545	0.000511731	0.000565151	0.00111432	0.000547707	0.0261152	0.000420844	0.000666603	0.00384379	0.0137542	0.0510319	0.000515177	0.000308197	0.000471432	0.000651462	0.0282008	0.00035879
ACGTACAGATTTCTCT-1	0.0722771	0.000573948	0.0244541	0.00109834	0.0151894	0.0462474	0.00106108	0.00115279	0.00234241	0.00160565	0.00116301	0.000710134	0.000869936	0.00092254	0.000754903	0.00070294	0.00166374	0.00402731	0.0426723	0.712247	0.00109325	0.00645913	0.000374295	0.000714011	0.0339874	0.0252742	0.000361283
ACGTACTTTGGCACGG-1	0.12737	0.000480555	0.00968187	0.0198914	0.0130626	0.167623	0.0917995	0.0823208	0.17414	0.00281693	0.054224	0.000681302	0.0010808	0.00122253	0.00117261	0.000656595	0.000474619	0.0407776	0.00160983	0.0319584	0.0259978	0.0103618	0.000472464	0.0121922	0.0707338	0.0567549	0.000441666
ACGTAGATTGCTGATG-1	0.191744	0.00051251	0.011509	0.00464536	0.02285	0.0240897	0.00146784	0.00115921	0.0279382	0.067478	0.0411635	0.000585118	0.000833824	0.00127355	0.000805731	0.000881842	0.00421445	0.134075	0.0012529	0.208294	0.162456	0.0507732	0.000540321	0.000649582	0.00124062	0.0371024	0.000464986
ACGTATTACTCCGATC-1	0.136638	0.000606971	0.0258248	0.00142766	0.028168	0.0140762	0.0018564	0.00244747	0.0538789	0.0131933	0.00203403	0.0430769	0.00137852	0.00131456	0.017591	0.00759566	0.000564858	0.0420233	0.000936462	0.314366	0.123703	0.0619974	0.000648308	0.000920825	0.0292773	0.0738731	0.000581368
ACGTCCTAAACGAGAT-1	0.210679	0.000544745	0.00352416	0.0279575	0.0242792	0.0277799	0.0015897	0.00319844	0.0188792	0.00261312	0.05904	0.00106587	0.00299237	0.00173147	0.00338179	0.00474177	0.000533884	0.0454394	0.000335741	0.442881	0.00183477	0.000735487	0.000821285	0.000744964	0.0471177	0.064865	0.000692656
ACGTCTCGTTCCGGGA-1	0.112565	0.0057702	0.000881118	0.00089727	0.0139596	0.573374	0.00105209	0.00109197	0.0127634	0.00131943	0.0666055	0.000476069	0.000972214	0.00138707	0.000769513	0.00262755	0.000528495	0.0226517	0.00192777	0.0397582	0.0108906	0.000594455	0.0158114	0.000540441	0.0296924	0.0778331	0.0032596
ACGTGACAAAGTAAGT-1	0.313894	0.00079118	0.000526781	0.00183538	0.0358077	0.434335	0.000749815	0.000675856	0.00428838	0.000786354	0.000700812	0.000488377	0.000665243	0.00095024	0.00119021	0.00250118	0.000315879	0.000254736	0.00535238	0.0519473	0.000506295	0.000515342	0.00034351	0.000357861	0.0917407	0.0481842	0.000295918
ACGTGCGCCTCGTGCA-1	0.182679	0.000702006	0.16588	0.0190871	0.0105263	0.14212	0.000909396	0.00103787	0.00106629	0.00108379	0.000888124	0.000669723	0.00978855	0.00098115	0.00146895	0.00844997	0.0081013	0.000817763	0.0798654	0.24819	0.0377938	0.000777258	0.000566533	0.000954396	0.0494773	0.0257111	0.000406737
ACGTGGTCGAATGTGC-1	0.197593	0.00145349	0.163317	0.0882168	0.0221404	0.127205	0.000717206	0.00111735	0.00256993	0.00214086	0.00103207	0.000839999	0.00138509	0.00126558	0.0326502	0.00107705	0.00660151	0.0367723	0.000492276	0.0609166	0.0832819	0.0100943	0.000919036	0.000685295	0.0704702	0.0844465	0.000599021
ACGTTAATGTCGAAGA-1	0.18508	0.000532471	0.00986711	0.0116478	0.0281481	0.0263462	0.00903855	0.00147553	0.0322155	0.00428831	0.106395	0.000661774	0.000731971	0.00122964	0.000982105	0.000901259	0.000907207	0.17445	0.00148971	0.244712	0.0902408	0.0348226	0.00305763	0.000934877	0.000906508	0.0283201	0.000617334
ACGTTAGATTTGCCCG-1	0.0961888	0.00038718	0.538685	0.0182169	0.0378608	0.00583794	0.00142625	0.00126338	0.0565938	0.000807402	0.0401795	0.000987328	0.0010746	0.00299907	0.00104973	0.000539482	0.00153308	0.0368372	0.0101013	0.0564826	0.0198254	0.00082359	0.005675	0.00406743	0.00215523	0.0315108	0.026891
ACGTTATTGGTCACTC-1	0.130229	0.000713383	0.0011565	0.00110664	0.0241315	0.536732	0.0153279	0.00264883	0.00512855	0.00121216	0.0902636	0.000573821	0.000714233	0.00111225	0.000633114	0.000981241	0.000400769	0.027831	0.0361972	0.0370603	0.0412158	0.000522752	0.000735471	0.000850758	0.0092522	0.0322607	0.00100816
ACGTTCCGCGCTCCGT-1	0.145146	0.000663022	0.0549484	0.0552144	0.0425781	0.243565	0.00106696	0.00267063	0.0380955	0.00185228	0.00117798	0.000742109	0.00085638	0.00121537	0.00183894	0.0046432	0.00102802	0.0451974	0.0103459	0.149057	0.0678291	0.000931945	0.00109073	0.000924433	0.0482527	0.0786249	0.000444138
ACGTTCGTTCAGGAAA-1	0.311953	0.000790527	0.0023267	0.116929	0.079274	0.0463749	0.0130191	0.00304764	0.00486509	0.00978075	0.0702052	0.000824183	0.000902231	0.00173059	0.00093432	0.0244161	0.0282106	0.0495564	0.00518128	0.0970006	0.0149161	0.000697418	0.00095406	0.000891367	0.0130185	0.100501	0.00170042
ACGTTTAGTTGTGATC-1	0.220835	0.000490865	0.0389642	0.037164	0.0422725	0.0653991	0.00101271	0.00105986	0.0012074	0.00158663	0.00155968	0.000863101	0.00111693	0.0012728	0.00192526	0.000728675	0.0014576	0.0131391	0.0366853	0.399022	0.0364104	0.000774833	0.000420486	0.000668028	0.0276413	0.0658837	0.000438567
ACTAATACGTCAGGCG-1	0.176088	0.000564184	0.0618282	0.0503057	0.0144618	0.0522517	0.000685277	0.000968258	0.00114656	0.121806	0.000925034	0.00703807	0.00146023	0.00166449	0.0739657	0.00681942	0.000500273	0.0347149	0.000399498	0.0893618	0.0347581	0.00123557	0.0100728	0.00100951	0.18068	0.0746351	0.000653848
ACTACAAAGAGAGGTG-1	0.194933	0.000703885	0.00951727	0.00814012	0.0460362	0.0405945	0.00168771	0.0032259	0.11996	0.00958461	0.0033888	0.00652477	0.00133453	0.00147216	0.00641199	0.0309139	0.00418952	0.0239136	0.00238444	0.17648	0.0321321	0.00302821	0.00576087	0.00573883	0.149098	0.11137	0.00147617
ACTACATCCCGACAAG-1	0.18626	0.000819744	0.00199672	0.00264722	0.0237948	0.0685474	0.00148193	0.00149049	0.204388	0.156423	0.0314535	0.00801708	0.00177073	0.00146049	0.00291946	0.000610618	0.000659743	0.0303073	0.000572643	0.0850293	0.0811088	0.004291	0.000329753	0.00157745	0.0366281	0.0650485	0.000366659
ACTACGCGTTAGAATT-1	0.303637	0.000489277	0.0019438	0.0188566	0.111779	0.030116	0.00151519	0.00147684	0.00535853	0.00307988	0.0283427	0.000767867	0.0008223	0.00170551	0.0248241	0.00169994	0.0266455	0.0852997	0.00100306	0.196707	0.0211883	0.00917133	0.00153838	0.0188384	0.0415454	0.0599772	0.00167089
ACTATATGCTGTGTTC-1	0.125638	0.000910305	0.0016106	0.00211447	0.0264004	0.00223613	0.00134776	0.00121267	0.015046	0.0494743	0.00169529	0.000777356	0.00170743	0.00166277	0.0237427	0.00451675	0.000463379	0.0593449	0.00392626	0.314403	0.116552	0.0526933	0.00303632	0.00115242	0.116247	0.0708965	0.00119297
ACTATGTCCAGCTGCC-1	0.141659	0.000658724	0.00225392	0.00261123	0.0327577	0.0963071	0.000794437	0.00092671	0.0721636	0.00177042	0.175926	0.000735856	0.104613	0.0411412	0.0779473	0.00119028	0.000470959	0.0492809	0.000913866	0.0667334	0.051477	0.000755865	0.000844112	0.0011072	0.0250694	0.0493234	0.00056801
ACTATTCGTCCGTGGT-1	0.15262	0.00118825	0.141611	0.0899906	0.0613414	0.118903	0.000988703	0.00162212	0.00640469	0.0401193	0.000964691	0.000638419	0.00114345	0.00100701	0.00804003	0.0263774	0.00967179	0.0152554	0.000510255	0.120796	0.0464542	0.0108109	0.000435365	0.00107737	0.0488791	0.0927273	0.000422984
ACTATTTCCGGGCCCA-1	0.322851	0.000612807	0.00296045	0.125702	0.0604923	0.100186	0.00304597	0.00210197	0.0887406	0.00116922	0.00767705	0.00396464	0.00134367	0.00147311	0.00154873	0.00107772	0.00515564	0.0635215	0.000681893	0.0920743	0.009689	0.000829248	0.00298032	0.000922143	0.0243985	0.064144	0.0106559
ACTCAACGAATGTATT-1	0.214892	0.000582531	0.00462597	0.00462944	0.0323529	0.0546246	0.00078722	0.000829336	0.0647169	0.00129464	0.106813	0.00130115	0.0426613	0.00206181	0.0191823	0.00100313	0.000479092	0.253795	0.000273964	0.148914	0.0317032	0.000838805	0.000446223	0.000712701	0.00946669	0.000626196	0.000384764
ACTCAATAAAGGCACG-1	0.16696	0.000716346	0.00119644	0.000687045	0.0412038	0.00116733	0.000898348	0.000961751	0.00277645	0.00737448	0.00104504	0.000942833	0.00167031	0.000802837	0.0199152	0.00233438	0.00222829	0.0551625	0.000576768	0.184576	0.375136	0.0084902	0.000403419	0.000807998	0.079016	0.0425391	0.000410059
ACTCAGACCTGCTTCT-1	0.120592	0.000750659	0.00261802	0.00157184	0.00549262	0.0636535	0.00109767	0.00122533	0.0144157	0.0014183	0.000984166	0.000621359	0.00109801	0.000900513	0.000910239	0.00187246	0.00075066	0.043607	0.0230776	0.633953	0.00979217	0.00740205	0.000443837	0.000538381	0.0161564	0.0445782	0.000477665
ACTCATGGCAGCCTTC-1	0.189567	0.000498758	0.00159699	0.00629905	0.0299307	0.0559037	0.277187	0.00284105	0.208073	0.00161405	0.0145501	0.000899812	0.000996924	0.00149465	0.00163386	0.000707059	0.00046384	0.0322759	0.000824867	0.0497106	0.0244868	0.00696855	0.00237361	0.00085219	0.0349297	0.0526499	0.000670384
ACTCCAATATCATCAT-1	0.133171	0.000514761	0.00209889	0.00242263	0.0244878	0.0124574	0.00111653	0.00110179	0.00257159	0.00169666	0.0103837	0.000748877	0.000983815	0.00138382	0.00439644	0.000817013	0.000713119	0.0342517	0.00587588	0.670633	0.003274	0.00743719	0.000453475	0.0112745	0.00259063	0.0627695	0.00037527
ACTCCCATTCCTAAAG-1	0.070959	0.00334253	0.000753243	0.00152106	0.00891816	0.135519	0.00145627	0.00154934	0.04668	0.0017277	0.200845	0.000525912	0.258641	0.00382823	0.0325843	0.000945228	0.000384991	0.0441087	0.00030997	0.115783	0.0245791	0.000479612	0.000394647	0.000571912	0.00206791	0.0342776	0.00724647
ACTCCCGAATTCGTTT-1	0.266488	0.000532523	0.00281152	0.00540601	0.085857	0.0245743	0.00131011	0.00127899	0.0331336	0.00318956	0.0017389	0.000725966	0.000900427	0.00121825	0.0284489	0.0350985	0.000614744	0.0510973	0.000445778	0.191142	0.0431996	0.00161369	0.00103655	0.00477351	0.135661	0.0771237	0.000579652
ACTCCCTAATGCTAAA-1	0.182491	0.00120723	0.00181791	0.00567717	0.0250471	0.0793157	0.00194398	0.00222062	0.101333	0.00536812	0.00192859	0.00118134	0.000887405	0.00152809	0.00918742	0.0253032	0.000611597	0.0877169	0.000577828	0.263267	0.047052	0.0321701	0.00182955	0.00180452	0.0824396	0.0353801	0.000713404
ACTCCCTAGAATAGTA-1	0.210803	0.000859238	0.00160613	0.0124672	0.0258668	0.0534031	0.00362964	0.00233258	0.0829584	0.0110603	0.00202822	0.000878691	0.000980991	0.00122844	0.000974532	0.0118019	0.00326921	0.0987235	0.0139013	0.359267	0.0450059	0.00251025	0.000687128	0.00103479	0.0143475	0.037766	0.000607881
ACTCGATGTATTTCAT-1	0.245944	0.00075082	0.00188505	0.00196276	0.0169235	0.351676	0.0287555	0.00250157	0.00369281	0.0107776	0.00610629	0.00138904	0.00225576	0.00112539	0.00093286	0.0450518	0.000971864	0.0683256	0.0658668	0.0531365	0.0465189	0.000854906	0.00144503	0.00137203	0.00273385	0.0293286	0.007716
ACTCGTAACCCGTCCT-1	0.231118	0.000382054	0.380225	0.00147312	0.000589151	0.0555224	0.000719386	0.000929661	0.00151219	0.0323418	0.00373234	0.000604392	0.00488795	0.0105862	0.00140915	0.0108585	0.00625394	0.00937673	0.0421403	0.0555348	0.00052482	0.000623238	0.000503894	0.000867072	0.0882015	0.0586058	0.000477137
ACTCGTCAGTAATCCC-1	0.159671	0.000848963	0.00329772	0.00216382	0.0236239	0.0714293	0.00128264	0.00117358	0.0509804	0.0489117	0.00860605	0.000925091	0.0011198	0.00151386	0.00153414	0.00138776	0.000660541	0.115319	0.000937078	0.37634	0.0706898	0.00276821	0.000641019	0.000754323	0.00932902	0.0435122	0.000578925
ACTCTCTGACTTAGGT-1	0.224315	0.000749318	0.00191046	0.00121137	0.0244756	0.00435547	0.0012686	0.00166103	0.0626916	0.035678	0.00530184	0.00090515	0.00112266	0.0021994	0.00176139	0.0147517	0.0165386	0.141624	0.00078907	0.342417	0.0963942	0.00293843	0.00108277	0.000739671	0.00216139	0.0101751	0.000780485
ACTCTCTTATACACGA-1	0.431348	0.000711948	0.0181296	0.0204197	0.0285374	0.0660967	0.00107085	0.0017155	0.00762175	0.0412033	0.00193323	0.00130533	0.00119839	0.00168683	0.0247588	0.0039286	0.000700461	0.024741	0.00464571	0.0655154	0.0568816	0.00199495	0.000930252	0.00121915	0.105835	0.0852515	0.000619026
ACTCTTGTATAGTAAC-1	0.211393	0.000524802	0.0157614	0.00510251	0.0317642	0.03765	0.0235977	0.00142387	0.110356	0.0134068	0.00619297	0.000790354	0.000753701	0.00113604	0.000636459	0.000793981	0.00157343	0.0857555	0.00146086	0.186138	0.146204	0.0676165	0.000858507	0.000634954	0.000716513	0.0472115	0.000547149
ACTGAATGGCGAAAGT-1	0.140439	0.000523783	0.00988205	0.00245855	0.0283987	0.0014778	0.000763505	0.000957319	0.111224	0.100885	0.00139641	0.00079185	0.00101024	0.00127304	0.00149174	0.0202423	0.000670069	0.138794	0.00113094	0.213294	0.123637	0.00772473	0.000507206	0.000756159	0.0676266	0.0221923	0.000451308
ACTGATTTAGTGATTC-1	0.398011	0.000668303	0.0828049	0.0462574	0.0237444	0.00404613	0.000924249	0.00287359	0.0660647	0.0340084	0.00124961	0.000891754	0.00327134	0.00121191	0.0137019	0.00090416	0.000867783	0.0382253	0.00057963	0.109027	0.034725	0.00352754	0.00668753	0.000906943	0.0331519	0.0906933	0.000974444
ACTGCCCGCCATTCTC-1	0.110225	0.00102741	0.037456	0.0469552	0.0149924	0.0046452	0.000757907	0.000819418	0.116284	0.0015673	0.210102	0.000523215	0.0496894	0.0955051	0.0277557	0.00266305	0.000519135	0.0652906	0.00056491	0.0639574	0.0365066	0.000867063	0.000436492	0.026834	0.0278986	0.0558101	0.000346999
ACTGCCGTCGTAACTC-1	0.154465	0.000640791	0.111993	0.0259492	0.0540507	0.155158	0.000915818	0.00104895	0.00305925	0.016099	0.000991155	0.000662812	0.00135189	0.00139925	0.00674606	0.00296471	0.000792356	0.0292566	0.0143622	0.211125	0.0931706	0.000833087	0.000482561	0.000700652	0.037837	0.0734509	0.000493344
ACTGCTCGGAAGGATG-1	0.217321	0.000319327	0.000534146	0.0383292	0.0256989	0.00227623	0.37706	0.00128256	0.109993	0.00104244	0.0153366	0.00043316	0.000762249	0.000893782	0.000810206	0.000462247	0.000429226	0.0705621	0.0111753	0.0390499	0.0447737	0.0216695	0.000327735	0.0179221	0.000363974	0.000746959	0.000423995
ACTGTACGATACACAT-1	0.207085	0.000498152	0.0265959	0.0121385	0.0622874	0.0258922	0.00366631	0.00142485	0.0184323	0.00161667	0.00374118	0.00150781	0.000869521	0.00137558	0.0013689	0.00113571	0.000844669	0.160123	0.0167443	0.283639	0.107276	0.034369	0.000807592	0.00257289	0.0194439	0.00392387	0.000620223
ACTGTAGCACTTTGGA-1	0.0125443	0.000391965	0.000868709	0.000756105	0.0303903	0.0173683	0.000514984	0.000785478	0.000734014	0.0011867	0.000872959	0.000361421	0.000567155	0.000816574	0.000527844	0.000336528	0.000263852	0.000213381	0.909774	0.0159982	0.00200027	0.000534278	0.000324582	0.00057447	0.000385687	0.000561718	0.000345793
ACTGTATACGCGAGCA-1	0.149132	0.00510721	0.00211223	0.00126879	0.0130166	0.00235053	0.000775113	0.000851962	0.13363	0.000875201	0.19461	0.000618788	0.0062649	0.00654012	0.0612965	0.00855437	0.000568037	0.0823691	0.00343387	0.252039	0.0179552	0.000590519	0.000359449	0.00058959	0.0236165	0.031126	0.000347864
ACTGTCCAGGATTATA-1	0.12186	0.000449313	0.00974148	0.0380253	0.0189551	0.0645412	0.0315392	0.0033684	0.0647772	0.0846587	0.0147372	0.000916868	0.000929102	0.00134526	0.000999179	0.000719394	0.000727271	0.0645974	0.000786271	0.183572	0.152517	0.0703096	0.000547873	0.000661262	0.0121594	0.0561246	0.00043497
ACTGTCTTCTTTAGAA-1	0.152655	0.000485169	0.00211459	0.0137775	0.023749	0.0600995	0.00485104	0.00158458	0.17824	0.0512219	0.00958624	0.000838318	0.00114769	0.00111703	0.00095934	0.00138402	0.00336129	0.0374409	0.000742608	0.115868	0.175399	0.093733	0.000478017	0.000853917	0.00163561	0.0662004	0.000477059
ACTGTGCTAGTAGATC-1	0.109199	0.0024048	0.0195838	0.004651	0.021282	0.0827236	0.000800643	0.000930364	0.0977979	0.0015412	0.138712	0.000643774	0.00856303	0.00201386	0.0030215	0.00090653	0.000690164	0.103792	0.000376896	0.116194	0.24894	0.000657278	0.000560597	0.000630185	0.00117296	0.0318222	0.000388249
ACTGTTTAGTGTAGGC-1	0.168503	0.000515323	0.121068	0.0371909	0.0138784	0.0881596	0.00101012	0.00135704	0.0222309	0.0211061	0.00119967	0.0012833	0.0011418	0.00115488	0.00877261	0.0012354	0.000512068	0.0762402	0.000385434	0.224898	0.0337589	0.000829276	0.00110648	0.00114263	0.120293	0.0505105	0.000517322
ACTTACCGGGCGCGCA-1	0.230369	0.000688611	0.0396324	0.0229952	0.0402115	0.0541174	0.000860849	0.00159227	0.00379851	0.0321941	0.00147628	0.00101691	0.00712444	0.00394478	0.0330941	0.0205148	0.000615526	0.0480085	0.000417577	0.0863565	0.0545415	0.060954	0.000700839	0.00110464	0.154279	0.0987347	0.000655643
ACTTACGCATCCACGC-1	0.280593	0.000635379	0.00281904	0.00139279	0.0474051	0.0322828	0.00146541	0.00305452	0.0363002	0.0125309	0.00157878	0.00281178	0.000874765	0.00149644	0.00127009	0.0024047	0.000896344	0.0363859	0.046521	0.250663	0.102612	0.00100317	0.00124053	0.00203876	0.0686181	0.0604506	0.000654702
ACTTAGTACGACAAGA-1	0.145797	0.00155026	0.00732313	0.00775439	0.044507	0.0518409	0.000870258	0.00108912	0.0690154	0.00121889	0.18712	0.00092959	0.0249472	0.00249812	0.00128323	0.000495766	0.000599358	0.172251	0.00418533	0.198859	0.0192211	0.00219861	0.00041018	0.000757514	0.0208696	0.0320073	0.000400885
ACTTATACTTACCCGG-1	0.191558	0.000569208	0.00855491	0.00183341	0.0262983	0.00396345	0.00179572	0.00199896	0.0244151	0.00150458	0.00152727	0.000776055	0.000900994	0.00147301	0.00108351	0.0414652	0.000788847	0.0510275	0.000784664	0.227787	0.0330353	0.105457	0.00164834	0.00123706	0.164267	0.10358	0.000669279
ACTTATCTGATCTATA-1	0.150489	0.000905983	0.00155312	0.00768616	0.0148327	0.0487269	0.00117148	0.00103661	0.0591023	0.00139938	0.281489	0.00127127	0.00168166	0.0014197	0.000926458	0.000758983	0.00059948	0.14523	0.000518809	0.108123	0.0960256	0.00088688	0.000471549	0.00914909	0.0295164	0.0346057	0.000422298
ACTTATTAGGATCGGT-1	0.164173	0.000509766	0.01275	0.00444761	0.0478197	0.0305958	0.055895	0.00188778	0.139375	0.00408646	0.00555136	0.000964549	0.000761664	0.00147459	0.000715114	0.000761855	0.00691828	0.0842916	0.016701	0.241826	0.136089	0.0114963	0.000811869	0.000608469	0.00089819	0.0280643	0.000526382
ACTTATTTATGTGCCA-1	0.194073	0.000563111	0.0153417	0.00174344	0.0432773	0.00195269	0.000930321	0.0010457	0.0189399	0.0133375	0.00161154	0.000679389	0.000985354	0.000941456	0.00234105	0.0201552	0.000771856	0.099739	0.000710911	0.265514	0.232541	0.00100803	0.000481923	0.000718485	0.0261869	0.0539556	0.000453619
ACTTCAGGCTGATCCC-1	0.154086	0.00102726	0.00296951	0.00153391	0.032657	0.00217427	0.000967905	0.00113107	0.0194474	0.00504649	0.00165709	0.000823252	0.0308284	0.00141017	0.00132377	0.000776067	0.000842882	0.0939539	0.00134975	0.245282	0.31536	0.00999105	0.000439389	0.000728948	0.0233484	0.0503846	0.000458691
ACTTCCAGTGGAAGCT-1	0.354413	0.000762932	0.0112616	0.00170214	0.10444	0.202854	0.00313938	0.00404249	0.00310912	0.00569112	0.109173	0.00252832	0.000928992	0.00128765	0.0011747	0.00770227	0.0118755	0.0477539	0.00378962	0.0350408	0.0148128	0.000904337	0.0034725	0.000661635	0.018569	0.0482677	0.000640543
ACTTCGCCATACGCAC-1	0.161773	0.000510255	0.00082343	0.0008816	0.0467286	0.00134317	0.00118035	0.00102162	0.0302519	0.0015459	0.00129158	0.000658716	0.000733728	0.000863886	0.0176829	0.0102328	0.000994846	0.0644573	0.000560627	0.220154	0.251106	0.00192652	0.000409407	0.00122462	0.133003	0.0481999	0.000439712
ACTTGACTCCCTCTTT-1	0.208968	0.000456862	0.0355901	0.00492075	0.071011	0.00536	0.0112627	0.00184763	0.0284285	0.00222731	0.0270622	0.0011487	0.000854183	0.00146651	0.00813595	0.000562177	0.0165912	0.0892499	0.0021663	0.350475	0.0690734	0.0439524	0.000568018	0.00060097	0.000852716	0.0167343	0.000432825
ACTTGCCATATTGTAC-1	0.136754	0.00235573	0.0696656	0.0545964	0.0303176	0.254549	0.000946177	0.00110747	0.0347748	0.00142607	0.00119539	0.000544103	0.00112564	0.00105194	0.00191788	0.000876738	0.000717128	0.0443805	0.000682107	0.190825	0.0634581	0.000900375	0.000417778	0.000692075	0.0407598	0.0635994	0.000363105
ACTTGGGACCCGGTGG-1	0.0711395	0.000430631	0.000653163	0.00084256	0.0522576	0.00433926	0.00140039	0.000962815	0.00235479	0.00086654	0.00178236	0.000527832	0.000549264	0.00180026	0.000590098	0.000514898	0.000672775	0.0161633	0.0736398	0.736144	0.0247253	0.000628483	0.000671126	0.000642441	0.000703232	0.00456728	0.000429926
ACTTGTAGTCCCTTCA-1	0.125343	0.000414777	0.00133071	0.00144101	0.0175865	0.134539	0.0192482	0.235166	0.0700608	0.00611166	0.140966	0.00085128	0.00100728	0.0010251	0.00122106	0.000871334	0.000667174	0.0657337	0.000333076	0.0633766	0.0439678	0.00063126	0.000356668	0.0011508	0.0280385	0.0381765	0.000384054
ACTTTCCTATAGCTTC-1	0.175981	0.000484026	0.0138853	0.0205544	0.0197995	0.00918052	0.00562501	0.00206026	0.11535	0.00574225	0.0111828	0.00160422	0.000849401	0.00131314	0.00098413	0.000711458	0.000634475	0.113677	0.000810947	0.231503	0.14602	0.0438393	0.000406691	0.0013805	0.0295115	0.046465	0.000444199
ACTTTGACTGCATCCT-1	0.138711	0.000857718	0.00127829	0.00162042	0.0236917	0.131062	0.25582	0.0176826	0.209359	0.00134804	0.0128294	0.000742323	0.000736825	0.00122883	0.000733554	0.000496533	0.000449295	0.0462049	0.000780281	0.0711806	0.0203173	0.00436859	0.000398617	0.000868647	0.0143147	0.0425851	0.000334409
ACTTTGGTCGTGCTCC-1	0.133234	0.000586998	0.00569694	0.0144664	0.0137247	0.136909	0.373442	0.021502	0.0553635	0.00157951	0.0225834	0.000562891	0.00084966	0.0012613	0.000891839	0.000762876	0.000615792	0.0306697	0.0110241	0.0518226	0.00839969	0.000808099	0.0039202	0.00215286	0.0493724	0.0569623	0.000835652
AGAACCCTCAATTGGG-1	0.137428	0.000558288	0.00162309	0.0015862	0.0230598	0.631018	0.00144891	0.00137142	0.00271275	0.000969917	0.00275518	0.000445232	0.000621392	0.00104111	0.000577168	0.0461258	0.000506069	0.0511006	0.000651926	0.0228383	0.00422577	0.000593406	0.00207473	0.000626715	0.0227163	0.0409759	0.000347911
AGAACGTGGTACATTC-1	0.178003	0.000539911	0.00206651	0.00197619	0.0523141	0.0289708	0.00673709	0.00146573	0.0119966	0.00297189	0.00205802	0.000649386	0.00131889	0.00140878	0.00767036	0.000889016	0.000902695	0.0726865	0.00154469	0.429986	0.142452	0.00212575	0.000518554	0.000951239	0.024614	0.02278	0.000402781
AGAAGAGCGCCGTTCC-1	0.208391	0.000299663	0.000379696	0.000632503	0.000302566	0.000370862	0.000739526	0.000629096	0.000517131	0.000461009	0.000400931	0.000420305	0.000374127	0.000378765	0.000430518	0.000291357	0.000284432	0.151243	0.00022124	0.326297	0.224876	0.000314877	0.000225385	0.000315977	0.000511995	0.0804574	0.000234641
AGAAGGTACACTTCAC-1	0.206279	0.0312752	0.00109474	0.00180553	0.0213693	0.00111811	0.00125849	0.000890428	0.107752	0.0022298	0.182943	0.000843066	0.00132174	0.000802638	0.00122437	0.00046637	0.000663757	0.00458422	0.00042124	0.135274	0.0599457	0.00079475	0.00035603	0.108855	0.0473059	0.0787584	0.000368123
AGAAGGTTGCCGAATT-1	0.230858	0.000455358	0.0214125	0.00199944	0.0717338	0.00359012	0.0563274	0.00139672	0.0731657	0.00162252	0.0867435	0.000680248	0.00073063	0.00120917	0.000814946	0.000932524	0.000627877	0.0512667	0.0212145	0.198728	0.122819	0.0370399	0.000594826	0.000588416	0.000606426	0.0123856	0.00045527
AGAAGTGATTCGTGAT-1	0.265671	0.000458687	0.0452085	0.214832	0.0383281	0.000972497	0.00083027	0.000659479	0.000878189	0.000643767	0.0028292	0.00037565	0.000516576	0.126509	0.000545553	0.000413197	0.00850264	0.0856474	0.000240981	0.0691871	0.0532287	0.00155139	0.000401804	0.000552666	0.0470241	0.0336909	0.000300693
AGAATAAATCTTCAGG-1	0.130156	0.000436343	0.00779499	0.00111733	0.033361	0.209054	0.154541	0.00207609	0.064556	0.00239459	0.124219	0.000670992	0.000785447	0.00101571	0.000756453	0.00276369	0.0048407	0.0288355	0.000570839	0.100989	0.0643478	0.00117297	0.000417481	0.00113601	0.0128016	0.0480838	0.00110492
AGAATGCGGGTTCGGA-1	0.220149	0.000597105	0.00795236	0.00422429	0.0376855	0.00166354	0.000903997	0.0012578	0.105047	0.00343464	0.0017008	0.0011172	0.000968739	0.00132686	0.00161407	0.00150502	0.000765082	0.0857528	0.000497207	0.236094	0.0712755	0.0515229	0.000786956	0.00138404	0.0831911	0.0769657	0.000617337
AGAATTATGGATTCGA-1	0.246628	0.000488505	0.0123239	0.00134344	0.0538961	0.00157757	0.00094932	0.0013147	0.0532078	0.00444576	0.00152209	0.00102327	0.00103205	0.0011299	0.00174987	0.0345678	0.000730999	0.0635737	0.000412209	0.311678	0.0566746	0.0124865	0.000679316	0.00107483	0.0573384	0.0774614	0.000689475
AGAATTGTTTGACATA-1	0.177201	0.000436142	0.00227962	0.000819532	0.0283182	0.0452921	0.00147967	0.00160793	0.302149	0.00156231	0.131897	0.000613493	0.000889635	0.00114069	0.000819178	0.00214674	0.000481825	0.053394	0.0197706	0.0883175	0.0670455	0.000686087	0.000483149	0.000596885	0.0228198	0.0473831	0.000369293
AGACAGCTCAGAATCC-1	0.159319	0.000528643	0.00203833	0.0013312	0.0597669	0.464091	0.00265183	0.00150308	0.00950075	0.00155998	0.0531867	0.000507147	0.000850201	0.00123138	0.000710136	0.000926107	0.000820124	0.0408469	0.0529978	0.0666314	0.0304664	0.0009722	0.000436445	0.000773673	0.0265379	0.0193702	0.000443843
AGACATAGATCCTTCC-1	0.203428	0.00055776	0.022572	0.0281318	0.043621	0.118438	0.000934336	0.00120178	0.048374	0.00154619	0.0013104	0.000532824	0.000847665	0.00120824	0.00140769	0.000753088	0.000621627	0.0524157	0.00779932	0.359276	0.00628063	0.000712251	0.000440549	0.000777291	0.0448148	0.0515385	0.000457942
AGACCAAACCACACCT-1	0.172416	0.000794383	0.000666278	0.000835898	0.000378096	0.110743	0.276283	0.00109275	0.0375719	0.000928055	0.162597	0.000446991	0.00164608	0.000988695	0.00942089	0.000292636	0.000361233	0.00796953	0.000141839	0.0597681	0.0834769	0.000556356	0.000220656	0.000587435	0.0121342	0.0574536	0.000228862
AGACCATGGGATACAA-1	0.135328	0.000565334	0.0215408	0.00343851	0.0154112	0.0214198	0.000914162	0.00103057	0.029206	0.0118516	0.150168	0.000817207	0.100839	0.00135372	0.00136622	0.00129883	0.000475853	0.0348134	0.0705812	0.0993769	0.10109	0.000922615	0.0004632	0.102657	0.0797336	0.0129064	0.000430675
AGACCCACCGCTGATC-1	0.224197	0.000508597	0.0416561	0.0112626	0.0271976	0.0202972	0.00333888	0.00146953	0.0684978	0.0243359	0.00223191	0.000750833	0.000721433	0.00166483	0.00111274	0.00165986	0.000882385	0.072899	0.0167755	0.264932	0.140148	0.0238413	0.00100975	0.000670445	0.00101004	0.04633	0.000598443
AGACCCGCCCTCCTCG-1	0.199844	0.000451402	0.00158758	0.00140114	0.0329422	0.0011006	0.000831846	0.0010455	0.00129615	0.0157253	0.000912995	0.00127129	0.00129563	0.00082448	0.0269737	0.020509	0.000618084	0.00666311	0.0947176	0.323055	0.194252	0.00107631	0.000736773	0.00125094	0.056565	0.0120772	0.000975145
AGACCGGGAAACCCTG-1	0.111604	0.00063902	0.0964375	0.00174505	0.0399411	0.0248921	0.00098294	0.00104719	0.110902	0.00142893	0.144726	0.000715014	0.0905292	0.001592	0.0022741	0.00115351	0.000440604	0.0932304	0.00195083	0.159306	0.0507059	0.000837231	0.000476192	0.000866929	0.0258275	0.0352663	0.000481706
AGACGAAGTGCCGGTC-1	0.242362	0.000813954	0.00124921	0.00132569	0.0358438	0.00213888	0.00114036	0.00181683	0.0513488	0.00579024	0.00226869	0.000819945	0.00105251	0.00156037	0.00190749	0.001416	0.000636381	0.178801	0.00129168	0.226008	0.166961	0.000957789	0.000508172	0.00122588	0.0113464	0.058878	0.000530566
AGACGACGATGCCGCT-1	0.345448	0.00458217	0.0164102	0.12902	0.0490299	0.0645236	0.00169405	0.00099144	0.0210822	0.000797702	0.00446933	0.000993634	0.00102507	0.00233607	0.0137525	0.000812277	0.000759684	0.0812606	0.0154995	0.143577	0.000698784	0.0014064	0.000653084	0.0016964	0.0055753	0.071249	0.0206557
AGACGGGATTGGTATA-1	0.160126	0.000615486	0.07386	0.124871	0.0194105	0.191984	0.000675794	0.00106246	0.00187173	0.00319287	0.00100994	0.00070606	0.00182153	0.00120951	0.0250618	0.0188646	0.000401772	0.0481629	0.000397669	0.0945173	0.0465655	0.0304647	0.000386393	0.000833262	0.0888927	0.0626133	0.000421525
AGACGGGCCGATTTAA-1	0.248249	0.000546884	0.00164664	0.00724558	0.0334648	0.00254756	0.000966671	0.00137231	0.0366742	0.0637648	0.0012143	0.00351644	0.00154589	0.00125093	0.00636145	0.0345558	0.000685781	0.0456561	0.000390475	0.108322	0.0682719	0.0429465	0.00546059	0.00335424	0.196888	0.0822975	0.000803444
AGACTAGCCTTCCAGA-1	0.0311934	0.000364645	0.000483203	0.000456027	0.0119656	0.000603126	0.000471231	0.000444893	0.00048601	0.000465528	0.00054547	0.000379481	0.000406221	0.000485018	0.00043441	0.000352501	0.000935287	0.0290989	0.115842	0.79565	0.00649413	0.00038999	0.000270994	0.000508399	0.00042986	0.000564115	0.00027884
AGACTGTTACCGGGTC-1	0.294595	0.000897022	0.0196725	0.0479082	0.0352194	0.128873	0.000944647	0.00118601	0.0539826	0.00212066	0.0975535	0.000617789	0.000975664	0.00153129	0.000966639	0.00728373	0.0010894	0.0440971	0.0205912	0.117078	0.00889096	0.00149854	0.00129483	0.00530765	0.0112604	0.0741031	0.0204608
AGAGAAACACCAGAAA-1	0.200484	0.000458825	0.0349903	0.0443928	0.0135098	0.172506	0.00123756	0.00135777	0.209019	0.0605934	0.00428162	0.0251429	0.000830998	0.00178551	0.000865641	0.00137092	0.000636423	0.0250243	0.000806834	0.0508172	0.0510182	0.00161448	0.00198677	0.0006757	0.0443142	0.0494912	0.000787777
AGAGAACCGTCTAGGA-1	0.229919	0.000915661	0.00242782	0.0224132	0.0727439	0.00167848	0.00112329	0.00251841	0.0287361	0.00204314	0.00192913	0.00146921	0.00364986	0.00117465	0.00177808	0.0058008	0.002811	0.0876319	0.000705309	0.265788	0.153022	0.00299011	0.000404118	0.000792751	0.0561051	0.0489566	0.000472462
AGAGAAGGAGTACAAT-1	0.214981	0.000565472	0.0344538	0.0695261	0.0376621	0.0272752	0.00106691	0.000959354	0.00685047	0.068151	0.00444586	0.00177552	0.00108697	0.00139628	0.00183223	0.000659803	0.000672496	0.115692	0.00691163	0.0844552	0.0488885	0.219386	0.000488894	0.000815836	0.00746351	0.0421182	0.000419477
AGAGATCTCTAAAGCG-1	0.124172	0.00314655	0.0650555	0.00427618	0.0307241	0.0457228	0.000884278	0.000958841	0.050237	0.00126815	0.29792	0.000793272	0.0800203	0.00138824	0.000833276	0.000563756	0.000530985	0.0428279	0.00351809	0.103079	0.0327209	0.000573856	0.000415831	0.00105463	0.0533696	0.0535887	0.000356675
AGAGCAGTTATGAGAC-1	0.161945	0.000696542	0.00255458	0.000969503	0.0430799	0.0740774	0.00114185	0.00103452	0.147195	0.184569	0.0507559	0.000705699	0.0021087	0.0016236	0.00453665	0.000806086	0.000383979	0.0184634	0.0895254	0.133157	0.039403	0.00561912	0.000410417	0.00145004	0.0213921	0.0120407	0.000354721
AGAGCGGGCTAATCAT-1	0.215173	0.000542499	0.0763144	0.0574879	0.0361918	0.137334	0.000809802	0.00106948	0.00131923	0.00129457	0.00123782	0.000521306	0.00089478	0.00126133	0.00100267	0.00166178	0.000865874	0.00597769	0.0998521	0.197835	0.0608276	0.000711783	0.000411589	0.000772066	0.0715061	0.0267228	0.000400982
AGAGCGTACAAGCTCG-1	0.113404	0.000716575	0.0105537	0.0013788	0.0123775	0.133193	0.000967375	0.00100128	0.00307617	0.00137727	0.198023	0.0019718	0.0894423	0.003278	0.00828834	0.00951117	0.000668431	0.000513456	0.22787	0.139562	0.0382043	0.00105009	0.000630154	0.000685262	0.00132631	0.000483265	0.000446123
AGAGCTACGAAAGCAT-1	0.154284	0.000659116	0.00216772	0.00154332	0.0360179	0.526562	0.000919071	0.000963876	0.0244625	0.001252	0.0053878	0.0005449	0.00090493	0.00134945	0.00100183	0.00784178	0.000696076	0.0432561	0.00419482	0.0399671	0.0111957	0.000850208	0.0556994	0.00057251	0.0243593	0.0528128	0.000534125
[truncated: 2,813 more rows]

## Sheet: S3 Cell2location
Supplementary Table S3: Ground truth and estimations of cell type proportions in AD sample
[truncated: 3,244 more rows]

## Sheet: S3 CytoSPACE
Supplementary Table S3: Ground truth and estimations of cell type proportions in AD sample
[truncated: 3,244 more rows]

## Sheet: S3 CARD
Supplementary Table S3: Ground truth and estimations of cell type proportions in AD sample
[truncated: 3,244 more rows]

[truncated: 48 more sheets: S3 Tangram, S3 RCTD, S3 StereoScope, S3 SpatialScope, S3 SpatialDWLS, S3 iStar, S3 CIBERSORTx, S3 SPOTlight, S3 MuSiC, S3 Redeconve, S4 Truth_1, S4 Spotiphy_1, S4 Cell2location_1, S4 CytoSPACE_1, S4 CARD_1, S4 Tangram_1, S4 RCTD_1, S4 Truth_2, S4 Spotiphy_2, S4 StereoScope_2 …]
