# Supplementary material for: Spotiphy enables single-cell spatial whole transcriptomics across an entire section
Source: Nat Methods. 2025 Mar 12;22(4):724–36. doi: 10.1038/s41592-025-02622-5 (PMC11978521; doi:10.1038/s41592-025-02622-5)
Supplement: Supplementary file 5 — Statistical source data. [file 41592_2025_2622_MOESM5_ESM.xlsx]

## Sheet: Fig.2c
spot	Spotiphy	Cell2location	cytoSPACE	CARD	Tangram	RCTD
AAACACCAATAACTGC-1	0.511832	0.56383	0.887714	0.0549181	0.771358	0.791711
AAACAGAGCGACTCCT-1	0.678842	0.440704	0.283311	0.709804	-0.0642909	0.339044
AAACAGCTTTCAGAAG-1	0.394979	0.522643	0.924612	-0.0332535	0.913445	0.703724
AAACAGGGTCTATATT-1	0.671411	0.30108	0.245684	0.267816	0.00786807	0.400915
AAACCGGGTAGGTACC-1	0.800729	0.463596	0.99973	0.103847	0.569462	0.84559
AAACCGTTCGTCCAGG-1	0.48611	0.408053	0.362179	0.328469	0.452294	0.411091
AAACCTCATGAAGTTG-1	0.602701	0.409253	0.664014	0.113603	0.753434	0.738281
AAACGAAGAACATACC-1	0.327102	0.0833052	-0.0532037	0.211084	0.0447518	0.340241
AAACGAAGATGGAGTA-1	0.660705	0.157291	0.0337318	-0.015945	-0.0436403	0.271216
AAACGAGACGGTTGAT-1	0.858303	0.575584	0.0237775	0.872631	0.289001	0.533788
AAACGGGTTGGTATCC-1	0.9426	0.298076	-0.0850515	0.0634916	0.641215	0.105518
AAACTAACGTGGCGAC-1	0.621642	0.476961	0.261876	0.491532	0.264924	0.40317
AAACTCGTGATATAAG-1	0.403304	0.281096	0.446047	0.466823	-0.0460544	0.40234
AAACTGCTGGCTCCAA-1	0.894371	0.594032	-0.00564969	0.830518	0.208305	0.440597
AAACTTAATTGCACGC-1	0.543428	0.329277	0.539128	-0.0323782	0.505307	0.40993
AAACTTGCAAACGTAT-1	0.772065	0.642627	-0.107578	0.762313	0.730243	0.543852
AAAGACATGAAGTTTA-1	0.135285	0.0331755	-0.112387	0.174367	-0.0065225	0.0865454
AAAGACCCAAGTCGCG-1	0.20669	0.0607819	-0.0884077	0.173684	0.00539413	0.248589
AAAGACTGGGCGCTTT-1	0.597989	0.666613	0.116996	0.0162108	0.450113	0.766262
AAAGGCCCTATAATAC-1	0.0246911	-0.107712	0.141465	-0.0400892	0.103052	0.021892
AAAGGCTCTCGCGCCG-1	0.535351	0.533731	0.112602	0.342403	0.208036	0.217932
AAAGGGATGTAGCAAG-1	0.962687	0.876304	0.8784	0.854512	0.804608	0.918232
AAAGGGCAGCTTGAAT-1	0.223036	0.205558	0.0263967	0.174118	0.347286	0.356328
AAAGGTAAGCTGTACC-1	0.815485	0.585985	0.475309	0.559799	0.0561329	0.52083
AAAGTAGCATTGCTCA-1	0.99123	0.868272	0.999904	0.477346	0.615731	0.984366
AAAGTCACTGATGTAA-1	0.555855	0.379974	0.344767	0.492387	0.485259	0.410957
AAAGTCGACCCTCAGT-1	0.624274	0.503428	0.545848	0.216417	0.644866	0.512227
AAAGTGTGATTTATCT-1	0.0608925	-0.00223856	-0.00842005	0.0308482	0.0639035	0.0554345
AAAGTTGACTCCCGTA-1	0.0327508	-0.0129632	-0.0302387	-0.00282037	-0.0993027	-0.0425565
AAATAACCATACGGGA-1	0.862677	0.701502	0.398531	0.801081	0.270039	0.651281
AAATACCTATAAGCAT-1	0.692801	0.524875	0.626035	0.738409	0.0885933	0.430471
AAATAGGGTGCTATTG-1	0.00295397	-0.0249118	-0.0643064	-0.0367358	-0.0500798	-0.0474604
AAATCGCGGAAGGAGT-1	0.956965	0.479779	0.986685	0.164316	0.415429	0.826799
AAATCGTGTACCACAA-1	0.624128	0.542849	0.0124106	0.582617	0.00603761	0.7153
AAATGATTCGATCAGC-1	0.854888	0.684098	0.89057	0.549653	0.619147	0.434469
AAATGCTCGTTACGTT-1	0.443097	0.0672493	0.78699	0.00714508	0.502455	0.618387
AAATGGCATGTCTTGT-1	0.84515	0.637732	0.694128	0.696471	0.532234	0.670338
AAATGGCCCGTGCCCT-1	0.563902	0.423576	-0.125141	0.653102	0.0652844	0.345934
AAATGGTCAATGTGCC-1	0.813367	0.672076	0.489447	0.727484	0.365724	0.798857
AAATGTGGGTGCTCCT-1	0.906826	0.805545	0.863019	0.848535	0.592534	0.879474
AAATTAACGGGTAGCT-1	0.773686	0.47384	0.947119	0.761348	0.228338	0.507121
AAATTACACGACTCTG-1	0.268622	0.153499	-0.139261	0.350921	0.242752	0.151298
AAATTACCTATCGATG-1	0.88869	0.688382	0.69983	0.528152	0.47013	0.718504
AAATTGATAGTCCTTT-1	0.701944	0.369351	-0.0886111	0.218749	0.661564	0.532873
AAATTGCGGCGGTTCT-1	0.988497	0.741649	0.843744	0.129161	0.784248	0.870855
AAATTTACCGAAATCC-1	-0.0397417	-0.0937267	-0.0677417	-0.0303922	0.109362	0.00149878
AAATTTGCGGGTGTGG-1	0.792744	0.768793	0.962975	0.812516	0.159584	0.615096
AACAACTGGTAGTTGC-1	0.0172471	0.66237	-0.0694133	0.525239	0.207613	0.660381
AACAATACATTGTCGA-1	0.129135	0.0179526	0.30912	-0.0164919	0.0453482	0.277261
AACAATTACTCTACGC-1	0.564616	0.641472	0.899268	0.21558	0.792748	0.852777
AACACGACTGTACTGA-1	0.768839	0.5485	0.197642	0.683802	0.230418	0.701863
AACACGAGACGCGGCC-1	0.670595	0.445063	0.0966884	0.345158	0.90274	0.463471
AACACGCGGCCGCGAA-1	0.559228	0.31533	0.223541	0.300857	0.434388	0.371021
AACAGCTGTGTGGCAA-1	0.33909	-0.0511874	-0.0769231	-0.0834325	-0.0795846	0.168738
AACAGGAAATCGAATA-1	0.758681	0.651263	0.612284	0.612627	0.745742	0.741012
AACAGGATGGGCCGCG-1	0.762919	0.867075	0.922651	0.910133	0.371217	0.912789
AACATATCAACTGGTG-1	0.828015	0.662158	0.53053	0.820103	0.477097	0.492882
AACATCGATACGTCTA-1	0.655425	0.345949	0.109378	0.303381	0.101765	0.263272
AACATTGAAGTTGATC-1	0.280652	0.0536402	0.0702754	0.25645	0.17229	0.236598
AACATTGGTCAGCCGT-1	0.166628	0.244957	-0.209003	0.279314	-0.108535	0.00643622
AACCAAGACTTCTCTG-1	0.912126	0.847313	0.910336	0.889673	0.636341	0.827243
AACCAGTATCACTCTT-1	0.0306682	-0.0558653	-0.0503294	0.129165	0.200946	-0.0442956
AACCATAGGGTTGAAC-1	0.96471	0.694781	0.995119	0.00680555	0.709734	0.922044
AACCATGGGATCGCTA-1	0.565633	0.106419	0.524142	-0.00665578	0.477881	0.572666
AACCCAGAGACGGAGA-1	0.932089	0.832149	0.902461	0.894659	0.589271	0.873259
AACCCATCCCATGATC-1	0.750365	0.146001	0.485372	-0.0903632	0.620095	0.768686
AACCCGACAACCCGTG-1	0.222872	0.100104	-0.0966304	0.216762	0.0114017	0.0966515
AACCCTACTGTCAATA-1	0.135199	-0.00586114	-0.165527	0.000890184	-0.248373	-0.0487108
AACCCTGGTGGAACCA-1	0.50605	0.263488	-0.0396536	0.564251	0.0139314	0.3502
AACCGAGCTTGGTCAT-1	0.888358	0.632134	0.628785	0.87617	0.635679	0.634573
AACCGCTAAGGGATGC-1	0.616685	0.501331	0.796923	0.353086	0.0768599	0.278778
AACCGTTGTGTTTGCT-1	0.514644	0.234764	-0.0931802	0.268813	0.23276	0.382003
AACCTAAAGCCGTCCG-1	0.102556	0.0217749	0.594396	0.099881	0.0842316	0.0442744
AACCTTTAAATACGGT-1	0.385671	0.250494	0.0340298	0.0961573	0.6673	0.319321
AACCTTTACGACGTCT-1	0.734823	0.543286	0.181275	0.635559	0.388523	0.337855
AACGAAAGTCGTCCCA-1	0.719443	0.601469	0.716195	0.0603942	0.80627	0.879683
AACGATAATGCCGTAG-1	0.565843	0.348914	0.0611644	0.285667	0.0459723	0.275988
AACGATAGAAGGGCCG-1	0.359227	0.231111	-0.0829468	0.539952	-0.12608	0.275435
AACGATATGTCAACTG-1	0.614469	0.458196	0.327964	0.890697	0.239435	0.291879
AACGCATGATCTGGGT-1	0.644291	0.324428	-0.112177	0.549277	0.362086	0.247949
AACGCGAACGGCAACA-1	0.117502	0.0487652	-0.0826836	-0.0355332	-0.0226337	-0.0841384
AACGCGACCTTGGGCG-1	0.323294	0.140689	0.290168	0.142609	-0.0607458	0.241089
AACGCGGTCTCCAGCC-1	0.845472	0.697409	0.880561	0.849195	0.826027	0.731416
AACGCTGTTGCTGAAA-1	0.774505	0.661937	0.891042	0.92721	-0.00579503	0.701809
AACGGACGTACGTATA-1	0.354406	0.266239	-0.05547	0.532926	0.154965	0.287882
AACGGCCATCTCCGGT-1	0.336416	0.143515	0.254258	0.17021	0.209473	0.035473
AACGTACTGTGGGTAC-1	0.0572381	0.0216783	-0.0974601	0.245285	0.0661154	-0.0136599
AACGTAGTCTACCCAT-1	0.640333	0.412476	0.43552	0.165491	0.365537	0.717955
AACGTCAGACTAGTGG-1	0.598429	0.591251	-0.0849591	0.605313	0.415225	0.718114
AACGTGATGAAGGACA-1	0.415018	0.358628	-0.136936	0.418392	0.143181	0.452544
AACGTGCGAAAGTCTC-1	0.794166	0.397041	0.424984	0.673682	0.580958	0.331983
AACGTTATCAGCACCT-1	0.930947	0.403761	0.956465	-0.0496275	0.148711	0.810025
AACTAGCGTATCGCAC-1	0.706795	0.688821	0.64208	0.625535	0.537568	0.700608
AACTAGGCTTGGGTGT-1	-0.00304052	-0.0244269	-0.077724	0.160603	-0.0979831	-0.0127017
AACTCAAGTTAATTGC-1	0.424909	0.32693	0.185052	0.563002	-0.0336228	0.139484
AACTCCTAATCCCATG-1	0.47657	0.413469	0.357353	0.338885	0.481779	0.469989
AACTCGATGGCGCAGT-1	0.0808922	0.00759789	0.403215	0.0786074	0.114248	0.156955
AACTCTCAATAGAGCG-1	0.664359	0.335596	-0.0639163	0.712803	0.28167	0.243556
AACTCTCAGTGTGCTC-1	0.685492	0.793986	0.969423	-0.0725018	-0.023283	0.67559
AACTGAGGTCAGCGTC-1	0.641237	0.384582	-0.0423424	0.707896	0.204112	0.24437
AACTGATATTAGGCCT-1	0.927203	0.783289	0.987949	0.952919	0.925809	0.913879
AACTGGGTCCCGACGT-1	0.922424	0.718935	0.95873	0.914915	0.827685	0.752962
AACTGGGTTCGAGCCG-1	0.214861	0.0723843	-0.0650812	0.213475	-0.0996994	0.0749002
AACTGGTGTGGGCCTT-1	0.36105	0.299904	-0.0973114	0.522866	0.160251	0.308166
AACTTCTGCGTCTATC-1	0.846908	0.762209	0.23825	0.0465572	0.782086	0.946671
AACTTGCCCGTATGCA-1	0.420055	0.490114	0.759232	0.331614	0.205682	0.771802
AACTTGCGTTCTCGCG-1	0.508638	0.448085	-0.0894292	0.040785	0.431151	0.504932
AACTTTACGGGAGCTT-1	0.932	0.562022	0.885018	-0.0574877	0.193305	0.784955
AACTTTAGCTGCTGAG-1	0.425409	0.361435	0.376964	0.36933	0.284528	0.385836
AAGAAGGATCAGTTAG-1	0.15132	-0.049922	-0.0635129	0.0730884	-0.0645274	0.151494
AAGACCCAACTGAACA-1	0.830498	0.646362	0.395173	0.148646	0.367353	0.72944
AAGACTAACCCGTTGT-1	-0.0686651	-0.0837246	-0.0622399	-0.0722049	-0.141002	-0.0654093
AAGACTCACGCCCACT-1	0.418785	0.163756	2.01786e-17	0.327226	0.217733	0.341288
AAGACTGCAAGCTACT-1	0.63611	0.601714	0.155155	0.608568	0.252466	0.562572
AAGAGATGAATCGGTA-1	0.508411	0.539413	0.807448	0.198969	0.714373	0.880123
AAGAGCTCTTTATCGG-1	0.736308	0.488349	0.0314198	0.775417	0.369098	0.389011
AAGAGGATGTACGCGA-1	0.972965	0.847834	0.999136	0.436047	0.999272	0.975854
AAGAGGCATGGATCGC-1	0.615092	0.422931	0.0665178	0.860601	0.597216	0.411613
AAGATGGCACCGGACC-1	0.576966	0.485319	-0.105997	0.643409	0.0639185	0.238586
AAGATTGGCGGAACGT-1	0.745386	0.54776	0.892196	0.804039	0.722578	0.653321
AAGCACCCTGCGTATC-1	0.510484	0.535882	0.0350233	0.205535	-0.117363	0.310572
AAGCATACTCTCCTGA-1	0.373829	0.219132	-0.103893	0.199871	-0.00215155	0.145053
AAGCCGCCGTGAAATC-1	0.629299	0.532512	0.793825	0.0931248	0.83345	0.68375
AAGCGGCGTCATGGGT-1	0.609326	0.414637	0.381485	0.56379	0.0406974	0.523113
AAGCGTCCCTCATCGA-1	0.874707	0.495673	0.718461	0.537773	0.671204	0.570895
AAGCTAGATCGAGTAA-1	-0.0489416	-0.0784569	-0.0526066	-0.0388035	-0.0624699	-0.0337429
AAGCTCGTGCCAAGTC-1	0.889161	0.629694	0.189705	0.726222	0.427322	0.647206
AAGCTCTTTCATGGTG-1	0.656531	0.593752	0.92126	0.575278	0.324831	0.423908
AAGGAGAACTTATAAG-1	0.560018	0.395666	0.0368753	0.38727	0.439945	0.518148
AAGGAGCGGTTGGTGC-1	0.933862	0.900137	0.92443	0.914023	0.929917	0.935987
AAGGATGAGGGACCTC-1	0.398924	0.24417	-0.0330013	0.462334	0.280753	0.16049
AAGGCGCGTAAAGCTT-1	0.433348	0.438313	0.354358	0.341498	0.370825	0.467824
AAGGCTGTGCTCATCG-1	0.969401	0.925084	0.984602	0.972893	0.99084	0.975804
AAGGGAACGACTGGCT-1	0.269562	0.426465	0.27107	0.0136209	0.583044	0.528674
AAGGGACAGATTCTGT-1	0.911713	0.727037	0.959778	0.842996	0.702888	0.708205
AAGGGACTATGCATTC-1	0.90366	0.754419	0.741395	0.772018	0.352178	0.842619
AAGGTATCCTAATATA-1	0.493187	0.404912	-0.0740819	0.805259	0.0945727	0.21342
AAGGTGATAAACCAGC-1	0.0669344	0.0316075	0.0675871	0.0515952	0.0314454	0.0830072
AAGTAAGCTTCCAAAC-1	0.458239	0.261538	0.27754	0.350793	0.329493	0.587255
AAGTAGAAGACCGGGT-1	0.181904	0.152051	-0.0751569	0.48827	0.0861563	0.134724
AAGTAGTGACGCGAGG-1	0.934679	0.824635	0.925078	0.906765	0.781059	0.927297
AAGTCAATTGTCGTCA-1	0.955855	0.902848	0.958915	0.9396	0.425666	0.919286
AAGTCTTCTGTGGCCT-1	0.73098	0.675805	0.780343	0.691218	0.688641	0.606734
AAGTGACGACCGAATT-1	0.674729	0.548546	0.486275	0.543127	-0.0698318	0.585249
AAGTGCAAAGGTAGAC-1	0.946034	0.716799	0.949524	0.118165	0.609292	0.813299
AAGTGCGTTAGAATCT-1	0.750529	0.325747	-0.0707107	0.10941	0.20884	0.72612
AAGTGCTTCTCTATTG-1	0.12246	0.0195128	-0.109085	0.0487924	0.164349	0.0282596
AAGTGTTTGGAGACGG-1	0.186003	0.133937	0.269848	0.0811709	0.0117125	0.0864442
AAGTTCAGTCTGCGTA-1	0.729141	0.415288	-0.060962	0.592534	-0.0288711	0.306848
AAGTTCGGCCAACAGG-1	0.697099	0.694804	0.666441	0.821286	0.168468	0.506523
AAGTTTACTAATGGCA-1	0.575223	0.411639	-0.0862814	0.698351	-0.0913162	0.447215
AATAACAACGCTCGGC-1	0.933586	0.770155	0.922651	0.435829	0.870121	0.887965
AATAACACTAGAACAA-1	0.954577	0.903395	0.94299	0.266268	0.937217	0.917704
AATAAGTCCTCGAGAC-1	0.188829	0.0222057	0.24603	0.14309	-0.00385666	0.321845
AATACAATGTTTCAGG-1	0.519347	0.441793	0.405968	0.121731	0.874961	0.804932
AATACCGGAGGGCTGT-1	0.0551298	-0.00342639	-0.16323	0.231247	-0.0612995	-0.048489
AATAGAACAGAGTGGC-1	-0.0915497	-0.0972398	-0.0410461	-0.0642103	0.122082	-0.0967758
AATAGAATCTGTTTCA-1	0.670684	0.539857	0.618485	0.522048	0.363134	0.444217
AATAGCAAGCCTCCTG-1	0.256883	0.136884	0.0210832	0.502587	0.429224	0.136881
AATAGCTACCGCGTGC-1	0.84098	0.583629	-0.0468236	0.590925	-0.02324	0.347828
AATAGTCCGTCCCGAC-1	0.291897	0.332075	-0.130905	0.305946	-0.105753	0.16466
AATAGTCGCGAGTCGG-1	0.916746	0.506166	0.499074	0.207935	-0.043074	0.473026
AATATCAAGGTCGGAT-1	0.864543	0.824893	0.833895	0.822824	0.774957	0.866431
AATATCCTAGCAAACT-1	0.93737	0.475311	-0.0373308	0.187778	0.340359	0.601735
AATATCGAGGGTTCTC-1	0.81247	0.458161	1.78875e-18	0.777994	-0.0729524	0.328976
AATATTGGAGTATTGA-1	0.275191	0.459869	0.6739	0.2662	0.834864	0.663012
AATCAGACTGCAGGAC-1	0.439335	-0.0220913	-0.0856571	-0.0777619	-0.0139435	-0.014031
AATCAGGTTTCATTTA-1	0.335636	0.338509	-0.171515	0.306613	-0.0755708	0.358931
AATCCAAGGGCCTGAG-1	0.284787	0.113145	-0.105262	0.343999	-0.0235675	0.22975
AATCCATGCAAGGGTG-1	-0.0365873	-0.0782743	-0.0744766	-0.0620961	-0.0632119	-0.0245326
AATCGCCTCAGCGCCA-1	0.77064	0.460381	0.394465	0.904803	0.163933	0.410247
AATCGGGACACTACGA-1	0.260278	0.202176	-0.11728	0.248865	-0.106882	0.167423
AATCTAGGTTTACTTG-1	0.0104892	0.0712758	-0.0806405	0.0207337	0.176131	0.298239
AATCTATGCCGGAGCC-1	0.395272	0.118434	-0.0645284	0.583151	0.0594194	0.098816
AATCTCTACTGTGGTT-1	0.0709424	0.617263	0.536083	-0.0520351	0.495122	0.780969
AATCTGCGTTGGGACG-1	0.822771	0.510779	0.405413	0.816132	-0.136591	0.49277
AATCTGGCTTTCTAGT-1	0.0969441	0.0132749	-0.0773246	0.110717	0.208406	0.189207
AATCTGGGTAGACCCT-1	0.203456	0.0563741	-0.079189	0.178411	0.0578844	0.063111
AATGACAGCAATGTCT-1	0.539346	0.512216	-0.0940652	0.192175	0.41961	0.451177
AATGACGTAGGATGTC-1	0.708699	0.44914	-0.0732269	0.745508	0.531805	0.32727
AATGACTGTCAGCCGG-1	0.323923	0.322958	-0.0885398	0.526955	0.0644105	0.386321
AATGAGTTCGCATATG-1	0.547559	0.469606	-0.020729	0.0112195	0.492515	0.567308
AATGATGATACGCTAT-1	0.959278	0.81853	0.763863	0.722987	0.0271633	0.794644
AATGATGCGACTCCTG-1	0.876019	0.572642	0.293334	0.716414	0.00515517	0.60268
AATGCAACCGGGTACC-1	0.957765	0.872339	0.806184	0.803006	0.545322	0.874574
AATGCACCAAGCAATG-1	0.52626	0.254288	-0.111543	0.467645	-0.0866751	0.114213
AATGGTCCACCGTTCA-1	0.392347	0.429956	0.643897	0.253347	0.511877	0.52359
AATGGTTCTCACAAGC-1	0.752721	0.688585	0.700561	0.683754	0.631448	0.778856
AATGTATGGCACTGTA-1	0.874746	0.455446	0.96885	0.00528811	0.883543	0.862747
AATGTGCCCGAGGTGT-1	0.87338	0.286113	-0.0755929	0.197066	0.76961	0.63076
AATGTGCTAATCTGAG-1	-0.0475177	0.0742385	-0.0799574	0.0211551	0.191885	-0.0639786
AATTAAAGGTCGGCGT-1	0.778739	0.649603	0.661441	0.496996	-0.0568247	0.535744
AATTAACGGATTTCCA-1	0.319351	0.213282	-0.00613185	0.19135	-0.0328362	0.0465134
AATTACGAGACCCATC-1	0.751725	0.234667	0.321698	-0.039404	0.158364	0.831482
AATTAGCGCTGCAGCG-1	-0.00121337	-0.113579	-0.0827078	-0.0505273	-0.0472954	-0.107843
AATTCATAAGGGATCT-1	0.942295	0.833346	0.759999	0.778627	0.130797	0.796624
AATTCATTGTCATGCA-1	0.969373	0.777337	0.988074	0.0627421	0.228543	0.851401
AATTCCAAGCATGTAC-1	0.751206	0.483196	0.561739	0.398384	-0.0787561	0.449084
AATTCTAGAGTTAGGC-1	0.619158	0.456842	-0.129191	0.524772	-0.109997	0.206425
AATTGAACGCTCTGGT-1	0.622999	0.441147	-0.115257	0.554866	0.313214	0.249141
AATTGCGTGGATTACA-1	0.675835	0.542495	0.13507	0.541097	0.555499	0.539702
AATTTGGGACATAGTA-1	0.77406	0.733808	0.712639	0.694418	0.618401	0.776989
AATTTGGTTCCAAAGA-1	0.84984	0.774482	0.763714	0.739091	0.617151	0.798463
ACAAACCATGCGTCCT-1	0.479384	0.461351	0.317843	0.103344	0.570086	0.8812
ACAAACCGACAAGGCG-1	0.396042	0.172235	-0.136011	0.302944	0.542677	0.303038
ACAAAGAAGGTAGGCC-1	0.972639	0.72068	0.996614	0.242842	0.474607	0.917066
ACAAATCGCACCGAAT-1	0.726364	0.585028	0.856086	0.376221	0.440016	0.386096
ACAAATGGTAGTGTTT-1	0.840036	0.660098	0.334625	0.803153	0.426188	0.459923
ACAAATTCAGATCTGA-1	0.469306	0.298948	0.107052	0.423357	0.178872	0.497486
ACAACAGCATGAGCTA-1	0.876947	0.640528	-0.0345618	0.783447	0.213723	0.559245
ACAACGGTCCCTGCGA-1	0.234657	0.490553	0.903536	0.141278	0.534515	0.613141
ACAAGCAGTGCCTAGC-1	0.653213	0.656544	0.926437	0.21536	0.515764	0.903435
ACAAGGAAATCCGCCC-1	-0.0431534	-0.0762498	0.00964406	-0.0384282	-0.0303057	-0.0754805
ACAAGGCCTACCAGCC-1	0.602423	0.440404	-0.119728	0.568103	-0.141908	0.55364
ACAAGGGCAGGCTCTG-1	0.702015	0.302288	-0.0456435	0.816095	0.138019	0.312005
ACAATAGTCGTACGTT-1	0.90774	0.830638	0.284043	0.875377	0.253054	0.784049
ACAATCCATTTAAACC-1	0.972223	0.822863	0.998257	0.384109	0.943	0.879263
ACAATCGATCTTTATA-1	0.721773	0.648497	0.58874	0.589435	0.198813	0.627947
ACAATGAATACGGAGA-1	0.695426	0.240912	0.579634	0.230206	0.654089	0.153522
ACAATGATTCTTCTAC-1	0.784474	0.586934	0.118913	0.462482	0.280833	0.678525
ACAATTTAGGAGGCTC-1	0.919116	0.638476	0.93791	-0.0137173	0.770492	0.774006
ACAATTTGAGCAGTGG-1	0.440908	0.290728	0.0185331	0.683792	0.154123	0.223969
ACACAAAGACGGGTGG-1	0.70947	0.856034	0.927	0.898252	0.951558	0.969361
ACACACCAGGACCAGT-1	0.204281	0.125075	0.125549	0.103131	0.0264126	0.0814161
ACACACTTTCTACACG-1	0.286473	0.155354	0.229193	0.1918	0.179673	0.236665
ACACATGATCAAATCT-1	0.797421	0.266136	0.718461	-0.0819702	0.512866	0.74961
ACACCCAGCATGCAGC-1	-0.0194422	0.253515	-0.105108	0.380922	-0.0725362	0.354325
ACACCCGAGAAATCCG-1	0.328685	0.276559	-0.0476003	0.215141	0.163759	0.269533
ACACCGGTCTGACCGC-1	0.615813	0.348912	0.291678	0.234909	0.226918	0.661918
ACACCTTAAGTAGGGC-1	0.427972	0.460955	0.320018	0.680103	-0.00848048	0.660291
ACACGAGACTCCTTCT-1	0.788476	0.425479	0.178147	0.765544	0.0550885	0.432331
ACACGGCACTATGCAT-1	0.528573	0.461362	0.50222	0.47911	0.784414	0.569453
ACACGGGAACTTAGGG-1	0.788873	0.724438	0.516178	0.540069	0.352587	0.849894
ACACTCCAATGTCACT-1	0.810833	0.391682	-0.109196	0.0441108	0.650267	0.346597
ACAGAACTGAGAACAA-1	0.932856	0.698791	0.400338	0.226335	0.446667	0.903387
ACAGATTAGGTTAGTG-1	0.426636	0.401371	-0.0561048	0.460343	-0.0376811	0.315116
ACAGCATAGAGCCAGT-1	0.521452	0.46095	-0.0967105	0.69364	0.374449	0.393567
ACAGCGCACCCGCAGC-1	0.426497	0.0412137	-0.00611549	0.182356	0.0578637	0.356205
ACAGGCTTGCCCGACT-1	0.46312	0.402973	0.304028	0.379434	0.910485	0.318646
ACAGGTGGAGGTGAGG-1	0.943807	0.902713	0.979879	0.140033	0.592176	0.808354
ACAGTAATACAACTTG-1	-0.03454	-0.0711818	0.0687343	0.140572	0.217214	0.102003
ACATAAGTCGTGGTGA-1	0.720619	0.584753	0.723669	0.0177262	0.448946	0.692711
ACATAATAAGGCGGTG-1	0.909057	0.840886	0.946362	0.918896	0.712716	0.863005
ACATCAGCTGGGACGC-1	0.255419	0.690775	0.634049	-0.0202475	0.370663	0.843427
ACATCCCGGCCATACG-1	0.532667	0.548256	-0.0828032	0.536364	0.159733	0.310433
ACATCCTGGTAACTGT-1	0.688103	0.33935	-0.0638766	0.575506	-0.0874446	0.332196
ACATCGATCGTTTACC-1	0.762299	0.645154	-0.0893225	0.669752	-0.0527365	0.59149
ACATCGGTCAGCCGCG-1	0.617511	0.509464	0.169842	0.436119	0.233531	0.441347
ACATCGTATGCAATGG-1	0.524404	0.269982	-0.116141	0.598827	0.320757	0.128526
ACATCGTTAACCTAGT-1	0.663833	0.462709	0.536213	0.496498	0.0360911	0.679137
ACATCTCAACGCGTAA-1	0.681851	0.499332	0.432956	0.435297	0.563987	0.632493
ACATGGCTCAATTTAG-1	0.190533	0.321454	-0.0962041	0.264026	0.154855	0.121742
ACATTAGTTTATATCC-1	0.0485465	-0.044728	0.0728294	0.0262942	0.0526206	-0.0523875
ACATTCGCGCGGAATA-1	0.383831	0.495456	-0.0585791	0.603772	-0.00453387	0.202233
ACCAAACACCCAGCGA-1	0.865792	0.580245	-0.0781407	0.529719	0.140313	0.355515
ACCAAACTAGAAATCC-1	0.365235	0.155992	-0.134293	0.589106	0.0322685	0.284747
ACCAACACCACACACT-1	0.782145	0.538224	-0.0228979	0.590045	0.0558953	0.35018
ACCAAGAACGCGTGTC-1	0.406644	0.290389	-0.0860567	0.483208	-0.0453982	0.359401
ACCAATATGCAAGTTA-1	0.103426	0.0665786	0.14615	0.0661375	-0.122262	0.0430598
ACCACAACTCAGAACA-1	0.235662	0.0415874	-0.117264	0.256611	0.202376	0.25129
ACCACAAGTTTCTATC-1	0.92623	0.799138	0.671683	0.685129	0.599351	0.856346
ACCACGTGCAGCTATA-1	0.75643	0.529644	0.417298	0.618528	0.256783	0.470019
ACCAGACCATAACAAC-1	0.886203	0.447539	0.814785	0.229405	-0.085273	0.580643
ACCAGCCCGGTCTTTG-1	0.0310156	-0.00943767	-0.0832145	0.0548922	0.0964178	0.296408
ACCAGGAGTGTGATCT-1	0.603872	0.396087	0.132279	0.65932	-0.0619438	0.371171
ACCAGTGCCCGGTCAA-1	0.860754	0.559364	-0.0491757	0.576083	0.16599	0.645629
ACCAGTGCGGGAGACG-1	0.667294	0.412534	0.807674	0.654239	0.383381	0.367791
ACCATATCCGCAATAA-1	0.766677	0.631039	0.479164	0.654358	0.122299	0.609224
ACCATCCGCCAACTAG-1	0.468825	0.145278	0.942748	0.00290423	0.0393868	0.746089
ACCATCGTATATGGTA-1	0.261218	-0.0650215	-0.0310495	0.0015328	-0.0823534	-0.095572
ACCCAACGCCCGTGGC-1	0.963468	0.752367	0.787603	0.781378	0.798803	0.781257
ACCCACCTACATGCTC-1	0.474045	0.437054	0.725147	0.23125	0.369144	0.740116
ACCCATCTTGAGGGTA-1	0.901972	0.610508	0.434719	0.168265	0.880557	0.766895
ACCCGAGCGAAATTAC-1	0.367862	0.25658	0.273968	0.250816	0.554679	0.347473
ACCCGATTGGTTCCGA-1	-0.0501792	-0.0635616	-0.0900184	-0.0283858	0.0645781	-0.103778
ACCCGGAAACTCCCAG-1	0.322964	0.308366	-0.09335	0.225256	0.0809181	0.167168
ACCCGGTTACACTTCC-1	0.86533	0.708135	0.378602	0.795575	0.0239402	0.710264
ACCCGTGTCATCAGTA-1	-0.106838	-0.0926015	-0.0611945	-0.0735051	-0.147256	-0.131893
ACCCTATAGGACTGAG-1	0.624742	0.0418592	-0.0843996	-0.0549269	0.12267	0.108397
ACCCTATGCCATATCG-1	0.494909	0.480155	0.112449	0.64694	-0.0676576	0.366931
ACCCTCCCTTGCTATT-1	0.532138	0.344724	0.277017	0.467398	0.109512	0.200657
ACCCTGGTAACGCCCT-1	0.501199	0.282337	0.746298	0.458884	0.363287	0.276123
ACCCTTCATCTGCGAA-1	0.528779	0.30059	-0.0459769	0.641052	0.118251	0.364904
ACCCTTTAGTTCTCCA-1	0.372202	0.154955	-0.110894	0.37249	0.0822549	0.312878
ACCGAAAGGGCCCTGC-1	0.287028	0.18752	-0.0398293	0.192211	0.06414	0.176247
ACCGAAGAGTCTGGTT-1	0.00490644	0.105866	0.111588	-0.00189422	0.181064	0.325909
ACCGACACATCTCCCA-1	0.55283	0.514231	0.167783	0.271915	0.452287	0.432709
ACCGACTGAGTCCCAC-1	0.799895	0.601393	0.356416	0.487987	0.598127	0.774971
ACCGATGGTAGCATCG-1	0.711026	0.382813	-0.111748	0.544169	0.18569	0.250976
ACCGCAATAACTGCCT-1	0.536745	0.404523	-0.0144098	0.399362	0.275977	0.235512
ACCGGGCCTTTGTTGA-1	0.863029	0.726576	0.51023	0.862489	0.333039	0.764758
ACCGGTCAGGTACACC-1	0.286997	0.0370986	0.119344	-0.0766186	0.123978	0.271033
ACCGGTCTGAGTACGG-1	0.564519	0.28646	-0.123533	0.451747	-0.0334925	0.245828
ACCGTGACCACGTGGG-1	0.0873834	0.0108199	0.743558	0.116558	0.121633	0.229832
ACCGTTCCCGCTCTGA-1	0.523966	0.367673	-0.118188	0.544441	-0.0669639	0.407944
ACCTAAGTACCTTTCA-1	0.570664	0.515223	-0.101913	0.529485	0.0715659	0.349379
ACCTAATCGACTTCCT-1	0.972733	0.918045	0.980928	0.965518	0.462611	0.979005
ACCTCGAACTTATGCT-1	-0.0121005	0.159985	0.88159	-0.0388224	0.0757308	0.0223959
ACCTGCGTGTCATGTT-1	0.377244	0.250167	-0.142113	0.564274	0.425217	0.217404
ACCTTTCCTTTAGAAG-1	0.85164	0.705327	0.413041	0.842695	0.614965	0.785534
ACGAAATGGGCGGCAC-1	0.426192	0.487427	0.415968	0.248782	0.144711	0.817444
ACGACTGGTCATACTC-1	0.40201	0.231921	-0.103742	0.623463	0.136339	0.121427
ACGAGAACCCATCACG-1	0.549877	0.323776	0.174371	0.147136	0.498385	0.411698
ACGAGATATTTGCTTA-1	0.370839	0.2657	0.148803	0.425114	0.364766	0.362441
ACGAGGATACCACTCT-1	0.329742	0.431538	0.426749	0.502487	0.0308801	0.368522
ACGAGGTTTACAACGT-1	0.459478	-0.0561618	0.0144448	0.0233043	0.191938	0.223861
ACGAGTACGGATGCCC-1	0.777318	0.517798	0.606685	0.870148	0.233707	0.438459
ACGATACATAGAACTA-1	0.893168	0.720449	0.938596	0.885769	0.725051	0.732267
ACGATCATACATAGAG-1	0.739262	0.590231	0.370226	0.849588	0.275432	0.560978
ACGATGCATATGTTAT-1	0.521746	0.464466	0.824835	0.712843	-0.0249136	0.269061
ACGATGGATCCGATGC-1	0.57434	0.351991	0.0484657	0.597049	0.253036	0.471724
ACGCAAACTAATAGAT-1	0.294671	0.104549	-0.160998	0.217912	0.00581441	0.193039
ACGCAATCACTACAGC-1	0.513277	0.231539	0.984366	0.68506	0.710586	0.260639
ACGCATTCGTGAGTAC-1	0.668102	0.475501	0.0943503	0.518764	0.457314	0.401781
ACGCCAGATGATTTCT-1	0.475308	0.424141	0.348079	0.329103	0.297213	0.507383
ACGCCCAGCTGTCGAT-1	0.407754	0.192534	-0.111926	0.136879	0.388197	0.364929
ACGCGAAGTCAGACGA-1	0.699096	0.632213	0.220266	0.607714	0.114094	0.288618
ACGCGCTACACAGGGT-1	0.924879	0.780563	0.799125	0.658239	-0.115922	0.68071
ACGCGGGCCAAGGACA-1	0.737459	0.580309	-0.125642	0.654886	0.238415	0.398611
ACGCTAGTGATACACT-1	0.832475	0.477983	0.77814	0.696667	0.0551952	0.432323
ACGCTGTGAGGCGTAG-1	0.198962	0.126953	0.198269	0.167093	0.219815	0.139044
ACGCTTAGTGTCTCTC-1	0.343108	0.198086	0.274541	0.297317	0.075744	0.26445
ACGGAATTTAGCAAAT-1	0.455824	0.178385	0.159265	0.252829	0.138723	0.350409
ACGGACTCTCAAAGCG-1	0.0824748	0.150184	-0.0457842	0.102071	-0.105605	0.121187
ACGGAGCGCAAATTAC-1	0.682038	0.459132	-0.057153	0.492037	0.119161	0.300663
ACGGATGGTGCGGATA-1	0.859743	0.754332	0.866412	0.664527	0.288363	0.535512
ACGGCACTTGCTTGGG-1	-0.00886158	-0.0847884	-0.0799031	0.00996515	0.0828335	-0.0684697
ACGGCCAACATGGACT-1	0.506271	0.369262	0.113408	0.522516	-0.0810744	0.161005
ACGGCGACGATGGGAA-1	0.045052	-0.0299595	-0.00112398	0.0631199	-0.0383851	0.00380661
ACGGCGGGTTGCCCTG-1	0.513722	0.392723	-0.132406	0.449379	0.443982	0.313508
ACGGCTGGATGTAGAA-1	0.0389853	0.235261	0.545693	-0.055368	0.329576	0.347249
ACGGGAGTGTCGGCCC-1	0.98868	0.885312	0.999804	0.477723	0.219732	0.946098
ACGTACAGATTTCTCT-1	0.654033	0.612508	0.646094	0.623859	0.701632	0.668217
ACGTACTTTGGCACGG-1	0.360971	0.628635	0.0738059	0.238985	0.210987	0.75288
ACGTAGATTGCTGATG-1	0.690201	0.479717	0.0708555	0.438745	0.607902	0.244493
ACGTATTACTCCGATC-1	0.153309	0.00408813	-0.149333	0.0289193	-0.253389	-0.0432117
ACGTCCTAAACGAGAT-1	0.842405	0.725289	0.554903	0.686502	0.625192	0.791022
ACGTCTCGTTCCGGGA-1	0.964913	0.635112	0.991144	-0.0277445	0.112686	0.587916
ACGTGACAAAGTAAGT-1	0.778124	0.274983	-0.0438529	-3.56864e-17	-0.0202687	0.93985
ACGTGCGCCTCGTGCA-1	0.694362	0.581677	0.248996	0.840922	0.502526	0.50413
ACGTGGTCGAATGTGC-1	0.273055	0.152068	-0.101669	0.335969	0.0735163	0.0599082
ACGTTAATGTCGAAGA-1	0.747357	0.665536	0.210863	0.671901	0.0944746	0.654124
ACGTTAGATTTGCCCG-1	0.97759	0.838187	0.999437	0.364493	0.737391	0.816883
ACGTTATTGGTCACTC-1	0.957127	0.676108	0.9589	0.0139787	0.704444	0.828923
ACGTTCCGCGCTCCGT-1	0.325485	0.20158	0.177327	0.432394	-0.14421	0.126829
ACGTTCGTTCAGGAAA-1	0.881343	0.691824	0.825587	0.743269	0.620704	0.755516
ACGTTTAGTTGTGATC-1	0.961834	0.796937	0.91529	0.912615	0.662753	0.904038
ACTAATACGTCAGGCG-1	0.449278	0.148098	-0.109984	0.353516	0.377845	0.271264
ACTACAAAGAGAGGTG-1	0.615605	0.480206	-0.0897046	0.339718	0.118692	0.314244
ACTACATCCCGACAAG-1	0.611045	0.0681759	0.586679	-0.000891235	0.689872	0.649063
ACTACGCGTTAGAATT-1	0.811505	0.608244	0.617218	0.336495	0.433987	0.630735
ACTATATGCTGTGTTC-1	0.793621	0.62803	0.288027	0.574117	0.203806	0.572654
ACTATGTCCAGCTGCC-1	0.273262	0.448222	0.626736	0.0288078	0.574263	0.579257
ACTATTCGTCCGTGGT-1	0.480225	0.287768	-0.044089	0.474031	0.0758141	0.28728
ACTATTTCCGGGCCCA-1	0.769005	0.593432	0.770538	0.717777	0.281892	0.538156
ACTCAACGAATGTATT-1	0.649507	0.35398	0.323189	0.375383	0.464819	0.535123
ACTCAATAAAGGCACG-1	0.768475	0.591795	0.470775	0.798779	0.510852	0.632326
ACTCAGACCTGCTTCT-1	0.944599	0.862088	0.900425	0.871664	0.850777	0.925351
ACTCATGGCAGCCTTC-1	0.0868498	0.319157	0.65801	0.0300338	0.562323	0.501719
ACTCCAATATCATCAT-1	0.825493	0.763954	0.759892	0.749619	0.807005	0.816788
ACTCCCATTCCTAAAG-1	0.669458	0.566332	-0.149854	0.21408	9.50764e-06	0.77658
ACTCCCGAATTCGTTT-1	0.711526	0.47213	0.911901	0.826463	0.19673	0.434811
ACTCCCTAATGCTAAA-1	0.320282	0.260367	0.319249	0.246691	-0.0124053	0.106287
ACTCCCTAGAATAGTA-1	0.605659	0.511926	0.439962	0.457456	0.26228	0.46682
ACTCGATGTATTTCAT-1	0.839825	0.695647	0.327835	0.595833	0.353519	0.506522
ACTCGTAACCCGTCCT-1	0.754813	0.416446	-0.0767426	0.188835	0.416051	0.766478
ACTCGTCAGTAATCCC-1	0.942982	0.683276	0.963878	0.893265	0.781582	0.650999
ACTCTCTGACTTAGGT-1	0.845006	0.62925	0.356827	0.890443	0.400263	0.602711
ACTCTCTTATACACGA-1	0.132589	-0.0327806	-0.135644	0.0422691	0.0225654	0.0755725
ACTCTTGTATAGTAAC-1	0.753365	0.543687	0.212932	0.675579	0.0381452	0.497167
ACTGAATGGCGAAAGT-1	0.0452152	-0.0561956	-0.0352905	-0.000914509	0.0899909	-0.0573601
ACTGATTTAGTGATTC-1	0.494003	0.396862	0.403412	0.461298	0.652427	0.585683
ACTGCCCGCCATTCTC-1	0.136145	0.109878	-0.159486	0.26712	-0.228258	-0.0480082
ACTGCCGTCGTAACTC-1	0.60799	0.420511	-0.108205	0.427445	0.0733049	0.369849
ACTGCTCGGAAGGATG-1	0.23217	0.151975	-0.0651165	-0.0357653	0.243483	0.250746
ACTGTACGATACACAT-1	0.876471	0.531863	0.132691	0.776259	0.440988	0.543504
ACTGTAGCACTTTGGA-1	-0.0688647	0.34935	-0.0749785	0.310834	0.00494834	0.27354
ACTGTATACGCGAGCA-1	0.265662	0.250998	0.835138	0.0908394	0.345414	0.493535
ACTGTCCAGGATTATA-1	0.830806	0.613434	-0.184717	0.613881	0.143468	0.526463
ACTGTCTTCTTTAGAA-1	0.284302	0.0954682	-0.0986175	0.514729	-0.162529	0.0383615
ACTGTGCTAGTAGATC-1	0.376165	0.172792	-0.13825	0.283811	0.45954	0.272979
ACTGTTTAGTGTAGGC-1	0.539516	0.394499	0.163339	0.456591	-0.00234095	0.366812
ACTTACCGGGCGCGCA-1	0.626576	0.327058	-0.0806154	0.511117	-0.127418	0.241919
ACTTACGCATCCACGC-1	0.748992	0.60775	0.704762	0.617306	0.469371	0.467321
ACTTAGTACGACAAGA-1	0.656811	0.291667	0.229926	0.335252	0.0126351	0.81113
ACTTATACTTACCCGG-1	0.757307	0.485056	-0.0738173	0.735274	-0.0662194	0.401244
ACTTATCTGATCTATA-1	-0.0463582	-0.0723153	0.116829	-0.0178274	0.0964109	0.0513156
ACTTATTAGGATCGGT-1	0.756447	0.724037	0.39893	0.655838	0.171101	0.485576
ACTTATTTATGTGCCA-1	0.564906	0.37921	0.130043	0.229667	0.366066	0.25959
ACTTCAGGCTGATCCC-1	0.222632	0.150556	-0.100339	0.101057	-0.031533	0.026042
ACTTCCAGTGGAAGCT-1	0.520803	0.114703	0.0224125	0.0319763	0.100641	0.176226
ACTTCGCCATACGCAC-1	0.635048	0.487435	0.502856	0.787944	0.291861	0.382762
ACTTGACTCCCTCTTT-1	0.83022	0.538422	0.628468	0.83888	0.754824	0.553859
ACTTGCCATATTGTAC-1	0.381749	0.265069	-0.189249	0.455019	-0.191175	0.282057
ACTTGGGACCCGGTGG-1	0.992651	0.905287	0.996221	0.985596	0.630345	0.969305
ACTTGTAGTCCCTTCA-1	0.651168	0.546095	0.291823	-0.0303218	0.751655	0.84425
ACTTTCCTATAGCTTC-1	0.898916	0.70517	0.0896895	0.586384	0.537406	0.707473
ACTTTGACTGCATCCT-1	0.648605	0.667277	0.0457647	-0.0608326	0.672499	0.753018
ACTTTGGTCGTGCTCC-1	0.0449604	0.196994	0.221812	0.0659057	0.172093	0.258216
AGAACCCTCAATTGGG-1	0.906778	0.629393	0.938082	0.041892	0.282486	0.875633
AGAACGTGGTACATTC-1	0.945922	0.841711	0.719425	0.727574	0.292767	0.917935
AGAAGAGCGCCGTTCC-1	0.770002	0.641844	-0.0516453	4.3855e-17	0.0771973	0.395558
AGAAGGTACACTTCAC-1	0.543418	-0.00475953	-0.159111	0.182521	-0.0628251	0.040289
AGAAGGTTGCCGAATT-1	0.384673	0.325467	0.305064	0.389082	0.0616594	0.186852
AGAAGTGATTCGTGAT-1	0.527001	0.568689	-0.0608711	0.574658	0.0753509	0.247836
AGAATAAATCTTCAGG-1	0.461459	0.776422	0.714376	-0.0334811	0.801532	0.904591
AGAATGCGGGTTCGGA-1	0.805946	0.455339	-0.0417279	0.60408	0.731008	0.519517
AGAATTATGGATTCGA-1	0.900901	0.695416	0.585006	0.885407	0.60323	0.644424
AGAATTGTTTGACATA-1	0.349619	0.259586	0.242115	0.372616	0.424408	0.246507
AGACAGCTCAGAATCC-1	0.937136	0.453614	0.982132	-0.0543064	0.500038	0.64763
AGACATAGATCCTTCC-1	0.666712	0.561435	0.549983	0.600877	0.397354	0.617873
AGACCAAACCACACCT-1	0.105724	0.126508	-0.0952424	0.0196594	0.159471	0.21894
AGACCATGGGATACAA-1	0.510913	0.31633	0.591384	0.0162828	0.460706	0.696427
AGACCCACCGCTGATC-1	0.572453	0.436912	0.488795	0.414727	0.333405	0.25564
AGACCCGCCCTCCTCG-1	0.874767	0.626969	0.902342	0.735248	0.485016	0.834068
AGACCGGGAAACCCTG-1	0.419964	0.430767	0.789287	0.0964059	0.577012	0.715116
AGACGAAGTGCCGGTC-1	0.670241	0.329676	0.0983527	0.681089	0.442216	0.30959
AGACGACGATGCCGCT-1	0.120674	-0.0204961	-0.0524142	-0.0693726	0.505573	0.069479
AGACGGGATTGGTATA-1	0.187337	0.0581079	-0.100526	0.219277	0.0203857	0.287698
AGACGGGCCGATTTAA-1	0.587043	0.341725	-0.104494	0.337633	0.207431	0.481837
AGACTAGCCTTCCAGA-1	0.981009	0.950634	0.985728	0.972861	0.450791	0.992218
AGACTGTTACCGGGTC-1	0.160415	0.0554055	0.00340684	0.181189	-0.0124199	-0.00540907
AGAGAAACACCAGAAA-1	0.178253	0.156838	-0.188994	0.23374	-0.229718	0.0836257
AGAGAACCGTCTAGGA-1	0.687993	0.374577	-0.0298195	0.543319	0.658476	0.449633
AGAGAAGGAGTACAAT-1	0.36754	0.0992751	-0.087352	0.145257	0.519049	0.033341
AGAGATCTCTAAAGCG-1	0.331361	0.368608	0.378949	0.148006	0.583636	0.53225
AGAGCAGTTATGAGAC-1	0.597235	0.522711	0.30481	0.247127	0.033591	0.552875
AGAGCGGGCTAATCAT-1	0.407009	0.159509	-0.119758	0.289439	0.419714	0.391162
AGAGCGTACAAGCTCG-1	0.334171	0.46969	0.897841	0.201129	0.459498	0.677709
AGAGCTACGAAAGCAT-1	0.967449	0.682129	0.921102	0.142404	0.635976	0.792152
AGAGGTATCTCGGTCC-1	0.334604	0.301096	0.245336	0.227013	0.264204	0.320711
AGAGTTAGAGACCGAT-1	0.50757	0.368691	-0.134612	0.42092	0.358566	0.323542
AGATAACTTCAGGGCC-1	0.94463	0.904846	0.956714	0.94769	0.976938	0.955424
AGATACCGGTGTTCAC-1	0.883468	0.546443	0.893933	0.194335	0.748658	0.717085
AGATACGACTTCATAT-1	0.230058	0.242809	0.455284	0.0839585	0.397335	0.494446
AGATACTCAAGATCGA-1	0.502811	0.263481	-0.150954	0.270314	0.304958	0.2378
AGATATAATACGACTA-1	0.460583	0.436518	-0.0594564	0.376816	-0.205926	0.162186
AGATCGTGCATAAGAT-1	0.432691	0.218006	-0.0872094	0.56626	-0.011251	0.156165
AGATCTCAGGTGTGAT-1	0.825408	0.667077	-0.139281	0.669942	0.478213	0.729093
AGATGACTCGCCCACG-1	0.218061	0.312808	0.489156	0.428404	0.120195	0.272704
AGATGAGGGTTGCGAT-1	0.492084	0.295796	-0.0837767	0.534129	0.370216	0.248695
AGATGCAAGACGTGCA-1	0.570964	0.419258	0.41075	0.399269	0.783286	0.497616
AGATGCATCCTGTGTC-1	0.845024	0.519318	-0.071665	0.0640406	0.0915263	0.732166
AGATTATAGGACGTTT-1	0.903158	0.773868	0.270408	0.802575	0.554505	0.726135
AGATTCACAACCGATA-1	0.90263	0.385931	-0.103089	0.129238	0.303193	0.918328
AGCAAAGGCCGCTAGT-1	0.575722	0.603082	0.976525	0.212565	0.0978243	0.411443
AGCAACATATCTTATT-1	0.569232	0.371424	-0.174966	0.277223	0.00958115	0.157656
AGCAACCGAAAGTAAT-1	0.751629	0.54487	0.678152	0.415311	0.401387	0.579265
AGCACACGTTTAGACT-1	0.0853276	0.0465062	-0.0922049	0.149941	-0.202706	-0.0555215
AGCACCAGTACTCACG-1	0.899147	0.819279	0.578591	0.656458	0.370438	0.836847
AGCACTACCGGCCTGT-1	0.707621	0.4724	0.60612	0.282104	0.196118	0.793411
AGCACTACCTCACCAG-1	0.000347819	-0.0303855	0.0225761	-0.0185297	-0.0312409	-0.0133556
AGCAGAAGGAGAAAGA-1	0.493896	0.328178	-0.114849	0.23754	-0.100832	0.125575
AGCAGCCAGATGAATA-1	0.422143	0.425499	-0.114286	0.32916	0.166163	0.214258
AGCATCATTTCGAAAG-1	0.80363	0.583504	-0.0920689	0.823819	-0.0299614	0.517315
AGCATCGTCGATAATT-1	0.0558445	0.108168	-0.0455879	0.317701	-0.21478	0.103057
AGCCAAGCTTTGTGTC-1	0.362546	0.250392	0.279061	0.210297	0.00912297	0.253264
AGCCACTCCCGTGCTT-1	0.271575	0.216026	0.0631674	0.586976	0.167884	0.188724
AGCCCATACATGTAAG-1	0.995148	0.927301	0.999829	0.599811	0.944614	0.991332
AGCCCGGCATTAGAGG-1	0.674895	0.531755	0.528486	0.520867	0.374071	0.742298
AGCCCTAAGCGAAGTT-1	0.472401	0.338413	-0.00240976	0.320234	0.176252	0.442188
AGCCCTCCCTGGTGGC-1	0.548576	0.287402	0.317368	0.304872	0.20178	0.42066
AGCCCTTCTAATCCGA-1	0.665789	0.41704	0.0445228	0.533642	0.199817	0.275653
AGCCGTGGCTAAATGT-1	0.753959	0.593799	-0.13306	0.581055	0.692651	0.45884
AGCCTAATACCCACGT-1	0.377655	-0.145759	-0.158479	0.0593351	-0.169786	-0.101398
AGCCTTAAAGCGGAAG-1	0.211182	0.510301	0.0697072	-0.04693	0.358066	0.802124
AGCGACAGGAACGGTC-1	0.701498	0.575308	0.139333	0.612677	0.421356	0.527815
AGCGACATCCCATTCA-1	0.753727	0.57468	0.0158749	0.823781	0.146526	0.752119
AGCGACCAACGATATT-1	0.461197	0.44211	0.0485363	0.754825	0.678698	0.75229
AGCGAGACGTGAAGGC-1	0.450919	0.237969	-0.0773976	0.468791	0.0395242	0.25123
AGCGCATAATGAATCG-1	0.0555417	0.00633329	0.176611	0.0509916	0.277529	-0.0022657
AGCGCGGGTGCCAATG-1	0.908973	0.761394	0.941371	0.840942	0.651451	0.677161
AGCGCTTATGGGCAAG-1	0.535404	0.315691	0.0562811	0.528641	-0.0686101	0.15525
AGCGGACACTTCGTAG-1	0.332396	0.291766	0.179049	0.108598	0.363391	0.179628
AGCGGCGGTTAGCGGT-1	0.146982	-0.0947251	-0.152274	-0.0378276	-0.066696	0.378846
AGCGGGAAGGGTCCAT-1	0.628098	0.540146	0.444401	0.469803	0.579599	0.522487
AGCGGGTCTGACACTC-1	0.719489	0.633042	0.929418	0.348082	0.0364281	0.397606
AGCGGTTGAGATGTAC-1	0.271735	0.161282	-0.138686	0.361916	-0.105085	0.144987
AGCGTACGAGAGCTAG-1	-0.0982672	-0.0971295	-0.0410148	-0.0996541	-0.0912022	-0.0691498
AGCGTAGCGCTAGACC-1	0.245701	-0.0455379	-0.10351	0.0550385	-0.118478	-0.077813
AGCGTCTGAACCCGCA-1	0.748431	0.331651	0.427471	0.0842597	0.431716	0.824454
AGCGTGGTATTCTACT-1	0.902002	0.70668	0.405339	0.942774	0.499225	0.787583
AGCGTTCCGATTTAAA-1	0.362118	0.133647	0.189508	0.244113	0.202215	0.217571
AGCTAACAAGCAATGT-1	0.184857	0.0980675	0.0956432	0.0708422	0.777846	0.229556
AGCTAGAAGCAGAAGT-1	0.600226	0.394814	-0.0666244	0.667121	0.266989	0.293256
AGCTATTTAATCCAAC-1	0.414827	0.384765	0.323845	0.305194	0.432322	0.426148
AGCTCCTTCGCACATC-1	0.74179	0.623276	0.827385	0.428893	0.660901	0.497988
AGCTCTAGACGTTCCA-1	0.646959	0.34403	0.091269	0.832846	0.0198331	0.291549
AGCTCTTCCCAGTGCA-1	0.37669	0.211646	-0.0504263	0.413616	-0.0326899	0.174378
AGCTCTTTACTCAGTT-1	0.653713	0.434459	0.686613	0.765991	0.661245	0.393882
AGCTGAAGTAAACCAA-1	0.514242	0.192916	0.0269457	0.551701	0.0278405	0.322171
AGCTGTAACCTCAATC-1	0.666445	0.410734	0.543415	0.108752	0.429372	0.563242
AGCTTATAGAGACCTG-1	0.685792	0.638813	0.556129	0.54087	0.545065	0.686269
AGCTTCAATACTTTGA-1	0.16818	0.051485	0.490288	0.0945168	0.47425	0.271142
AGCTTGATCTTAACTT-1	0.808739	0.624393	0.967747	0.878619	0.23792	0.515642
AGGAAGCTGTCCGCCG-1	0.448676	0.399917	0.140496	0.235576	0.268252	0.332841
AGGACAGTCGAATCCC-1	0.560243	0.280188	-0.0721202	0.833412	0.102232	0.155762
AGGACATCGCACGTCG-1	0.98445	0.926295	0.960864	0.942893	0.901014	0.979016
AGGACGACCCATTAGA-1	0.331621	0.276511	-0.0549193	0.268253	0.115436	0.124954
AGGACGCTCGATGTTG-1	0.347535	0.193222	-0.00209696	0.426332	0.19557	0.154481
AGGATAAAGTCGGGAT-1	0.475915	0.340989	0.330279	0.426263	0.161485	0.245651
AGGATATAGGGATTTA-1	0.767011	0.740252	0.958077	0.357866	0.863985	0.554363
AGGATCACGCGATCTG-1	0.0521366	0.0752324	-0.0858333	0.107684	0.0205916	0.0538836
AGGCAAAGAGGAATCA-1	0.507473	0.202992	-0.00707443	0.20304	0.365589	0.322776
AGGCAGATGCGTAAAC-1	0.678981	0.47578	-0.0302768	0.83279	0.368602	0.290422
AGGCCCAGTGACTGGT-1	0.19384	0.350075	-0.0858496	0.48695	-0.183277	0.0663197
AGGCCCATTGTACAGG-1	0.435442	0.19844	-0.139042	0.0619202	0.158457	0.374311
AGGCCCTAGAACGCCA-1	0.994781	0.93124	0.999864	0.569133	0.858506	0.990441
AGGCGGTTTGTCCCGC-1	0.464626	0.131249	0.231334	0.163256	0.192185	0.34448
AGGCGTCTATGGACGG-1	0.76409	0.566107	0.144971	0.543609	0.326773	0.453144
AGGCTATGGTTAGCTT-1	0.304542	0.422159	0.637657	0.278812	0.720339	0.700123
AGGCTTCCCGAAGAAG-1	0.218979	0.152113	0.102233	0.113463	0.157483	0.161973
AGGCTTGCTAGACACC-1	0.59603	0.586078	0.580007	0.073958	0.654118	0.83694
AGGGAAACGAGGTACT-1	0.820536	0.769014	0.766899	0.746041	0.749574	0.828736
AGGGACAGCACGGCGG-1	0.96582	0.919239	0.933474	0.919381	0.761998	0.948459
AGGGACTCTACGCGAC-1	0.405834	0.439846	-0.0258046	0.480103	0.0239055	0.112539
AGGGCAGCGGCGTGGT-1	0.321843	0.164148	-0.0850148	0.333759	0.309964	0.262604
AGGGCGAGCAGCTGAT-1	0.880605	0.760067	0.243048	0.857427	0.624965	0.759627
AGGGCGTGATCGGCTA-1	0.206168	0.0922451	-0.0608899	0.460821	-0.159425	0.0668906
AGGGCTGCAGTTACAG-1	0.82734	0.674925	0.163399	0.773551	0.287875	0.486173
AGGGTCAGAGCACTCG-1	0.0190671	-0.0758457	-0.0333431	0.0512056	-0.129066	-0.0333331
AGGGTCAGTAACCCTA-1	0.773172	0.608418	0.11886	0.513282	0.193862	0.322346
AGGGTCGATGCGAACT-1	0.323354	0.197447	-0.120083	0.340382	-0.0714143	0.215411
AGGGTGCCGTTCTTTA-1	0.330388	0.194972	0.114247	0.271907	0.207604	0.403326
AGGGTGCTCTCGAGGG-1	0.707524	0.37167	-0.107053	0.67938	-0.17854	0.305712
AGGGTGGATAGTGCAT-1	0.136826	0.263912	0.134182	-0.0286945	0.299529	0.188891
AGGGTTCCCTTTGGTT-1	0.428801	0.189993	-0.107519	0.557812	0.182304	0.214351
AGGGTTTAGTTCGGGA-1	0.625502	0.453808	-0.157319	0.658204	-0.0236321	0.212024
AGGTAACCTCCTATTC-1	0.622229	0.466914	0.0478752	0.509153	0.25165	0.526008
AGGTACGATATTGCCA-1	0.264942	0.156311	0.135869	0.221285	0.125202	0.288538
AGGTAGATCGAGATAT-1	0.619097	0.320377	-0.118918	0.629124	0.0629083	0.214367
AGGTAGGTACAAAGCT-1	0.85827	0.676231	0.727662	0.477341	0.473407	0.74045
AGGTCAGGTGAGAGTG-1	0.877007	0.820692	0.433855	0.809686	0.595273	0.797488
AGGTCGCCACTTCGGT-1	0.017951	-0.0765212	-0.080436	0.0452283	-0.160964	-0.0764618
AGGTCGCGGAGTTACT-1	0.647735	0.422849	0.583763	0.752659	0.326437	0.411739
AGGTGTATCGCCATGA-1	0.760444	0.385112	0.392566	0.291982	0.452793	0.680072
AGGTTCTCCTTTCCGG-1	0.668429	0.712993	0.350318	0.528729	0.00907765	0.498276
AGGTTGAGGCACGCTT-1	0.654428	0.405991	-0.099414	0.901861	0.291931	0.257538
AGGTTTCACACACCTT-1	0.605264	0.661138	0.562083	0.351462	0.22257	0.909502
AGTAACGTTCATCCTG-1	0.0073451	-0.079306	-0.0682936	0.0347432	-0.0600217	-0.0593412
AGTAATGTCTTGCCGC-1	0.621895	0.38072	0.124874	0.47392	-0.0357254	0.563838
AGTACATCATTTATCA-1	0.692587	0.361258	0.0300714	0.745715	0.499617	0.37844
AGTACCTTCGAGTGCT-1	0.927756	0.73567	0.705895	0.756982	0.338096	0.706156
AGTACGGCCCGTATCG-1	0.0121288	0.376723	-0.114005	-0.0189386	0.214476	0.50441
AGTACGGGCACCTGGC-1	0.556255	0.401524	-0.0583683	0.817539	0.254024	0.273761
AGTACGTGGCCTGTCT-1	0.3187	0.145881	0.737403	0.237329	0.216645	0.189981
AGTAGCGTGAACGAAC-1	0.566807	0.446469	0.151816	0.43253	0.170588	0.484052
AGTAGCTAGACGCCGA-1	0.434211	0.239108	-0.155943	0.443062	0.0125525	0.170989
AGTAGGAAGGAAGTTG-1	0.322266	0.285816	0.21047	0.221207	0.658676	0.240472
AGTAGGTAACATACAT-1	0.655441	0.380352	-0.0797102	0.760725	0.268611	0.452863
AGTATAATACTAGGCA-1	0.744905	0.861636	0.941153	0.925423	0.789864	0.954109
AGTATCCATAATAACG-1	0.185317	-0.0360365	-0.112015	-0.089143	-0.105464	-0.0814825
AGTATGCTGGAGACCA-1	0.337412	0.0492953	-0.0835126	-0.0235755	0.828406	0.307055
AGTCAAATGATGTGAT-1	0.0086037	0.0160884	0.045693	0.108027	0.133707	-0.00521078
AGTCAACACCACCATC-1	0.811149	0.641624	0.707635	0.68279	0.310481	0.452437
AGTCAAGATGACACTT-1	0.673957	0.601231	0.959409	0.313806	0.213173	0.34563
AGTCACTCCGCCTCAT-1	0.319383	0.162483	0.314892	0.253732	0.248307	0.576095
AGTCCAGCGGGTACGT-1	0.969291	0.456093	0.23931	0.0250381	0.561759	0.486998
AGTCCATTGGCTGATG-1	0.689232	0.345195	0.615644	0.528076	0.805882	0.389927
AGTCCCGCCTTTAATT-1	0.293908	0.245535	-0.0329697	0.298468	0.32083	0.0875338
AGTCGACGGTCTCAAG-1	0.886824	0.556272	0.937328	0.82739	0.348898	0.484982
AGTCGGCTCAACTTTA-1	0.679197	0.576648	-0.129654	0.378802	0.103762	0.523408
AGTCGTGGGCATTACG-1	0.450362	0.108918	-0.0897399	0.0619533	0.70223	0.334127
AGTCTCACAAGACTAC-1	0.236027	0.187144	-0.0693375	-0.00546049	-0.0331576	0.313849
AGTCTGGACATCCTTG-1	0.671734	0.658937	0.599343	-0.0461523	0.601456	0.811242
AGTCTTCTCCTCAAAT-1	0.933777	0.815867	0.575803	0.80268	0.657783	0.813449
AGTGAACAAACTTCTC-1	0.823999	0.700345	0.0429341	0.874291	0.80659	0.83718
AGTGACCTACTTTACG-1	0.867569	0.811668	0.600098	0.750156	0.0784877	0.720178
AGTGACTGTGACACAA-1	0.143852	0.255822	0.574919	0.00591233	0.24634	0.490651
AGTGAGACTTCCAGTA-1	0.609815	0.242454	-0.0773818	0.77237	-0.0200697	0.164272
AGTGAGCCTCGCCGCC-1	0.877019	0.611709	0.860807	0.865738	0.17804	0.602871
AGTGAGGGTTTCTGAC-1	0.146663	0.108086	0.259252	0.116337	0.151304	0.204739
AGTGATATGAGTAGTT-1	0.754874	0.638052	0.950373	0.763485	0.0958764	0.479568
AGTGATTCAAGCAGGA-1	0.615818	0.366985	-0.0641226	0.720598	-0.0672342	0.269805
AGTGCGTAGCTCGTAA-1	0.282414	0.211087	0.0899638	0.152786	0.332829	0.169657
AGTGCTTGCACGAATA-1	0.880656	0.678999	-0.0956112	0.766999	-0.0688699	0.412862
AGTGGCGGCAATTTGA-1	0.93852	0.761594	0.908898	0.8721	0.855607	0.760633
AGTGGCTCCGTCGGCC-1	0.199726	0.130718	0.18788	0.0817602	0.0912674	0.217926
AGTGGTGTTACCCGTG-1	0.0279417	0.0498137	0.411379	0.0689959	-0.0245957	0.00819857
AGTGGTTGCGTATAGG-1	0.978737	0.845974	0.989436	0.102203	0.926155	0.925172
AGTGTATTGCGCATTG-1	0.636677	0.355339	0.0378586	0.42688	0.123079	0.196526
AGTGTGGTCTATTGTG-1	0.720931	0.292778	0.903551	0.173025	0.429459	0.747636
AGTTAAACACTTGCGA-1	0.544183	0.284309	0.118796	0.615323	0.391276	0.225189
AGTTAAGCGGTCCCGG-1	0.375459	0.199692	-0.171768	0.289653	0.402828	0.334957
AGTTAAGTCAACCGCT-1	0.972127	0.811559	0.548608	0.263347	0.191494	0.987753
AGTTACCCTTAAGACT-1	0.939155	0.40505	0.249929	0.192801	0.154828	0.748303
AGTTACCGCACATGGT-1	0.0303118	0.466637	0.242214	-0.0231179	0.381716	0.54182
AGTTACTCTATCGTGG-1	0.765697	0.626565	0.658912	0.61362	0.641136	0.651931
AGTTATTGAAAGGTAA-1	0.575538	0.392371	-0.103914	0.539082	0.132624	0.453775
AGTTCCTACAGAATTA-1	0.886711	0.624291	0.883697	0.900343	0.121911	0.56516
AGTTCCTATTTATGTT-1	0.468126	0.506832	-0.0651034	0.321143	0.0973193	0.658082
AGTTCTGCGTTGTATC-1	0.828066	0.0841934	-0.0920897	-0.0123487	0.0774199	-0.0650992
AGTTGACATCGGCTGG-1	-0.123043	-0.158463	0.0359735	-0.112262	-0.14699	-0.130577
AGTTGACGGTCCTTGC-1	0.0526821	-0.0102825	0.0742538	-0.0420305	-0.0344469	-0.00782104
AGTTGCTGACTGATAT-1	0.796316	0.303216	0.66316	-0.0835133	0.140111	0.348017
AGTTTCGCAGGTCGGA-1	0.892769	0.71434	0.861485	0.833715	0.264904	0.840181
AGTTTGCACCTGCCTC-1	0.209727	0.144697	0.351131	0.0373858	-0.0911862	0.0412195
AGTTTGGCCAGACCTA-1	0.875808	0.734306	0.320992	0.686494	0.324949	0.649221
ATAAACCATTGGACGG-1	0.878451	0.792762	0.875026	0.856648	0.902635	0.916419
ATAAACGGACCCGTAA-1	0.795028	0.621851	-0.037498	0.828068	0.310609	0.401551
ATAAAGGCTCGGTCGT-1	0.853532	0.70639	-0.128336	0.705229	0.300636	0.65735
ATAAAGGTCAAGTACG-1	0.337421	0.155802	-0.112484	0.286071	-0.0548202	0.104694
ATAAATATTAGCAGCT-1	0.890643	0.7135	0.848531	0.43866	0.847024	0.832741
ATAACGCCGGAGGGTC-1	0.899982	0.657761	0.924548	0.867402	0.648558	0.620806
ATAACGGAGTCCAACG-1	0.51555	0.378505	0.00944658	0.811589	0.23422	0.270202
ATAACGTTACCTCCAC-1	0.69978	0.391023	-0.0222609	0.533494	0.375267	0.557579
ATAAGGTGGAGAACAT-1	-0.0784262	-0.137529	-0.0729668	-0.076809	-0.0801151	-0.157581
ATAAGTACCCGATTGT-1	0.625388	0.519914	0.498499	0.418091	0.503738	0.509257
ATAAGTAGGATTCAGA-1	0.819817	0.603517	-0.06337	0.708403	0.128151	0.425382
ATAAGTTACCGCGACG-1	0.658265	0.490492	0.860912	0.864689	0.0306218	0.358288
ATAATACCGTTAGCCG-1	0.826901	0.18696	0.961038	-0.0631573	0.0159615	0.370764
ATAATAGCTGTTGAAT-1	0.931447	0.849519	0.938061	0.915547	0.4605	0.686924
ATAATAGTGTAGGGAC-1	0.871702	0.474464	0.22252	0.287122	0.431177	0.848437
ATAATTAGCTAAGTAG-1	0.0469817	-0.0278223	-0.00706304	-0.0157897	0.0364383	-0.0213361
ATACAGGCCCTCCAAT-1	0.167172	0.0742784	0.0991343	0.142629	0.0556966	-0.00024851
ATACCACGGGCAACTT-1	0.476094	0.325457	-0.107189	0.577545	0.393125	0.278514
ATACCAGCAAATTGCT-1	0.322927	0.224875	-0.103138	0.453019	0.13514	0.141691
ATACCAGGCTAATAGA-1	0.403188	0.325357	-0.120435	0.554607	0.154924	0.215972
ATACCAGGTGAGCGAT-1	0.750549	0.693965	0.604043	0.603489	0.575253	0.726738
ATACCGTCATCCATAA-1	0.718427	0.508925	0.0449847	0.418308	-0.0192289	0.255238
ATACCTAACCAAGAAA-1	0.0816985	0.0816467	0.133574	0.0232496	-0.0116428	-0.0364995
ATACGCCGATCTACCG-1	0.039576	-0.00167197	-0.100903	0.077064	-0.0519908	-0.0529445
ATACGCCGGCGAAACC-1	0.792472	0.599666	0.956645	0.899114	0.48313	0.557881
ATACGGAACGTCGTTT-1	0.783915	0.566119	-0.0965234	0.636343	0.63945	0.68488
ATACGGGTTTCGATTG-1	0.876513	0.61116	0.902324	0.88314	0.116079	0.688783
ATACGGTGAAGATGCA-1	0.0200194	0.275596	-0.0786487	-0.0360755	0.286813	0.137715
ATACGTACTTAGCCAC-1	-0.0959612	-0.106322	-0.0512203	-0.0625544	-0.108174	-0.0997156
ATACGTCCACTCCTGT-1	0.84015	0.690706	0.793838	0.553932	0.192522	0.557282
ATACGTTATGCACGGA-1	0.243382	0.188813	0.058186	0.115988	-0.06994	0.176353
ATACTAGCATGACCCT-1	0.806013	0.6059	0.943958	0.925518	0.43785	0.753667
ATACTCTCGCCACTCT-1	-0.124711	-0.121699	-0.0576749	-0.0886172	-0.135352	-0.101934
ATACTTGTTCTCGAGC-1	0.242089	0.157865	0.236105	-0.0737314	0.466658	0.135355
ATAGACAACGGGACCT-1	0.620997	0.50062	-0.0440065	0.432246	0.391108	0.462275
ATAGACGAAGAGAAAG-1	0.624323	0.451103	-0.0541749	0.826767	0.12182	0.561356
ATAGAGTACTGGGACA-1	0.683108	0.896642	0.993448	0.97765	0.603161	0.979559
ATAGAGTTATCAACTT-1	0.855409	0.66267	0.748182	0.71202	0.589114	0.506226
ATAGATTTGCAGTCGG-1	0.713941	0.543323	0.301684	0.857484	0.056313	0.520309
ATAGCCTCAGTACCCA-1	0.927623	0.504989	0.955627	-0.0014835	0.650718	0.637489
ATAGCTGCTCTTGTTA-1	0.490251	0.463052	0.631798	0.496796	0.676082	0.357632
ATAGGAATCTAAGCTT-1	0.488604	0.153558	-0.107839	0.326441	0.11943	0.311533
ATAGGCGGCTATAGAA-1	0.649369	0.681721	0.837508	0.640834	0.179275	0.467653
ATAGGCTAGCTTCGCA-1	0.794737	0.609049	0.86994	0.718295	0.533275	0.451163
ATAGGGATATCCTTGA-1	0.927655	0.807907	0.928714	0.897131	0.763037	0.762997
ATAGGTTGGGCAGATG-1	0.793642	0.686145	0.707407	0.690917	0.373077	0.613154
ATAGTCTTTGACGTGC-1	0.495585	0.393993	-0.218447	0.597047	-0.0658445	0.403985
ATAGTGAAGCGTTCTC-1	0.637026	0.444135	0.296878	0.631511	0.113257	0.412839
ATAGTTCCACCCACTC-1	-0.0418418	-0.0280864	-0.0649227	0.00165851	-0.121161	-0.0335406
ATATAAAGCGCTCGTG-1	0.0696931	0.00889355	0.0831545	0.0402238	0.226051	-0.0443728
ATATAAATGTAGCTGC-1	0.554737	0.398556	0.133182	0.17482	-0.0489586	0.253876
ATATAGAGTATTGGTC-1	0.659612	0.548772	0.682978	-0.0234407	0.500257	0.628912
ATATCAATTCCAGCCT-1	0.973175	0.780629	0.99269	0.206353	0.668959	0.931819
ATATCGTGCCAGACCC-1	0.518542	0.192257	-0.158314	0.319741	0.158846	0.324373
ATATCTCCCTCGTTAA-1	0.478087	0.333909	-0.100071	0.506913	0.0827475	0.224802
ATATCTTAGGGCCTTC-1	0.596733	0.505143	-0.0129154	0.570135	0.0581966	0.26052
ATATGTCTCCCTAGCC-1	0.0416252	-0.102225	-0.0594564	-0.0824262	0.0516248	-0.00674354
ATATTCAGTTAAACCT-1	0.609886	0.396484	0.494215	0.281687	0.246726	0.299135
ATATTCCACATAGTGA-1	0.59709	0.40362	0.148173	0.426255	0.359394	0.238229
ATATTCCCACAGGTCA-1	0.174436	0.167401	-0.130772	0.367625	-0.0913805	0.156719
ATATTGCTGTCAAAGT-1	0.791479	0.568379	0.748961	0.399981	0.69802	0.882121
ATATTTAACCCTCAAG-1	0.831825	0.616427	-0.173581	0.771303	0.138466	0.631089
ATCAAACGAAGGTTTG-1	0.583394	0.589218	0.692732	0.646078	0.222756	0.482622
ATCAATCTGGGCTGCA-1	0.765761	0.619356	0.269497	0.671584	0.248663	0.384595
ATCAATGCCGTGGCTG-1	0.0948563	0.200631	0.8799	0.0623567	0.126879	0.231292
ATCACATTAGAATATC-1	0.442017	0.199508	-0.040707	0.505938	0.00333928	0.37926
ATCACGTGCTAATTAA-1	0.329768	0.328601	-0.0207657	0.505909	0.0770863	0.24521
ATCACTTCATCCTCGC-1	0.962422	0.890305	0.989097	0.970735	0.984223	0.896504
ATCAGACGGCACGCCG-1	-0.00213127	-0.059851	-0.0256171	-0.0423822	-0.150956	-0.0958039
ATCAGCTCGTCCACTA-1	0.274456	0.202049	-0.00518302	0.0330741	0.114864	0.37104
ATCAGGTCGCCATTGC-1	0.233303	0.279543	0.20633	0.296437	0.282485	0.107348
ATCAGTAGGCAGGGAT-1	0.886214	0.721421	0.7532	0.813701	0.729488	0.610876
ATCATCCAATATTTGT-1	0.378351	0.221116	-0.00741064	0.508165	-0.157828	0.137518
ATCATCTGCCCAGTGT-1	0.219732	0.0653349	-0.149342	0.252723	-0.0945336	0.0113051
ATCCAACGCAGTCATA-1	0.645891	0.73005	-0.160981	0.669816	0.472459	0.83037
ATCCAATGGAGGGTCC-1	0.942665	0.69523	0.999703	0.275153	0.367221	0.932945
ATCCAATGGTACCGAA-1	0.917324	0.680375	0.953104	0.0306947	0.754963	0.893966
ATCCACATCGACAGAA-1	0.320175	0.244623	-0.0767346	0.287697	-0.192374	0.0622386
ATCCACGCTAAATGTT-1	0.396807	0.110883	-0.124989	0.270823	-0.178783	0.222249
ATCCAGAGCAACAACC-1	0.700847	0.625875	0.548432	0.456738	0.361944	0.40192
ATCCAGGATTCGTGAA-1	0.747392	0.629573	0.742579	0.645385	-0.0509245	0.43005
ATCCCATCCACAGCGC-1	0.015428	0.111431	0.756757	0.0334186	0.166935	0.350158
ATCCTACCTAAGCTCT-1	0.855771	0.618588	0.200909	0.816048	0.260716	0.425998
ATCCTGAATCGCTGCG-1	0.413087	0.38251	-0.0206421	0.670502	0.0358028	0.230016
ATCCTGCGTGGAATGG-1	0.614177	0.413982	0.40097	0.589812	0.206796	0.181193
ATCCTGCTGCAGATAG-1	0.992431	0.956178	0.969973	0.955095	0.704054	0.983934
ATCGACCCAATACAGA-1	0.502508	0.551923	-0.0625934	0.298616	0.0182636	0.797123
ATCGACTCTTTCCGTT-1	0.840399	0.751729	0.860325	0.844606	0.826871	0.817311
ATCGCACGATTGTTCA-1	0.786067	0.650924	0.627801	0.312953	0.53515	0.600346
ATCGCACGCCGGGAGA-1	0.84451	0.791808	0.860401	0.828692	0.732086	0.93521
ATCGCTGCGTGCAGCA-1	0.657901	0.356331	0.668048	0.597583	0.0832018	0.461673
ATCGGAGACAGACGGC-1	0.461693	0.249127	0.229155	0.468299	0.235559	0.203182
ATCGGCAAGCAGTCCA-1	0.381347	0.204787	0.343468	0.576593	-0.0569291	0.241387
ATCGGTTACCTAGTAA-1	0.956565	0.651388	0.960089	0.011073	0.814461	0.805902
ATCGTGGAAAGTCTGG-1	0.785594	0.703964	0.972536	0.0666987	0.936671	0.924704
ATCGTTCACTTTCGCC-1	0.655182	0.431279	0.865488	0.477849	-0.176456	0.403662
ATCTAATATCCTACGG-1	0.029831	-0.0306416	0.137331	0.0875999	-0.0443405	-0.0459075
ATCTCCCTGCAATCTA-1	0.439588	0.393122	0.206672	0.232254	0.448162	0.45558
ATCTGACATGGAAGGA-1	0.102683	0.122896	0.200295	0.236843	-0.209435	0.0268444
ATCTGATAGTGTCTTA-1	0.901314	0.420651	0.897848	0.143762	0.160999	0.730896
ATCTGCACCTCTGCGA-1	0.759406	0.462129	0.0616987	0.887558	0.155345	0.499622
ATCTGCTGTTATCGCC-1	0.577822	0.550262	0.67265	0.401269	0.00975467	0.368663
ATCTGGGCTGTTCTTG-1	0.313589	0.355259	-0.0780695	0.0714672	-0.0834753	0.184581
ATCTGGTTAAGACTGT-1	0.238874	0.168217	-0.0791997	0.449198	0.0569322	0.074031
ATCTGTAATTGTACCC-1	0.640047	0.445305	-0.0711352	0.546301	0.204593	0.594072
ATCTTAGGGCATTAAT-1	0.926001	0.581329	0.290694	0.542356	0.621963	0.721277
ATCTTGACCTGCAACG-1	-0.0355223	0.513927	0.0610058	0.337562	0.321639	0.524255
ATCTTGACTTGTCCAA-1	0.72137	0.472589	0.838473	0.744808	0.325988	0.413126
ATGAAGCCAAGGAGCC-1	0.212422	0.168605	-0.136976	0.293381	0.414243	0.364269
ATGACGCCGGCTCTAA-1	0.851133	0.758571	0.88268	0.862616	0.524822	0.81056
ATGACGCGTTCTATCC-1	0.393134	0.00348435	-0.0977802	0.0326496	0.61168	0.350631
ATGACTATCAGCTGTG-1	0.0899231	0.0922046	-0.0192988	0.198029	0.39034	0.113696
ATGACTATGCGACATT-1	0.736121	0.626254	0.933227	0.356346	0.252305	0.479772
ATGAGGAGTGTTAATC-1	0.827211	0.901665	0.921738	0.911545	0.558336	0.977975
ATGATCGGGAATAGAC-1	0.494734	0.342376	-0.0884304	0.43295	0.0302644	0.357129
ATGATGCAATGGTACA-1	0.867214	0.583861	0.64769	0.851421	0.119293	0.487134
ATGCACGCGCTGTTCA-1	0.182886	0.248725	0.454437	-0.00828635	0.544645	0.328361
ATGCACTACCGCATTG-1	0.774598	0.81198	0.69749	0.685637	0.339964	0.847779
ATGCATGATCCAGGAT-1	0.842416	0.695078	0.46739	0.826162	0.599382	0.653984
ATGCATTCCGTGATGG-1	0.584367	0.452033	0.0732752	0.40835	0.182704	0.567775
ATGCCAATCGCTCTGC-1	0.682814	0.398728	0.407185	0.653691	0.0559385	0.331079
ATGCCATTTGCGACCA-1	0.558613	0.520906	0.63328	0.311706	0.41493	0.418157
ATGCCGGTCTTGCATA-1	0.834332	0.603988	0.0641635	0.693814	0.111591	0.611726
ATGCCGGTTGATGGGA-1	0.451979	0.195462	-0.0329977	0.462169	0.162464	0.103844
ATGCGACAATTGGTCC-1	0.868622	0.637072	0.579194	0.577394	0.404517	0.709479
ATGCGACAGTCCCATT-1	0.678455	0.516971	0.0351592	0.688111	0.195662	0.662512
ATGCTCAGTGTTGCAT-1	0.363906	0.477041	0.935286	0.0847055	0.715889	0.624383
ATGCTCTGGCGCGGTA-1	0.530579	0.437617	0.190236	0.518197	0.102907	0.461134
ATGGAAATTTAAGGAG-1	0.0786661	0.0677183	-0.104062	-0.0112733	0.0365731	0.138767
ATGGAGCAGGCCGTGA-1	0.634895	0.389102	0.196362	0.763484	0.436181	0.335837
ATGGATCCGGCGTCCG-1	0.60844	0.325922	-0.109757	0.606488	-0.0452432	0.233033
ATGGATTGACCAAACG-1	0.930075	0.800013	0.655508	0.79601	0.613175	0.806608
ATGGCAGCATTACGAT-1	0.370822	0.191912	0.835622	0.0886045	0.688925	0.425939
ATGGCAGCCGAGAAAC-1	0.948241	0.658413	0.971868	0.0288321	0.661999	0.826774
ATGGCTGGAAATGGCC-1	0.164569	0.122166	0.0617599	0.247136	0.00278056	0.229168
ATGGGAACGGAAGCGG-1	0.126463	0.0146255	-0.075085	0.0791146	0.327207	0.0348638
ATGGGACCTGCTGAAC-1	0.226023	0.147955	0.118059	0.0948243	0.581522	0.22424
ATGGGCCTCGGCCTCT-1	0.142996	0.0894163	0.132643	0.113194	-0.0343224	0.160545
ATGGGTGTATACCTCC-1	0.79891	0.703488	0.978833	0.187214	0.801464	0.964644
ATGGTATTTACTGATT-1	0.90858	0.528042	0.957462	0.159401	0.494135	0.778303
ATGGTCGCGTGGTTTC-1	0.411294	0.235878	0.231909	0.305549	0.185565	0.247268
ATGGTGCTCAAAGCCA-1	0.457089	0.404959	-0.110786	0.345003	0.200641	0.485851
ATGTACGATGACGTCG-1	0.408129	0.300176	0.340249	0.20973	-0.0214579	0.245578
ATGTGAAAGCCTAATG-1	0.324163	0.414281	-0.127629	0.53457	0.468112	0.25212
ATGTGCATCCGACGCA-1	0.588456	0.707871	0.943093	0.955098	0.962331	0.869315
ATGTGGACATCTTGAT-1	0.903405	0.691253	0.375813	0.901595	0.344974	0.504412
ATGTGTAGTTTAGTCA-1	0.632645	0.447899	-0.0981858	0.439106	0.277472	0.500118
ATGTTCGTCGACCCAC-1	0.0988864	0.0697328	0.00176214	-0.026281	0.270994	0.146735
ATGTTGTAGTCTGTTT-1	0.668738	0.44309	0.668385	0.645997	-0.0133768	0.577592
ATTAAACATGCGGACC-1	0.497224	0.295569	0.0225905	0.61262	-0.0244805	0.231831
ATTAATACTACGCGGG-1	0.838539	0.768103	0.837238	0.81764	0.86089	0.792047
ATTAATGAACCAGTCG-1	0.76987	0.516817	0.0916837	0.824651	0.397826	0.434397
ATTAATTCGGTCACTC-1	0.664344	0.525556	0.63304	0.606365	0.296497	0.64056
ATTACAACTACCGGCC-1	0.633301	0.45276	0.26337	0.743841	0.552132	0.450691
ATTACGCGCTGGCAGG-1	0.756933	0.37681	0.875277	0.113171	0.862222	0.699688
ATTACTAGCCTCTTGC-1	0.284128	0.214603	-0.175264	0.443761	0.26637	0.310789
ATTACTTACTGGGCAT-1	0.615962	0.38343	-0.0794298	0.554357	0.101439	0.2215
ATTAGATTCCTCAGCA-1	0.743022	0.383592	0.753355	0.595643	0.382512	0.328373
ATTAGATTGATAGCGG-1	0.15114	0.106113	-0.0791465	0.436879	0.201202	0.0814278
ATTAGGCGATGCTTTC-1	0.408427	0.272905	0.360515	0.515611	0.0527695	0.289868
ATTATACTTTGCTCGT-1	0.551778	0.348743	-0.132748	0.547039	0.227109	0.289957
ATTATCGGAATGTACG-1	0.434918	0.382358	0.0660712	0.417701	0.0404562	0.194441
ATTATCTCGACAGATC-1	0.299549	0.158019	0.31912	0.301645	-0.0416657	0.221381
ATTATGAGACCCAATT-1	0.968744	0.724458	0.943301	0.149842	0.489999	0.84041
ATTATGCCATAGGGAG-1	0.297469	0.394423	-0.0297942	0.539515	0.258837	0.330203
ATTATTATGTCCGTCA-1	0.5127	0.256286	-0.0809541	0.405599	0.574883	0.0863658
ATTCACTGATGTTGGA-1	0.321082	0.241307	-0.0912831	0.301704	-0.0435996	0.120158
ATTCAGATGAATCCCT-1	0.487386	0.391261	-0.0636285	0.535024	-0.105664	0.383768
ATTCAGGACCTATTTC-1	0.63773	0.460834	0.208233	0.636777	-0.129549	0.299746
ATTCAGGATCGCCTCT-1	0.321909	0.193944	-0.0527688	0.220074	-0.0300981	0.211373
ATTCAGTAGCAGGGTC-1	0.37029	0.272494	0.33159	0.0623715	0.469847	0.685337
ATTCATATACTGTCCA-1	0.959269	0.871474	0.634451	0.8333	0.391281	0.79061
ATTCCCACATAAACAA-1	0.53315	0.455509	0.346666	0.305613	0.528152	0.528479
ATTCCTAAGACGTGGA-1	0.881396	0.592505	0.382626	0.663452	0.513437	0.400494
ATTCCTCCGCCAGTGC-1	0.482401	0.38085	0.442273	0.60581	0.149893	0.594417
ATTCCTTCCAGGCGGT-1	-0.0543438	-0.072365	-0.0493079	-0.0379185	-0.0821937	-0.0555113
ATTCGACGCCGGGCCT-1	0.855422	0.632151	-0.0806254	0.913719	0.172479	0.731948
ATTCTCGTCTCTTTAG-1	0.186301	0.13921	0.148359	0.139339	-0.00288325	0.205651
ATTCTGAGTATGAACT-1	0.228089	0.079113	-0.084543	0.148861	-0.0395108	0.138804
ATTCTTCGTACTTATG-1	0.334497	0.0643617	0.787684	0.244017	0.498294	0.258077
ATTGAAGATCTTAGTG-1	0.930918	0.781077	0.940305	0.881296	0.167647	0.633268
ATTGACCGGCGATGAC-1	0.38157	0.242583	0.172437	0.114551	0.256201	0.208017
ATTGACGTAACTCGGT-1	0.643002	0.34849	0.374565	0.671716	0.164235	0.490291
ATTGATAGCAACGAGA-1	-0.066305	-0.0163743	-0.0608822	-0.0242619	-0.132079	-0.0738487
ATTGATCACCACATTT-1	0.449619	0.692169	-0.0805371	0.128584	-0.0391232	0.820128
ATTGATGAGTCCTAAC-1	0.915197	0.606993	0.583616	0.830191	-0.0113748	0.577215
ATTGCCTATTAGACCG-1	0.391338	0.281542	0.0480683	0.473144	0.0892807	0.192689
ATTGCTGCTCCTCCAT-1	0.684695	0.524392	-0.063796	0.841854	0.48	0.588719
ATTGGGAATATCTTGG-1	0.258958	0.219988	0.272352	0.247198	0.0918635	0.19638
ATTGGGAGTTCTGTAA-1	0.729259	0.59059	-0.0817861	0.346045	-0.0704371	0.26923
ATTGTACAACTCGGCT-1	0.0401272	-0.0974963	-0.0543093	-0.0872352	0.133574	-0.00877038
ATTGTCGCAATACCTT-1	0.403323	0.20302	0.164893	0.386898	0.262926	0.320299
ATTGTCTGTTTCATGT-1	0.658229	0.571296	-0.00609834	0.503993	-0.106127	0.25999
ATTGTGACTTCGCTGC-1	0.866808	0.586173	-0.0687905	0.596941	0.422623	0.58654
ATTTAACTCGTATTAC-1	0.323312	0.310979	-0.163135	0.548055	-0.00414939	0.323706
ATTTCATTATTTCGCG-1	0.577584	0.382099	0.113558	0.574421	0.520581	0.398127
ATTTCCGGGTTCTGCG-1	0.832492	0.545606	0.291646	0.575966	0.568603	0.63991
ATTTGCCTAGTTACGA-1	0.907922	0.829968	0.844916	0.8426	0.800937	0.89359
ATTTGCGCGAGTAGCT-1	0.183347	-0.0713494	-0.0957826	-0.111497	0.127374	0.219772
ATTTGTCTTGGGAGCT-1	0.530525	0.225655	-0.0963282	0.815585	0.282383	0.179334
ATTTGTTCCAGGGCTC-1	0.954435	0.904793	0.946484	0.936579	0.95224	0.965875
CAAACGAGTATCGCAG-1	-0.0422511	-0.0584367	0.0260412	-0.0231077	-0.0477637	-0.0869749
CAAACGGTCGCACTTT-1	0.690015	0.699018	0.509142	0.523662	0.405674	0.699941
CAAACGTGGTCTTGCG-1	0.392368	0.0260343	0.139137	0.0965514	-0.151427	0.36612
CAAACTACGATAGAGA-1	0.303409	0.122209	-0.0999691	0.241183	-0.0215811	0.100119
CAAACTATTGAGCTTC-1	0.601415	0.378786	0.396593	0.511063	0.0797064	0.571845
CAAAGATTATTGGGCC-1	0.5595	0.230141	0.372836	0.17083	0.453999	0.268535
CAAATCTCTCACAAGG-1	0.983196	0.851569	0.991612	0.412189	0.982116	0.993959
CAAATGCGGAGTGTTC-1	0.565866	0.514145	0.513932	0.488391	0.491833	0.537333
CAAATGTCCTTCCGTG-1	0.858392	0.755199	0.196476	0.608934	0.292784	0.770242
CAAATTGGATTATGCC-1	0.564563	0.287016	0.778273	0.592513	-0.0844712	0.29295
CAAATTGTCAGCAAGC-1	0.872275	0.711877	0.863901	0.86647	0.469942	0.830837
CAACAGAATAACGCTA-1	0.378258	0.369656	0.0220722	0.384552	0.18369	0.392467
CAACAGTGCCAAACGG-1	0.61441	0.357571	0.687758	0.593659	0.642217	0.638771
CAACGACCCGTTTACA-1	0.758242	0.442247	-0.11121	0.908935	0.243496	0.577344
CAACGGTTCTTGATAC-1	0.778371	0.600858	0.310051	0.772304	0.642405	0.680927
CAACTATATCGAATGC-1	0.265599	0.0613981	-0.112881	0.31289	-0.0214646	0.159477
CAACTCCAACGTTTAG-1	0.384242	0.226105	-0.159116	0.247965	0.320131	0.480782
CAACTCCTTGATCCCG-1	0.1443	0.188504	-0.084911	0.515634	-0.0658536	0.160672
CAACTGCTCATCCGAT-1	0.292698	0.0771235	-0.0652627	0.0537097	0.0239508	0.109717
CAACTTGTAGTGGGCA-1	0.848795	0.799645	0.783127	0.768523	0.781037	0.85538
CAAGAGGGCGGAGTAC-1	0.784967	0.410575	-0.0798446	0.868428	0.832931	0.320188
CAAGATATTATAACGT-1	0.0499534	-0.00198077	0.0695478	0.0470554	-0.0254817	0.018196
CAAGCAACGTCGGAGT-1	0.757526	0.722166	0.618545	0.610942	0.2242	0.741726
CAAGCACCAAATGCCT-1	0.714782	0.590072	0.548313	0.553758	0.460864	0.682951
CAAGCGGCACATAATT-1	0.678478	0.50672	-0.0300828	0.389855	0.199744	0.536625
CAAGGATCGCATGTTC-1	0.702657	0.682943	0.3649	0.529592	0.240931	0.749127
CAAGGTCCTATAGGCT-1	-0.0217179	-0.104025	-0.0470694	-0.0889436	0.818098	-0.0105378
CAAGTGAACTTTGGTT-1	0.380544	0.303518	0.112579	0.384036	-0.112239	0.259367
CAAGTGTGGTTGCAAA-1	0.399702	0.151502	-0.062137	0.0647876	-0.0763608	0.0299825
CAATAAACCTTGGCCC-1	0.682813	0.522295	0.823757	0.771033	0.510137	0.380747
CAATACGCTCTGAGGC-1	0.523389	0.440566	0.531768	-0.0255567	0.562154	0.449805
CAATATGTAGATTTAC-1	0.702804	0.572925	-0.0592621	0.375675	-0.0944706	0.502273
CAATATTCTTGACCTA-1	0.942849	0.905017	0.907886	0.543024	0.890471	0.896591
CAATATTGGACTAGTG-1	0.937291	0.506873	0.97284	0.0207385	0.735182	0.714449
CAATCCCTATACCAGC-1	0.469974	0.415221	0.408765	0.389526	0.502757	0.447789
CAATCCTGCCGTGGAG-1	0.00782922	-0.0258936	-0.0426393	0.0348956	0.26826	0.00157135
CAATGCGAGAAGTATC-1	0.620519	0.512998	0.740553	0.434034	0.771542	0.307081
CAATGGAATCTACATA-1	0.223134	0.121823	-0.0599405	0.327524	-0.0634484	0.0517348
CAATGGATCTCTACCA-1	0.60598	0.364802	-0.00719437	0.671434	0.0468235	0.238144
CAATGGTCGGCCTGGG-1	0.238463	0.206481	-0.108135	0.267104	0.533816	0.206263
CAATTAAGGGTGATGA-1	0.909305	0.67361	0.886238	0.794048	0.554067	0.521628
CAATTGGGCCGCACTC-1	0.791251	0.196552	-0.00599415	0.0366134	0.280482	0.681329
CAATTTCGTATAAGGG-1	0.438187	0.326129	-0.118768	0.561415	0.313384	0.177817
CACAAGAAAGATATTA-1	0.570704	0.307163	-0.00176824	0.438089	0.154998	0.142285
CACAAGCTAAGAAAGG-1	0.281961	0.187508	-0.124091	-0.00112779	0.267187	0.154264
CACAATGAGCTGCTAT-1	0.662565	0.620147	0.0754756	0.426635	0.123059	0.735026
CACACAGGGATAGATT-1	0.425825	0.46168	0.847449	0.239948	0.624491	0.671475
CACACGCGCTGTCTTA-1	0.694352	0.471988	0.804936	0.700179	0.495874	0.423154
CACACGTTTCAATGGG-1	0.0752466	-0.021043	-0.0542133	0.0611193	0.0950211	-0.0323173
CACAGAGACGAGGACG-1	0.10953	0.0289731	0.316279	0.00767568	0.338652	0.114413
CACAGCACCCACGGCA-1	0.814244	0.761011	-0.031447	0.843499	-0.0217823	0.543125
CACAGCTAGGGAGTGA-1	0.535953	0.493104	-0.0601094	0.857959	0.160725	0.497786
CACAGGGCCGTTGTCA-1	0.206584	0.212381	0.444964	0.0524997	0.0856156	0.261421
CACATAAGGCGACCGT-1	-0.0362036	-0.0270137	-0.0796437	-0.0412871	-0.0823835	-0.0750054
CACATATTAGCAGGAT-1	0.881276	0.523992	0.216602	0.871953	0.461323	0.577439
CACATCGTGCACGCGC-1	0.613377	0.28668	0.633743	0.1243	0.73959	0.562666
CACATCTCACCGACGA-1	-0.0345335	-0.0740782	-0.0941305	-0.0421018	-0.0608581	-0.0708597
CACATGATTCAGCAAC-1	0.577735	0.457474	-0.0540997	0.704864	0.199126	0.457993
CACATGTTTGGACATG-1	0.988591	0.681268	0.932017	0.101161	0.837796	0.740231
CACATTCTTTCGATGG-1	0.413267	0.238991	0.376018	0.375885	-0.076679	0.228385
CACCAATCATCCGTCT-1	0.547125	0.101313	-0.0490638	-0.0294884	0.0113727	0.323078
CACCACGCCACACAGA-1	0.38083	0.536958	0.404663	-0.0815155	0.312894	0.398726
CACCAGTCAGCATGCA-1	0.786803	0.716494	0.916638	0.254381	0.76346	0.907204
CACCATCGGAGGAGAC-1	0.577811	0.32075	0.612915	0.524976	-0.0730999	0.428897
CACCATGATCGCAAAG-1	0.802773	0.634789	0.0867008	0.594802	0.428671	0.444525
CACCCACACGTCACCC-1	0.410754	0.331335	-0.0765705	0.649865	-0.0176965	0.351482
CACCCACGAGGCAATT-1	0.302661	0.11328	0.0976343	0.368864	0.188314	0.28635
CACCCGGTTTGTGACT-1	0.992165	0.957343	0.991338	0.495765	0.981996	0.957367
CACCCTAACAAGATCT-1	0.79626	0.728039	0.907663	0.613358	0.298813	0.514873
CACCCTTGGTGAGACC-1	-0.00725532	0.041613	-0.084591	-0.0347492	0.148195	0.112149
CACCCTTTCCTCGCTC-1	0.218487	0.185488	0.224149	0.208535	0.361128	0.250649
CACCGATACACCGAGC-1	0.473852	0.396596	0.424455	0.473235	0.282804	0.392409
CACCGCCAGAAGGTTT-1	0.629852	0.529391	0.536429	0.412776	0.610342	0.650066
CACCGCCGACCAGCGA-1	0.652566	0.30351	-0.0295951	0.626687	0.337407	0.596854
CACCGCGTCCACTCTA-1	0.626649	0.390812	0.176971	0.693631	0.0890578	0.40907
CACCGGAGATATCTCC-1	0.325517	0.181296	-0.00667806	0.355998	0.110795	0.1929
CACCGGTAGAGACATT-1	0.0643001	0.325748	0.615701	0.0813725	0.488077	0.288273
CACCGTTAGGGATCAC-1	0.80219	0.772933	0.915768	0.739975	0.301833	0.666154
CACCGTTGCGCGATAT-1	0.696887	0.560713	-0.0777429	0.642377	0.206191	0.584555
CACCTAATAGAGTCGT-1	0.65424	0.316784	0.399033	0.295102	0.472437	0.525877
CACCTAATCAGTTTAC-1	0.990431	0.954071	0.969085	0.956788	0.692001	0.962777
CACCTCGATGGTGGAC-1	0.778097	0.72767	0.704781	0.682937	0.851258	0.796697
CACCTTGCGAAACTCG-1	0.877215	0.729045	0.376894	0.904665	0.838171	0.635391
CACCTTGGCGCCTTTG-1	0.400377	0.318943	0.111376	0.400759	0.275797	0.418519
CACGAAAGTTAGTCCC-1	0.936441	0.847032	0.855463	0.83643	0.293382	0.873343
CACGACCACAGACTTT-1	0.401359	0.149159	0.592502	0.304227	-0.0801093	0.364446
CACGACGTAATAGTAA-1	0.80384	0.645984	0.00621667	0.555504	-0.0192947	0.682624
CACGACTAAAGTTCTG-1	0.59665	0.550421	0.544589	0.525558	0.461314	0.567755
CACGATTGGTCGTTAA-1	0.845049	0.803966	0.929777	0.906294	0.634803	0.864107
CACGCACAGCGCAGCT-1	0.842493	0.736819	0.962821	0.924316	0.843473	0.648202
CACGCAGCGAGGCTTT-1	0.960542	0.92606	0.969515	0.960135	0.995841	0.971194
CACGCGGAACTGTTGC-1	0.529111	0.460139	0.120366	0.232518	0.278169	0.351251
CACGGCGCGCCAAAGG-1	0.522309	0.217233	0.0369712	0.598795	0.018761	0.157469
CACGGGATTGAGGGTT-1	-0.058225	0.23355	0.253005	-0.0519423	0.454835	0.334082
CACGTCGGCAACCTCT-1	0.703072	0.612938	0.473853	0.461482	0.451497	0.602206
CACGTCTATGATGTGG-1	0.2626	0.275796	-0.101156	0.398887	-0.156206	0.136208
CACGTTCGTGCTCTAG-1	0.705571	0.46796	0.357134	0.824739	0.482912	0.376229
CACTAAAGTTGCCTAT-1	0.758738	0.667363	0.011529	0.643876	0.403338	0.678447
CACTACTCAGTTCTGT-1	0.76126	0.615575	-0.11878	0.757009	0.234503	0.650595
CACTCAAGAGCTATGG-1	0.731781	0.47762	0.153393	0.713357	-0.0524047	0.379306
CACTCAGCTCTTGAGG-1	0.544327	0.289644	-0.0441936	0.414471	0.429841	0.435258
CACTCCTATGTAAGAT-1	0.594719	0.369318	0.331008	0.293264	0.803876	0.422828
CACTCCTCTCGGTCGG-1	0.891843	0.667702	0.946512	0.906825	0.266153	0.689497
CACTCGAGCTGAACAA-1	0.634442	0.540586	-0.0928294	0.300373	0.306294	0.331383
CACTCGGTTAGGAGGA-1	0.575938	0.403008	0.171234	0.0424899	0.486679	0.539217
CACTCTCAAGCATCGA-1	0.353636	0.247606	-0.153525	0.249988	0.247525	0.258828
CACTGTCCAAGTGAGA-1	0.158161	0.123391	-0.148877	0.168982	-0.129654	0.111141
CACTTAATCAGACGGA-1	0.810841	0.68228	0.17826	0.552309	0.0929686	0.48149
CACTTCGCCACAGGCT-1	0.676704	0.612307	0.84784	0.181698	0.718193	0.812739
CACTTCGTCTTATCTC-1	0.970702	0.653633	0.991851	0.0398778	0.608576	0.894917
CAGAACTTAGCCCTCT-1	0.859782	0.708368	0.901239	0.58941	0.804929	0.445945
CAGACACCGATCGCTG-1	0.499118	0.490103	0.345055	0.334146	0.588518	0.384747
CAGACCTGTAAGTGTT-1	0.844723	0.645926	0.61076	0.864009	0.76144	0.669122
CAGACGAACCTGATAC-1	0.338859	0.197468	0.336336	0.315351	0.642645	0.215069
CAGAGACGGTCACCCA-1	0.342618	0.277484	0.135015	0.17402	0.212049	0.170944
CAGAGCATGAGCTTGC-1	0.755881	0.540431	0.212736	0.453058	0.401244	0.870221
CAGAGGCGATGCATGA-1	0.317911	0.252204	-0.133966	0.352597	0.585743	0.202152
CAGAGTGATTTAACGT-1	0.49777	0.392245	0.425677	0.397991	0.458945	0.465569
CAGATACTAACATAGT-1	0.0323757	0.577722	-0.00927061	0.459437	-0.055708	0.563031
CAGATATGAAGATGAC-1	0.573827	0.106781	0.421583	-0.0190223	0.548013	0.648811
CAGATCATTTAAAGTC-1	0.835187	0.511473	0.64425	0.653241	0.503075	0.35382
CAGATCCTGGTTTGAA-1	-0.014193	0.252169	0.501881	0.0341599	0.0578117	0.260735
CAGCAGCCCGTTCCTT-1	0.562195	0.368661	-0.0872757	0.765468	0.47612	0.231449
CAGCAGTCTGTGCTGC-1	0.481921	0.28169	-0.146637	0.393747	0.0754957	0.170983
CAGCCCTCACAGGCAG-1	0.355795	0.231708	0.376722	0.284741	0.203716	0.240048
CAGCCGGGCCCTCTAT-1	0.320591	0.136659	-0.0473815	0.332694	-0.0183955	0.114461
CAGCCTCCTGCAGAGG-1	0.371077	0.199216	-0.0517398	0.740994	0.0997156	0.117231
CAGCCTCTCCTCAAGA-1	0.417619	0.314471	0.0644503	0.484175	0.412106	0.225278
CAGCGATTCCCTTCAA-1	0.291524	0.221276	0.190412	0.174823	0.342443	0.214547
CAGCTCACTGAGACAT-1	0.604918	0.215963	-0.11542	0.528329	0.0826114	0.16622
CAGCTCGACAAGTTAA-1	0.710264	0.41962	0.0952997	0.539448	0.433119	0.253581
CAGCTCGTGCTTGTGT-1	0.261365	0.224587	-0.146	0.518409	0.138947	0.134915
CAGCTGGCGTAACCGT-1	0.465147	0.37144	-0.0741206	0.406585	0.219109	0.236813
CAGCTTAGTAGGTAGC-1	0.933111	0.875874	0.915154	0.897918	0.544996	0.934078
CAGGAAGACTTTATAT-1	0.523701	0.305065	0.597575	0.534222	0.254074	0.306104
CAGGATATATCGTTGT-1	0.796327	0.638271	-0.177773	0.691096	0.214791	0.473631
CAGGATCCGCCCGACC-1	0.997685	0.957278	0.991637	0.976653	0.651531	0.986837
CAGGCCAGTACCACCT-1	0.557511	0.504359	0.31369	0.433435	0.245283	0.389994
CAGGCCGTTTGGGTGT-1	0.525875	0.300411	0.00514384	0.580681	0.44348	0.127513
CAGGCGCACGGTGGTC-1	0.893113	0.315041	0.840841	0.425016	0.834294	0.49759
CAGGCGCCATGCTAGG-1	0.207361	0.0682501	-0.0406956	0.0638808	0.0910951	0.101334
CAGTAACTATTTATTG-1	0.608504	0.258463	-0.10353	0.558978	0.149515	0.175985
CAGTAATCCCTCCCAG-1	0.636554	0.252788	0.52741	0.0283286	0.630164	0.672829
CAGTACATTCTCTAAA-1	0.678178	0.455183	-0.108681	0.570156	0.550759	0.315747
CAGTACCAGTTTACGT-1	0.591936	0.67838	-0.0565269	0.800217	0.137717	0.379657
CAGTAGCCCACGCGGT-1	0.949917	0.712636	0.587127	0.811964	0.354008	0.709755
CAGTAGCGAGGTAGTA-1	0.166839	-0.00811379	0.00602609	-0.0555395	0.0529417	0.157514
CAGTCGAGGATGCAAT-1	0.912785	0.766274	0.849318	0.716939	0.217983	0.722896
CAGTCGGCCTAGATAT-1	0.891805	0.277768	0.467593	-0.0239176	-0.0250967	0.529335
CAGTCTCTCGGCTAAT-1	0.0891411	-0.0345923	-0.118172	0.0764306	0.0554063	0.0746213
CAGTCTGTATACTGGG-1	0.48741	0.562005	-0.0310849	0.308	-0.059835	0.757423
CAGTGAATAAATGACT-1	0.506416	0.365809	-0.0541042	0.858664	0.426429	0.170225
CAGTGGTTGCACATGA-1	0.363075	0.238264	0.366667	0.0587824	0.483784	0.398299
CAGTGTCCGCAGAATG-1	0.8022	0.753886	0.752351	0.733614	0.843403	0.819907
CAGTGTTAATCTCTCA-1	0.967607	0.704748	0.85	0.14427	0.689252	0.856737
CAGTTCAAATTGACAC-1	0.696619	0.504692	0.789648	0.883645	0.483622	0.372456
CAGTTCCGCGGGTCGA-1	0.345793	0.478822	0.387907	0.209826	0.473043	0.567319
CATAACGGACAGTCGT-1	0.467379	0.229217	-0.0836502	0.208646	0.113128	0.0969509
CATAAGAAGCTTGGCT-1	-0.0865626	-0.0994914	-0.071458	-0.0676007	-0.00537711	-0.118875
CATAAGCTCTCCGTCT-1	0.259209	0.0309861	0.0348737	0.21041	0.415582	0.178835
CATAATGAGCGGGCGA-1	0.836521	0.789906	0.741369	0.723758	0.273229	0.817514
CATACAAAGCCGAACC-1	0.386917	0.310799	0.162026	0.148434	0.263724	0.580961
CATACCCGTACCCAGT-1	0.982256	0.838647	0.998442	0.489878	0.97471	0.931967
CATACGAACTAGCTGG-1	0.164061	0.160024	0.637325	0.0630232	0.541518	0.414945
CATACGGCGTCTGGGC-1	0.852768	0.668442	0.0123724	0.721439	0.319441	0.63536
CATACGGGTGCATGAT-1	0.10036	0.136916	-0.0596417	0.325961	-0.164639	0.00989533
CATACTATGTAATTGT-1	0.363816	0.369428	0.183682	0.29732	-0.0478579	0.300947
CATAGCCGCCCGGGAT-1	0.361303	0.0954842	0.850071	0.173966	0.557414	0.763872
CATAGCGTTGCCCACC-1	0.752859	0.742292	0.839231	-0.0351111	0.0785273	0.603831
CATAGTACATTGAGAG-1	0.685415	0.378752	-0.0908791	0.569079	0.306974	0.404701
CATAGTAGCATAGTAG-1	0.147704	0.179126	-0.115474	0.423331	-0.042527	0.136739
CATAGTCCACAAGAAC-1	0.862619	0.736434	0.54281	0.691608	0.907258	0.607557
CATATACTACTGATAA-1	0.595609	0.36737	0.0194081	0.452587	0.23993	0.297734
CATATAGGTACAGTCA-1	0.735749	0.629582	-0.1637	0.682223	0.259259	0.405816
CATATGTCAGGCTACG-1	0.986357	0.817262	-0.0736792	0.495309	0.269196	0.984136
CATATTATTTGCCCTA-1	0.416029	0.109727	-0.148416	0.170675	0.17972	0.367669
CATCAAACTGGCGCCC-1	0.819448	0.548382	0.250459	0.460392	-0.038408	0.408267
CATCATCTACCCGGAC-1	0.718559	0.466128	0.0789277	0.535449	0.235228	0.621678
CATCCAATATAGTTTG-1	0.491435	0.136151	0.696146	-0.059236	0.574011	0.665921
CATCCGCAGGCCCGAA-1	0.963287	0.653596	0.964816	0.0492111	0.836008	0.743312
CATCGAATGGATCTCT-1	0.106843	0.192658	-0.107357	0.209363	-0.158801	0.0106152
CATCGCCCGCGGCCAA-1	0.427872	0.248248	-0.119575	0.719626	-0.112017	0.254043
CATCGGACGGGTTAAT-1	0.522139	0.255121	0.191287	0.570392	0.581809	0.184191
CATCGTCCGGTTACTA-1	0.970537	0.660579	0.993802	0.0193733	0.454005	0.915534
CATCTATCCCGTGTCT-1	0.397846	0.25303	0.27884	0.354057	0.416703	0.182077
CATCTGCAGGATCATT-1	0.9519	0.622149	0.997273	0.0628483	0.855615	0.946793
CATCTTACACCACCTC-1	0.0380864	-0.0806668	-0.0492217	-0.0826619	0.270456	0.00281811
CATGAACCGACATTTG-1	0.362046	0.283939	-0.113935	0.476763	-0.190458	0.262338
CATGAACCTCTTATCA-1	0.618166	0.368324	0.284011	0.489509	0.0958502	0.532087
CATGAGATGCACTCTC-1	0.349496	0.293694	-0.00468272	0.31173	0.162889	0.280782
CATGATGCACAATTCT-1	0.99123	0.930642	0.980087	0.962168	0.982657	0.943888
CATGATGGAAGTTAGC-1	0.454096	0.258865	-0.0384615	0.810337	0.00801012	0.367229
CATGCACATGAGAGGC-1	0.354825	0.384136	-0.0740023	0.468087	-0.106613	0.159454
CATGCACGTGTTACTG-1	0.0732935	-0.0475276	-0.0664234	0.128321	0.054583	-0.0469125
CATGCATGGAGACCCT-1	0.592437	0.373459	0.462436	0.430154	0.119908	0.438965
CATGCCAACTCGCAAA-1	0.908262	0.761152	0.774628	0.916626	0.362903	0.745328
CATGCGACCAGTTTAA-1	0.858266	0.610428	0.734106	0.696622	0.58695	0.506452
CATGCGTTAGACAGAA-1	0.204239	0.0923254	0.0851498	0.163632	0.318782	0.238436
CATGCTGGCTCCAATT-1	0.425182	0.214783	-0.0265482	0.609979	0.12007	0.297997
CATGGAAATGGGACCA-1	0.804809	0.470157	-0.0341708	0.586765	-0.149633	0.531288
CATGGCAGGAAGATCG-1	0.364656	0.339822	-0.0256905	0.478658	-0.00501747	0.249395
CATGGGTATGCCTTAT-1	0.425292	0.35939	0.000939038	0.417348	0.0145201	0.127816
CATGGGTCGGGTGTGG-1	0.47049	0.248788	-0.0686914	0.634415	0.100168	0.265358
CATGGTAAGTAGCGTT-1	0.689196	0.383032	0.431202	0.860152	0.163513	0.3163
CATGGTATTAGTTTGT-1	0.983874	0.772694	0.985466	0.236158	0.388371	0.960308
CATGGTCTAGATACCG-1	0.96976	0.807076	0.540815	0.675765	0.564805	0.892688
CATGTAGGAGCGCCAA-1	0.866828	0.587846	-0.0775008	0.496493	0.00256639	0.365182
CATGTCTCATTTATGG-1	0.769254	0.609749	0.780963	0.541745	0.648125	0.382735
CATTACATAGATTGTG-1	0.335248	0.247792	0.114044	0.386765	0.252182	0.224852
CATTACGTCGGCCCGT-1	0.910094	0.667031	0.309503	0.873048	0.00364448	0.773403
CATTATAACAGGGTCC-1	0.582858	0.434747	0.186557	0.62344	0.385294	0.436418
CATTATCCCATTAACG-1	0.490445	0.365444	0.260024	0.182424	0.370651	0.515025
CATTATGCTTGTTGTG-1	0.982995	0.952517	0.995119	0.982524	0.76426	0.990737
CATTCACTGACAGCTA-1	0.251275	0.156657	-0.131651	0.251037	-0.0203552	0.171145
CATTCAGGTCAGTGCG-1	0.853916	0.209996	0.78505	-0.0433747	0.17122	0.277869
CATTCCCTAAGTACAA-1	0.956713	0.548799	0.967358	0.029941	0.288782	0.592625
CATTGCAAAGCATAAT-1	0.155118	0.0651614	-0.104427	0.162524	0.0633974	0.165084
CATTGCGAAATGGGCG-1	0.321452	0.39905	0.000897715	-0.0197296	0.23165	0.515049
CATTGCGGGTCAATTC-1	0.599156	0.419354	0.47027	0.723661	-0.0228325	0.420786
CATTGTGTGCTAGATC-1	0.973205	0.68498	0.942149	0.0685666	0.35028	0.788362
CATTTAGCGGACCATG-1	0.742473	0.584936	0.0908576	0.853029	0.39175	0.43475
CATTTATCGTTCAAGA-1	0.206751	0.0833776	-0.0815466	0.307667	0.0843839	0.169317
CATTTCTAGCAGACTA-1	0.543558	0.182183	0.888521	0.0416644	0.854456	0.571312
CATTTGAGTGGTACGT-1	0.089947	-0.0218657	-0.0015396	-0.0101174	-0.0427325	-0.0295147
CCAAACAGAACCCTCG-1	0.293025	0.276279	-0.0813534	0.632115	0.394445	0.333125
CCAAAGTCCCGCTAAC-1	0.691189	0.257247	0.0573539	0.368616	0.290983	0.734106
CCAAATCAAAGGGCAA-1	0.590704	0.616893	0.0581087	0.48317	0.382893	0.37637
CCAACCTTATGTAACT-1	0.139209	0.0449193	-0.098787	0.0989994	0.0653233	0.0736249
CCAACGCTTGCCAGGG-1	0.77915	0.456818	0.0769098	0.428248	-0.111576	0.485844
CCAAGAAAGTGGGCGA-1	0.480475	0.276961	-0.114565	0.331906	0.297622	0.136451
CCAAGACTTCTGCGAA-1	0.746959	0.50225	0.99253	0.870443	0.340951	0.670881
CCAAGCGTAACTCGTA-1	0.682639	0.473228	0.134367	0.765468	0.201234	0.527678
CCAAGGAACAGAGAGG-1	0.385815	0.226791	-0.0539267	0.572213	0.0392535	0.373832
CCAATAGTGCCGTCGA-1	0.9833	0.932901	0.984595	0.976872	0.80534	0.982753
CCAATCGGTAGATCGA-1	0.479522	0.248891	0.232713	0.400484	-0.0733535	0.218723
CCAATGTCACAGCAAG-1	0.593567	0.464717	0.390432	0.566111	0.161046	0.257332
CCAATTACGGGTCGAG-1	0.236654	0.219022	0.0182232	0.313002	-0.0102551	0.161604
CCAATTGAATGTTAAT-1	0.24249	0.190782	-0.0803266	0.641258	0.144427	0.232806
CCACAATGTACGTCTT-1	0.804792	0.71495	0.18506	0.653887	0.132967	0.606069
CCACACTGAGATATTA-1	0.170425	0.111899	0.00518796	0.0316094	0.407399	0.0744497
CCACAGCTGAAATCAT-1	-0.0334033	-0.0579579	-0.0172107	-0.0427521	0.0389319	0.00702131
CCACAGTACCCATCCT-1	0.832035	0.683015	0.859759	0.546612	0.197089	0.458608
CCACATGGCTCTTTAT-1	0.985052	0.790982	0.885156	0.167742	-0.0368818	0.917485
CCACCAACTTTACTGT-1	0.910406	0.803625	0.945963	0.0513829	0.91402	0.745218
CCACCCAAGGAAAGTG-1	0.777134	0.508285	-0.120192	0.743981	0.0285403	0.348037
CCACGAGAAGAGAATC-1	0.714168	0.397335	-0.0849022	0.487869	0.505808	0.575105
CCACGGAGCCATAAGA-1	0.627686	0.279557	-0.03	0.0725259	0.134084	0.694585
CCACGGCAGGTGTAGG-1	0.188167	0.258312	0.504636	0.0887169	0.280766	0.35341
CCACTAAACTGAATCG-1	0.250435	0.309617	0.0637523	0.375551	0.0722143	0.135474
CCACTGGTGGCTGGTT-1	0.733129	0.654397	0.356874	0.829357	0.389786	0.630476
CCAGAAAGCAACTCAT-1	0.449568	0.453377	0.311294	0.544169	0.102086	0.311267
CCAGAGACAAAGCCGG-1	0.263073	0.0842551	0.203033	0.0811086	0.213764	0.344588
CCAGATAGTTGAGTGA-1	0.768896	0.51675	0.30771	0.799489	0.280948	0.431343
CCAGCCTGGACCAATA-1	0.499107	0.201408	-0.0763277	0.669714	-0.133865	0.141515
CCAGCTACGCCTCATA-1	0.484902	0.398935	0.550574	0.103516	0.6317	0.630974
CCAGCTCGAACGCATT-1	0.234753	0.0578868	-0.0112158	0.0117927	-0.0840989	0.022227
CCAGCTGATGGTACTT-1	0.404864	0.230675	-0.0707844	0.282019	0.136686	0.4293
CCAGCTTCCGCCCGCA-1	0.283758	0.140639	0.269209	0.062042	0.349579	0.404231
CCAGGGACGTGGCCTC-1	0.585839	0.41662	0.0404951	0.873181	0.321443	0.420604
CCAGTAGTCTGATCCA-1	0.902321	0.650896	0.691334	0.745103	0.252482	0.46176
CCAGTCAAATCTCTTA-1	0.23473	0.502236	0.152988	-0.0624511	0.438837	0.493032
CCAGTCCATTATTCGA-1	0.194441	0.115005	-0.0881444	-0.0374581	-0.0780532	-0.0715845
CCAGTCTAGACGGCGC-1	0.898158	0.694286	-0.0152264	0.897173	0.272669	0.559605
CCAGTCTTGTCATAGA-1	-0.0161415	-0.0238064	-0.0458521	-0.0404191	-0.135392	-0.08294
CCATAAACAACCCGAC-1	0.683381	0.581431	0.699875	0.482832	0.495883	0.665653
CCATAACCTGTGCAGT-1	0.933989	0.595969	-0.0522825	0.0510121	-0.0360948	0.886614
CCATACCTTTACTTGT-1	0.89883	0.722643	0.650597	0.901988	0.925648	0.635126
CCATAGAGGCTGCCAG-1	0.650636	0.080246	-0.0897399	-0.00791745	0.104852	0.309522
CCATAGGTTGGCGTGG-1	0.231744	0.162806	-0.140506	0.62198	0.374045	0.191377
CCATAGTCAGTAACCC-1	0.873151	0.254728	0.876421	-0.00292368	0.208382	0.207678
CCATCCATACCAAGTC-1	0.886676	0.829656	0.864676	0.845579	0.878443	0.911696
CCATCGCAGTTAAACT-1	0.177326	0.0237947	-0.101843	0.0113993	-0.0138237	-0.00568119
CCATCTCACCAGTGAA-1	0.414034	0.14459	0.0989078	0.359695	0.379418	0.19805
CCATCTTGTTCACAAT-1	0.562592	0.508882	0.502616	0.486416	0.396996	0.62337
CCATGCCTGTTTAGTA-1	0.648887	0.625319	0.481253	0.475639	0.452211	0.714066
CCATGCTCTGCAGGAA-1	0.417359	0.394904	0.0806529	0.548454	0.0483398	0.320583
CCATGGCCCTTGTACC-1	0.614945	0.506496	0.748706	0.209643	0.60175	0.825242
CCATGTTCATCTATAT-1	0.186272	0.139414	-0.110177	0.252996	-0.137038	-0.0117313
CCATTAGCGATAATCC-1	0.982642	0.957689	0.984106	0.975641	0.751827	0.990922
CCATTCCCTGCCCACA-1	0.967845	0.928437	0.925979	0.91995	0.450839	0.967621
CCATTTCTACCTATTA-1	0.306045	0.266494	0.107983	0.25741	-0.100856	0.13657
CCCAAACATGCTGCTC-1	0.598259	0.299622	-0.0563749	0.747467	-0.142156	0.331441
CCCAACATACGTCGCG-1	0.402327	0.307453	-0.0620174	0.71238	-0.0237344	0.193767
CCCAACCACACTAACA-1	0.451314	0.336662	-0.15529	0.366382	0.15814	0.564434
CCCAAGAATGCACGGT-1	0.228413	0.159773	-0.0943943	0.28904	-0.211329	0.044194
CCCAAGACAGAGTATG-1	0.402415	0.353905	0.301918	0.295521	0.237867	0.367779
CCCAATGAGATTTGCA-1	0.445831	0.435856	-0.109628	0.534241	0.175207	0.198638
CCCAATTTCACAACTT-1	0.841794	0.74527	0.359093	0.637846	0.0506412	0.61607
CCCACTCCACGGTATC-1	0.815245	0.230494	-0.064844	0.0148857	-0.100453	0.819954
CCCAGAGGAGGGCGTA-1	0.708436	0.45216	0.363489	0.687969	-0.0377842	0.361798
CCCAGTAAACTTGGGA-1	0.14823	0.0471785	-0.119913	0.0335319	-0.0874249	0.500497
CCCAGTTAAGGCGCCG-1	0.614313	0.377324	-0.0226733	0.796119	0.292054	0.290878
CCCGAAGTTTCGCGAA-1	0.00816911	-0.0813267	0.233665	-0.0401041	-0.0596771	0.104167
CCCGACCATAGTCCGC-1	0.971113	0.902196	0.920245	0.898482	0.830019	0.936809
CCCGCAGCGCGAACTA-1	0.519763	0.312755	0.00544057	0.291722	0.354281	0.29268
CCCGCAGGGCCCAAAG-1	0.416347	0.0890477	-0.152046	0.168476	0.0584696	0.480386
CCCGCCATGCTCCCGT-1	0.386579	0.290063	-0.0364998	0.532205	-0.00926956	0.255498
CCCGCGCAATGCACCC-1	0.716613	0.392599	0.424484	0.340054	0.405388	0.702075
CCCGCTAGAGGGTTAA-1	0.0769019	0.0141935	-0.110162	0.0499284	0.449479	0.0874477
CCCGCTTGCCCTCGTC-1	0.527732	0.436691	0.558191	0.200958	0.65958	0.675241
CCCGGGTCGTTCAGGG-1	0.439611	0.284009	0.473024	0.133094	0.0619343	0.289576
CCCGGTGGAAGAACCT-1	0.365896	0.195208	0.233864	0.225111	0.252392	0.354273
CCCGGTGTATCGGAAT-1	0.697844	0.58954	0.867047	0.056486	0.111791	0.877007
CCCGTAAGTCTAGGCC-1	0.984714	0.864422	0.997884	0.551299	0.952196	0.978562
CCCGTAGCTGGGAAGA-1	0.721829	0.470133	0.690455	0.623651	0.147661	0.513464
CCCGTCAGCGTCTGAC-1	0.0936986	0.248581	-0.086703	0.506907	0.0599959	0.466166
CCCGTGAGGGCGGTGA-1	0.946295	0.534592	0.989692	-0.0525882	0.644613	0.798567
CCCTAGGCAACAAGAG-1	0.786868	0.281772	-0.00334443	0.0188995	0.25367	0.0965014
CCCTAGTGTCAGGTGT-1	0.74639	0.136273	-0.106001	0.112668	0.294475	-0.0252139
CCCTATGTAGAGCAGA-1	0.939882	0.876212	0.936584	0.914343	0.210475	0.8604
CCCTCAGATCGAGAAC-1	0.316353	0.307493	0.14702	0.380059	0.0698198	0.195838
CCCTCATTCTGGAATT-1	0.435968	0.316129	-0.105541	0.546482	-0.0180852	0.266136
CCCTCGATAATACACA-1	0.0481774	0.0304883	-0.127864	0.0941602	-0.132306	-0.0811445
CCCTCGGGAGCCTTGT-1	0.411424	0.276513	-0.129816	0.396869	0.245835	0.339036
CCCTGAAATGAGTTGA-1	0.76908	0.741672	0.414785	0.565219	0.131586	0.729602
CCCTGACTAACAAATT-1	0.336762	0.509471	0.552718	-0.0926445	0.811562	0.585442
CCCTGATGTAACTCGT-1	0.93609	0.488384	0.958527	-0.00166906	0.937919	0.722748
CCCTGCCCAATCCGCT-1	0.434266	0.449097	0.776764	0.373514	0.549024	0.596801
CCCTGCGCTACGCATA-1	0.813073	0.588413	0.733504	0.533548	0.673679	0.811898
CCCTGGCTGTTCCTTC-1	0.937462	0.436933	-0.0481456	-0.00962537	0.0942616	0.379769
CCCTGGTATGGGCGGC-1	0.308846	0.18304	0.0360717	0.129138	0.314685	0.207796
CCCTTCTCGTACGCGA-1	0.784003	0.297638	0.233036	0.317253	0.643879	0.535641
CCCTTTGACAGGTCTT-1	0.66658	0.617198	0.551706	0.519162	0.618689	0.37384
CCGAAAGTGGTGAGCA-1	-0.105815	-0.120295	-0.0384615	-0.0924938	0.0318072	0.0249149
CCGAACACTGGGCCTC-1	0.484601	0.503422	0.641327	0.323337	0.435555	0.705063
CCGAACCTTCCCGGCC-1	0.0974439	0.00714469	0.100275	0.00954304	0.0917508	-0.016146
CCGAAGCATTGACCAA-1	0.798729	0.175363	0.10883	0.0423	-0.121	0.423527
CCGAAGTATATTGTTC-1	0.772519	0.358163	0.525987	0.357067	0.16969	0.892372
CCGACAAACACATGAG-1	0.951672	0.619865	0.969651	0.0300574	0.193999	0.72889
CCGACAAAGGGAGTGC-1	0.681119	0.433083	-0.125794	0.330061	0.3915	0.726461
CCGACGGGCATGAGGT-1	0.344418	0.077326	0.131445	0.0432539	0.300029	0.469044
CCGACGTAAACACAAC-1	0.515399	0.399404	-0.116715	0.462981	0.0189557	0.287078
CCGACTCGCATAGTCT-1	0.275038	0.0213226	0.151041	0.244798	-0.0838157	0.226949
CCGAGCTGTGCTTGTC-1	0.690318	0.390101	-0.0152891	0.468601	-0.0198763	0.245232
CCGAGGGATGTTAGGC-1	0.449424	0.301677	0.615236	0.493138	0.328067	0.286327
CCGATTCGAGGGACCC-1	0.464118	0.536533	0.865302	0.24296	0.309044	0.742203
CCGATTGGTCAATGAA-1	0.258907	0.0275948	-0.116915	0.0497503	0.016507	0.286298
CCGCACAAAGACCAAC-1	0.874637	0.600275	-0.121097	0.855904	0.22775	0.5552
CCGCACGTGACCTCGG-1	0.582142	0.570825	0.760241	0.2689	0.499263	0.867423
CCGCATGTGGTACGAT-1	0.455698	0.404014	-0.0724884	0.355328	0.186407	0.185106
CCGCCACCACAATCCA-1	0.39362	0.227401	-0.096298	0.436046	-0.170806	0.284246
CCGCCGGAACTTCTCG-1	0.293435	0.0501147	-0.154577	0.294531	0.161032	0.163445
CCGCCGGTCAACACAC-1	0.567676	0.508647	-0.0970268	0.634456	0.520119	0.596801
CCGCCTGCGAATTGGT-1	0.420651	0.295021	0.0639732	0.439192	0.513796	0.190531
CCGCCTTGCGATGTCG-1	0.785703	0.601409	0.800938	-0.0249294	0.621291	0.761042
CCGCGATTTGGTAGGT-1	0.0312179	0.425412	0.0542849	-0.0708183	0.256668	0.265773
CCGCGGAATGCGTCAC-1	-0.088768	-0.0908365	-0.0564986	-0.0603774	0.0365283	-0.0982637
CCGCGGGTACGAAGAA-1	0.309281	0.330433	0.347275	0.303514	0.281806	0.347591
CCGCGTAGGTAAGGGC-1	0.81413	0.371149	0.0732145	0.336109	0.133486	0.776845
CCGCTATCAGCACCAG-1	0.844127	0.69513	-0.100334	0.762905	0.173439	0.534472
CCGCTGGTGCCATTCA-1	0.428075	0.303429	-0.0621118	0.46562	0.075237	0.379715
CCGCTTACCTCACTCT-1	0.446252	0.41691	-0.0720604	0.520506	0.0669881	0.246936
CCGCTTCGCGGTTAAC-1	0.406738	0.131981	0.113252	0.254128	0.351715	0.281574
CCGCTTGCTGACATGG-1	0.807711	0.675121	0.86729	0.8706	0.0320503	0.690068
CCGGAATGGTTTCAGT-1	0.466297	0.426932	0.307636	0.323521	0.375612	0.7758
CCGGAGCGTACTTTCT-1	-0.0156922	-0.0776101	-0.0632291	-0.0415025	0.247903	-0.0914135
CCGGCGCATATTGGAT-1	0.37713	0.216287	0.321164	0.25744	0.353037	0.365957
CCGGCGTGAGACTCTG-1	0.246853	0.12447	0.0762493	0.0818433	-0.0056621	0.218401
CCGGGACCCGCAGAGA-1	0.889828	0.652785	0.19736	0.884329	-0.0174236	0.811126
CCGGGCGGTCTCGTCA-1	0.70029	0.536325	0.0313202	0.774429	0.217574	0.422125
CCGGGCTAAGAATTTC-1	0.513165	0.00429448	-0.0580917	0.0976003	-0.105092	-0.0254338
CCGGGCTGCTCCATAC-1	0.783103	0.422634	-0.124041	0.8384	-0.00280772	0.292428
CCGGGTTCGAGGTTAC-1	0.907325	0.585508	0.875891	0.376487	0.768491	0.833442
CCGGTTTGTAATTGTG-1	0.991343	0.963937	0.985321	0.532903	0.952549	0.970485
CCGTAAGTTGGTCCCA-1	0.790473	0.395541	0.403248	0.870629	-0.0388809	0.268317
CCGTACCCAAGCGCCA-1	0.425261	0.495155	0.742705	0.286209	0.311502	0.679572
CCGTATCTCGTCGTAG-1	0.748739	0.513851	-0.0691975	0.14981	0.206952	0.710327
CCGTATTAGCGCAGTT-1	0.456605	0.239975	-0.0455804	0.273063	0.0488812	0.118777
CCGTCAACCTCTGGCG-1	0.946165	0.594262	0.933375	0.039903	0.553401	0.755034
CCGTGCCCATGACGGC-1	0.654743	0.431685	0.175504	0.760301	-0.0271874	0.452832
CCGTGGAACGATCCAA-1	0.910762	0.662173	0.960811	0.838021	0.30224	0.642678
CCGTGTTAAATTCCAT-1	0.245248	0.195443	-0.0734711	0.287105	-0.0063393	0.167275
CCGTTACGTTAGAACA-1	0.448827	0.30138	-0.0242312	0.497435	-0.216395	0.198144
CCGTTCCGAATCTCGG-1	0.897019	0.885277	0.809026	0.796848	0.293872	0.817711
CCTAAACAGGGTCCGT-1	0.511458	0.455534	0.394857	0.389715	0.405335	0.499027
CCTAAAGGCTGACGCT-1	0.407827	0.216707	-0.107992	0.392807	0.220102	0.217217
CCTAAATTAACGGTTC-1	0.393321	0.47781	-0.053582	0.261136	0.0504394	0.743289
CCTAACCCAAACAAGT-1	0.596473	0.464054	-0.0779196	0.304807	-0.0678698	0.263867
CCTAACTAAGGCTCTA-1	0.585953	0.253243	-0.0703167	0.647639	-0.073606	0.273498
CCTAAGTGTCTAACCG-1	0.861132	0.285356	0.256392	-0.0571879	0.523109	0.230292
CCTACAAGTCCGGAAT-1	0.875609	0.582036	0.102199	0.615788	-0.0474443	0.633407
CCTACATTCACAGACG-1	0.597715	0.483612	-0.0961347	0.485474	-0.0424296	0.449978
CCTACGCGACCTTACA-1	0.0836531	-0.0378927	-0.083046	0.110401	-0.092193	-0.0243474
CCTACGGCTCAGTCGA-1	0.854485	0.597333	0.862195	0.219364	0.367329	0.897025
CCTACTGCTTACACTT-1	0.960776	0.923777	0.987103	0.978737	0.688691	0.97879
CCTAGGCGTAGCGATC-1	0.724375	0.460752	0.781657	0.766989	0.588709	0.450468
CCTAGGTAAAGGTAGC-1	0.484141	-0.0393701	-0.128153	-0.0847169	-0.0174582	0.117857
CCTAGTTAGTCGCATG-1	0.267595	0.0946092	0.174446	0.189862	0.288114	0.405516
CCTATAATGAGTGCCC-1	0.678538	0.581305	0.841483	0.39356	0.124311	0.411858
CCTATACCGTCCTGTC-1	0.0867536	0.0180236	-0.0280546	0.0216739	0.440618	0.00143719
CCTATATCGTGTCACG-1	0.474473	0.460507	0.480769	-0.053226	0.499795	0.592427
CCTATCTATATCGGAA-1	0.656126	0.452159	-0.0793181	0.568622	0.414742	0.295268
CCTATGGCTCCTAGTG-1	0.263305	0.27622	0.918772	0.091795	0.53927	0.649563
CCTATGGGTTACCGTC-1	0.655448	0.388321	-0.174263	0.540944	0.398843	0.326261
CCTCACCAATCTTGAC-1	0.729486	0.501913	0.769742	0.300772	0.736122	0.773629
CCTCACCTGAGGGAGC-1	0.742086	0.4935	0.263789	0.78209	0.188451	0.454781
CCTCACCTTAGCATCG-1	0.707186	0.490383	0.196564	0.652404	0.221748	0.32329
CCTCATGCAGCTACGA-1	0.0355904	-0.0953061	0.193346	-0.0663042	0.585686	0.138562
CCTCCCGACAATCCCT-1	0.845765	0.770875	0.746274	0.731018	0.515897	0.818937
CCTCCGACAATTCAAG-1	0.747105	0.664739	0.678762	0.67022	0.0234552	0.759273
CCTCCTAGCTAGAGTC-1	0.973595	0.751846	0.949562	0.1013	0.656964	0.874119
CCTCCTGAGCCCACAT-1	0.800829	0.609547	0.776345	0.00547991	0.670925	0.488101
CCTCGAAGTGGACGGG-1	0.688695	0.468012	-0.0737095	0.707348	0.533962	0.608991
CCTCGACCCACTGCCT-1	0.491744	0.303014	0.0491648	0.424583	0.307609	0.491533
CCTCGCCAGCAAATTA-1	0.734814	0.509836	0.641112	0.577437	0.245038	0.630069
CCTCGCGCGATATAGG-1	0.754599	0.467736	0.878301	0.692516	0.0824393	0.433824
CCTCGCGCTGTGCGAT-1	0.118192	0.101314	-0.086552	0.138477	-0.0485423	0.0157196
CCTCGGACCGGGATAG-1	0.477646	0.219998	-0.0931839	0.761015	-0.035589	0.137134
CCTCGGATGCTACCTG-1	0.642093	0.397537	0.639278	-0.0341132	0.540841	0.542391
CCTCGGTTTCCTTGCC-1	0.28461	0.145818	0.0247436	0.169484	-0.0205344	0.171314
CCTCTAATCTGCCAAG-1	0.692003	0.482292	0.967912	0.912962	0.482435	0.404931
CCTCTACAAGGATTGG-1	0.585097	0.349795	0.319626	0.53133	0.26416	0.431664
CCTCTATCGATTAGCA-1	0.960006	0.697172	-0.0588184	0.274672	0.514689	0.952257
CCTCTCTCCCATCTAG-1	0.866709	0.644427	-0.0661191	0.823846	-0.0155337	0.600944
CCTCTGGCCTAGACGG-1	0.621999	0.510842	0.346417	0.415107	0.503365	0.593888
CCTCTGTACTATTCTA-1	-0.10771	-0.133102	0.423491	-0.063838	0.0264641	-0.0905766
CCTGAACGATATATTC-1	0.75873	0.464275	-0.0852619	0.885804	0.237208	0.371083
CCTGAATATTTACATA-1	0.498215	0.347395	0.215683	0.631194	0.33829	0.281327
CCTGACCACCGATGGT-1	0.870848	0.776509	-0.0131794	0.779843	0.0908231	0.641953
CCTGACGCAACCTTTA-1	0.604672	0.449908	-0.130201	0.591946	0.231864	0.42712
CCTGAGAATAAATGCA-1	0.146977	0.142849	0.196275	0.178066	-0.00982812	0.226111
CCTGCCCGTTGTCTAG-1	0.312658	0.379769	0.271102	0.0291468	0.367653	0.290562
CCTGCGATAGAACTGT-1	0.945971	0.44251	-0.0794973	0.0104442	0.357823	0.552157
CCTGCGTTCTACGCTT-1	0.788592	0.599844	0.784198	0.0226893	0.675553	0.634414
CCTGCTATTTGAGAAG-1	0.966276	0.956328	0.979105	0.973112	0.750037	0.983209
CCTGGCTAGACCCGCC-1	0.970816	0.941768	0.986692	0.974386	0.487974	0.993154
CCTGGTCGAATGTGGG-1	-0.0932072	-0.0870011	-0.0905761	-0.0649375	-0.0124667	-0.146361
CCTGTAAGACATGATA-1	0.92379	0.765017	0.928571	0.915512	0.413788	0.797423
CCTGTACTCACGCCCA-1	0.643353	0.575369	-0.0680733	0.81482	0.0564468	0.328539
CCTGTCACCCGGGCTC-1	0.896497	0.71976	0.877545	0.685608	0.351818	0.61165
CCTGTCGCCCGTAAAT-1	0.71356	0.621549	-0.110294	0.762012	0.327425	0.497925
CCTGTGCATAGGAGAC-1	0.239578	0.408562	-0.0986677	0.501088	-0.0620807	0.11519
CCTGTGCGGATTGTAA-1	0.469164	0.167554	-0.143141	0.207714	-0.11641	0.266932
CCTGTTCAACCTCGGG-1	0.675538	0.66539	-0.0961237	0.524806	0.0737454	0.388639
CCTTCCGCAACGCTGC-1	0.384905	0.486471	-0.118368	0.544155	0.286033	0.181181
CCTTCTCAGCGTTCCT-1	0.553835	0.49684	0.701429	0.195852	0.610572	0.803261
CCTTCTTGATCCAGTG-1	0.938887	0.901861	0.909902	0.897351	0.932331	0.930783
CCTTTAAGGGAGCACT-1	-0.0553757	-0.0460301	-0.0609709	-0.064142	0.0269205	-0.101912
CCTTTCAATGAAGAAA-1	0.824169	0.646074	0.353979	0.725159	0.339016	0.434837
CCTTTGAATTATGGCT-1	0.966397	0.661988	0.937651	0.078202	0.301461	0.944475
CGAAACATAGATGGCA-1	0.727585	0.406634	0.281813	0.578139	0.485723	0.703954
CGAAACGCAATTCATG-1	0.762885	0.777241	0.78391	0.746543	0.398408	0.560591
CGAACAGTATGGGCGT-1	0.430045	0.225979	-0.0649227	0.509157	0.272512	0.189418
CGAACATAGTCAGAAA-1	0.281983	0.223959	0.71257	0.482931	-0.0315976	0.350909
CGAACCCGCATGCGTC-1	0.176686	0.0368612	-0.0789991	0.183299	-0.0523489	-0.0238536
CGAACCTCTTTCCTAG-1	0.716022	0.68485	0.518639	0.359938	0.268024	0.524013
CGAACGCCCAGTGCCG-1	0.646868	0.398963	0.714424	0.751609	0.427185	0.60447
CGAACGGCCGGACAAC-1	0.198003	0.106291	-0.00490031	-0.00172839	0.0715598	0.297278
CGAAGACTGCCCGGGA-1	0.960954	0.797472	0.909032	0.877733	0.569412	0.891939
CGAAGCTATAAATTCA-1	0.436426	0.180714	-0.11074	0.526471	0.0338733	0.16385
CGAAGGGTTTCAGATT-1	0.608464	0.407064	0.533488	-0.00388296	0.388733	0.294544
CGAAGTTGCTCTGTGT-1	0.947049	0.793066	-0.069174	0.959544	0.0869977	0.907704
CGAATCTGCTCGACGC-1	0.671679	0.749558	0.984666	0.114044	0.900308	0.907179
CGAATGAAGTCATTGC-1	0.287248	0.352684	0.481082	0.021183	0.576733	0.410378
CGAATGGTAGGTCGTC-1	0.6896	0.647547	0.160814	0.605415	0.0539639	0.439611
CGAATTACATGGTGTT-1	0.00483419	0.00258405	-0.104148	0.0646379	0.00523103	0.113338
CGACAATTTGATCTAA-1	0.00953944	-0.0236382	0.0294656	0.00904301	-0.064547	-0.00750355
CGACACGCTCCGACAG-1	0.572947	0.482757	0.382042	0.262131	0.123956	0.352079
CGACAGTTCGCGTTAT-1	0.927882	0.762099	-0.0647196	0.950706	0.172962	0.868937
CGACATGCGATCTTCT-1	0.187024	-0.0150336	-0.086916	-0.0187376	0.0594223	-0.0607223
CGACCCTTAACGCCGG-1	0.21925	0.0459583	-0.0134477	0.0302351	-0.112842	0.193864
CGACGCATCCGTACCT-1	-0.0546374	0.0586425	-0.118888	-0.0199075	-0.0157354	0.441799
CGACTCAGGATGTTAT-1	0.937543	0.717841	0.266037	0.833672	0.583757	0.607078
CGAGACCCTAGAGTGT-1	0.77769	0.694137	0.310098	0.610736	-0.0570019	0.617618
CGAGAGATGTGAACCT-1	0.95565	0.790301	0.834656	0.842852	0.576848	0.757006
CGAGAGCGCGTAGATA-1	0.614143	0.598959	0.503739	0.199914	0.390428	0.489982
CGAGATGTTGCCTATA-1	0.665825	0.266229	0.204104	0.312705	0.394241	0.499052
CGAGCACTTCAAGTTT-1	0.288554	0.261441	0.576408	0.194085	0.751946	0.530589
CGAGCGTTGATCAGCC-1	0.352701	0.173927	-0.114283	0.344429	0.172437	0.255458
CGAGCTGGGCTTTAGG-1	0.853638	0.786517	0.820576	0.796041	0.811027	0.85593
CGAGGCCAGGCATTGG-1	0.0740579	0.0901041	-0.0140526	0.0141904	0.177602	0.0317237
CGAGGCTAAATATGGC-1	0.853025	0.760927	0.0584531	0.709799	0.148957	0.726268
CGAGGGACTGCGGTCG-1	0.772078	0.545337	0.59208	0.72972	0.768466	0.435373
CGAGGGTATCCAGGTG-1	0.288143	0.17858	0.24802	0.197954	0.0183479	0.157588
CGAGTACTAAAGAGGA-1	0.232594	0.167842	-0.0688129	0.529114	-0.0159493	0.0976331
CGAGTGAAGGTACCAG-1	0.79051	0.427843	0.778712	0.106731	0.602316	0.529061
CGAGTGCTATAGTTCG-1	0.15718	0.209275	0.278014	0.145258	0.219446	0.300633
CGAGTTCTGTCCCACC-1	0.645277	0.546078	-0.0744916	0.763428	0.311208	0.23434
CGAGTTTATCGGACTG-1	0.676379	0.402801	-0.0627451	0.30645	0.10147	0.207959
CGATACCTCGCGGACA-1	0.532705	0.45444	0.174757	0.48401	0.09569	0.237112
CGATAGCGATACAGTG-1	0.982142	0.753112	0.983671	0.180513	0.785537	0.950757
CGATATTAGCCGCAGG-1	0.763667	0.399702	-0.0441476	0.254481	0.54965	0.782703
CGATCCGACCCAGTGC-1	0.562898	0.426604	0.605105	0.607459	0.0741553	0.232474
CGATCCTCGCAACATA-1	-0.0757256	-0.146509	-0.169546	0.110608	-0.0828415	-0.139949
CGATCTGTTGGAGGAC-1	0.992938	0.840789	0.542851	0.421171	0.116044	0.977356
CGATGGACCCTACGCC-1	0.653484	0.411881	0.604649	0.770659	0.191037	0.444748
CGATGTTGTTATCTAC-1	0.130756	0.119369	0.850693	0.0146925	0.383544	0.471297
CGATTAAATATCTCCT-1	0.344574	0.271935	-0.0834409	0.170256	0.393434	0.183031
CGATTCGCCTGGCTGC-1	-0.07664	-0.0991653	-0.0481238	-0.0524735	-0.10606	-0.101982
CGCAATTACTTTCGGT-1	0.731117	0.722191	0.731629	0.711524	0.46043	0.804693
CGCAATTAGGGTAATA-1	0.840217	0.874746	0.860345	0.845897	0.708033	0.898545
CGCAATTCTACAATAA-1	0.230286	0.453892	0.879659	0.15094	0.80364	0.451299
CGCACATGTCCACTAC-1	0.607062	0.248194	-0.0779788	0.775549	-0.0761864	0.197018
CGCACGTCTGTTTATG-1	0.251169	0.144897	-0.171661	0.279154	0.0974619	0.0109513
CGCACGTGCGCTATCA-1	0.372345	0.260337	-0.08	0.133243	0.0311035	0.126294
CGCAGAAACATTTGCG-1	0.510412	0.34415	0.00315777	0.378687	0.0828682	0.399787
CGCAGATCTTCACCCG-1	0.460378	0.258765	-0.0574934	0.640118	0.0341356	0.198593
CGCATCATGGCTTCAG-1	0.243514	0.180062	-0.159677	0.203769	0.277732	0.257762
CGCATCCATCAGCCAG-1	0.224919	0.115972	-0.133345	0.349137	-0.147168	-0.0245815
CGCATGGTGCGATGCT-1	0.369368	0.445049	-0.0356098	0.295388	0.0210023	0.693249
CGCATTAGCTAATAGG-1	0.905682	0.740556	0.79419	0.65385	0.273631	0.900365
CGCCAAGAAGCCGAGT-1	0.434701	0.196951	-0.0269596	0.212037	0.389894	0.374626
CGCCACAGGTCGCGAT-1	0.163918	0.304699	-0.0863373	0.112529	0.0813321	0.350445
CGCCACCCGCATTAAC-1	0.985414	0.685147	0.902845	0.150818	0.693347	0.789082
CGCCATCCGATTATGA-1	0.549011	0.48501	-0.0402602	0.819845	0.544501	0.291894
CGCCCGCTTCCGTACA-1	0.625347	0.215609	-0.133088	0.506922	0.0935488	0.216803
CGCCCTAATTGTTCAA-1	0.869973	0.763061	0.901384	0.236888	0.546172	0.938573
CGCCCTTGAAGGCTGA-1	0.289352	0.0920816	0.29765	0.088451	0.390507	0.344476
CGCCGACTATTCGCTA-1	0.840691	0.347616	0.779261	0.0800201	-0.0573951	0.677786
CGCCGCCCATGCCTGT-1	0.899275	0.675502	-0.0706293	0.898436	0.527466	0.514157
CGCCTCCCTCCTCTAT-1	0.894868	0.541757	0.104076	0.907181	0.138936	0.575061
CGCCTGGCCTACGTAA-1	0.995632	0.923862	0.999726	0.586881	0.864357	0.98633
CGCGACACTGCGCAGC-1	0.683208	0.519806	0.644545	0.0827084	0.459792	0.471594
CGCGAGAGGGACTTGT-1	0.623035	0.388367	-0.0730632	0.480042	-0.0951417	0.272326
CGCGAGTCTGCCGGGT-1	0.845079	0.69365	-0.0845972	0.845163	0.694488	0.716415
CGCGCAAATGTCCAGA-1	0.414557	0.14856	0.377964	0.0626801	0.915422	0.278686
CGCGCAAGGAACTACA-1	-0.0830786	-0.17509	-0.0580846	-0.0927448	-0.0706383	-0.0977652
CGCGCATGTTTGATTG-1	0.629402	0.523167	-0.130126	0.526492	0.0160083	0.252295
CGCGCCCGACTTAATA-1	0.927878	0.787908	0.982613	0.95384	0.898555	0.689419
CGCGGCAGTATTACGG-1	0.984506	0.782624	0.952054	0.133039	0.683516	0.879184
CGCGGCTCAACTTGAA-1	0.257781	0.211075	0.110864	0.175118	0.0541055	0.174845
CGCGGGAATTAGGCAG-1	0.408042	0.357065	-0.0467082	0.783974	0.240267	0.194139
CGCGGTCACAAACCAA-1	0.347713	0.177894	-0.102624	0.273087	0.0718239	0.139119
CGCGTCATATTAAACC-1	0.095129	0.0881149	-0.0732661	0.188034	-0.0137689	0.109531
CGCGTGCTATCAACGA-1	0.225075	-0.0777819	-0.0787216	-0.0631257	-0.0775699	-0.0608178
CGCGTTCATGAAATAC-1	0.987816	0.914481	0.993944	0.979644	0.450238	0.971971
CGCTACCGCCCTATGA-1	0.292806	0.206888	-0.124766	0.28668	-0.0161069	0.163874
CGCTACGGGACATTTA-1	0.619558	0.562872	0.365157	0.534149	0.213172	0.359321
CGCTAGAGACCGCTGC-1	0.695966	0.307825	-0.110432	0.734082	0.101967	0.262396
CGCTATACCGCCCACT-1	0.259105	0.277133	0.431682	0.196748	0.328902	0.298484
CGCTATTCAATGTATG-1	0.750404	0.62506	0.817571	0.31415	0.47133	0.836647
CGCTATTCTTAGGCTC-1	0.44968	0.341221	0.0589878	0.654042	-0.0479503	0.300186
CGCTCGACATAATGAT-1	0.20262	0.188729	-0.0848325	0.463383	0.169812	0.253532
CGCTCTCCGTAGATTA-1	0.920478	0.697481	-0.0479	0.966688	0.145644	0.82581
CGCTGAGGACGTCCAA-1	0.600139	0.434537	0.84178	0.342526	0.353542	0.77501
CGCTGGTGACTACCCT-1	0.682438	0.492448	-0.0499102	0.857086	0.433361	0.584341
CGCTGTGACGCCGCAC-1	-0.0370094	0.388361	-0.134238	0.45513	0.576418	0.602331
CGCTGTGTGGATGTTG-1	0.773272	0.553798	-0.0837558	0.634529	0.200001	0.624504
CGCTTATTCCCGGTCG-1	0.507793	0.133363	-0.111803	0.0186961	0.795439	0.320439
CGCTTCCACTGAAATC-1	0.648844	0.535783	0.559701	0.578076	0.393868	0.638669
CGCTTTCATACCGGTG-1	0.321044	0.22927	-0.102104	0.419337	0.327462	0.244622
CGCTTTCTTGCATTCG-1	0.839392	0.660153	0.797156	0.721171	0.750719	0.943663
CGGAAAGAATCAAACG-1	0.264239	0.194266	-0.0600325	-0.0625541	0.503767	0.307996
CGGAAATTTCACATCC-1	0.503278	0.2631	-0.0915223	0.480586	0.0608874	0.217201
CGGAACGTAAACATAG-1	0.0827169	-0.149775	-0.0499795	-0.0177937	-0.00216124	-0.113534
CGGACGTTACTTGAAG-1	0.948958	0.582707	0.994233	0.0798028	0.918072	0.71267
CGGAGCAATTTAATCG-1	-0.115451	-0.136257	-0.061483	-0.0528909	-0.0527446	-0.108457
CGGAGCATGGCGATCC-1	0.665628	0.549607	-0.115332	0.54927	0.0638663	0.663295
CGGAGCTTATAACACC-1	0.188255	0.128789	-0.116298	0.297402	0.229742	0.109342
CGGATAAGCGGACATG-1	0.668253	0.762544	0.614369	-0.0122318	0.42702	0.912193
CGGATGAATGCTGTGA-1	0.296606	0.356264	0.286593	0.321402	0.536468	0.253083
CGGCAAACATCGTGCG-1	0.152438	0.0741606	-0.070805	0.181927	0.156096	-0.00588712
CGGCACCGTTAGCGCC-1	0.968822	0.828824	0.975593	0.943155	0.965923	0.906225
CGGCACTCAAGAAAGT-1	0.157305	-0.00553814	0.0540786	0.0763805	0.0564871	0.130115
CGGCAGGGTCGGGTTG-1	0.85405	0.629543	0.504631	0.752672	0.122243	0.629061
CGGCCACGCACAAAGT-1	0.422366	0.388187	-0.0213919	0.442915	0.0490677	0.236716
CGGCCCAACCTGTAGT-1	0.677501	0.496955	0.811534	0.749433	0.22916	0.421131
CGGCTCTTCGTCGAAC-1	0.373466	0.331667	-0.114237	0.326514	0.259443	0.420405
CGGCTGCAAGATTAAG-1	0.531393	0.439005	-0.108147	0.646077	-0.0757989	0.501507
CGGCTTTGTATGATAA-1	0.420141	0.335025	0.529822	0.228192	0.214121	0.451218
CGGGAAGTACCGTGGC-1	0.770608	0.211878	0.245181	0.141857	0.0762637	0.0875687
CGGGAATTTATGTAAA-1	0.884736	0.725698	0.447397	0.816833	0.143897	0.721047
CGGGAGCTTCAGTGTA-1	0.715998	0.671115	0.815705	0.426468	0.0680397	0.516812
CGGGAGTATACCGCCG-1	0.311571	0.384392	0.254589	-0.102743	0.132279	0.686306
CGGGATCAATGTAAGA-1	0.885521	0.868508	0.953145	0.932714	0.776958	0.963949
CGGGCAGCTAAACCGC-1	0.821352	0.649691	-0.0969845	0.74663	-0.0403728	0.621391
CGGGCCATAGCCGCAC-1	0.811502	0.121168	-0.0871838	-0.0655265	0.153753	0.166399
CGGGCCTTCTTTGTAA-1	0.648936	0.421626	0.181099	0.641054	0.194097	0.333985
CGGGTGTACCCATTTA-1	0.708043	0.470974	0.771707	0.764883	-0.0471617	0.526115
CGGGTTCGGCACGTAT-1	0.847868	0.62068	0.376482	0.709377	0.0204775	0.737075
CGGGTTGTAGCTTTGG-1	0.966255	0.412966	0.836547	-0.0257808	0.445718	0.369923
CGGTACTAGAATCAAA-1	0.684642	0.548716	0.993292	0.829525	0.20667	0.444603
CGGTAGAGGTGCAGGT-1	0.634946	0.404979	0.911922	0.693863	0.19121	0.388766
CGGTATAGGTATTAGC-1	0.746738	0.522673	0.233891	0.516412	-0.105181	0.524119
CGGTCAAGTGGGAACC-1	0.745526	0.667611	0.872668	0.913202	0.416622	0.465763
CGGTCTATCAACCCGT-1	0.596188	0.206391	0.0444321	0.43872	-0.0327111	0.289813
CGGTGAAGACTAAAGT-1	0.485236	0.585955	0.415014	0.356255	0.477095	0.757039
CGGTGCAGATAGAACG-1	0.589255	0.561004	0.576766	0.61771	0.41711	0.3554
CGGTGCGCGTTGGTCC-1	0.279389	0.574946	-0.0551392	-0.0504564	0.199455	0.423547
CGGTGGGCTCCAGCCT-1	0.649751	0.376791	-0.111867	0.449061	-0.186439	0.202247
CGGTGTACTTGATCCC-1	0.532713	0.39462	0.451015	0.193125	0.591523	0.698365
CGGTTATCCAACAGTG-1	0.722901	0.446448	-0.0994607	0.834491	-0.025713	0.377733
CGGTTCAAGTAGGTGT-1	0.970732	0.81663	0.855132	0.877103	0.618932	0.846031
CGGTTCCGGCTTCTTG-1	0.522245	0.110692	0.882778	-0.00330867	0.242411	0.800327
CGGTTGACCTGGCATA-1	0.553367	0.596425	0.0976719	0.623906	0.0813434	0.338631
CGGTTGAGTATCCTTC-1	0.691481	0.512786	0.805456	0.105821	0.471586	0.861954
CGGTTGGGTTCAAGTT-1	0.2624	0.36152	0.0493452	0.391276	0.466716	0.33751
CGGTTTATGAAGGAAC-1	0.621657	0.417709	0.525889	0.635885	0.235769	0.671301
CGTAAACGCTTGAGTG-1	-0.0794555	-0.0846914	-0.0594863	-0.0668658	-0.0925693	-0.0715698
CGTAAAGCAAGAAATC-1	0.150331	0.200233	-0.129471	0.179559	-0.168548	-0.0249246
CGTACCTGATAGGCCT-1	0.871231	0.77297	0.972195	0.938437	0.839672	0.563596
CGTAGCGAATTGTCAG-1	0.711144	0.51982	0.164432	0.724659	-0.0520695	0.58307
CGTAGCGCCGACGTTG-1	0.153626	0.0579099	-0.147635	0.18956	0.136231	0.0774043
CGTATTAAGAGATCTA-1	0.811664	0.64984	-0.120665	0.666527	0.260794	0.610143
CGTCAAGGCTATAAAT-1	0.713613	0.620241	-0.0614395	-0.00456998	0.206046	0.680817
CGTCACGTCCATTGGT-1	0.694554	0.421252	0.890883	0.812673	0.057017	0.245731
CGTCAGCTATTTACTC-1	0.89692	0.420608	0.800754	0.109999	-0.0482111	0.781567
CGTCAGTGCGCACAAG-1	0.239429	0.127339	-0.114106	0.370879	-0.196014	0.137649
CGTCAGTTTATCGTCT-1	0.202874	0.124761	-0.109606	0.232162	0.0429586	0.12186
CGTCATACCATATCCA-1	0.734819	0.389131	0.237362	-0.000765895	0.675878	0.533243
CGTCGCGGCGGGATTT-1	0.375984	0.428613	-0.0760145	0.405975	0.0728032	0.185846
CGTCGCTTGGTTATAC-1	0.644284	0.577999	0.658713	0.501758	0.323961	0.815785
CGTCGGATAGTGTTGA-1	0.627926	0.269724	0.752205	0.732109	-0.0303131	0.282644
CGTCGGGTCTAAGCGC-1	0.7655	0.635849	0.748416	0.532864	0.776591	0.695087
CGTCGTCCTTCGCGAA-1	-0.0246502	-0.0512884	-0.0341797	0.00387167	0.318637	-0.0595963
CGTCTGGAAGGGCCCG-1	0.627276	0.428982	-0.0774265	0.704098	0.470459	0.489667
CGTGAAGTTAATTCAC-1	0.539611	0.465966	0.105521	0.68801	0.0924094	0.29261
CGTGACATTGGGTCGT-1	0.417177	0.276179	-0.098094	0.409602	0.255872	0.267914
CGTGACCAGTCCTCTG-1	0.122518	0.0514889	-0.113235	0.0216461	-0.0560935	0.13984
CGTGCAGACTGGGACA-1	0.860188	0.732671	0.906991	0.865171	0.143563	0.493786
CGTGCATTGTCGACGC-1	0.923734	0.557323	0.446075	0.206257	0.852093	0.764993
CGTGCCCGACATTTGT-1	0.693155	0.418827	-0.122507	0.500465	0.302907	0.612027
CGTGCCCTCCCGAAGA-1	0.627885	0.346084	-0.0488994	0.789363	6.6058e-05	0.28825
CGTGCTGGCCTAGTCG-1	0.9728	0.567224	0.983958	0.0530551	0.738447	0.659773
CGTGCTTCTACCTAAA-1	0.955859	0.86903	0.889577	0.859633	0.354064	0.902886
CGTGGTACCCAAAGGC-1	0.11047	-0.0382269	0.0390754	0.258701	-0.233037	-0.117372
CGTGTCTCGTTACGAC-1	0.256408	0.0600308	0.372543	-0.068581	0.722303	0.470237
CGTTAGCTCACAACTG-1	0.817104	0.682882	0.714455	0.692553	0.31027	0.774546
CGTTCAGACCCGCGAA-1	0.277541	0.0860896	0.212464	0.0258789	0.0473216	0.116064
CGTTCATGGTGCGCGT-1	0.884903	0.790844	-0.0534586	0.88348	0.457536	0.784057
CGTTCTTCGCACACCT-1	0.815098	0.549935	0.515866	0.525404	0.108216	0.328678
CGTTGAATACCGCGCT-1	0.78257	0.655915	0.121692	0.634942	0.3703	0.502291
CGTTGAGCGACCGTCG-1	0.835599	0.655201	0.81278	0.92876	0.241436	0.47978
CGTTGAGTAATTGCGT-1	0.796395	0.533078	0.307566	0.643105	0.0796063	0.528471
CGTTGCCCGCGTGGGA-1	0.208915	0.10068	0.24241	0.356641	0.118603	0.051277
CGTTGTAAACGTCAGG-1	0.959228	0.545532	0.977143	0.0571989	0.799308	0.702795
CGTTGTAAGATTGATT-1	0.678375	0.524136	0.803906	0.823027	0.119539	0.372997
CGTTGTCGGCAATTGA-1	0.0877735	0.087526	0.0454086	0.0407036	0.0936654	0.0506908
CGTTGTTTCAATTCCC-1	0.988312	0.896479	0.162208	0.948065	0.329614	0.973359
CGTTTAAGCGGAGCAC-1	0.922409	0.818509	0.980223	0.938814	0.57396	0.902114
CGTTTCACTTCGGGCG-1	0.299305	0.249313	0.0966283	0.354276	0.407613	0.14044
CGTTTCGCTCATTACA-1	0.657457	0.59183	-0.137754	0.595023	0.156833	0.297131
CGTTTGTGTAGAGGGT-1	0.994311	0.961276	0.986	0.632975	0.984146	0.981299
CTAAAGAATGCCTACT-1	0.932965	0.70027	0.999526	0.242189	0.212173	0.746323
CTAAAGGGAAATAGGA-1	0.797311	0.68593	0.363848	0.725219	0.428182	0.739869
CTAAAGTCCGAAGCTA-1	0.890276	0.0524329	-0.105755	0.0187836	0.0978858	-0.0758588
CTAAATCCGGTGTACA-1	0.0600755	-0.0172657	0.217436	-0.0135533	-0.107774	0.249691
CTAAATCCTATTCCGG-1	0.616435	0.454136	-0.0724867	0.833725	0.429764	0.271015
CTAACCGCGCGCCCGT-1	0.721135	0.408796	-0.0462937	0.0655414	0.143897	0.809246
CTAACGAAACTTGCTG-1	0.852998	0.696741	0.851862	0.777624	0.323256	0.746405
CTAACTGGTCCGGTTC-1	0.566905	0.422341	-0.100468	0.657752	0.400962	0.319804
CTAAGGGAATGATTGG-1	0.889686	0.76035	1	0.951897	0.206836	0.690605
CTAAGTACAGGGCTAC-1	0.430332	0.23096	-0.0813008	0.282734	0.611051	0.34155
CTAATTCGCACGCGCT-1	0.45431	0.627036	-0.0839181	0.890799	0.561353	0.860557
CTAATTCTCAGATATT-1	0.787076	0.438243	0.324614	0.79786	-0.0385883	0.370667
CTAATTTCAACAACAC-1	0.299078	0.278127	0.312581	0.107311	0.277416	0.447562
CTACAAGAAATAACCC-1	0.535402	0.389504	-0.0814411	0.670609	0.171157	0.355571
CTACACTAGCTTGTTC-1	0.834068	0.481617	0.222336	0.640578	0.487886	0.652126
CTACATATCGCGGGAC-1	0.872811	0.768961	0.726327	0.415707	0.624323	0.777543
CTACCCTAAGGTCATA-1	0.753641	0.374346	-0.0481152	0.599112	0.382999	0.322861
CTACGAACTAGGTCGA-1	0.360605	0.193482	-0.0902678	0.418489	0.157286	0.37033
CTACGACTAGCTATAA-1	0.755511	0.735297	0.565628	0.664647	0.340588	0.631511
CTACGATCCTATCCTA-1	0.476981	-0.0549799	0.118463	-0.0767681	0.370774	0.00205148
CTACGCACGGAGTACC-1	0.838272	0.62914	0.285975	0.811698	0.217117	0.68116
CTACGCCATTTCCGAT-1	0.285697	0.0597623	0.0466875	0.241263	0.115384	0.0428552
CTACGTGTTGCCACCA-1	0.0116786	-0.016986	-0.058456	-0.0162509	-0.141054	-0.0472099
CTACTATCATAGGTTT-1	0.961745	0.721833	-0.0282466	0.292229	0.318876	0.866159
CTACTATCTTTCAGAG-1	0.475606	0.262989	0.320581	0.623553	-0.0977999	0.226301
CTACTCAAGGTATAGT-1	0.656817	0.593995	-0.134524	0.595638	0.0344176	0.376893
CTACTCTAGGCCCGGC-1	0.418068	0.491431	0.796474	0.164229	0.713961	0.913284
CTACTGCCACCTGACC-1	0.914852	0.692201	0.104491	0.60928	0.675207	0.877818
CTAGACATATATGTAG-1	0.835046	0.610792	-0.0579761	0.705275	0.325197	0.554647
CTAGACTGCATTTCGT-1	0.774671	0.576433	0.0945242	0.665071	-0.0793961	0.475494
CTAGATAAACTCCTCG-1	-0.0772482	-0.0715886	-0.058855	-0.0637634	-0.0425754	-0.0682293
CTAGATGTGAGTGTAA-1	0.732711	0.447198	-0.100306	0.508403	0.0142167	0.261323
CTAGATTTACGACGGC-1	0.986168	0.900589	0.993658	0.917948	0.652248	0.858417
CTAGCAACTAATTTAC-1	-0.0276309	-0.0335651	-0.0732892	-0.00698074	-0.0708618	-0.0582518
CTAGCATAGTATAATG-1	0.748487	0.520897	0.0791804	0.747548	-0.0493776	0.360855
CTAGCCGATGTTATGA-1	0.89612	0.579449	-0.148737	0.666625	0.244093	0.524903
CTAGGCGCCCTATCAG-1	0.588286	0.474879	0.714866	0.367528	0.189334	0.360673
CTAGGCGGCAGAGAAT-1	0.422995	0.0479346	-0.167615	0.166755	0.442556	0.418317
CTAGGTTCGGACGTGA-1	-0.0304184	-0.0786218	-0.0778176	-0.0624082	-0.0918316	-0.116203
CTAGTATTCGGAATTA-1	0.413535	0.263007	-0.199349	0.40589	0.149592	0.199148
CTAGTCACGTCTTAAG-1	0.714888	0.484896	0.128913	0.801917	0.532784	0.537918
CTAGTGAAGGACAGGA-1	0.883537	0.649253	-0.0549589	0.872715	0.189355	0.704714
CTAGTTACAACCCGGT-1	0.45403	0.496584	-0.0876384	0.140932	-0.0786131	0.234705
CTAGTTGGGCCCGGTA-1	0.754644	0.569724	0.186181	0.522047	0.227586	0.868164
CTATAAGAGCCAATCG-1	0.797817	0.492821	-0.0672329	0.624238	0.469248	0.280895
CTATAGGCGTTGATGT-1	0.07249	0.00956743	-0.0985628	0.0192541	0.245883	0.094952
CTATATCCAGCCTGGC-1	0.234193	0.15223	0.222025	0.287773	0.13971	0.0890998
CTATCGGGTCTCAACA-1	0.729757	0.45781	0.337266	0.670704	0.475658	0.514976
CTATGAACACCTTGCC-1	0.597392	0.557317	0.442634	0.395459	0.412695	0.494426
CTATGCCCGAATGCAA-1	0.26034	0.119126	0.23112	0.117295	0.135766	0.151207
CTATGTCACTAGCCCA-1	0.650895	0.486517	-0.141615	0.791731	0.0421017	0.304082
CTATGTCTATTGAAAC-1	0.274668	0.136642	-0.0153733	0.230408	0.33249	0.111046
CTATGTGAGTCACGGC-1	0.588322	0.62142	0.824111	0.241139	0.726436	0.78003
CTATTCATGTGTCCCA-1	0.00309136	-0.133315	0.191933	-0.034487	-0.159004	-0.109667
CTATTGTGTTTGGTCA-1	0.68913	0.481184	0.163295	0.615985	0.130391	0.549341
CTATTTGGTTACGGAT-1	0.666984	0.393749	-0.0399591	0.764468	0.48238	0.448713
CTCAAACCACTGCCCG-1	-0.0954172	-0.155521	-0.198189	0.0727247	-0.139819	-0.125101
CTCAAGACATTAGCGC-1	0.66342	0.417323	-0.00867905	0.678138	0.0945898	0.261345
CTCACATTTACTAAAT-1	0.523465	0.507209	0.235477	0.32637	0.2225	0.378594
CTCACTGTGATACTTA-1	0.630369	0.388805	0.947517	0.836138	-0.059657	0.348398
CTCACTTGGCTGGTAA-1	0.931418	0.750815	0.845486	0.380385	0.817182	0.872622
CTCAGATTGTGATAAG-1	0.973469	0.734924	0.990775	0.0993857	0.887386	0.929357
CTCAGGACTCACCTGT-1	0.44014	0.189517	-0.0553374	0.363271	0.0793387	0.300316
CTCAGTCACGACAAAT-1	0.866164	0.715999	0.555138	0.632986	0.694383	0.53611
CTCATGGCTCACAATC-1	0.56065	0.451718	0.212804	0.42529	0.274843	0.55322
CTCATGGTAATTTGCG-1	0.990093	0.913465	0.418685	0.440165	-0.0023527	0.986291
CTCATTGCTCTAACAA-1	0.157172	0.113826	-0.0685704	0.189133	0.0687152	0.248136
CTCATTTGATGGGCGG-1	0.880229	0.819127	0.897385	0.882028	0.820367	0.898604
CTCCCTCCTTTCGATC-1	0.338675	0.310069	-0.027146	0.118321	0.0880548	0.70004
CTCCGCCCACATGAGG-1	0.535289	0.489427	0.462896	0.293621	0.497219	0.382371
CTCCGGCCTAATATGC-1	0.637734	0.618848	0.348685	0.862664	0.286967	0.683904
CTCCGGCTTGTAGACA-1	0.629554	0.306542	0.203292	-0.0430086	0.456139	0.35757
CTCCTAAGTTATGTCT-1	0.305813	0.118014	-0.109693	0.0690905	0.316346	0.158113
CTCCTTTACGCAAGTC-1	0.379418	0.275539	0.725363	0.60784	0.0350766	0.296481
CTCGAATGGAACGTAT-1	0.340193	0.173748	-0.0943464	0.264367	0.140985	0.196659
CTCGAGACATACGATA-1	0.4366	0.308534	0.214583	-0.0289283	0.202343	0.629654
CTCGAGATCCAAAGCA-1	0.551448	0.736096	-0.126954	0.678637	0.389803	0.380378
CTCGAGGCAAGTTTCA-1	0.568086	0.470551	0.393997	0.253766	0.616978	0.658449
CTCGAGGTCGAACAGT-1	0.508755	0.354236	0.18342	0.535789	0.284223	0.360972
CTCGATATTTGCGAGC-1	0.822495	0.574782	-0.0947735	0.572902	-0.0277367	0.343727
CTCGCACCTATATAGT-1	0.871406	0.688342	0.41542	0.806872	0.550384	0.686521
CTCGCATTGCATAGCC-1	0.0910505	0.350557	0.458588	-0.00148895	0.251707	0.540247
CTCGCCGAATGTAGGG-1	0.189955	0.149389	-0.0581827	0.0955002	-0.0822054	0.10476
CTCGGGCATCGTCGGG-1	0.698239	0.61627	-0.0709078	0.672466	0.481614	0.687649
CTCGGGTTCTCTGGCC-1	0.962795	0.855104	0.880979	0.848646	0.837836	0.915229
CTCGGTACCACTGCTC-1	0.680909	0.459522	-0.0592575	0.818279	0.2672	0.299015
CTCGGTCCGTAGCCTG-1	0.768256	0.647718	-0.0746588	0.875303	0.552176	0.682592
CTCGGTTGTCGGCCCT-1	0.846557	0.400822	0.0965234	0.428879	0.375691	0.483651
CTCGTCGAGGGCTCAT-1	0.117966	-0.0306305	-0.0186487	-0.131882	0.155995	0.161964
CTCGTTTCTAATGTTT-1	0.879056	0.623346	0.567245	0.604317	0.213442	0.442729
CTCTAATGCATTGATC-1	0.515948	0.222171	0.630137	0.560698	-0.000572138	0.248833
CTCTACACTGGCGATT-1	0.184844	0.497918	0.868968	0.182554	0.658542	0.480098
CTCTATTTGGCTGCAG-1	0.653512	0.568888	-0.10611	0.572084	0.32696	0.308273
CTCTCACAATCGATGA-1	0.756684	0.537874	0.482092	0.76303	0.268199	0.438454
CTCTCGATGTGCGCCT-1	0.302665	0.0896346	-0.170904	0.247729	-0.0394802	0.14689
CTCTCTAACTGCCTAG-1	0.894032	0.563224	0.152842	0.65271	0.29656	0.547261
CTCTGCAGGCATTCTT-1	0.318555	0.0655692	0.301927	0.0554937	0.490057	0.134405
CTCTGCGAAGCAAGCA-1	0.421266	0.380865	-0.0465049	0.684295	0.377939	0.338615
CTCTGGACGCCTGGTG-1	0.66892	0.539883	0.870086	0.438637	0.33858	0.308885
CTCTGTGCCTGCTATG-1	0.961616	0.896546	0.916088	0.899068	0.695112	0.923006
CTCTGTTTGAGGATTC-1	0.845565	0.633044	0.610911	0.833355	0.141896	0.72075
CTCTTCTATTGACTGG-1	0.827414	0.800953	0.818191	0.795465	0.786136	0.828889
CTCTTCTGGAAGTTAG-1	-0.0131018	-0.0428134	0.500951	-0.00948748	0.200379	0.0727085
CTCTTGTCCCGCTTGG-1	0.248504	0.181509	-0.0779521	0.284391	0.0824893	0.0399521
CTGAAAGAGATCCGAC-1	0.703986	0.645444	0.639598	0.625389	0.779784	0.711984
CTGAATCCGAGACCTC-1	0.85704	0.632272	0.607142	0.803454	0.466327	0.454643
CTGAATTTATTGCCAG-1	0.641982	0.49382	0.0892756	0.489084	-0.00201523	0.417
CTGACTGCGCAGCTCG-1	0.79617	0.526374	0.301221	0.881422	0.372199	0.405517
CTGAGCAAGTAACAAG-1	0.586701	0.324061	0.423537	0.213209	0.350229	0.481675
CTGATAGTGTATCTCA-1	0.457373	0.148422	0.526388	0.163152	0.594215	0.499451
CTGATCCCTTTATGCA-1	0.291079	0.260817	0.588644	0.255931	0.178955	0.130511
CTGCAAATGGGCTCCA-1	0.747032	0.631199	-0.0996362	0.630041	0.397956	0.710096
CTGCACAACTACATAT-1	0.0503725	-0.0363058	0.0314383	0.0093636	0.189419	-0.038452
CTGCACCTGGAACCGC-1	0.811869	0.590032	0.125985	0.756408	0.141649	0.750855
CTGCACTCCAGTACAG-1	0.327303	0.252298	0.560603	0.315714	0.487446	0.247511
CTGCCAAGGTTGGAAG-1	0.9757	0.833583	0.972928	0.935607	0.968315	0.803882
CTGCCATGCATCACAT-1	0.731125	0.646751	0.318412	0.574609	0.185805	0.651653
CTGCCCACGAAGCGTT-1	0.922288	0.401698	0.884105	0.0757694	0.0903692	0.757071
CTGCCTAGCCACCAAG-1	0.323482	0.126268	0.0803278	0.246533	0.3113	0.327904
CTGCCTTTAATACCTT-1	0.898149	0.830782	0.823412	0.804796	0.577166	0.868535
CTGCGGGTGAAATGTT-1	0.630559	0.633435	0.877486	0.197104	0.447967	0.94741
CTGCGGTAGTCACGTG-1	0.268641	0.109251	0.447072	0.47743	0.0386964	0.145525
CTGCGTTACGATATAA-1	0.786342	0.691181	0.721917	0.652738	0.398371	0.763329
CTGCTGAGGCCACGAA-1	0.355984	0.320577	0.38996	0.514094	-0.0838491	0.176857
CTGCTTGGCGATAGCT-1	0.58546	0.336139	0.249202	0.334717	0.245094	0.313898
CTGCTTTATGTCCGCG-1	0.658659	0.419029	-0.10387	0.524874	0.0917787	0.194213
CTGGAAATGGATGCTT-1	0.906375	0.768284	0.872035	0.838889	0.672397	0.724894
CTGGAAGACACGGTGG-1	0.642332	0.574389	0.25235	0.297456	0.303153	0.338554
CTGGACGCAGTCCGGC-1	0.417605	0.0105166	-0.112903	0.130986	0.027218	0.210506
CTGGATTTACACTTGA-1	0.85806	0.674978	0.593402	0.546896	0.56994	0.454272
CTGGCATCCGAATGAG-1	0.844434	0.581667	-0.0590635	0.154547	0.133644	0.966812
CTGGCGACATAAGTCC-1	0.570334	0.380003	0.0313942	0.658175	-0.173985	0.341453
CTGGCGCACAGGTCTG-1	0.832962	0.561779	0.66227	0.797279	0.781873	0.692975
CTGGCGGGAATAAGTA-1	0.450406	0.158228	0.537854	0.231005	0.611971	0.431188
CTGGCTCCTGCGGGAT-1	-0.0330936	-0.0526914	-0.135755	-0.0295731	-0.0502717	-0.0556333
CTGGCTGATTCATCCT-1	0.111947	0.152904	-0.0719117	-0.0353321	-0.0469021	0.115309
CTGGCTGCTAACGTAA-1	-0.0456141	-0.0775543	-0.0572508	-0.0721502	-0.00180541	-0.0583261
CTGGCTGGTTGTCAGT-1	0.0746915	0.014007	-0.14218	0.156962	-0.0190788	-0.0430353
CTGGGATAAATAATGG-1	0.698194	0.544673	-0.0690987	0.893634	0.379187	0.389511
CTGGGATCGCCCAGAT-1	0.846941	0.726347	-0.123811	0.824418	0.428221	0.762772
CTGGGCACTAGTCGGA-1	0.470752	0.203854	-0.121008	0.340177	0.00906536	0.414158
CTGGGCCTGCTATATC-1	0.553315	0.313442	-0.104081	0.220604	0.555429	0.400891
CTGGGCGGCCAAATGT-1	0.242311	0.123976	-0.106784	0.297271	0.204226	0.164147
CTGGGCTATCCTTTGG-1	0.774541	0.531542	-0.14453	0.643426	-0.0823776	0.624437
CTGGGTAGGCAGTTAA-1	0.818568	0.563308	-0.0978881	0.896962	0.372019	0.420931
CTGGGTTGAGTTAAAG-1	-0.103151	-0.115804	0.0177143	-0.083886	-0.00620309	0.0432123
CTGGTAACACATAGAA-1	0.929	0.690222	-0.103835	0.738297	0.393395	0.513932
CTGGTAACGAGCTCTT-1	0.925181	0.657192	0.741142	0.795476	0.337962	0.570269
CTGGTCATTCCAATCC-1	0.0994066	0.67692	0.2799	-0.0140361	0.326988	0.69574
CTGGTCCTAACTTGGC-1	0.552592	0.405929	0.167839	0.608581	0.275443	0.403358
CTGGTGAATGGGCCTA-1	0.292453	0.0586693	0.352612	0.0722958	0.0806977	0.384775
CTGGTTCAACGCATCA-1	0.453672	0.527335	0.757651	0.00526464	0.435978	0.712058
CTGGTTTCGAGCAAGA-1	0.313933	0.201423	-0.124678	0.221373	0.247731	0.135776
CTGTACTTCTTAGCAT-1	0.594804	0.483464	0.635694	0.590175	0.0046851	0.277401
CTGTAGCCATCTCACT-1	0.201835	0.0893932	-0.044245	0.218228	0.0820788	0.0852593
CTGTATGGTGTAGAAA-1	0.577855	0.508262	0.892048	0.294066	0.711386	0.724425
CTGTCAAATGGCTCGG-1	0.82	0.570047	0.289409	0.848985	0.308439	0.564987
CTGTCACGCCAGGCGC-1	0.577973	0.0736592	-0.102948	0.279066	-0.0602792	0.513511
CTGTGCAGGGTAGGTC-1	0.937853	0.663486	0.901918	0.820506	0.735951	0.618297
CTGTTACCCAATCTAG-1	0.615876	0.508136	0.541184	0.808452	0.729349	0.363944
CTGTTCACTGCCTGTG-1	0.0824598	0.147349	0.358569	0.48141	0.0109303	0.238825
CTGTTCATCTCACGGG-1	0.949383	0.840953	0.914531	0.890305	0.490906	0.923261
CTGTTGTTCAGTCGTA-1	0.638025	0.146327	0.802839	0.0502428	0.718866	0.794593
CTTAAATAAGACCCAT-1	0.949358	0.665265	0.997601	0.0684372	0.335501	0.951171
CTTAACTTCGAAGTAC-1	0.493497	0.11193	0.136162	0.290434	0.149857	0.337491
CTTAAGCAGCGAGCCG-1	0.436031	-0.0541562	-0.052695	-1.67799e-17	0.0235084	0.420739
CTTACACGGTATTCCA-1	0.96516	0.920831	0.965147	0.954353	0.974179	0.964152
CTTACACTGGGAAATA-1	0.772798	0.485575	-0.171218	0.727265	0.550429	0.650827
CTTAGCCCGGATAGTG-1	0.979716	0.797521	0.995866	0.129282	0.944822	0.939735
CTTAGCCTTCCACATG-1	0.786711	0.689384	0.611489	0.86905	0.591696	0.514928
CTTAGGTATAGACCAG-1	0.418538	0.0680868	0.627461	-0.0672386	0.471732	0.556215
CTTAGTAGGCCTACAG-1	0.770058	0.492483	-0.0916737	0.735758	0.400389	0.381732
CTTAGTTGAGGAATCG-1	0.0402442	0.0244883	-0.116986	0.146225	-0.0105415	-0.0521074
CTTATGCGCTCAGGGC-1	0.132917	0.0451343	0.115764	-0.00735748	0.131651	0.170718
CTTATGTTGACTACCA-1	0.250361	0.0997494	0.407624	0.117395	0.308577	0.264835
CTTCAACTCCACTTGG-1	0.430882	0.379987	0.19193	0.337296	0.189796	0.343556
CTTCAGTGGTCGCCTA-1	0.756181	0.522899	0.493252	0.110637	0.200811	0.869005
CTTCATAGCTCAAGAA-1	0.893554	0.847698	0.823851	0.810719	0.462849	0.876788
CTTCATTGTCAGTGGA-1	0.64547	0.463273	0.563578	0.557627	0.475241	0.283734
CTTCCTGCATATTTAC-1	0.848294	0.696034	0.621315	0.707335	0.162382	0.592367
CTTCGTAGATAGGTGA-1	0.517425	0.394558	0.627136	0.646559	0.152248	0.27282
CTTCTATGTTGAAGTA-1	0.514266	0.295184	-0.0747958	0.287271	0.696825	0.677544
CTTCTGGGCGTACCTA-1	-0.0464582	-0.00459613	-0.0772582	0.0246567	0.145916	-0.0406974
CTTCTTACGTCGTATA-1	0.932656	0.833607	0.901286	0.926682	0.47162	0.885448
CTTGACCCGAAAGATA-1	0.787856	0.688946	0.718736	0.697295	0.729235	0.733566
CTTGAGGTTATCCCGA-1	-0.0577365	-0.0980761	-0.0875625	-0.0742742	-0.0781304	-0.0573197
CTTGAGTTAGGGTAAT-1	0.294216	0.0894096	-0.0891243	0.394553	-0.106978	0.0484539
CTTGCAACCGCCTCCT-1	0.987095	0.891845	0.998962	0.528092	0.998391	0.986102
CTTGCCCAGGCTCTAC-1	0.676	0.673186	0.388228	0.448983	0.226398	0.751694
CTTGGCCAAGCTGGGA-1	0.490941	0.464358	0.0839362	0.185372	0.306629	0.405505
CTTGTACTTGTTGACT-1	0.163839	0.150772	-0.0430708	0.433213	0.380689	0.224743
CTTGTCAACATTCGAG-1	-0.0542562	-0.0894509	0.325049	-0.0191056	-0.177015	-0.0712143
CTTGTCGTACGTGTCA-1	0.228159	0.0517991	-0.0840349	0.00189876	0.211984	0.239482
CTTGTGAGTCTTTGAC-1	0.74252	0.357782	0.354654	0.113665	0.525505	0.738141
CTTGTGCTCACCGATT-1	0.817209	0.585074	0.43729	0.769597	-0.122685	0.467265
CTTGTTGCTGAGTCAA-1	0.785312	0.586562	0.831337	0.789258	0.237298	0.446277
CTTGTTTATGTAGCCA-1	0.174145	0.164516	-0.0862688	0.143998	0.0565318	0.0921641
CTTTAACTTTCAAAGG-1	0.651288	0.51604	0.0947413	0.846599	0.366301	0.391604
CTTTAATATTGGTCGA-1	0.0596538	-0.0275123	-0.0869131	0.100196	0.0697292	-0.0396592
CTTTACCGAATAGTAG-1	0.578613	0.396103	0.0900721	0.41745	0.249989	0.288643
CTTTAGGAACACTGTT-1	0.776932	0.535525	-0.00332625	0.830728	0.00314828	0.496533
CTTTAGTGCTATTATT-1	0.734963	0.660112	0.460485	0.438937	-0.00428061	0.777393
CTTTCTGTGCGGGCTT-1	0.0100838	-0.00563543	-0.00199894	0.0745856	-0.0484131	-0.055207
CTTTGAAACATATTCC-1	0.162012	-0.0719058	-0.117727	-0.016734	-0.117394	0.0946894
CTTTGGCGCTTTATAC-1	0.738427	0.397992	0.746566	0.0202466	0.473748	0.756214
CTTTGGCTTTAGTAAA-1	0.996021	0.957814	0.98772	0.96832	0.831607	0.996341
CTTTGGGATTGTTGCA-1	0.12824	-0.0817711	0.298143	0.126935	0.000154475	-0.00823319
CTTTGTCGAATGCTCC-1	0.858389	0.54143	0.9818	0.0474052	0.201581	0.787233
GAAACAGATGACCACC-1	0.402893	0.221932	-0.121352	0.474842	-0.146911	0.0865213
GAAACAGCCATGCAGT-1	0.406492	0.180167	-0.0878619	0.526173	-0.164078	0.324617
GAAACATAGGAAACAG-1	0.304819	0.478564	0.924168	0.0170755	0.813287	0.727161
GAAACCATGGTGCGCT-1	0.594361	0.278515	0.934125	0.71524	0.0622977	0.326988
GAAACCGAATTACCTT-1	0.691214	0.561429	0.906764	0.724029	0.161496	0.536288
GAAACTCGTGCGATGC-1	0.49729	0.535558	0.180478	0.0984404	0.538688	0.653072
GAAACTCTAATGAAGG-1	0.453945	0.155918	-0.0965487	0.481422	0.223658	0.356066
GAAAGCAGTGCACTTT-1	0.370791	0.335373	0.17821	0.27903	0.314551	0.097172
GAAAGCCCTTTGGACC-1	0.434831	0.34345	0.263561	0.179424	0.293325	0.586956
GAAAGTGACTAACTGC-1	0.388393	0.424992	0.798565	0.243249	0.862737	0.807266
GAAATACCTGCTGGCT-1	0.227173	0.0496798	-0.0472497	0.200062	0.157358	0.0658449
GAAATACTAAACGTTT-1	0.112985	0.294975	-0.084552	0.245899	0.212364	0.18417
GAAATATCACCATCAG-1	0.734109	0.521302	0.485314	0.469873	0.186089	0.64211
GAAATATGCTTGAATG-1	0.762709	0.585497	-0.0352654	0.659203	0.119116	0.421824
GAAATCGCGCGCAACT-1	0.707267	0.629526	0.644193	0.62353	0.70973	0.734044
GAAATGGCGGTGTTAG-1	0.958226	0.783683	0.731104	0.736173	0.752301	0.915817
GAAATGGGATGTAAAC-1	0.946366	0.500302	0.858072	-0.0100586	0.762022	0.452816
GAAATTAGCACGGATA-1	0.401859	0.273475	-0.0241649	0.266468	0.108499	0.0915225
GAAATTCACATCGCTG-1	0.687676	0.498626	0.489645	0.638584	0.0938656	0.564224
GAAATTGTCTCTATAA-1	0.819972	0.707942	0.685727	0.548839	0.582467	0.718804
GAACACACATCAACCA-1	0.192906	0.145465	0.333032	0.458982	0.150478	0.196014
GAACAGATTACTAAAT-1	-0.0644574	-0.0713995	0.171107	-0.0737904	0.0547166	-0.115358
GAACCATCTGGGAGAC-1	0.447551	0.288211	-0.0976367	0.390837	0.139598	0.197548
GAACCCTCTGTGTTCT-1	-0.0757245	-0.0972148	-0.056956	-0.0705667	-0.0454291	-0.108368
GAACCTCGACCTACAC-1	0.196328	0.364312	0.0348776	-0.0905621	0.422169	0.655951
GAACGACCGAATGATA-1	0.910523	0.7461	0.823451	0.839616	0.13967	0.841917
GAACGTCTCATGGTCG-1	0.791691	0.584725	-0.104009	0.725071	0.257123	0.688298
GAACGTTAGGAAGACG-1	0.212286	0.216474	0.270586	0.1238	0.408259	0.392504
GAACTTAGCGCCCGGT-1	0.687931	0.477112	-0.140939	0.577138	0.453403	0.488058
GAAGAAACGATATTGT-1	0.316001	0.100217	0.364095	0.0120042	0.738963	0.372175
GAAGAACGGTGCAGGT-1	0.935993	0.830353	0.924173	0.923826	0.714089	0.847627
GAAGACTTCAATGCCG-1	0.00684147	-0.0748953	-0.0854469	0.0352767	-0.126927	0.209379
GAAGCAAGGCAATGTT-1	0.569083	0.527823	0.280227	0.261631	0.429586	0.642831
GAAGCCACTGATTATG-1	0.791737	0.660944	0.810854	0.525615	0.28438	0.488236
GAAGCCTGCACATTCC-1	0.511573	0.559683	0.563648	0.199385	0.247839	0.427295
GAAGCGTGAGGAATTT-1	0.534501	0.390162	-0.075157	0.538086	0.0883146	0.147788
GAAGCTCGGACCCGTC-1	0.89305	0.612697	-0.0543055	0.8082	0.391298	0.64896
GAAGCTTGCTGACCGC-1	-0.0310373	0.399731	-0.0575086	0.343523	-0.0693019	0.403976
GAAGTCAGTTGCACTA-1	0.181472	-0.0380455	0.683849	0.205203	0.0587806	-0.0567412
GAAGTCTCCCTAGCGA-1	0.853472	0.569397	0.163235	0.695563	0.309517	0.480071
GAAGTGATTTATCGTG-1	0.322857	0.299473	0.76295	0.311853	0.28275	0.113856
GAAGTGCTGGATAGCT-1	0.857034	0.699386	0.208028	0.892667	0.502091	0.781597
GAAGTTTCCACTCAAT-1	0.553159	0.452666	0.614438	0.520236	0.148977	0.26892
GAATAGACGCGACCCA-1	0.476282	0.26223	-0.075072	0.178631	0.00682042	0.100948
GAATAGCCCTGCGGTC-1	0.608488	0.315327	-0.131956	0.423554	0.18407	0.197262
GAATAGTGCTCGATTA-1	0.545657	0.237272	0.802286	0.0774434	0.46212	0.59017
GAATATTCGGAGTCCC-1	0.4076	0.273309	-0.0744847	0.391393	0.119777	0.216764
GAATCGCCGGACACGG-1	0.863446	0.820794	0.788479	0.768957	0.83822	0.86856
GAATCTATACTCGGAC-1	0.425316	0.286457	-0.0506227	0.457001	0.000111914	0.220217
GAATCTGAACATTCTC-1	0.446528	0.516024	-0.0889125	0.231799	-0.0289577	0.632368
GAATGCCGAAATGACC-1	0.800862	0.822139	0.223397	-0.0120402	0.907494	0.949229
GAATGCGAATCGGTTC-1	0.561408	0.334152	-0.00329977	0.222882	0.0198804	0.122354
GAATGGGCTTATCGAC-1	0.982269	0.755278	0.995665	0.100585	0.670747	0.950927
GAATGTATGGCAGGTC-1	0.844709	0.738704	0.791264	0.765508	0.547129	0.792576
GAATGTGGTCCGGATT-1	0.655562	0.349856	0.0115888	0.777126	0.0889721	0.283626
GAATGTTGGGTAATCT-1	0.783068	0.643617	0.187642	0.899396	0.896935	0.455954
GAATTATAGTGAAAGG-1	0.741686	0.513871	-0.0756235	0.692222	0.00434629	0.304315
GAATTCACCCGGGTGT-1	0.776771	0.649115	0.117068	0.897307	0.120054	0.574775
GAATTTCTCGCTGCAG-1	0.77656	0.762955	0.796154	0.783234	0.447582	0.911566
GACAAACATATGCAGG-1	0.873519	0.784608	0.698569	0.681412	0.683504	0.7864
GACAACGACCATTGAA-1	0.724488	0.528787	0.441499	0.876018	0.197745	0.396831
GACAACGCAGCTTACG-1	0.248978	0.191566	-0.0705559	0.580999	0.100042	0.261978
GACACAAGGGAAGAAA-1	0.848223	0.66293	0.0594793	0.692762	0.244453	0.807926
GACACGAGTTAGAGGA-1	-0.140678	-0.154921	-0.0905061	-0.125979	0.285837	-0.0508341
GACACTGAGTTCAGTG-1	0.583865	0.513742	-0.0830455	0.606278	0.463051	0.239317
GACAGATTTCTGGCTC-1	0.436457	0.517691	0.254703	-0.0314368	0.554238	0.516051
GACAGCCAGACCTGAC-1	0.860176	0.687585	0.97506	0.922325	0.414214	0.465138
GACAGGCACACACTAT-1	0.78474	0.638115	-0.109196	0.833792	0.270637	0.681611
GACATACTGTCGCAGA-1	0.76009	0.26623	0.817113	0.0819891	0.0192472	0.352397
GACATCGATTTATAAC-1	0.354301	0.247106	0.302917	0.271319	0.0108488	0.132566
GACATTTCGCCCAGCC-1	0.172836	0.183899	-0.0838473	0.366848	0.0218274	0.0955889
GACCAGAGCCCTGTAG-1	0.774041	0.587934	-0.047191	0.890484	0.599931	0.804541
GACCAGGTCATTCATA-1	0.7262	0.619301	0.517171	0.583675	0.32377	0.677695
GACCCAATTATGATAC-1	0.899062	0.778153	-0.114789	0.900243	0.328748	0.707022
GACCCGTCGCCGGCTA-1	0.330285	0.161884	0.140099	0.331181	0.44162	0.163673
GACCGACTGAAGCGTC-1	0.707109	0.647974	0.837515	0.211359	0.671202	0.812436
GACCGATTAAATATGT-1	0.791054	0.268631	0.761993	-0.0250163	0.695549	0.187154
GACCGTCAGGTCGTGA-1	0.47922	0.219513	-0.15185	0.515312	0.342637	0.2554
GACCGTGCTGACGGTG-1	0.781362	0.623743	0.660989	0.777127	-0.05385	0.445286
GACGACGATCCGCGTT-1	0.653363	0.365395	-0.158526	0.456639	0.258972	0.485108
GACGATATCACTGGGT-1	0.676441	0.287405	0.696545	0.241223	0.0736531	0.391594
GACGCCGTAAAGGCTA-1	0.448074	0.335863	0.0594631	0.34349	-0.152967	0.14664
GACGCCTGTTGCAGGG-1	0.402375	0.19787	-0.147757	0.342396	0.0533951	0.181448
GACGCTTGCTTCTAAA-1	0.756324	0.632181	0.822587	0.555333	0.117701	0.587912
GACGGACCGCGTTCCT-1	0.667778	0.561389	0.617072	0.493909	0.232597	0.558566
GACGGGATGTCTTATG-1	0.281016	-0.0608808	-0.0669359	-0.0323374	-0.0633445	-0.0666305
GACGGTCAATAGAAGC-1	0.681409	0.344299	-0.0954003	0.707966	0.0729431	0.208189
GACGTGAGACTCCATG-1	0.528189	0.205848	-0.0109518	0.215229	0.455155	0.380528
GACGTGTAGGGATTAT-1	0.824554	0.902106	-0.0520667	1.47376e-17	0.302444	0.966118
GACGTTGCTCGGCGGC-1	0.690562	0.667659	0.0356379	0.646733	0.602398	0.437782
GACTAACACAGCACCT-1	0.310669	0.196937	-0.153903	0.232052	0.0867544	0.212764
GACTAAGATCATGCAC-1	-0.0191248	0.2603	-0.092366	0.486532	0.231695	0.309683
GACTAAGTAGGCTCAC-1	-0.025261	0.51952	-0.0291366	0.332987	-0.082481	0.463872
GACTACAAAGCGGTGG-1	0.789743	0.680226	-0.0602308	0.856978	0.311161	0.722158
GACTACAATTGCTCGT-1	0.397486	0.29107	-0.0396214	0.422388	0.206462	0.423276
GACTCCCAGAATAAGG-1	0.57521	0.347296	0.941509	0.801006	0.0587977	0.365828
GACTCCTTCCAATTGA-1	0.004451	0.0785801	0.336296	0.0413671	0.238619	0.454467
GACTCGCGGGAATGAC-1	0.820921	0.606646	0.380755	0.848622	0.23699	0.474432
GACTCGGTCGGCGGAT-1	0.506613	0.312235	-0.0638345	0.575934	0.298968	0.213834
GACTGATTGGTCACAA-1	0.774546	0.557387	0.149537	0.60359	0.234832	0.63896
GACTGCAAATCGAGCT-1	0.799613	0.744152	0.88351	0.405513	0.165209	0.512495
GACTGCACCAGCCCAG-1	0.614378	0.410029	-0.112501	0.567564	0.269966	0.168958
GACTGCGGCACGTGTA-1	0.547082	0.673216	-0.0791886	0.00677304	0.637854	0.781996
GACTGCTGGTGAGAAA-1	0.0797541	0.0502608	-0.159029	0.326623	-0.203346	-0.0617415
GACTGGGCGCCGCAAC-1	0.40724	0.25314	0.865115	0.470406	0.163929	0.249078
GAGAATCTCACGATCA-1	0.737981	0.665394	0.0771765	0.538959	-0.0878467	0.524005
GAGACCCTGCAACGCC-1	0.670793	0.429505	0.011003	0.615284	-0.0626808	0.466154
GAGACTGATGGGTAGA-1	0.917929	0.697814	0.837472	0.554426	0.795952	0.949088
GAGACTTCGCGACCGA-1	0.115643	0.0419033	0.545461	0.08377	0.39954	-0.0408684
GAGAGCGCAGTCCCTG-1	0.926818	0.240645	-0.103436	0.0594985	-0.0331598	0.69152
GAGAGGGCGCGAGGTT-1	0.87206	0.515965	0.497862	0.315857	0.367684	0.665223
GAGAGGTGCATTCTGG-1	0.619435	0.253256	-0.0704376	0.0529201	0.212308	0.45303
GAGATCTGCTTGGCAT-1	0.724273	0.59047	0.414977	0.863057	0.180519	0.737564
GAGATCTGTCACTCCG-1	0.744296	0.631139	0.36459	0.663498	0.19078	0.584387
GAGATCTTCCATGACA-1	0.846856	0.617817	-0.0719923	0.862136	0.0691998	0.572248
GAGATGGGAGTCGACA-1	0.556644	0.494527	-0.078298	0.315329	0.263357	0.277289
GAGCACCTGTGTCCAG-1	0.476032	0.393439	0.0960095	0.264268	0.249907	0.304154
GAGCATCAACAACTTG-1	0.859934	0.727724	0.83894	0.821939	0.619074	0.826261
GAGCATCATCCCTGGG-1	0.94956	0.927298	0.916838	0.899653	0.752458	0.946832
GAGCCACGGTAGTAGG-1	0.332092	0.109607	-0.122563	0.171425	0.0725062	0.256693
GAGCCGAGCGTTTATT-1	0.743362	0.348142	0.548781	0.767844	0.308036	0.463568
GAGCGAGGGAGTACCG-1	0.671336	0.327951	0.316886	0.478196	0.256779	0.443246
GAGCGCGCACGAGTAG-1	0.31156	0.0708525	-0.0603179	0.207455	0.0847805	0.16342
GAGCGCTGTTAGGTAA-1	0.538018	0.601181	0.793058	0.228198	0.718174	0.772216
GAGCTAAGGGCATATC-1	0.433289	0.275983	0.00910446	0.586845	0.198276	0.165145
GAGCTCTCGGACCTAA-1	0.326602	0.301374	0.351805	0.207768	0.397708	0.846985
GAGCTGTCGTCTCGGA-1	0.885639	0.639011	0.787539	0.699846	0.203047	0.516468
GAGGAATGGAGAGGTT-1	0.629195	0.700886	0.700404	0.683883	0.486741	0.796357
GAGGAGTAATTCCTAC-1	0.792616	0.724533	0.754234	0.738884	0.757289	0.76791
GAGGCCCGACTCCGCA-1	0.697473	0.335017	0.832545	0.2407	0.942074	0.459203
GAGGCTATCAAAGTCG-1	0.956734	0.860712	0.922807	0.900502	0.444412	0.876264
GAGGGAGTCAGATCGC-1	-0.0256054	-0.0704738	-0.155943	0.0961785	0.051128	-0.0778304
GAGGGCATCGCGTATC-1	0.617954	0.41186	0.814688	0.192511	0.278813	0.911201
GAGGGCGCAGCTCTGC-1	0.859169	0.620618	0.536184	0.78266	0.356948	0.546353
GAGGGTAGTAACAAAG-1	0.989901	0.930815	0.968816	0.950525	0.470707	0.90748
GAGGTACATCCATCTT-1	0.772869	0.679531	0.725787	0.682995	0.391575	0.717425
GAGGTCCCAAAGATCT-1	0.497105	0.606085	-0.0470694	0.418158	0.0341658	0.417548
GAGGTCTTAGTGGGTC-1	0.415825	0.399412	-0.149649	0.379811	0.224027	0.221218
GAGTAAGGCCACGGGA-1	0.149877	0.0680313	0.16314	0.117293	-0.0793044	0.102594
GAGTACGGGTATACAA-1	0.667628	0.483287	0.383991	0.599053	0.368748	0.547351
GAGTAGATACTAGTTG-1	0.191641	0.137504	0.0158793	0.033405	-0.0268198	0.10039
GAGTATACCCTAATCA-1	0.16491	0.375214	-0.0868068	0.141419	0.400518	0.253659
GAGTATGCCCGCCTTG-1	0.289949	0.126605	0.273861	0.224605	0.513298	0.116803
GAGTATGCGCGTGCAT-1	0.4749	0.387766	-0.102105	0.393078	-0.0793371	0.142748
GAGTCAGACCAGAATC-1	0.079898	0.0592602	0.115117	0.0897255	0.230961	0.0743851
GAGTCCGCTTACCGGA-1	0.833868	0.61886	0.875432	0.840819	-0.0496317	0.428646
GAGTCGACAGACCCTC-1	0.945825	0.643481	0.982483	0.0356097	0.848441	0.870754
GAGTGTGCGGTACCCA-1	0.358043	0.277238	0.184204	0.234864	0.323259	0.236424
GAGTTGATGGCAATTT-1	0.875659	0.701854	-0.0622063	0.866746	0.34015	0.689575
GATAAATCGGTGGATG-1	0.613828	0.523882	-0.100833	0.47578	0.34508	0.454936
GATAACTCGCACTGTG-1	0.62989	0.333745	-0.0894781	0.785104	0.459682	0.315577
GATAAGGCAGATGCAA-1	0.145774	-0.0994031	0.576318	-0.108571	0.377099	0.337457
GATACGATGGGAGTCA-1	0.153984	0.0212323	0.0751314	0.141476	-0.0401067	-0.0454104
GATAGAACCCGCTAGG-1	0.869004	0.685623	0.672987	0.616929	0.594184	0.57657
GATAGGTAACGTTGAC-1	0.882896	0.751692	0.415984	0.762749	0.401977	0.514051
GATAGTGCGAGTAAGT-1	0.550004	0.302376	0.448312	0.239713	0.362674	0.371606
GATATCAAGCAGGAGC-1	0.629386	0.0713666	-0.0690851	-0.0424498	0.00710924	0.184906
GATATCTCATGCAATA-1	0.367418	0.332119	-0.0833265	0.614178	0.14389	0.311788
GATATGAGACACTAAC-1	0.876177	0.715797	0.507706	0.912509	0.400518	0.518814
GATATGCGGTAGCCAA-1	0.560525	0.38179	0.132854	0.514287	0.310451	0.316018
GATATGGATTACGCGG-1	0.811578	0.504984	0.556408	0.245628	0.427169	0.826916
GATATTGAGATTGGCG-1	0.700871	0.395242	0.111475	0.467458	0.163549	0.247656
GATATTTCCTACATGG-1	0.554006	0.330981	0.120281	0.543303	0.000710383	0.244221
GATCAACATAAAGGGA-1	0.0889036	0.168184	-0.0803048	0.0778661	0.223949	0.0744328
GATCATTCCAAACATT-1	0.903373	0.762312	0.658638	0.660162	0.558233	0.823712
GATCCCTTTATACTGC-1	0.897865	0.683202	0.593318	0.862898	0.121701	0.727337
GATCCGGGAATTAACA-1	0.678907	0.435905	0.00708904	0.778722	0.371169	0.457286
GATCCTAAATCGGGAC-1	0.784757	0.660343	0.676454	0.788033	0.755149	0.668126
GATCCTCGACACTGGC-1	0.590251	0.513315	-0.107612	0.43266	0.250512	0.454694
GATCCTCTTGCGCTTA-1	0.122051	0.0156397	-0.1373	0.0799007	0.382573	0.0342867
GATCGACACTATCTGA-1	0.617919	0.635523	0.556191	0.541423	0.65417	0.650996
GATCGCGGGCTCTCCA-1	0.864175	0.743285	0.512193	0.577676	0.0703	0.842967
GATCGCTATATCTCAG-1	0.967108	0.812163	0.459556	0.913498	0.196042	0.829576
GATCGCTGTGGTGCGT-1	0.905073	0.1135	0.214159	-0.000779214	0.155699	0.18072
GATCGGATAGAACCAT-1	0.824457	0.492618	0.264766	0.419997	0.417372	0.736687
GATCGGCGATAAGTCG-1	0.722568	0.633364	0.689732	-0.0512689	0.723769	0.797919
GATCGGTGGCCATAAC-1	0.748224	0.513846	-0.0123157	0.52996	0.163078	0.408336
GATCGTGACTGATATC-1	0.909384	0.791703	0.927474	0.885545	0.315354	0.908111
GATCTAACCGTATTCA-1	0.647909	0.345008	-0.0874752	0.0702286	0.0675282	0.166768
GATCTGCTATCTAAGG-1	0.253552	0.143071	0.107365	0.0488127	-0.0840129	0.237733
GATCTTCATTGTCCTC-1	0.592285	0.419534	0.539375	0.351207	0.274515	0.344083
GATCTTGGAGGGCATA-1	0.762994	0.634747	0.346874	0.84053	0.448487	0.523664
GATCTTTGCAGGGTAT-1	0.8719	0.780896	0.861685	0.448422	0.483854	0.723569
GATGACAAGTAGGGCA-1	0.85598	0.270039	0.167396	0.311202	0.772747	0.225311
GATGACGATGATCGCG-1	0.832027	0.644773	0.895891	0.60454	0.312162	0.528982
GATGATTTGAAACTGG-1	0.174423	0.051489	0.323825	0.140951	0.222414	0.246288
GATGCCACACTACAGC-1	0.52492	0.19855	0.0344823	0.188697	0.446632	0.460454
GATGCCAGCAGAAGGC-1	0.868166	0.798071	0.790424	0.00285819	0.691835	0.923111
GATGCCTTCTGCGGCA-1	0.87817	0.403248	0.519592	0.0803508	0.694675	0.79948
GATGCGAATGGTATTA-1	0.944164	0.669948	0.663636	0.0367229	0.797266	0.779363
GATGCGTCCTGCATTC-1	0.418714	0.375944	0.0586883	0.362112	0.305149	0.633557
GATGCTACAAGCGCCT-1	0.697077	0.547279	-0.00167221	0.796242	0.201987	0.672313
GATGCTGTATTTCATC-1	0.692662	0.382398	0.42922	0.843471	0.197427	0.279828
GATGGCGCACACATTA-1	0.420099	0.419805	0.765759	0.257427	0.493846	0.634205
GATGGTGCCCTAGGCA-1	0.641833	0.246532	0.137253	0.29095	0.126802	0.665537
GATGTAACGAACCACC-1	0.839538	0.649873	0.395369	0.644515	0.692107	0.651662
GATGTCCGGATCACAT-1	0.12354	0.197436	-0.0443708	0.104278	0.42873	0.50281
GATGTCGGTCAACTGC-1	0.86659	0.672093	0.859245	0.809295	0.423596	0.813228
GATGTGTTGTCACAAG-1	0.411136	0.190272	-0.126495	0.463606	0.0769844	0.333791
GATGTTCAATCCACGA-1	0.66983	0.567122	0.730792	0.681831	0.48559	0.326436
GATGTTTGTGCGAGAT-1	0.367722	0.397912	0.366846	0.126122	0.756959	0.489105
GATTAATCCTGGCTCA-1	0.00140729	-0.01398	-0.100528	0.00143688	-0.0418052	-0.00995393
GATTACTGAATTTGGG-1	0.937927	0.795367	0.983282	0.404293	0.3523	0.827153
GATTCCCTTGTCGCAG-1	0.942375	0.831026	0.893286	0.578562	0.699209	0.951081
GATTCCGCGTTTCCGT-1	0.53281	0.282648	0.60453	0.619723	0.188926	0.419985
GATTCCTATACGGCGC-1	0.474152	0.423211	0.103971	0.233161	0.563149	0.327236
GATTCGACGGTTCACG-1	0.818179	0.520085	0.169533	0.7823	0.440654	0.575882
GATTGACACTCTGCTC-1	0.50763	0.393109	0.255156	0.420877	-0.0226766	0.414947
GATTGCTCCAGTTGCA-1	0.981544	0.92478	0.942911	0.924321	0.54215	0.952973
GCAAACCCTACATTAT-1	0.344105	0.184594	-0.0927541	0.133254	0.124729	0.223442
GCAAACCTTGGCCATA-1	0.261392	0.198341	-0.0302372	0.153483	0.111483	0.0398243
GCAAAGGGCGTTAGCC-1	0.0900585	-0.09974	0.351505	-0.103611	0.151145	0.197434
GCAAATATTACGCTTT-1	0.99315	0.929519	0.993292	0.981351	0.489529	0.978322
GCAAATGAGGACACTT-1	0.967641	0.718866	0.9571	0.0982757	0.819397	0.946088
GCAACACACTAGAACT-1	0.251201	0.452373	0.909673	0.057864	0.419154	0.553167
GCAACCACCAGACCGG-1	0.851618	0.766694	0.774814	0.755011	0.78061	0.837478
GCAACCACGGCCGCGT-1	0.784004	0.301519	0.0433555	0.114476	0.759177	0.730908
GCAAGAATTCCTTGGC-1	0.0447345	0.019346	-0.0595844	0.0800748	-0.0310331	-0.0116333
GCAAGATGTGTTCGCG-1	0.76802	0.540686	0.786212	0.722336	0.791503	0.615457
GCAAGTGCACAGAGAA-1	0.550683	0.48858	0.793175	0.793077	0.447197	0.647645
GCAAGTGTAAAGCATG-1	0.6157	0.416654	0.598404	0.362485	0.272677	0.552581
GCACAAACCCTAGATG-1	0.424659	0.482171	0.274433	0.093594	0.4395	0.585416
GCACAACCTCGGGCGT-1	0.0198405	0.254376	0.643207	-0.0227951	0.364018	0.297865
GCACAAGTGTCGGAAG-1	0.650073	0.37892	-0.17161	0.486098	0.626529	0.655284
GCACACGCCCATGGTC-1	0.0785938	0.128423	0.0674176	-0.0698979	0.119679	0.138444
GCACGCCTACTTAGAT-1	0.612851	0.534236	0.107465	0.64917	0.0218978	0.408517
GCACTAGTCGCGCTAT-1	0.448075	0.334618	0.243335	0.43875	0.317335	0.311765
GCACTCCCACAGTCCC-1	0.942459	0.770951	0.763795	0.910588	0.559809	0.895063
GCACTGCCTACCTTTA-1	0.867195	0.70715	1	0.93889	0.163635	0.598034
GCACTGTGCAAATGTA-1	0.895795	0.432933	0.268728	0.373724	0.403772	0.741273
GCAGATCCATAAGACT-1	0.547057	0.470585	0.698201	0.233589	0.23041	0.352245
GCAGATCCTCGCAAAT-1	0.614719	0.462454	0.590843	-0.0348403	0.499781	0.622531
GCAGATTAGGGATATC-1	0.60934	0.236949	0.115629	0.578476	0.473073	0.212637
GCAGCACACAGCCCAG-1	0.628952	0.429798	-0.0594817	0.814011	0.282105	0.305065
GCAGCGGTGGGCATTA-1	0.458776	0.235465	0.291366	0.337988	0.0944614	0.267855
GCAGCTATGGACAGGT-1	0.629425	0.352564	0.581979	0.608407	0.482569	0.371327
GCAGGAACTTAGATCT-1	-0.165379	-0.109428	-0.127641	-0.0213486	0.223668	0.0966997
GCAGGACTATAGAATA-1	0.713303	0.636132	0.704781	0.234705	0.664412	0.553327
GCAGGTAGAGTATGGT-1	0.367608	0.288202	-0.035366	0.297478	0.341959	0.161392
GCATACGAGGTCTTTA-1	0.250909	0.0744288	-0.165842	0.0424871	0.197633	0.281453
GCATAGAGCACTCAGG-1	0.502121	0.319287	-0.0529051	0.604538	-0.0421673	0.274049
GCATCCCTAACTTTGA-1	0.129303	0.104095	-0.103976	0.283629	-0.0362536	0.275364
GCATGAGGGACGCGGC-1	0.922164	0.65022	0.165572	0.761823	0.079308	0.638392
GCATGGGTACTGACGC-1	0.939667	0.675545	0.430174	0.528858	0.437207	0.469907
GCATTCAAGGCAACGC-1	0.590051	0.372728	0.922795	0.753876	0.18894	0.348025
GCATTCGAAATGAACA-1	0.222797	0.561088	-0.0518222	-0.0775554	0.462357	0.588391
GCATTGACTTGCGGAA-1	0.924131	0.225136	-0.0222531	-0.0069056	-0.107483	0.716197
GCATTGTAATTCATAT-1	0.946867	0.891317	0.957775	0.930829	0.330942	0.836556
GCCAACCATTTCCGGA-1	0.511019	0.234044	-0.0825049	0.65716	-0.0860015	0.221374
GCCAAGAATACTTCTG-1	0.174932	0.416484	0.192307	0.0381289	0.0401936	0.728022
GCCAATAGGGCATCTC-1	0.904813	0.689324	0.726231	0.784673	0.201918	0.710435
GCCACAATTTAAGGAC-1	0.0550155	0.091787	-0.0603179	0.240978	0.121284	-0.0166157
GCCAGGAAAGAACACT-1	0.520772	0.121852	0.418649	-0.0202258	0.345851	0.284913
GCCAGGAGTAACCGAT-1	0.742913	0.494294	-0.108257	0.602935	-0.0650674	0.383291
GCCAGGCGTTCGCATG-1	0.171317	0.00688172	-0.106117	0.263484	-0.0045948	0.0444741
GCCATATTGCACACAG-1	0.642954	0.447145	-0.0796956	0.684553	-0.0876797	0.389211
GCCATCGAGCTGCGTG-1	-0.08225	-0.0971284	0.0116374	-0.0601056	0.604902	-0.0821637
GCCATTAGCCTCAAAC-1	0.625596	0.165079	0.67082	0.00662667	0.24906	0.536751
GCCCACCAAGGCTGTC-1	0.46982	0.392829	0.400157	0.390152	0.488981	0.643461
GCCCAGTTGGTATGCC-1	0.614354	0.526599	0.479054	0.509929	0.241959	0.674586
GCCCATGGGTGCAATG-1	0.518759	0.233157	-0.10571	0.427674	0.00595866	0.25854
GCCCGACTTCTTCCCG-1	0.992402	0.897601	-0.0410562	0.5794	0.291493	0.990019
GCCCGAGAGTCTAAAT-1	0.831264	0.688835	0.861091	0.0395219	0.624371	0.858262
GCCCGATCTGTGGTCG-1	-0.0118893	-0.111477	0.343932	-0.0383209	0.0463568	-0.102762
GCCCGATGCCCAGTTC-1	0.197139	0.250532	-0.13204	0.329047	-0.118768	0.0484114
GCCCGCGCGTAAACGG-1	0.989259	0.948518	0.961368	0.206977	0.683851	0.937459
GCCCGCGCGTTTGACA-1	0.736847	0.678446	0.502241	0.786898	0.759708	0.656051
GCCCGTAATACCTTCT-1	0.479875	0.353943	-0.0645103	0.792251	0.247136	0.272101
GCCCTAGCCGTCGCGA-1	0.0490078	0.282932	-0.0570146	-0.01591	0.423435	0.293625
GCCGAAATTCCTACGT-1	0.754116	0.566501	0.605197	0.85147	0.123068	0.40396
GCCGACCCACGACTGC-1	0.690923	0.639323	0.524853	0.515501	0.701045	0.653932
GCCGATTGGCCAAGCT-1	0.689471	0.653008	0.130183	0.582941	0.21518	0.607133
GCCGCATTAGTCCGGC-1	0.729451	0.433444	0.454399	0.362173	0.687576	0.604869
GCCGCTAGATACGCAG-1	0.424234	0.422761	-0.0766054	0.562962	-0.0235419	0.11404
GCCGCTTGTGAGAAAC-1	0.841738	0.692467	0.632195	0.876321	0.0580713	0.603191
GCCGGAAACACATCTT-1	0.496057	0.314461	0.021571	0.492746	0.246222	0.524215
GCCGGGTTAGGGTCGC-1	0.743494	0.658954	0.405318	0.556213	0.0986294	0.574137
GCCGGTCGTATCTCTC-1	0.919259	0.755615	0.68413	0.66863	0.51804	0.652341
GCCGGTTTGGGCGGAT-1	0.0686623	0.0264336	0.0138055	0.0716526	0.0589713	0.0319948
GCCTAGCGATCTGACC-1	0.312892	0.237406	-0.0980349	0.488275	0.057401	0.263673
GCCTATAGTGTCAGGG-1	0.607224	0.504724	0.1206	0.778986	-0.0761282	0.316585
GCCTATGCTGGGCCTT-1	0.709753	0.356892	-0.130969	0.365266	0.106257	0.192921
GCCTATTCCGATATAG-1	0.507651	0.642421	0.927238	0.173714	0.218602	0.928811
GCCTATTTGCTACACA-1	0.0622889	0.0252165	-0.125415	0.237866	0.0770571	0.0110875
GCCTCATCTGGAAATA-1	0.33945	0.00548312	-0.0545545	0.0936058	-0.138293	-0.0256072
GCCTCTATACATAGCA-1	-0.0435148	-0.0867714	0.0463897	-0.0457394	-0.060314	-0.0572362
GCCTGCTACACTGAGA-1	0.947913	0.714409	-0.115384	0.672089	0.376517	0.701748
GCCTTCAGCCCTACCG-1	0.580393	0.488764	0.589262	0.561865	0.542228	0.650493
GCCTTGTATATGCAGT-1	0.98331	0.673986	0.990814	0.1021	0.712574	0.782854
GCCTTTGTCAGTGGAC-1	0.966708	0.7396	0.997895	0.113082	0.484361	0.926533
GCGAAACTTAACTGGA-1	0.575255	0.312211	-0.0788918	0.648448	0.358573	0.220101
GCGAAGCCATACCCGT-1	0.657598	0.352207	0.669282	0.747347	-0.00850178	0.331818
GCGACCCAACCATCTG-1	0.356382	0.0130061	-0.0368757	-0.000504553	0.491925	0.107215
GCGACGATAGTTGTAC-1	0.828046	0.686054	0.463449	0.51038	0.70265	0.382965
GCGAGAAACGGGAGTT-1	0.339133	0.495716	-0.0784913	0.505845	-0.080961	0.161604
GCGAGAGGCCATGTAA-1	0.598179	0.330736	0.794955	0.720417	0.191569	0.33729
GCGAGGCCCGAGCAGA-1	0.460762	0.438344	-0.0561677	0.416187	-0.0390634	0.171732
GCGAGTTCTGCAAAGA-1	0.662859	0.415106	-0.118899	0.729729	0.0728486	0.286103
GCGATTCTGGAAGCAG-1	0.824403	0.514069	0.708908	0.78533	0.430319	0.822118
GCGATTGTTAACGTTA-1	0.864779	0.484823	-0.0860539	0.838824	0.175652	0.320039
GCGCAAATATATTCAA-1	0.811793	0.335377	0.0457889	0.294839	0.64746	0.316455
GCGCAAGAGCGCGCTG-1	0.443911	0.163731	-0.107578	-0.0144774	0.522549	0.125407
GCGCATCCAGTCAGCA-1	0.910823	0.707718	0.943593	0.872938	0.0084472	0.628077
GCGCCGTTCCACGATA-1	0.463401	0.530244	-0.0610918	0.391894	0.11516	0.818301
GCGCGATGGGTCAAGT-1	0.650429	0.516851	0.487149	0.528454	0.450012	0.529561
GCGCGGTCTAGTAACT-1	0.73432	0.702851	0.622337	0.506076	0.0934569	0.57402
GCGCGTCATTGGTACA-1	0.158413	0.142391	-0.0731683	0.191027	0.0836549	0.146732
GCGCTAAGTATGCATG-1	0.483726	0.246943	-0.12808	0.391831	0.153583	0.179163
GCGCTAATTGAATAGA-1	0.721178	0.484763	-0.0243785	0.753818	0.276977	0.470774
GCGCTATGCCGAGGCA-1	0.584455	0.431531	0.533192	0.672453	-0.0482234	0.313531
GCGCTGATCCAGACTC-1	0.579505	0.443734	0.41722	0.658456	0.563649	0.420825
GCGCTGCTTTGCATTT-1	0.67753	0.453206	0.0373624	0.728671	0.114916	0.424285
GCGGACCGCGTTGTGG-1	-0.05462	-0.0740893	-0.0471543	-0.0672524	-0.0339884	-0.0673817
GCGGAGAAACTTCGCA-1	0.857423	0.272966	0.77909	0.460694	0.845764	0.61152
GCGGAGAGGGAGAACG-1	0.908012	0.819068	0.824945	0.612665	0.380203	0.584963
GCGGCAAAGTATTGCC-1	0.105964	0.0255233	-0.0817861	-0.0973068	0.640002	0.111581
GCGGCTCTGACGTACC-1	0.836527	0.622394	0.997868	0.1447	0.841781	0.524956
GCGGGAACCAGGCCCT-1	0.575014	0.48357	-0.0908902	0.800082	0.131644	0.559694
GCGGTAACCCAAATGA-1	-0.0112201	-0.0685766	-0.081852	-0.0844121	-0.0710311	-0.083852
GCGGTCCCTAGACGCA-1	0.692484	0.441448	-0.111128	0.761597	0.340436	0.524566
GCGGTGAACTGCGCTC-1	0.303134	0.211067	-0.0947217	0.49206	-0.141242	0.198317
GCGGTTCCCTATCATG-1	0.42547	0.394332	0.524355	0.465557	0.177213	0.156821
GCGTAAATGGCCATAA-1	0.499443	0.290697	-0.0715503	0.327429	0.0283031	0.179206
GCGTCCAGCTCGTGGC-1	0.74808	0.331118	-0.107142	0.37271	0.662901	0.48426
GCGTCCCTAAGACATA-1	0.0417348	0.00831405	-0.124547	0.160539	-0.0965586	-0.055997
GCGTCGAAATGTCGGT-1	0.670769	0.431246	0.318965	0.73778	0.171366	0.53909
GCGTCGCCAGGGTGAT-1	-0.112362	-0.132002	-0.0600043	-0.0528269	-0.128105	-0.110375
GCGTCTCTGCATTGGG-1	0.891421	0.631111	0.122419	0.588639	0.124537	0.445324
GCGTGGTACTGGGTTA-1	0.735738	0.434675	-0.107256	0.568985	0.0136164	0.299992
GCGTGTATGTCGTATT-1	0.284102	0.199099	-0.111223	0.270623	-0.0878336	0.197274
GCGTTATATTTGGAAC-1	0.0547686	0.45172	0.887591	-0.049803	0.230537	0.554916
GCGTTCGGAGACCGGG-1	0.591097	0.249488	-0.0662017	0.508265	-0.0868708	0.132952
GCTAAACCTGAGGTGA-1	0.247824	0.119909	0.32196	0.288527	0.564815	0.386032
GCTAAGTAAAGGCGAT-1	0.132989	0.445204	-0.0148083	-0.0408257	0.488494	0.488475
GCTAAGTAGTTTCTCT-1	0.819792	0.54429	0.639035	0.811905	0.0664334	0.460658
GCTAATACCGAATGCC-1	0.622935	0.342896	-0.102666	0.862833	-0.0162253	0.288042
GCTACACTGTCCGAAC-1	0.237369	0.339166	-0.0243762	0.450264	0.0628371	0.0907031
GCTACAGTACGGACCG-1	0.696815	0.267396	0.553474	0.102195	0.712896	0.706499
GCTACGACTTATTGGG-1	0.800119	0.788079	0.358632	0.712374	0.44723	0.846037
GCTACTATAGTAGAGT-1	0.180261	0.00471391	-0.0470694	-0.0773688	0.882938	0.0606223
GCTAGACCGTCTACTG-1	0.570814	0.369664	0.946848	0.810688	0.187044	0.47358
GCTAGCAGGGAGTGGG-1	0.692263	0.530832	0.0873312	0.671169	-0.0917623	0.59786
GCTAGCGATAGGTCTT-1	0.738665	0.647275	0.783823	0.113068	0.69227	0.757388
GCTAGCTTGAATAGCT-1	-0.0595957	-0.0791993	-0.0498694	-0.0772874	-0.0184016	-0.067408
GCTAGGCACCACGGAG-1	0.66603	0.491164	0.498157	0.622279	0.149899	0.284197
GCTAGTAGAGCTTGTA-1	0.804602	0.716726	0.347349	0.646277	0.0935158	0.712654
GCTAGTTTCATTGAGG-1	0.984126	0.936708	0.971483	0.958644	0.884582	0.974816
GCTATACGTCTCGGAC-1	0.347585	0.328781	0.052867	0.163743	0.241216	0.23724
GCTATCATACTCATGG-1	-0.0632435	-0.111389	-0.0746516	-0.0724711	0.0442606	-0.0884525
GCTATCGCGGCGCAAC-1	0.590103	0.257525	0.715923	0.34669	0.702192	0.505509
GCTATGCCAGCTTATG-1	0.921348	0.48554	0.448509	0.329591	0.205546	0.371689
GCTCAATCCGTTTATT-1	0.549777	0.357601	0.452668	0.367954	0.401454	0.305038
GCTCAATGTAATACCG-1	0.173841	0.0433807	0.279578	-0.0262885	-0.0777779	0.0203064
GCTCATTACTGCATGT-1	0.801512	0.764704	0.760375	0.743345	0.458895	0.805946
GCTCCGGACGTTGATA-1	0.745664	0.580751	-0.141254	0.646222	0.293558	0.410261
GCTCCTGACATACTGG-1	0.728597	0.235514	0.337017	0.165939	0.954455	0.322587
GCTCGCGGTTCCGCTC-1	-0.00840241	0.296456	-0.00562609	-0.0566429	0.411762	0.334867
GCTCGCTCATGTCCAA-1	0.452754	0.352626	-0.0774949	0.141777	0.055623	0.251157
GCTCGGAATTTAAAGC-1	0.867411	0.498305	0.0330285	0.795206	0.253671	0.659767
[truncated: 1,244 more rows]

## Sheet: Fig.2d
spot	Spotiphy	Cell2location	cytoSPACE	CARD	Tangram	RCTD
AAACACCAATAACTGC-1	1.14275	1.21797	0.976744	1.62281	1.13384	0.796253
AAACAGAGCGACTCCT-1	1.01629	1.29287	1.43333	0.935969	1.62579	1.29142
AAACAGCTTTCAGAAG-1	1.08752	1.10905	0.57561	1.72886	0.623617	0.849143
AAACAGGGTCTATATT-1	0.822841	1.08951	1.69231	1.42942	1.37357	0.985514
AAACCGGGTAGGTACC-1	1.26376	1.6244	0.0454545	1.84273	1.55617	1.23637
AAACCGTTCGTCCAGG-1	1.23959	1.33063	1.66667	1.11197	1.24478	1.28989
AAACCTCATGAAGTTG-1	0.923245	1.13679	1.03607	1.48238	0.83192	0.75426
AAACGAAGAACATACC-1	1.08545	1.26266	1.75	1.28661	1.53823	0.94716
AAACGAAGATGGAGTA-1	1.32115	1.65299	1.86957	1.81288	1.76192	1.61067
AAACGAGACGGTTGAT-1	0.796864	1.16723	1.75758	0.614201	1.42229	1.12541
AAACGGGTTGGTATCC-1	0.767343	1.39457	2	1.64885	1.28762	1.5731
AAACTAACGTGGCGAC-1	0.939179	1.03318	1.5	1.24309	1.09839	1.17721
AAACTCGTGATATAAG-1	1.3228	1.46555	1.46667	1.23811	1.75314	1.21078
AAACTGCTGGCTCCAA-1	0.877397	1.16596	1.82609	0.698637	1.48989	1.28211
AAACTTAATTGCACGC-1	1.16078	1.19827	1.5	1.70334	1.1127	1.05563
AAACTTGCAAACGTAT-1	0.847401	1.19623	2	0.862833	1.13955	1.19036
AAAGACATGAAGTTTA-1	1.3565	1.46159	2	1.37962	1.48029	1.40732
AAAGACCCAAGTCGCG-1	1.20787	1.33149	1.9	1.28954	1.56226	1.15815
AAAGACTGGGCGCTTT-1	1.13154	1.06523	1.60563	1.53152	1.20778	0.824662
AAAGGCCCTATAATAC-1	1.30733	1.44293	1.60417	1.41694	1.23803	1.41295
AAAGGCTCTCGCGCCG-1	1.20621	1.26535	1.57143	1.43824	1.46389	1.43227
AAAGGGATGTAGCAAG-1	0.404003	0.780036	0.941176	0.911239	0.787747	0.587261
AAAGGGCAGCTTGAAT-1	1.25967	1.25892	1.76923	1.41269	1.29104	1.18606
AAAGGTAAGCTGTACC-1	0.68453	0.943923	1.54839	1.08516	1.44536	1.05584
AAAGTAGCATTGCTCA-1	0.505771	1.25006	0.0273973	1.56775	1.53746	0.672031
AAAGTCACTGATGTAA-1	0.989483	1.02218	1.5814	1.26679	1.15785	1.07465
AAAGTCGACCCTCAGT-1	0.946088	1.04336	1.44444	1.28586	1.03332	0.887981
AAAGTGTGATTTATCT-1	1.53768	1.52204	1.81609	1.8092	1.47641	1.48465
AAAGTTGACTCCCGTA-1	1.42943	1.49151	1.8961	1.59312	1.68896	1.49497
AAATAACCATACGGGA-1	0.818912	1.11613	1.38378	0.998596	1.34873	1.09753
AAATACCTATAAGCAT-1	1.00629	1.21507	0.972727	0.775006	1.58558	1.25625
AAATAGGGTGCTATTG-1	1.63078	1.6323	2	1.70795	1.7185	1.57702
AAATCGCGGAAGGAGT-1	0.603659	1.32802	0.47619	1.58476	1.52608	0.904864
AAATCGTGTACCACAA-1	0.984629	1.11015	1.91489	0.981005	1.85308	0.900221
AAATGATTCGATCAGC-1	0.938857	1.13165	0.8	1.18714	1.18978	1.2551
AAATGCTCGTTACGTT-1	1.08595	1.32319	0.97561	1.55679	0.979335	0.897104
AAATGGCATGTCTTGT-1	0.757902	1.03872	1.40909	1.28646	1.05146	0.940495
AAATGGCCCGTGCCCT-1	0.991583	1.18626	2	0.856386	1.70378	1.10348
AAATGGTCAATGTGCC-1	0.905292	1.09491	1.13846	0.733434	1.35314	0.838945
AAATGTGGGTGCTCCT-1	0.631697	0.874632	1.12195	1.05081	1.20253	0.708824
AAATTAACGGGTAGCT-1	0.812187	1.12104	0.5	0.866238	1.46473	1.06799
AAATTACACGACTCTG-1	1.48767	1.52812	2	1.46047	1.41471	1.47217
AAATTACCTATCGATG-1	0.564764	0.897532	1.05556	1.25802	1.1957	0.849983
AAATTGATAGTCCTTT-1	1.02426	1.36836	2	1.39623	1.00882	1.21091
AAATTGCGGCGGTTCT-1	0.447667	1.22782	1	1.66635	1.15992	0.889129
AAATTTACCGAAATCC-1	1.74305	1.76464	2	1.83959	1.5548	1.55584
AAATTTGCGGGTGTGG-1	0.843057	1.09599	0.689655	0.863326	1.53693	1.17023
AACAACTGGTAGTTGC-1	1.70013	1.12678	1.97368	1.05417	1.45748	0.969442
AACAATACATTGTCGA-1	1.36411	1.47875	1.66667	1.70762	1.47491	1.30705
AACAATTACTCTACGC-1	1.02605	1.10125	1.08571	1.27001	0.948797	0.735591
AACACGACTGTACTGA-1	0.849827	1.00138	1.46154	1.14193	1.35835	0.833018
AACACGAGACGCGGCC-1	0.850878	1.1243	1.53191	1.34642	0.827317	1.10167
AACACGCGGCCGCGAA-1	0.959418	1.16112	1.24806	1.39399	1.07619	1.08141
AACAGCTGTGTGGCAA-1	1.49248	1.69178	2	1.81832	1.77334	1.52732
AACAGGAAATCGAATA-1	0.889326	1.05509	1.47368	1.35908	0.904598	0.876819
AACAGGATGGGCCGCG-1	0.848242	0.940111	0.727273	0.727273	1.45232	0.680816
AACATATCAACTGGTG-1	0.977894	1.2457	1.2	0.845698	1.38079	1.34549
AACATCGATACGTCTA-1	1.05174	1.33558	1.78261	1.20444	1.35968	1.14733
AACATTGAAGTTGATC-1	1.06484	1.16427	1.7551	1.09796	1.04757	1.12044
AACATTGGTCAGCCGT-1	1.31019	1.33094	2	1.23459	1.81335	1.65453
AACCAAGACTTCTCTG-1	0.63311	0.908982	0.941176	0.934587	1.22291	0.846961
AACCAGTATCACTCTT-1	1.78685	1.87666	2	1.77043	1.73178	1.8235
AACCATAGGGTTGAAC-1	0.67499	1.41521	0.285714	1.87709	1.40069	0.893699
AACCATGGGATCGCTA-1	1.47174	1.82136	1.33333	1.89488	1.58529	1.43797
AACCCAGAGACGGAGA-1	0.574776	0.886519	0.972973	0.773524	1.17521	0.833596
AACCCATCCCATGATC-1	1.03179	1.44976	1.2619	1.68805	0.955844	0.912922
AACCCGACAACCCGTG-1	1.25058	1.3264	1.875	1.26543	1.47415	1.2806
AACCCTACTGTCAATA-1	1.6224	1.75102	2	1.78698	1.8234	1.81752
AACCCTGGTGGAACCA-1	1.00178	1.24072	1.77143	0.999715	1.47476	1.16082
AACCGAGCTTGGTCAT-1	0.715034	1.11258	1.02	0.638181	1.08275	1.02677
AACCGCTAAGGGATGC-1	1.03294	1.12106	0.833333	1.38433	1.45233	1.15404
AACCGTTGTGTTTGCT-1	1.03534	1.26385	2	1.29778	1.39268	1.13868
AACCTAAAGCCGTCCG-1	1.36487	1.45221	1.51111	1.57613	1.33755	1.38008
AACCTTTAAATACGGT-1	1.27218	1.33396	1.88235	1.59059	1.07983	1.234
AACCTTTACGACGTCT-1	0.983941	1.18588	1.73333	1.01234	1.18767	1.28517
AACGAAAGTCGTCCCA-1	0.875236	1.14048	1.22727	1.56944	0.950963	0.588064
AACGATAATGCCGTAG-1	1.15198	1.35219	1.80952	1.49259	1.34306	1.19782
AACGATAGAAGGGCCG-1	1.16269	1.27737	2	0.965911	1.64604	1.26944
AACGATATGTCAACTG-1	1.3118	1.55422	1.6	0.906316	1.69389	1.49105
AACGCATGATCTGGGT-1	1.20301	1.38334	2	1.0587	1.4923	1.48094
AACGCGAACGGCAACA-1	1.30051	1.52928	2	1.66541	1.77768	1.69285
AACGCGACCTTGGGCG-1	1.26398	1.37854	1.53488	1.57669	1.51608	1.30676
AACGCGGTCTCCAGCC-1	0.786772	1.08802	0.857143	0.780976	1.06477	0.993902
AACGCTGTTGCTGAAA-1	1.13887	1.41899	0.666667	0.74466	1.92742	1.3224
AACGGACGTACGTATA-1	1.47262	1.60325	2	1.1408	1.63469	1.56183
AACGGCCATCTCCGGT-1	1.32088	1.63295	1.33333	1.58576	1.44925	1.67251
AACGTACTGTGGGTAC-1	1.5855	1.68262	2	1.34147	1.7072	1.71476
AACGTAGTCTACCCAT-1	0.955267	1.11413	1.40426	1.46177	1.12333	0.794548
AACGTCAGACTAGTGG-1	0.946805	0.889782	1.93651	1.11602	1.11983	0.824493
AACGTGATGAAGGACA-1	1.26178	1.2693	2	1.27999	1.38271	1.12588
AACGTGCGAAAGTCTC-1	0.928675	1.37206	1.3	0.874986	1.1692	1.32887
AACGTTATCAGCACCT-1	0.769616	1.48741	0.512821	1.85379	1.51374	1.0926
AACTAGCGTATCGCAC-1	1.02756	0.97624	1.31818	1.31817	1.17404	0.973551
AACTAGGCTTGGGTGT-1	1.51697	1.5855	2	1.40288	1.75197	1.58781
AACTCAAGTTAATTGC-1	1.39341	1.46169	1.64286	1.21709	1.66363	1.53573
AACTCCTAATCCCATG-1	1.27623	1.3549	1.67568	1.67551	1.11755	1.21904
AACTCGATGGCGCAGT-1	1.34025	1.35271	1.34194	1.29624	1.60275	1.19419
AACTCTCAATAGAGCG-1	0.981191	1.36118	1.87879	0.994695	1.59398	1.45785
AACTCTCAGTGTGCTC-1	1.31879	1.31627	0.380952	1.83091	1.70333	1.32368
AACTGAGGTCAGCGTC-1	1.10309	1.32947	1.89189	0.96077	1.46715	1.40711
AACTGATATTAGGCCT-1	0.847938	1.15664	0.487805	0.462726	1.00966	0.915717
AACTGGGTCCCGACGT-1	0.8521	1.32065	0.5	0.564288	1.25385	1.18743
AACTGGGTTCGAGCCG-1	1.38324	1.40814	2	1.4303	1.71369	1.45107
AACTGGTGTGGGCCTT-1	1.16855	1.19992	1.95349	1.01941	1.2649	1.20315
AACTTCTGCGTCTATC-1	0.876643	0.967807	1.57531	1.55372	1.1957	0.576099
AACTTGCCCGTATGCA-1	1.04282	1.09108	1.13043	1.19808	1.42117	0.828044
AACTTGCGTTCTCGCG-1	1.08566	1.19393	2	1.62835	1.30889	1.05558
AACTTTACGGGAGCTT-1	0.866501	1.45621	0.8	1.85993	1.66397	1.09797
AACTTTAGCTGCTGAG-1	1.02655	1.08906	1.6	1.49255	1.2773	1.10807
AAGAAGGATCAGTTAG-1	1.35562	1.42477	1.78947	1.42738	1.59465	1.39318
AAGACCCAACTGAACA-1	0.865723	0.97551	1.39394	1.60643	1.29496	0.996185
AAGACTAACCCGTTGT-1	1.6233	1.60797	2	1.79055	1.76775	1.6249
AAGACTCACGCCCACT-1	1.08393	1.32033	1.62963	1.17453	1.22656	1.09611
AAGACTGCAAGCTACT-1	0.889261	0.956939	1.68889	0.958587	1.57327	0.948815
AAGAGATGAATCGGTA-1	0.998557	1.14128	1.22727	1.51837	0.97782	0.58118
AAGAGCTCTTTATCGG-1	1.12994	1.37664	1.88235	0.970827	1.35426	1.37452
AAGAGGATGTACGCGA-1	0.684089	1.21107	0.131148	1.56174	0.154544	0.648822
AAGAGGCATGGATCGC-1	1.25436	1.48537	1.82353	0.862227	1.37443	1.42908
AAGATGGCACCGGACC-1	1.24858	1.41371	2	0.928823	1.51863	1.50766
AAGATTGGCGGAACGT-1	0.91086	1.11164	1	0.936245	0.882594	0.914993
AAGCACCCTGCGTATC-1	1.38857	1.45996	1.875	1.56493	1.84539	1.56411
AAGCATACTCTCCTGA-1	1.31038	1.46918	2	1.50219	1.59959	1.46037
AAGCCGCCGTGAAATC-1	0.965841	1.10361	1.19231	1.46243	0.720788	1.10054
AAGCGGCGTCATGGGT-1	1.02914	1.18491	1.2973	0.950387	1.57175	1.06009
AAGCGTCCCTCATCGA-1	0.734603	1.23946	1.15385	0.954784	1.13283	1.16974
AAGCTAGATCGAGTAA-1	1.65918	1.64562	1.97222	1.83965	1.67447	1.59297
AAGCTCGTGCCAAGTC-1	0.574576	1.03757	1.45455	0.768525	1.38353	0.910808
AAGCTCTTTCATGGTG-1	0.757762	1.09682	0.509804	0.887696	1.28653	1.12965
AAGGAGAACTTATAAG-1	0.771681	0.933269	1.62963	1.28276	1.05864	0.78314
AAGGAGCGGTTGGTGC-1	0.576776	0.747811	0.702703	0.702703	0.540354	0.553982
AAGGATGAGGGACCTC-1	1.16784	1.32769	1.875	1.01868	1.42614	1.34689
AAGGCGCGTAAAGCTT-1	1.3067	1.10645	1.69492	1.66741	1.16364	1.13214
AAGGCTGTGCTCATCG-1	0.501795	0.913093	0.3	0.3	0.440791	0.558304
AAGGGAACGACTGGCT-1	1.22301	1.14914	1.37143	1.53985	1.06775	0.84331
AAGGGACAGATTCTGT-1	0.620624	0.934732	0.684211	0.901703	0.965611	0.881097
AAGGGACTATGCATTC-1	0.655108	0.911805	1.22222	1.12327	1.19629	0.822586
AAGGTATCCTAATATA-1	1.29807	1.48261	2	0.935132	1.49597	1.46359
AAGGTGATAAACCAGC-1	1.57522	1.54925	1.85185	1.84354	1.41745	1.47405
AAGTAAGCTTCCAAAC-1	0.94448	1.20213	1.47368	1.21971	1.18262	0.883911
AAGTAGAAGACCGGGT-1	1.46485	1.41824	2	1.24141	1.46402	1.42036
AAGTAGTGACGCGAGG-1	0.420061	0.914467	0.727273	0.72727	0.963197	0.557376
AAGTCAATTGTCGTCA-1	0.443092	0.773303	0.714286	0.71424	1.52332	0.626971
AAGTCTTCTGTGGCCT-1	0.877226	1.10808	1.14286	0.859362	0.914577	1.18984
AAGTGACGACCGAATT-1	0.80847	0.957367	1.45455	1.07316	1.75076	1.00593
AAGTGCAAAGGTAGAC-1	0.604131	1.2737	0.590909	1.66118	1.37658	0.980924
AAGTGCGTTAGAATCT-1	1.1977	1.59618	2	1.69955	1.50976	1.25601
AAGTGCTTCTCTATTG-1	1.48015	1.54867	2	1.45847	1.33748	1.58321
AAGTGTTTGGAGACGG-1	1.35864	1.40191	1.61765	1.4453	1.40156	1.39135
AAGTTCAGTCTGCGTA-1	0.936692	1.19307	1.80488	1.05493	1.61197	1.13898
AAGTTCGGCCAACAGG-1	1.09207	1.28647	0.958333	0.850814	1.54593	1.38426
AAGTTTACTAATGGCA-1	1.02794	1.28708	2	1.01222	1.63676	1.24586
AATAACAACGCTCGGC-1	0.566592	1.23947	0.727273	1.47002	0.776474	0.769739
AATAACACTAGAACAA-1	0.551323	0.945672	0.666667	1.58271	0.507554	0.793897
AATAAGTCCTCGAGAC-1	1.08714	1.35996	1.40909	1.44001	1.56732	0.970244
AATACAATGTTTCAGG-1	1.16216	1.30883	1.36364	1.41352	0.741647	0.807634
AATACCGGAGGGCTGT-1	1.34264	1.35222	1.88679	1.18759	1.40097	1.41737
AATAGAACAGAGTGGC-1	1.90988	1.90472	2	1.944	1.77717	1.87739
AATAGAATCTGTTTCA-1	0.91355	1.14136	1.29412	1.12299	1.37345	1.15024
AATAGCAAGCCTCCTG-1	1.71804	1.77904	1.6	1.45	1.61233	1.71715
AATAGCTACCGCGTGC-1	0.96778	1.1728	1.81818	0.989021	1.58443	1.25452
AATAGTCCGTCCCGAC-1	1.26694	1.16629	2	1.33584	1.69196	1.28461
AATAGTCGCGAGTCGG-1	0.832728	1.39186	1.2	1.51535	1.76941	1.31991
AATATCAAGGTCGGAT-1	0.801316	0.805936	1.11628	1.11628	0.939179	0.757099
AATATCCTAGCAAACT-1	0.727443	1.27078	1.9375	1.41632	1.47473	1.22985
AATATCGAGGGTTCTC-1	0.918124	1.24501	1.92593	0.812968	1.63803	1.35446
AATATTGGAGTATTGA-1	1.26876	1.25728	1.16279	1.43378	0.871255	0.975206
AATCAGACTGCAGGAC-1	1.18072	1.4972	2	1.61249	1.39783	1.54164
AATCAGGTTTCATTTA-1	1.12266	1.22285	1.95745	1.11152	1.60081	1.32671
AATCCAAGGGCCTGAG-1	1.16535	1.41044	2	1.1209	1.5445	1.22041
AATCCATGCAAGGGTG-1	1.46757	1.51429	1.93939	1.5325	1.67625	1.55563
AATCGCCTCAGCGCCA-1	1.18557	1.5587	1.44444	0.781679	1.69642	1.47142
AATCGGGACACTACGA-1	1.11022	1.24691	1.95238	1.28083	1.52453	1.24795
AATCTAGGTTTACTTG-1	1.35485	1.32839	1.95349	1.35895	1.40832	1.23087
AATCTATGCCGGAGCC-1	1.58836	1.83853	2	1.44551	1.76642	1.79366
AATCTCTACTGTGGTT-1	1.58195	1.33052	1.17368	1.76901	1.47863	0.981986
AATCTGCGTTGGGACG-1	0.927317	1.19265	1.42	0.751569	1.91466	1.20523
AATCTGGCTTTCTAGT-1	1.3155	1.44848	2	1.38328	1.42106	1.30603
AATCTGGGTAGACCCT-1	1.32945	1.38197	2	1.43761	1.50811	1.34324
AATGACAGCAATGTCT-1	1.20426	1.4609	2	1.58237	1.56713	1.24605
AATGACGTAGGATGTC-1	1.00361	1.35989	2	0.837701	1.1514	1.33599
AATGACTGTCAGCCGG-1	1.19949	1.26358	2	1.03128	1.47895	1.12745
AATGAGTTCGCATATG-1	1.12198	1.22174	1.85915	1.55111	1.29162	1.04209
AATGATGATACGCTAT-1	0.652734	1.00922	1.0303	0.919817	1.65035	0.979223
AATGATGCGACTCCTG-1	0.668739	1.08676	1.45455	1.06964	1.61401	1.10009
AATGCAACCGGGTACC-1	0.430323	0.799299	1.05882	0.947022	1.29997	0.659451
AATGCACCAAGCAATG-1	1.08257	1.4917	2	1.24679	1.96934	1.5771
AATGGTCCACCGTTCA-1	1.06782	1.04182	1.06383	1.22153	0.947717	0.90784
AATGGTTCTCACAAGC-1	0.933385	0.959818	1.27778	1.24811	1.17042	0.750711
AATGTATGGCACTGTA-1	1.03031	1.62349	0.4	1.87843	1.19701	1.25247
AATGTGCCCGAGGTGT-1	0.920304	1.63502	2	1.60624	0.84203	1.29513
AATGTGCTAATCTGAG-1	1.4301	1.3072	1.89474	1.39577	1.38268	1.44572
AATTAAAGGTCGGCGT-1	0.758604	0.970556	1.38776	1.23909	1.48534	1.01661
AATTAACGGATTTCCA-1	1.11729	1.19751	1.82222	1.40686	1.46594	1.37384
AATTACGAGACCCATC-1	1.18736	1.65356	1.42157	1.85	1.66805	1.08553
AATTAGCGCTGCAGCG-1	1.80055	1.84685	2	1.86456	1.8149	1.85536
AATTCATAAGGGATCT-1	0.484473	0.850564	1.14286	1.01012	1.6123	0.857486
AATTCATTGTCATGCA-1	0.626792	1.12921	0.486486	1.57967	1.65448	1.00057
AATTCCAAGCATGTAC-1	0.703074	0.95586	1.45763	1.31	1.66407	1.00819
AATTCTAGAGTTAGGC-1	1.07341	1.30777	2	1.18065	1.7718	1.44528
AATTGAACGCTCTGGT-1	0.902087	1.20493	1.85	1.16446	1.34077	1.22626
AATTGCGTGGATTACA-1	1.18146	1.40788	1.6	1.05234	1.13719	1.45575
AATTTGGGACATAGTA-1	1.02255	1.08467	1.33333	1.33333	1.2001	0.941276
AATTTGGTTCCAAAGA-1	0.845977	0.887939	1.31034	1.27681	1.01975	0.947814
ACAAACCATGCGTCCT-1	0.926814	1.17046	1.54286	1.2766	1.19394	0.52469
ACAAACCGACAAGGCG-1	1.15121	1.23008	2	1.38017	0.998795	1.08608
ACAAAGAAGGTAGGCC-1	0.607198	1.31792	0.269231	1.61822	1.62171	0.770172
ACAAATCGCACCGAAT-1	0.992747	1.20229	0.714286	1.40686	1.0187	1.23731
ACAAATGGTAGTGTTT-1	0.697601	1.0696	1.2973	0.718602	1.27522	1.10095
ACAAATTCAGATCTGA-1	1.16992	1.31403	1.72222	1.08555	1.37343	1.0654
ACAACAGCATGAGCTA-1	0.743415	0.947091	1.66667	0.727633	1.52465	1.04596
ACAACGGTCCCTGCGA-1	1.25568	1.11874	1.02041	1.43059	1.12069	0.947681
ACAAGCAGTGCCTAGC-1	0.927237	0.967259	0.851852	1.43311	1.23174	0.558508
ACAAGGAAATCCGCCC-1	1.70449	1.579	1.91209	1.74119	1.57798	1.59861
ACAAGGCCTACCAGCC-1	1.09497	1.42702	2	1.04113	1.96876	1.26556
ACAAGGGCAGGCTCTG-1	1.01303	1.49927	1.94444	0.864426	1.56628	1.42952
ACAATAGTCGTACGTT-1	0.591226	0.899218	1.5	0.959967	1.4272	0.86444
ACAATCCATTTAAACC-1	0.744179	1.25161	0.156863	1.57242	0.993435	0.887054
ACAATCGATCTTTATA-1	0.887432	0.875564	1.50943	1.36564	1.33259	0.943854
ACAATGAATACGGAGA-1	0.754299	1.3518	1.33333	1.27755	1.11509	1.30527
ACAATGATTCTTCTAC-1	0.724735	1.00875	1.83333	1.13325	1.36071	0.929006
ACAATTTAGGAGGCTC-1	0.731858	1.31279	0.714286	1.75428	1.20859	0.948529
ACAATTTGAGCAGTGG-1	1.23087	1.42183	1.88889	1.00427	1.4083	1.42126
ACACAAAGACGGGTGG-1	0.873822	0.817341	0.810811	0.808568	0.550747	0.447279
ACACACCAGGACCAGT-1	1.32155	1.3623	1.81081	1.79267	1.51833	1.40772
ACACACTTTCTACACG-1	1.2206	1.35018	1.75	1.6897	1.25692	1.1339
ACACATGATCAAATCT-1	0.695936	1.1042	1.48837	1.53057	1.0451	0.74782
ACACCCAGCATGCAGC-1	1.76965	1.42713	2	1.37874	1.51052	1.27445
ACACCCGAGAAATCCG-1	1.32393	1.28617	1.8	1.57563	1.38646	1.2315
ACACCGGTCTGACCGC-1	0.784423	1.04	1.72222	1.27538	1.20556	0.731868
ACACCTTAAGTAGGGC-1	1.22201	1.28978	1.5	0.989334	1.68174	1.03551
ACACGAGACTCCTTCT-1	0.759569	1.12496	1.63636	0.768586	1.44911	1.07584
ACACGGCACTATGCAT-1	1.14382	1.1737	1.5	1.48905	0.799839	1.00327
ACACGGGAACTTAGGG-1	0.553933	0.880247	1.4	1.01524	1.26203	0.709346
ACACTCCAATGTCACT-1	0.764065	1.09938	1.95918	1.48606	1.06261	1.10513
ACAGAACTGAGAACAA-1	0.814796	1.3321	1.33333	1.6508	1.45684	0.85842
ACAGATTAGGTTAGTG-1	1.02572	1.04539	1.96078	1.10297	1.56673	1.11659
ACAGCATAGAGCCAGT-1	1.05407	1.23284	2	0.963404	1.21901	1.19715
ACAGCGCACCCGCAGC-1	1.01143	1.38795	1.64516	1.25166	1.29625	1.00045
ACAGGCTTGCCCGACT-1	0.950359	1.12782	1.59091	1.13715	0.726687	1.03035
ACAGGTGGAGGTGAGG-1	0.816893	1.08161	0.5	1.5947	1.25778	1.14886
ACAGTAATACAACTTG-1	1.454	1.48584	1.55556	1.40723	1.32631	1.31921
ACATAAGTCGTGGTGA-1	0.904595	1.00998	1.31915	1.51982	1.26839	0.770017
ACATAATAAGGCGGTG-1	0.790978	1.03072	0.6	0.572237	1.09498	0.915613
ACATCAGCTGGGACGC-1	1.41639	1.2193	1.2	1.71965	1.47566	0.892933
ACATCCCGGCCATACG-1	1.16494	1.25578	2	1.09363	1.51267	1.39765
ACATCCTGGTAACTGT-1	1.00918	1.2615	1.89333	0.958212	1.71352	1.26198
ACATCGATCGTTTACC-1	0.905998	0.935658	1.96429	0.795248	1.66223	0.840805
ACATCGGTCAGCCGCG-1	0.973684	1.0607	1.55556	1.11459	1.34488	1.12181
ACATCGTATGCAATGG-1	1.04279	1.36217	2	0.912975	1.39322	1.45937
ACATCGTTAACCTAGT-1	0.815839	1.07947	1.58491	1.43359	1.42637	0.70795
ACATCTCAACGCGTAA-1	0.790587	0.949337	1.68	1.42241	0.890618	0.815812
ACATGGCTCAATTTAG-1	1.40482	1.4262	2	1.42676	1.46432	1.48539
ACATTAGTTTATATCC-1	1.45317	1.51347	1.57895	1.55347	1.46516	1.53443
ACATTCGCGCGGAATA-1	1.37973	1.47271	2	1.26824	1.78469	1.59184
ACCAAACACCCAGCGA-1	0.900918	1.38166	2	1.12384	1.59308	1.358
ACCAAACTAGAAATCC-1	1.20525	1.40053	1.95556	1.0293	1.33509	1.22655
ACCAACACCACACACT-1	1.15672	1.41067	1.85185	0.994296	1.72794	1.41897
ACCAAGAACGCGTGTC-1	1.27916	1.35986	2	1.19226	1.42994	1.22539
ACCAATATGCAAGTTA-1	1.51791	1.52379	1.74194	1.59436	1.90993	1.54809
ACCACAACTCAGAACA-1	1.27864	1.46682	2	1.3607	1.26299	1.26976
ACCACAAGTTTCTATC-1	0.46614	0.852742	1.29032	1.11123	1.15304	0.65635
ACCACGTGCAGCTATA-1	0.722003	0.94356	1.31818	1.1587	1.29568	1.03237
ACCAGACCATAACAAC-1	0.696632	1.13398	1.12195	1.32903	1.86104	1.04383
ACCAGCCCGGTCTTTG-1	1.4141	1.514	1.92	1.47977	1.32812	1.28298
ACCAGGAGTGTGATCT-1	0.978382	1.23158	1.55652	0.934334	1.79848	1.13191
ACCAGTGCCCGGTCAA-1	0.866638	1.2631	1.95745	0.94994	1.5896	0.918423
ACCAGTGCGGGAGACG-1	1.09491	1.3458	0.741935	1.08545	1.36356	1.29871
ACCATATCCGCAATAA-1	0.793608	0.934114	1.51111	0.831273	1.39745	0.924643
ACCATCCGCCAACTAG-1	1.15124	1.34827	0.75	1.48515	1.62905	0.916173
ACCATCGTATATGGTA-1	1.62456	1.80583	1.91667	1.82976	1.80392	1.83325
ACCCAACGCCCGTGGC-1	0.44238	0.963113	1.13514	0.800396	0.96421	0.79865
ACCCACCTACATGCTC-1	1.09308	1.2846	0.808696	1.39148	1.44827	0.789757
ACCCATCTTGAGGGTA-1	1.04506	1.4739	1.29697	1.74466	1.36966	1.20091
ACCCGAGCGAAATTAC-1	1.35199	1.41718	1.71429	1.70074	1.09936	1.201
ACCCGATTGGTTCCGA-1	1.56485	1.57777	2	1.59692	1.64937	1.68969
ACCCGGAAACTCCCAG-1	1.23967	1.19226	1.83333	1.42436	1.34681	1.27282
ACCCGGTTACACTTCC-1	0.804322	1.00456	1.52941	0.644044	1.66406	0.884016
ACCCGTGTCATCAGTA-1	1.9291	1.88587	2	1.98181	1.80291	1.89068
ACCCTATAGGACTGAG-1	1.00383	1.40805	2	1.75007	1.50095	1.3677
ACCCTATGCCATATCG-1	1.12603	1.29979	1.77778	0.981991	1.63933	1.30658
ACCCTCCCTTGCTATT-1	1.05235	1.24485	1.72414	1.2058	1.41053	1.3248
ACCCTGGTAACGCCCT-1	1.16996	1.43918	1.25	1.13253	1.4222	1.39662
ACCCTTCATCTGCGAA-1	0.942316	1.25161	1.76471	1.01137	1.25361	1.1855
ACCCTTTAGTTCTCCA-1	1.26846	1.35288	2	1.35214	1.56019	1.28659
ACCGAAAGGGCCCTGC-1	1.14162	1.20025	1.95745	1.38185	1.36672	1.17801
ACCGAAGAGTCTGGTT-1	1.39313	1.42961	1.67568	1.41496	1.37316	1.12658
ACCGACACATCTCCCA-1	1.12547	1.24495	1.71429	1.48512	1.30325	1.30025
ACCGACTGAGTCCCAC-1	0.740973	1.02793	1.58974	1.12864	0.980401	0.799645
ACCGATGGTAGCATCG-1	1.10043	1.43831	2	1.0372	1.65587	1.48657
ACCGCAATAACTGCCT-1	1.09923	1.26785	1.90476	1.27494	1.38906	1.32905
ACCGGGCCTTTGTTGA-1	0.859476	1.29149	1.33333	0.752974	1.3818	1.10593
ACCGGTCAGGTACACC-1	1.34347	1.36179	1.82857	1.61797	1.59483	1.2042
ACCGGTCTGAGTACGG-1	1.13769	1.38087	1.93548	1.19234	1.45841	1.31016
ACCGTGACCACGTGGG-1	1.41778	1.52271	1	1.49255	1.48133	1.39219
ACCGTTCCCGCTCTGA-1	1.07384	1.2268	1.93103	1.02157	1.57405	1.26555
ACCTAAGTACCTTTCA-1	1.24684	1.38962	2	1.16916	1.69129	1.44388
ACCTAATCGACTTCCT-1	0.447006	0.901155	0.439024	0.434974	1.45286	0.585829
ACCTCGAACTTATGCT-1	1.3645	1.32204	0.731707	1.49377	1.46319	1.43208
ACCTGCGTGTCATGTT-1	1.25247	1.42604	2	1.04151	1.29611	1.34346
ACCTTTCCTTTAGAAG-1	0.782315	0.979968	1.2	0.832797	1.16141	0.896357
ACGAAATGGGCGGCAC-1	1.03519	0.962371	1.32549	1.50112	1.40161	0.504152
ACGACTGGTCATACTC-1	1.31084	1.43776	1.94286	0.984326	1.50381	1.51668
ACGAGAACCCATCACG-1	0.8261	1.01632	1.77778	1.24962	1.14232	0.969549
ACGAGATATTTGCTTA-1	1.12338	1.21967	1.53571	1.09139	1.13419	1.08014
ACGAGGATACCACTCT-1	1.24417	1.17381	1.30612	1.04205	1.54438	1.25519
ACGAGGTTTACAACGT-1	1.05792	1.54203	1.67568	1.42476	1.35066	1.2349
ACGAGTACGGATGCCC-1	0.879965	1.24674	1	0.678566	1.37671	1.33596
ACGATACATAGAACTA-1	0.786089	1.11505	0.72	0.609771	1.14009	1.00414
ACGATCATACATAGAG-1	0.833621	1.00231	1.48571	0.67402	1.39138	0.979444
ACGATGCATATGTTAT-1	1.11797	1.24318	1.04	0.888913	1.83145	1.40398
ACGATGGATCCGATGC-1	1.01344	1.25498	1.6	1.12814	1.30057	1.17116
ACGCAAACTAATAGAT-1	1.21035	1.39508	1.96875	1.37079	1.55573	1.10584
ACGCAATCACTACAGC-1	1.37893	1.69137	0.357143	1.23696	1.24129	1.60334
ACGCATTCGTGAGTAC-1	0.889168	1.13686	1.76923	0.942404	1.22679	1.17762
ACGCCAGATGATTTCT-1	1.21792	1.33256	1.57895	1.57893	1.30513	1.13531
ACGCCCAGCTGTCGAT-1	0.926186	1.13814	2	1.44356	1.19522	0.997865
ACGCGAAGTCAGACGA-1	0.956218	1.16916	1.6	1.00538	1.56152	1.35046
ACGCGCTACACAGGGT-1	0.942617	1.21295	0.714286	1.1852	1.80425	1.09496
ACGCGGGCCAAGGACA-1	0.859845	1.12036	2	0.956952	1.48233	1.15665
ACGCTAGTGATACACT-1	0.964478	1.3118	0.907407	0.965774	1.58869	1.34737
ACGCTGTGAGGCGTAG-1	1.23199	1.27878	1.46207	1.29463	1.23742	1.40361
ACGCTTAGTGTCTCTC-1	1.23592	1.3875	1.28421	1.41052	1.57989	1.30348
ACGGAATTTAGCAAAT-1	1.01046	1.19347	1.5614	1.2596	1.42393	1.06293
ACGGACTCTCAAAGCG-1	1.58955	1.59554	2	1.69166	1.81645	1.57503
ACGGAGCGCAAATTAC-1	1.05752	1.1139	1.85965	1.10299	1.26207	1.23886
ACGGATGGTGCGGATA-1	0.815947	1.03997	0.933333	0.932026	1.43217	1.15615
ACGGCACTTGCTTGGG-1	1.63378	1.73449	1.95122	1.64954	1.70641	1.74364
ACGGCCAACATGGACT-1	1.10076	1.20091	1.72727	1.13812	1.53688	1.35582
ACGGCGACGATGGGAA-1	1.53268	1.53808	1.86538	1.67406	1.51231	1.50534
ACGGCGGGTTGCCCTG-1	0.884948	1.11134	1.87097	1.16828	1.00885	1.0776
ACGGCTGGATGTAGAA-1	1.61057	1.36924	1.08	1.64645	1.36429	1.17619
ACGGGAGTGTCGGCCC-1	0.508033	1.19813	0.0555556	1.54167	1.76914	0.836995
ACGTACAGATTTCTCT-1	1.30731	1.26932	1.54545	1.54545	0.933826	1.19509
ACGTACTTTGGCACGG-1	1.31974	1.21356	1.66667	1.34959	1.51752	0.908955
ACGTAGATTGCTGATG-1	0.967716	1.22251	1.6	1.23266	1.18736	1.35797
ACGTATTACTCCGATC-1	1.41167	1.61501	2	1.71041	1.76492	1.65716
ACGTCCTAAACGAGAT-1	0.698378	0.8021	1.45455	1.24828	0.917016	0.808477
ACGTCTCGTTCCGGGA-1	0.651396	1.27849	0.512821	1.78732	1.71683	1.11275
ACGTGACAAAGTAAGT-1	1.12873	1.7019	2	1.73064	1.80473	0.848113
ACGTGCGCCTCGTGCA-1	1.10983	1.22958	1.5	0.758488	1.31618	1.29003
ACGTGGTCGAATGTGC-1	1.23397	1.3775	1.95745	1.2095	1.55158	1.45616
ACGTTAATGTCGAAGA-1	0.915816	1.02636	1.55918	0.756412	1.63978	0.885694
ACGTTAGATTTGCCCG-1	0.789296	1.33096	0.133333	1.60965	1.39279	1.1537
ACGTTATTGGTCACTC-1	0.720218	1.28108	0.4	1.85999	1.28945	0.952861
ACGTTCCGCGCTCCGT-1	1.05946	1.19326	1.45918	1.0133	1.72715	1.27309
ACGTTCGTTCAGGAAA-1	0.846115	1.12484	0.692308	0.909555	1.13969	1.16699
ACGTTTAGTTGTGATC-1	0.517436	0.912241	1	0.687859	1.12503	0.742755
ACTAATACGTCAGGCG-1	1.17526	1.31588	1.72414	1.1108	1.10599	1.2825
ACTACAAAGAGAGGTG-1	1.15741	1.38785	2	1.3642	1.61552	1.43102
ACTACATCCCGACAAG-1	0.843475	1.31779	1.55556	1.45954	0.954094	0.842317
ACTACGCGTTAGAATT-1	1.06337	1.31059	1	1.49073	1.07428	1.33985
ACTATATGCTGTGTTC-1	0.764159	1.00243	1.40952	1.22541	1.32628	1.02938
ACTATGTCCAGCTGCC-1	1.23196	1.16447	0.963636	1.4897	1.1002	1.02493
ACTATTCGTCCGTGGT-1	1.25964	1.39256	1.78378	1.15166	1.41227	1.32274
ACTATTTCCGGGCCCA-1	0.883602	1.13223	0.945455	0.784948	1.5748	1.2377
ACTCAACGAATGTATT-1	0.753089	1.1178	1.61905	1.06038	1.2777	0.870551
ACTCAATAAAGGCACG-1	0.770522	1.05708	1.375	0.837159	1.05004	0.942232
ACTCAGACCTGCTTCT-1	0.59428	0.753364	1.04348	1.02073	0.877842	0.626235
ACTCATGGCAGCCTTC-1	1.37452	1.23385	1.06364	1.57898	1.2547	1.03046
ACTCCAATATCATCAT-1	0.708634	0.800311	1.08696	1.05497	0.78662	0.765657
ACTCCCATTCCTAAAG-1	0.938327	1.21038	2	1.29711	1.54844	0.904744
ACTCCCGAATTCGTTT-1	1.01552	1.33935	0.75	0.857417	1.57963	1.36597
ACTCCCTAATGCTAAA-1	1.12815	1.05671	1.48889	1.3794	1.48614	1.217
ACTCCCTAGAATAGTA-1	0.88458	1.00161	1.51351	1.23172	1.17963	0.986963
ACTCGATGTATTTCAT-1	0.72054	1.16708	1.5	1.08757	1.25219	1.18931
ACTCGTAACCCGTCCT-1	0.917517	1.37269	2	1.5065	1.42405	0.794582
ACTCGTCAGTAATCCC-1	0.69734	1.18531	0.56	0.638434	1.16231	1.14685
ACTCTCTGACTTAGGT-1	0.889061	1.34669	1.35714	0.659944	1.38609	1.24249
ACTCTCTTATACACGA-1	1.43624	1.59971	2	1.59227	1.38477	1.45274
ACTCTTGTATAGTAAC-1	0.910652	1.10065	1.53846	1.00917	1.5218	0.988678
ACTGAATGGCGAAAGT-1	1.45733	1.42518	1.92208	1.66333	1.53433	1.4612
ACTGATTTAGTGATTC-1	1.13292	1.15414	1.28333	1.23577	1.09467	1.03308
ACTGCCCGCCATTCTC-1	1.50394	1.49407	2	1.33726	1.7652	1.6722
ACTGCCGTCGTAACTC-1	1.03769	1.33275	2	1.22974	1.52729	1.358
ACTGCTCGGAAGGATG-1	1.29813	1.47078	2	1.64978	1.38533	1.31714
ACTGTACGATACACAT-1	0.736368	1.24238	1.44595	0.71098	1.127	1.18374
ACTGTAGCACTTTGGA-1	1.87926	1.31269	1.94286	1.34657	1.55429	1.43953
ACTGTATACGCGAGCA-1	1.19626	1.29762	1.04348	1.55505	1.23887	1.04815
ACTGTCCAGGATTATA-1	0.928546	1.12021	2	0.89961	1.59117	1.0191
ACTGTCTTCTTTAGAA-1	1.49752	1.64672	2	1.38431	1.78404	1.6729
ACTGTGCTAGTAGATC-1	1.28134	1.55067	2	1.42087	1.17023	1.3349
ACTGTTTAGTGTAGGC-1	0.872447	1.06084	1.60714	1.30511	1.64387	1.06302
ACTTACCGGGCGCGCA-1	1.15658	1.42445	1.94286	1.10404	1.73573	1.40634
ACTTACGCATCCACGC-1	0.811801	1.01867	0.981132	0.991144	1.34129	1.09908
ACTTAGTACGACAAGA-1	1.13727	1.45647	1.6	1.36893	1.69305	0.878851
ACTTATACTTACCCGG-1	1.05925	1.4286	2	0.983015	1.70882	1.45868
ACTTATCTGATCTATA-1	1.56299	1.52267	1.76471	1.56462	1.62412	1.41173
ACTTATTAGGATCGGT-1	0.849252	0.971715	1.46667	1.06233	1.34003	1.10117
ACTTATTTATGTGCCA-1	0.99226	1.20093	1.81481	1.44782	1.38405	1.31173
ACTTCAGGCTGATCCC-1	1.45776	1.62186	1.94286	1.7125	1.73365	1.68137
ACTTCCAGTGGAAGCT-1	1.18125	1.52423	1.76923	1.60829	1.4589	1.49078
ACTTCGCCATACGCAC-1	1.04368	1.26093	1.2129	0.854309	1.32876	1.27564
ACTTGACTCCCTCTTT-1	0.982403	1.40211	1	0.829774	1.13468	1.36116
ACTTGCCATATTGTAC-1	0.970806	1.16181	2	1.23878	1.75637	1.05612
ACTTGGGACCCGGTGG-1	0.385432	0.987433	0.16	0.251707	1.43848	0.706009
ACTTGTAGTCCCTTCA-1	0.888304	1.09358	1.33333	1.53859	0.744777	0.649263
ACTTTCCTATAGCTTC-1	0.665638	1.02672	1.6	1.01056	1.17694	0.868738
ACTTTGACTGCATCCT-1	1.13162	1.13886	1.81333	1.72189	1.18504	0.854423
ACTTTGGTCGTGCTCC-1	1.45239	1.41634	1.53939	1.43715	1.50572	1.22714
AGAACCCTCAATTGGG-1	0.669818	1.39297	0.540541	1.84249	1.48146	0.937853
AGAACGTGGTACATTC-1	0.421591	0.790732	1.1875	0.999828	1.49695	0.521342
AGAAGAGCGCCGTTCC-1	0.880134	1.22124	2	1.71111	1.77144	1.15711
AGAAGGTACACTTCAC-1	1.00245	1.416	2	1.43611	1.43344	1.32137
AGAAGGTTGCCGAATT-1	1.15444	1.31788	1.44444	1.25443	1.40315	1.34686
AGAAGTGATTCGTGAT-1	1.20695	1.39353	2	1.08193	1.68498	1.53411
AGAATAAATCTTCAGG-1	1.1503	1.01117	1.10145	1.63482	1.0055	0.644413
AGAATGCGGGTTCGGA-1	0.721369	1.10292	1.76744	1.01792	0.898946	0.900529
AGAATTATGGATTCGA-1	0.778909	1.17077	1.02941	0.698386	1.11697	1.17997
AGAATTGTTTGACATA-1	1.14794	1.20215	1.52381	1.11863	1.19475	1.32134
AGACAGCTCAGAATCC-1	0.8224	1.4174	0.56	1.85427	1.31813	1.1563
AGACATAGATCCTTCC-1	0.951603	0.992562	1.13488	1.23993	1.08202	0.926426
AGACCAAACCACACCT-1	1.38481	1.36353	2	1.49279	1.33484	1.23958
AGACCATGGGATACAA-1	1.06459	1.29078	1.01754	1.58621	1.14138	0.831946
AGACCCACCGCTGATC-1	0.970415	1.09945	1.55556	1.2573	1.3335	1.21065
AGACCCGCCCTCCTCG-1	0.675748	1.12957	0.6	0.910944	1.35411	0.716566
AGACCGGGAAACCCTG-1	1.04466	1.24959	1.04918	1.55942	1.22676	0.981695
AGACGAAGTGCCGGTC-1	1.11346	1.55451	1.5	1.06849	1.24704	1.45907
AGACGACGATGCCGCT-1	1.83748	1.93841	2	1.99194	1.65604	1.88588
AGACGGGATTGGTATA-1	1.29678	1.35338	1.91837	1.3734	1.43382	1.12292
AGACGGGCCGATTTAA-1	0.962305	1.29466	2	1.21002	1.42605	1.12965
AGACTAGCCTTCCAGA-1	0.299929	0.576495	0.444444	0.444444	1.38782	0.239947
AGACTGTTACCGGGTC-1	1.35837	1.30284	1.7	1.50781	1.26071	1.26547
AGAGAAACACCAGAAA-1	1.31297	1.39338	2	1.33136	1.7095	1.32175
AGAGAACCGTCTAGGA-1	0.879028	1.15665	1.75	1.06164	1.10925	1.10778
AGAGAAGGAGTACAAT-1	1.19125	1.47836	2	1.49614	1.11255	1.55257
AGAGATCTCTAAAGCG-1	1.25178	1.28714	1.33333	1.3644	1.16721	1.08338
AGAGCAGTTATGAGAC-1	0.939717	1.12224	1.42857	1.34532	1.43986	0.997462
AGAGCGGGCTAATCAT-1	0.960064	1.2237	1.95556	1.36412	0.872314	0.907052
AGAGCGTACAAGCTCG-1	1.12781	1.13508	0.952381	1.30494	1.4138	0.878911
AGAGCTACGAAAGCAT-1	0.465575	1.19388	0.846154	1.45607	1.36575	0.961003
AGAGGTATCTCGGTCC-1	1.37406	1.33414	1.74545	1.74492	1.29077	1.29173
AGAGTTAGAGACCGAT-1	1.20693	1.32597	1.89474	1.13678	1.3423	1.28882
AGATAACTTCAGGGCC-1	0.44413	0.850805	0.5	0.5	0.697678	0.497552
AGATACCGGTGTTCAC-1	0.857816	1.25337	0.8	1.50346	1.35255	1.02758
AGATACGACTTCATAT-1	1.27417	1.32356	1.31148	1.56944	1.13226	1.00355
AGATACTCAAGATCGA-1	0.98629	1.20934	1.94444	1.38949	1.24627	1.25983
AGATATAATACGACTA-1	1.65234	1.73816	2	1.62966	1.9972	1.82241
AGATCGTGCATAAGAT-1	1.26606	1.4385	2	1.17105	1.49232	1.45238
AGATCTCAGGTGTGAT-1	0.876445	1.0926	2	0.941907	1.21598	0.861204
AGATGACTCGCCCACG-1	1.51046	1.41904	1.2	1.19859	1.70606	1.49739
AGATGAGGGTTGCGAT-1	1.13202	1.29686	2	1.10902	1.25187	1.23507
AGATGCAAGACGTGCA-1	1.01802	1.17811	1.51351	1.40831	1.27166	1.15778
AGATGCATCCTGTGTC-1	0.818869	1.19692	2	1.6181	1.47626	0.857399
AGATTATAGGACGTTT-1	0.666477	0.836796	1.64706	0.652089	1.20859	0.70112
AGATTCACAACCGATA-1	0.580707	1.17479	2	1.4209	1.30855	0.548672
AGCAAAGGCCGCTAGT-1	1.23705	1.36272	0.583333	1.60789	1.64397	1.46241
AGCAACATATCTTATT-1	1.24323	1.42102	2	1.50276	1.66354	1.51123
AGCAACCGAAAGTAAT-1	0.881375	1.13066	1.11111	1.13742	1.24233	0.856618
AGCACACGTTTAGACT-1	1.56847	1.62979	2	1.41319	1.97996	1.74827
AGCACCAGTACTCACG-1	0.516378	0.742139	1.40741	1.11865	1.27711	0.622537
AGCACTACCGGCCTGT-1	0.811871	1.02512	1.16863	1.26533	1.25323	0.595548
AGCACTACCTCACCAG-1	1.59727	1.62039	1.86667	1.70792	1.62362	1.63609
AGCAGAAGGAGAAAGA-1	1.22665	1.4222	2	1.49407	1.75071	1.51013
AGCAGCCAGATGAATA-1	1.24778	1.25677	1.94118	1.40043	1.4853	1.33908
AGCATCATTTCGAAAG-1	0.774337	1.11187	1.96154	0.756036	1.73961	0.989622
AGCATCGTCGATAATT-1	1.71746	1.69179	2	1.5434	1.76933	1.64694
AGCCAAGCTTTGTGTC-1	1.0735	1.13253	1.43284	1.4002	1.33728	1.12609
AGCCACTCCCGTGCTT-1	1.48831	1.59904	1.83051	1.26975	1.51219	1.55744
AGCCCATACATGTAAG-1	0.398338	1.07712	0.0519481	1.42653	0.823912	0.403106
AGCCCGGCATTAGAGG-1	0.978814	1.04588	1.47368	1.37404	1.32054	0.762321
AGCCCTAAGCGAAGTT-1	1.02169	1.07351	1.85366	1.61046	1.38934	0.965337
AGCCCTCCCTGGTGGC-1	0.947491	1.32808	1.76	0.983167	1.19497	1.13764
AGCCCTTCTAATCCGA-1	1.01717	1.15874	1.75758	1.13009	1.39979	1.18826
AGCCGTGGCTAAATGT-1	0.687929	1.0471	2	0.80596	0.997578	1.12015
AGCCTAATACCCACGT-1	1.092	1.51692	2	1.61987	1.56068	1.72719
AGCCTTAAAGCGGAAG-1	1.33836	1.17331	1.79661	1.72318	1.40026	0.890708
AGCGACAGGAACGGTC-1	0.908188	1.17977	1.53846	1.16564	1.2162	1.16548
AGCGACATCCCATTCA-1	0.95553	1.21428	1.65957	0.822042	1.54723	0.986319
AGCGACCAACGATATT-1	1.17389	1.30944	1.87879	0.858786	0.980968	0.869798
AGCGAGACGTGAAGGC-1	1.08409	1.09129	1.85366	0.955754	1.41117	1.24191
AGCGCATAATGAATCG-1	1.32617	1.41545	1.33333	1.64455	1.06974	1.3666
AGCGCGGGTGCCAATG-1	0.62456	0.896185	0.7	0.93026	1.21223	0.932985
AGCGCTTATGGGCAAG-1	1.25453	1.35913	1.52381	1.09493	1.56586	1.42437
AGCGGACACTTCGTAG-1	1.264	1.25979	1.43333	1.56548	1.22985	1.42189
AGCGGCGGTTAGCGGT-1	1.18654	1.37517	2	1.50999	1.37018	1.22534
AGCGGGAAGGGTCCAT-1	0.883166	0.865625	1.5814	1.17551	0.968544	1.05418
AGCGGGTCTGACACTC-1	1.03852	1.2328	0.705882	1.42788	1.48192	1.31344
AGCGGTTGAGATGTAC-1	1.20383	1.32397	1.9661	1.1886	1.43888	1.3329
AGCGTACGAGAGCTAG-1	1.89773	1.85563	2	1.94641	1.95791	1.87866
AGCGTAGCGCTAGACC-1	1.28991	1.57612	2	1.49645	1.71067	1.63113
AGCGTCTGAACCCGCA-1	0.781772	1.14676	1.56098	1.54672	1.11848	0.676335
AGCGTGGTATTCTACT-1	0.782101	1.31303	1.33333	0.572361	1.46556	1.11151
AGCGTTCCGATTTAAA-1	1.23569	1.40224	1.58904	1.43262	1.25785	1.27809
AGCTAACAAGCAATGT-1	1.53708	1.5494	1.83673	1.7547	0.946212	1.38516
AGCTAGAAGCAGAAGT-1	1.09142	1.24866	1.84615	1.00024	1.4584	1.26566
AGCTATTTAATCCAAC-1	1.346	1.37926	1.62791	1.62691	1.13807	1.26444
AGCTCCTTCGCACATC-1	0.871085	1.13212	1.10204	1.27457	1.08295	1.18527
AGCTCTAGACGTTCCA-1	1.202	1.47861	1.8	0.864982	1.59121	1.42719
AGCTCTTCCCAGTGCA-1	1.17626	1.12926	1.73333	1.13861	1.41372	1.20461
AGCTCTTTACTCAGTT-1	1.1557	1.41155	0.866667	0.781424	1.16588	1.36289
AGCTGAAGTAAACCAA-1	1.19524	1.33225	1.57576	1.10902	1.46764	1.13863
AGCTGTAACCTCAATC-1	1.21762	1.61935	1.33333	1.70759	1.47747	1.47864
AGCTTATAGAGACCTG-1	0.996531	1.071	1.46939	1.46919	1.13961	0.903912
AGCTTCAATACTTTGA-1	1.31507	1.35159	1.39286	1.54539	0.860662	1.10484
AGCTTGATCTTAACTT-1	0.840103	1.20109	0.344828	0.644711	1.51036	1.24864
AGGAAGCTGTCCGCCG-1	1.25163	1.36068	1.78261	1.54684	1.38413	1.41223
AGGACAGTCGAATCCC-1	1.13645	1.47395	2	0.878792	1.73705	1.51398
AGGACATCGCACGTCG-1	0.419692	0.868274	0.611111	0.579269	0.925498	0.670241
AGGACGACCCATTAGA-1	1.19772	1.27913	1.87097	1.29283	1.40571	1.45008
AGGACGCTCGATGTTG-1	1.14949	1.2295	1.81818	1.1006	1.15638	1.2358
AGGATAAAGTCGGGAT-1	1.03882	1.18674	1.55556	1.17773	1.4815	1.23199
AGGATATAGGGATTTA-1	1.01746	1.09053	0.692308	1.4088	1.0856	1.22153
AGGATCACGCGATCTG-1	1.39316	1.57592	2	1.48013	1.53836	1.50154
AGGCAAAGAGGAATCA-1	1.04011	1.31963	1.93103	1.41632	1.17629	1.19203
AGGCAGATGCGTAAAC-1	0.949948	1.26984	1.87097	0.823012	1.51942	1.30795
AGGCCCAGTGACTGGT-1	1.39988	1.47148	2	1.18456	1.95509	1.61458
AGGCCCATTGTACAGG-1	1.05445	1.17193	2	1.5376	1.21476	0.916405
AGGCCCTAGAACGCCA-1	0.410877	1.07655	0.0465116	1.49247	1.25726	0.525623
AGGCGGTTTGTCCCGC-1	0.845253	1.12339	1.4	1.30178	1.05715	1.12446
AGGCGTCTATGGACGG-1	0.90563	1.07876	1.66667	1.03791	1.40369	1.09908
AGGCTATGGTTAGCTT-1	1.07913	1.03102	1.10976	1.40628	0.749063	0.790149
AGGCTTCCCGAAGAAG-1	1.17957	1.43106	1.83333	1.19461	1.40205	1.4282
AGGCTTGCTAGACACC-1	0.91123	0.981733	1.36842	1.57283	0.981733	0.559767
AGGGAAACGAGGTACT-1	0.966897	0.958038	1.26667	1.26667	0.979683	0.760309
AGGGACAGCACGGCGG-1	0.392331	0.770534	0.702703	0.700247	1.10493	0.601965
AGGGACTCTACGCGAC-1	1.34737	1.26185	1.85185	1.21542	1.39884	1.49286
AGGGCAGCGGCGTGGT-1	1.09176	1.25295	2	1.1202	1.44518	1.26237
AGGGCGAGCAGCTGAT-1	0.710939	1.03146	1.26471	0.625402	0.888929	0.987458
AGGGCGTGATCGGCTA-1	1.45509	1.50808	2	1.26053	1.65083	1.4814
AGGGCTGCAGTTACAG-1	0.693484	0.964786	1.7037	0.658061	1.38776	1.1148
AGGGTCAGAGCACTCG-1	1.50329	1.56512	1.95455	1.43303	1.58571	1.56112
AGGGTCAGTAACCCTA-1	0.932707	1.10064	1.48387	1.17157	1.30352	1.20741
AGGGTCGATGCGAACT-1	1.25565	1.54676	2	1.33834	1.77493	1.46865
AGGGTGCCGTTCTTTA-1	1.12312	1.32623	1.67568	1.31895	1.49444	1.22007
AGGGTGCTCTCGAGGG-1	1.03093	1.32316	2	0.923385	1.91019	1.39028
AGGGTGGATAGTGCAT-1	1.41626	1.25108	1.78462	1.54552	1.38915	1.31408
AGGGTTCCCTTTGGTT-1	1.26291	1.45375	2	1.12966	1.40872	1.42829
AGGGTTTAGTTCGGGA-1	1.13643	1.28717	2	0.938774	1.70292	1.43257
AGGTAACCTCCTATTC-1	1.0096	1.10684	1.54286	1.34221	1.18332	0.907281
AGGTACGATATTGCCA-1	1.25265	1.31553	1.67442	1.30111	1.33388	1.10387
AGGTAGATCGAGATAT-1	1.14606	1.35345	1.91489	0.960656	1.50077	1.41271
AGGTAGGTACAAAGCT-1	0.689632	1.18188	1.125	1.23551	1.30392	0.920375
AGGTCAGGTGAGAGTG-1	0.685664	0.994388	1.33333	0.741374	1.11827	0.923497
AGGTCGCCACTTCGGT-1	1.35559	1.53729	2	1.46438	1.62409	1.61874
AGGTCGCGGAGTTACT-1	1.08974	1.39103	1	0.936107	1.58646	1.39702
AGGTGTATCGCCATGA-1	0.825748	1.01541	1.50943	1.29638	0.995945	0.905769
AGGTTCTCCTTTCCGG-1	1.08982	1.23359	1.4	1.32445	1.62088	1.31218
AGGTTGAGGCACGCTT-1	1.11138	1.4093	2	0.754638	1.59145	1.41806
AGGTTTCACACACCTT-1	0.965665	1.03452	1.2	1.10019	1.56584	0.814594
AGTAACGTTCATCCTG-1	1.79669	1.84855	2	1.79829	1.81744	1.82446
AGTAATGTCTTGCCGC-1	0.846673	1.19962	1.5	1.16257	1.61467	1.06225
AGTACATCATTTATCA-1	1.12619	1.39715	1.63636	0.817178	1.2224	1.40232
AGTACCTTCGAGTGCT-1	0.501073	0.904692	1.33333	0.856978	1.36371	0.843067
AGTACGGCCCGTATCG-1	1.48067	1.33298	2	1.64364	1.57595	1.15251
AGTACGGGCACCTGGC-1	1.44096	1.62116	2	1.056	1.61228	1.58086
AGTACGTGGCCTGTCT-1	1.11922	1.35479	1.40984	1.46827	1.32721	1.1701
AGTAGCGTGAACGAAC-1	0.874994	0.876253	1.44	1.41308	1.25272	0.856282
AGTAGCTAGACGCCGA-1	1.25416	1.37597	2	1.20252	1.3864	1.41857
AGTAGGAAGGAAGTTG-1	1.20342	1.19566	1.53846	1.20352	0.968634	1.17413
AGTAGGTAACATACAT-1	1.05569	1.33117	1.95122	0.897987	1.21082	1.13219
AGTATAATACTAGGCA-1	0.84942	0.88616	0.818182	0.817792	1.0106	0.611142
AGTATCCATAATAACG-1	1.40984	1.52403	2	1.69737	1.82844	1.5853
AGTATGCTGGAGACCA-1	1.27707	1.57759	2	1.74615	0.869735	1.1722
AGTCAAATGATGTGAT-1	1.4381	1.3706	1.74026	1.36791	1.25039	1.39365
AGTCAACACCACCATC-1	0.914611	1.15259	0.963415	0.9484	1.28912	1.19229
AGTCAAGATGACACTT-1	1.03758	1.18399	0.484848	1.44899	1.37393	1.27317
AGTCACTCCGCCTCAT-1	1.14524	1.3142	1.52	1.49359	1.26543	0.817684
AGTCCAGCGGGTACGT-1	0.595694	1.33688	1.66667	1.63756	1.30512	1.20538
AGTCCATTGGCTGATG-1	0.980571	1.37752	1.07692	1.0696	1.1016	1.21715
AGTCCCGCCTTTAATT-1	1.18133	1.17995	1.75758	1.08797	1.18348	1.33566
AGTCGACGGTCTCAAG-1	0.828861	1.30319	0.6875	0.790957	1.44893	1.30857
AGTCGGCTCAACTTTA-1	0.944644	1.11981	2	1.17482	1.50165	1.15207
AGTCGTGGGCATTACG-1	1.07879	1.52517	2	1.56594	1.57201	1.27255
AGTCTCACAAGACTAC-1	1.78148	1.83791	2	1.93041	1.95116	1.74781
AGTCTGGACATCCTTG-1	1.0106	1.13518	1.03704	1.70742	1.1223	0.838182
AGTCTTCTCCTCAAAT-1	0.441753	0.750963	1.35294	0.779679	1.00255	0.688448
AGTGAACAAACTTCTC-1	0.756348	1.09535	1.84848	0.649316	1.08649	0.856067
AGTGACCTACTTTACG-1	0.784394	0.979008	1.1	0.826153	1.56377	0.906047
AGTGACTGTGACACAA-1	1.3401	1.31339	1.09474	1.56159	1.53155	1.12682
AGTGAGACTTCCAGTA-1	1.30764	1.61554	2	1.04693	1.69168	1.5679
AGTGAGCCTCGCCGCC-1	0.785471	1.16945	0.588235	0.658836	1.64591	1.16819
AGTGAGGGTTTCTGAC-1	1.34278	1.40175	1.53125	1.50196	1.33638	1.22558
AGTGATATGAGTAGTT-1	0.923246	1.11401	0.432432	0.860463	1.6461	1.18806
AGTGATTCAAGCAGGA-1	1.31444	1.51945	2	1.13712	1.80262	1.5065
AGTGCGTAGCTCGTAA-1	1.25648	1.41464	1.78571	1.60324	1.35009	1.47083
AGTGCTTGCACGAATA-1	0.842542	1.1703	2	0.800774	1.77052	1.28364
AGTGGCGGCAATTTGA-1	0.647061	0.965862	0.933333	0.842181	0.780906	0.873689
AGTGGCTCCGTCGGCC-1	1.27519	1.16564	1.70732	1.46091	1.58879	1.24802
AGTGGTGTTACCCGTG-1	1.37835	1.43593	1.28455	1.41398	1.59787	1.40311
AGTGGTTGCGTATAGG-1	0.476921	1.05374	0.608696	1.71713	1.00067	0.723821
AGTGTATTGCGCATTG-1	0.942669	1.21296	1.67568	1.11753	1.30934	1.29327
AGTGTGGTCTATTGTG-1	0.842584	1.32552	0.952381	1.31883	1.36129	0.788699
AGTTAAACACTTGCGA-1	1.23666	1.48129	1.8	1.09085	1.33435	1.45807
AGTTAAGCGGTCCCGG-1	1.35413	1.49011	2	1.3099	1.27742	1.35863
AGTTAAGTCAACCGCT-1	0.646814	1.31657	1.33333	1.71383	1.70406	0.558015
AGTTACCCTTAAGACT-1	0.57722	1.15738	1.6	1.3418	1.56968	0.89562
AGTTACCGCACATGGT-1	1.58674	1.39372	1.6	1.72517	1.63467	1.16792
AGTTACTCTATCGTGG-1	0.917395	1.01589	1.4375	1.40584	1.08384	0.926576
AGTTATTGAAAGGTAA-1	0.962974	1.23333	1.95238	1.07511	1.3956	1.06344
AGTTCCTACAGAATTA-1	0.957922	1.30141	0.615385	0.757696	1.74382	1.30278
AGTTCCTATTTATGTT-1	1.06464	1.17949	1.93103	1.05793	1.70674	1.07529
AGTTCTGCGTTGTATC-1	0.961861	1.52086	1.95556	1.676	1.66461	1.57331
AGTTGACATCGGCTGG-1	1.62614	1.62167	1.66667	1.73764	1.91266	1.60334
AGTTGACGGTCCTTGC-1	1.53345	1.58622	1.8	1.75999	1.42507	1.55268
AGTTGCTGACTGATAT-1	0.968255	1.42587	0.8	1.80517	1.64413	1.30702
AGTTTCGCAGGTCGGA-1	0.723271	0.984809	1	1.15034	1.49853	0.735238
AGTTTGCACCTGCCTC-1	1.33109	1.42726	1.51351	1.59483	1.65971	1.54424
AGTTTGGCCAGACCTA-1	0.693302	1.15003	1.33333	0.95755	1.34223	1.10918
ATAAACCATTGGACGG-1	0.68967	0.906097	0.923077	0.903862	0.628835	0.618889
ATAAACGGACCCGTAA-1	0.931448	1.07552	1.72727	0.700457	1.45784	1.27674
ATAAAGGCTCGGTCGT-1	0.837705	1.08485	2	0.851077	1.42234	0.957436
ATAAAGGTCAAGTACG-1	1.2436	1.36492	2	1.36276	1.55452	1.37895
ATAAATATTAGCAGCT-1	0.602169	1.06433	1.04762	1.13969	0.999299	0.747338
ATAACGCCGGAGGGTC-1	0.836733	1.27217	0.5	0.747854	1.21324	1.17451
ATAACGGAGTCCAACG-1	1.23462	1.4165	1.91304	0.905129	1.43112	1.3596
ATAACGTTACCTCCAC-1	0.863629	1.10058	1.84615	0.980995	1.16032	0.960806
ATAAGGTGGAGAACAT-1	1.86981	1.88749	1.975	1.94805	1.86864	1.89983
ATAAGTACCCGATTGT-1	0.827507	0.999558	1.33333	1.05449	1.1442	1.01173
ATAAGTAGGATTCAGA-1	1.00153	1.24973	1.94872	0.91813	1.47246	1.36718
ATAAGTTACCGCGACG-1	0.987805	1.13447	0.636364	0.678193	1.52654	1.17423
ATAATACCGTTAGCCG-1	1.0365	1.62147	0.4	1.78612	1.86208	1.45661
ATAATAGCTGTTGAAT-1	0.749643	1.01005	0.709677	0.503248	1.50991	1.09953
ATAATAGTGTAGGGAC-1	0.597016	0.870799	1.71053	1.25283	1.10697	0.564055
ATAATTAGCTAAGTAG-1	1.59479	1.57383	1.93443	1.86411	1.81494	1.55935
ATACAGGCCCTCCAAT-1	1.29997	1.24134	1.72308	1.42303	1.41916	1.39148
ATACCACGGGCAACTT-1	1.18155	1.4177	2	0.928571	1.42409	1.39471
ATACCAGCAAATTGCT-1	1.32835	1.42177	1.95238	1.04188	1.48108	1.48632
ATACCAGGCTAATAGA-1	1.17771	1.29459	1.94286	0.9659	1.36212	1.36479
ATACCAGGTGAGCGAT-1	0.910899	0.941873	1.46939	1.38748	0.965517	0.872249
ATACCGTCATCCATAA-1	1.04682	1.2123	1.72093	1.30576	1.69931	1.21868
ATACCTAACCAAGAAA-1	1.53448	1.42834	1.68889	1.64665	1.50937	1.52666
ATACGCCGATCTACCG-1	1.30094	1.39298	2	1.48893	1.45844	1.50394
ATACGCCGGCGAAACC-1	0.991753	1.26046	0.4	0.675519	1.3684	1.19451
ATACGGAACGTCGTTT-1	0.674509	1.12512	2	0.95529	1.05899	0.902638
ATACGGGTTTCGATTG-1	0.724987	1.17755	0.702703	0.621393	1.49848	1.00351
ATACGGTGAAGATGCA-1	1.49602	1.37277	1.84906	1.68392	1.5699	1.41446
ATACGTACTTAGCCAC-1	1.91788	1.92968	1.92481	1.96982	1.87676	1.95455
ATACGTCCACTCCTGT-1	0.7171	0.964744	1.11538	1.09775	1.4421	1.02886
ATACGTTATGCACGGA-1	1.22436	1.30962	1.87013	1.58144	1.60337	1.32065
ATACTAGCATGACCCT-1	1.24738	1.49217	0.5	0.685611	1.58421	1.36522
ATACTCTCGCCACTCT-1	1.87154	1.84726	1.90769	1.90334	1.83884	1.9072
ATACTTGTTCTCGAGC-1	1.30091	1.24638	1.65517	1.65553	1.16754	1.36031
ATAGACAACGGGACCT-1	0.998013	1.18035	1.81818	1.2829	1.23155	1.10076
ATAGACGAAGAGAAAG-1	1.41326	1.6356	2	1.05926	1.72456	1.51481
ATAGAGTACTGGGACA-1	1.05978	0.99899	0.304348	0.304348	1.29446	0.583281
ATAGAGTTATCAACTT-1	0.914913	1.20311	1.10345	0.985417	1.2333	1.28241
ATAGATTTGCAGTCGG-1	0.927599	1.13524	1.56757	0.667155	1.62229	1.22982
ATAGCCTCAGTACCCA-1	0.866033	1.38721	0.45614	1.84866	1.41404	1.08467
ATAGCTGCTCTTGTTA-1	1.19782	1.32476	1.33333	1.08141	1.01727	1.42803
ATAGGAATCTAAGCTT-1	1.23929	1.50435	2	1.27116	1.52266	1.35488
ATAGGCGGCTATAGAA-1	1.22471	1.24704	0.785714	1.17411	1.50069	1.37306
ATAGGCTAGCTTCGCA-1	0.901679	1.0134	0.7	1.04211	1.13364	1.16995
ATAGGGATATCCTTGA-1	0.59542	0.919141	0.883721	0.838928	1.02977	0.892012
ATAGGTTGGGCAGATG-1	0.871547	1.08519	1.24324	0.990144	1.25678	0.917046
ATAGTCTTTGACGTGC-1	1.0579	1.17986	2	1.119	1.52949	1.16614
ATAGTGAAGCGTTCTC-1	1.01403	1.07642	1.67442	0.98842	1.32316	1.17987
ATAGTTCCACCCACTC-1	1.95176	1.94037	2	1.92416	1.99638	1.94522
ATATAAAGCGCTCGTG-1	1.42707	1.37795	1.7	1.63455	1.16899	1.40624
ATATAAATGTAGCTGC-1	1.15767	1.28054	1.69231	1.58777	1.35017	1.34066
ATATAGAGTATTGGTC-1	1.11179	1.10539	1.37143	1.73986	1.17034	0.900538
ATATCAATTCCAGCCT-1	0.66115	1.28743	0.333333	1.66589	1.3661	0.770663
ATATCGTGCCAGACCC-1	0.861435	1.31819	1.95455	1.1941	1.43818	1.10363
ATATCTCCCTCGTTAA-1	1.14137	1.29063	1.93333	1.13957	1.46595	1.30145
ATATCTTAGGGCCTTC-1	1.09246	1.22473	1.92	0.911651	1.67827	1.36141
ATATGTCTCCCTAGCC-1	1.90225	1.97811	2	1.99999	1.90055	1.92955
ATATTCAGTTAAACCT-1	0.978432	1.26604	1.52941	1.16536	1.47873	1.22354
ATATTCCACATAGTGA-1	1.04265	1.26867	1.73333	1.33769	1.24499	1.31178
ATATTCCCACAGGTCA-1	1.33878	1.22777	1.87234	0.966461	1.4115	1.28376
ATATTGCTGTCAAAGT-1	0.783733	1.11212	1.32258	1.32887	1.03224	0.564464
ATATTTAACCCTCAAG-1	0.910674	1.12237	2	0.715392	1.55723	0.888491
ATCAAACGAAGGTTTG-1	1.10367	1.21678	1.1875	1.05745	1.51535	1.3366
ATCAATCTGGGCTGCA-1	0.772031	1.05882	1.40645	0.80175	1.42542	1.18274
ATCAATGCCGTGGCTG-1	1.35388	1.23996	0.7	1.34088	1.28674	1.16921
ATCACATTAGAATATC-1	1.40402	1.57767	1.84	1.39897	1.58712	1.2761
ATCACGTGCTAATTAA-1	1.18131	1.40786	1.92857	1.11569	1.59145	1.46072
ATCACTTCATCCTCGC-1	0.707903	1.09761	0.258065	0.327115	0.644373	0.980873
ATCAGACGGCACGCCG-1	1.88754	1.88751	1.95	1.94887	1.89168	1.90196
ATCAGCTCGTCCACTA-1	1.31971	1.41162	1.85965	1.49228	1.47936	1.27279
ATCAGGTCGCCATTGC-1	1.36659	1.32068	1.33333	1.2763	1.25324	1.32716
ATCAGTAGGCAGGGAT-1	0.683739	1.04598	1	0.92551	1.14017	1.07382
ATCATCCAATATTTGT-1	1.21155	1.3638	1.85366	1.179	1.64958	1.46568
ATCATCTGCCCAGTGT-1	1.29445	1.37043	1.96667	1.40958	1.60826	1.47437
ATCCAACGCAGTCATA-1	1.01097	0.865759	2	1.29797	1.16407	0.802417
ATCCAATGGAGGGTCC-1	0.872019	1.41321	0.0987654	1.68022	1.57759	0.915969
ATCCAATGGTACCGAA-1	0.817014	1.25953	0.580645	1.75643	1.18734	0.888686
ATCCACATCGACAGAA-1	1.42491	1.5677	2	1.33901	1.79327	1.66987
ATCCACGCTAAATGTT-1	1.10797	1.39897	2	1.38304	1.50898	1.22677
ATCCAGAGCAACAACC-1	1.07189	1.19476	1.15556	1.28717	1.41144	1.31295
ATCCAGGATTCGTGAA-1	0.961116	1.11169	0.880952	0.89569	1.67057	1.23139
ATCCCATCCACAGCGC-1	1.28391	1.48239	0.922222	1.41299	1.40945	1.13256
ATCCTACCTAAGCTCT-1	0.857387	1.10998	1.63636	0.772738	1.48773	1.25055
ATCCTGAATCGCTGCG-1	1.23661	1.36383	1.94737	0.928454	1.66311	1.46336
ATCCTGCGTGGAATGG-1	1.13031	1.33361	1.44	1.07672	1.44996	1.48814
ATCCTGCTGCAGATAG-1	0.235222	0.671485	0.55814	0.557337	1.1751	0.414987
ATCGACCCAATACAGA-1	1.00361	0.967175	1.9	1.14769	1.6389	0.756622
ATCGACTCTTTCCGTT-1	0.633685	0.981364	0.863636	0.863636	1.14418	0.81914
ATCGCACGATTGTTCA-1	0.854398	1.15312	1.36	1.37571	1.28145	1.05522
ATCGCACGCCGGGAGA-1	0.66477	0.834294	1.03704	0.921349	0.99534	0.457055
ATCGCTGCGTGCAGCA-1	1.01918	1.30094	1.33333	1.11005	1.48928	1.19042
ATCGGAGACAGACGGC-1	1.18839	1.3532	1.45455	1.17269	1.1687	1.40112
ATCGGCAAGCAGTCCA-1	1.42102	1.48731	1.45185	1.31531	1.53521	1.2443
ATCGGTTACCTAGTAA-1	0.610962	1.262	0.763636	1.68718	1.11194	1.01457
ATCGTGGAAAGTCTGG-1	1.09287	1.22764	0.372881	1.6259	0.947136	0.722136
ATCGTTCACTTTCGCC-1	1.06427	1.23603	0.717949	1.09721	1.6195	1.22271
ATCTAATATCCTACGG-1	1.59876	1.54968	1.67568	1.61886	1.51199	1.57083
ATCTCCCTGCAATCTA-1	1.21316	1.28926	1.72973	1.62773	1.17846	1.12356
ATCTGACATGGAAGGA-1	1.41984	1.40686	1.4806	1.2631	1.73716	1.40605
ATCTGATAGTGTCTTA-1	0.730648	1.31854	0.820513	1.50227	1.64612	1.08895
ATCTGCACCTCTGCGA-1	0.961472	1.31191	1.85714	0.655203	1.43462	1.26072
ATCTGCTGTTATCGCC-1	0.936	0.935754	1.35849	1.13637	1.62666	1.14285
ATCTGGGCTGTTCTTG-1	1.32687	1.37096	1.91304	1.71131	1.68992	1.52063
ATCTGGTTAAGACTGT-1	1.36773	1.46596	2	1.18345	1.71757	1.55502
ATCTGTAATTGTACCC-1	0.906968	0.998597	1.74359	1.06422	1.17933	0.765169
ATCTTAGGGCATTAAT-1	0.596537	1.16694	1.44615	0.998347	1.19768	1.00329
ATCTTGACCTGCAACG-1	1.7889	1.18292	1.83333	1.3548	1.44787	1.08719
ATCTTGACTTGTCCAA-1	1.30172	1.5928	0.666667	1.04093	1.44828	1.5265
ATGAAGCCAAGGAGCC-1	1.2671	1.28129	2	1.14336	1.1879	1.02933
ATGACGCCGGCTCTAA-1	0.852464	1.06147	1	0.768826	1.38826	0.98822
ATGACGCGTTCTATCC-1	1.26477	1.7583	2	1.69097	1.47893	1.38949
ATGACTATCAGCTGTG-1	1.33832	1.30611	1.80952	1.32874	1.21	1.31496
ATGACTATGCGACATT-1	0.963361	1.10806	0.857143	1.35904	1.25974	1.21389
ATGAGGAGTGTTAATC-1	0.63918	0.679273	0.926829	0.868146	0.987272	0.358437
ATGATCGGGAATAGAC-1	0.97471	1.16176	2	1.05583	1.52908	1.20526
ATGATGCAATGGTACA-1	0.790139	1.08784	1.00901	0.778236	1.52427	1.09528
ATGCACGCGCTGTTCA-1	1.4078	1.37812	1.28889	1.57289	1.09233	1.34725
ATGCACTACCGCATTG-1	0.832754	0.694851	1.16667	1.15819	1.45923	0.653294
ATGCATGATCCAGGAT-1	0.614531	0.820158	1.41176	0.621253	1.28894	0.908568
ATGCATTCCGTGATGG-1	0.899505	1.11551	1.6	1.33336	1.334	0.92722
ATGCCAATCGCTCTGC-1	0.942821	1.16866	1.26667	0.829666	1.44047	1.15011
ATGCCATTTGCGACCA-1	1.07587	1.06305	1.08772	1.44073	1.062	1.14816
ATGCCGGTCTTGCATA-1	0.79107	1.05024	1.55	0.88966	1.50446	0.988676
ATGCCGGTTGATGGGA-1	1.26563	1.33228	1.77778	1.21351	1.32999	1.46622
ATGCGACAATTGGTCC-1	0.664846	0.990818	1.38462	1.17116	1.26324	0.872903
ATGCGACAGTCCCATT-1	0.891601	0.991728	1.80769	0.758027	1.5179	0.739779
ATGCTCAGTGTTGCAT-1	1.17774	1.06839	0.785714	1.4241	0.98897	0.900785
ATGCTCTGGCGCGGTA-1	1.09903	1.22223	1.75	1.01047	1.45676	1.20659
ATGGAAATTTAAGGAG-1	1.53014	1.45172	2	1.60956	1.59328	1.44901
ATGGAGCAGGCCGTGA-1	1.02525	1.21537	1.67857	0.845295	1.22198	1.20502
ATGGATCCGGCGTCCG-1	1.10884	1.43925	2	1.09182	1.5685	1.5152
ATGGATTGACCAAACG-1	0.459639	0.880872	1.21053	0.660996	1.17186	0.732792
ATGGCAGCATTACGAT-1	1.13824	1.29773	1.15789	1.34482	0.887808	1.01576
ATGGCAGCCGAGAAAC-1	0.679516	1.35063	0.652174	1.76919	1.40252	0.938794
ATGGCTGGAAATGGCC-1	1.41637	1.35653	1.61702	1.32622	1.42615	1.12582
ATGGGAACGGAAGCGG-1	1.36332	1.46421	2	1.62577	1.19862	1.38372
ATGGGACCTGCTGAAC-1	1.40715	1.51912	1.82143	1.78553	1.06781	1.30719
ATGGGCCTCGGCCTCT-1	1.36647	1.3553	1.78082	1.78009	1.51322	1.24864
ATGGGTGTATACCTCC-1	1.02836	1.15065	0.436364	1.42732	1.08081	0.613041
ATGGTATTTACTGATT-1	0.759954	1.29008	0.666667	1.54736	1.25391	1.0443
ATGGTCGCGTGGTTTC-1	1.01892	1.15831	1.5814	1.36988	1.36133	1.09228
ATGGTGCTCAAAGCCA-1	1.02162	1.04482	1.89831	1.3272	1.26072	0.975737
ATGTACGATGACGTCG-1	1.17876	1.35339	1.28947	1.56401	1.58309	1.3924
ATGTGAAAGCCTAATG-1	1.14598	1.17843	2	0.801331	1.34553	1.30225
ATGTGCATCCGACGCA-1	1.27954	1.26905	0.5	0.598993	1.10877	0.988191
ATGTGGACATCTTGAT-1	0.831734	1.22595	1.6	0.616464	1.51699	1.18996
ATGTGTAGTTTAGTCA-1	0.833118	1.10072	2	1.31661	1.23996	0.936363
ATGTTCGTCGACCCAC-1	1.33742	1.36112	1.625	1.56217	1.25154	1.24546
ATGTTGTAGTCTGTTT-1	0.97631	1.13743	1.4386	1.03908	1.17781	0.959121
ATTAAACATGCGGACC-1	1.2477	1.31981	1.78947	1.03405	1.60645	1.40842
ATTAATACTACGCGGG-1	0.616202	0.889075	0.941176	0.939526	0.821995	0.76601
ATTAATGAACCAGTCG-1	0.808291	1.09996	1.77143	0.66775	1.31844	1.14761
ATTAATTCGGTCACTC-1	0.890623	0.97933	1.40541	1.36894	1.38045	0.812127
ATTACAACTACCGGCC-1	1.18711	1.22251	1.56226	0.917981	1.13881	1.13001
ATTACGCGCTGGCAGG-1	1.04267	1.42501	0.9	1.62219	1.1244	1.03779
ATTACTAGCCTCTTGC-1	1.29875	1.29573	2	1.07061	1.19506	1.26289
ATTACTTACTGGGCAT-1	1.34216	1.47127	1.91667	1.12125	1.70315	1.60638
ATTAGATTCCTCAGCA-1	0.879374	1.31683	0.96	1.08728	1.43052	1.35794
ATTAGATTGATAGCGG-1	1.64161	1.6267	2	1.34776	1.48069	1.61818
ATTAGGCGATGCTTTC-1	1.17785	1.34921	1.30833	1.2134	1.33537	1.3484
ATTATACTTTGCTCGT-1	1.11861	1.41731	2	1.0507	1.49068	1.37849
ATTATCGGAATGTACG-1	1.14236	1.31764	1.53333	1.25514	1.71511	1.39034
ATTATCTCGACAGATC-1	1.0496	1.19277	1.56522	1.15107	1.43589	1.11319
ATTATGAGACCCAATT-1	0.558977	1.13972	0.653061	1.46103	1.48213	0.955721
ATTATGCCATAGGGAG-1	1.5198	1.42415	1.95556	1.25071	1.56127	1.46502
ATTATTATGTCCGTCA-1	1.10565	1.44069	2	1.05915	1.20102	1.6013
ATTCACTGATGTTGGA-1	1.16806	1.12273	1.91111	1.28731	1.59796	1.30686
ATTCAGATGAATCCCT-1	1.62296	1.75551	2	1.54246	1.99432	1.7721
ATTCAGGACCTATTTC-1	1.24353	1.41755	1.6	1.09407	1.80803	1.50841
ATTCAGGATCGCCTCT-1	1.09409	1.26653	1.96078	1.33989	1.46443	1.25068
ATTCAGTAGCAGGGTC-1	1.18769	1.29608	1.32549	1.56032	1.29729	0.817712
ATTCATATACTGTCCA-1	0.493897	0.778262	1.02222	0.903396	1.38295	0.811608
ATTCCCACATAAACAA-1	0.958712	0.905691	1.30303	1.17098	0.992217	1.02446
ATTCCTAAGACGTGGA-1	0.839537	1.10826	1.27778	0.918972	1.16335	1.24368
ATTCCTCCGCCAGTGC-1	1.00086	1.17672	1.63077	1.09096	1.27317	0.885789
ATTCCTTCCAGGCGGT-1	1.63392	1.64395	2	1.66447	1.87517	1.72332
ATTCGACGCCGGGCCT-1	0.812027	1.16583	2	0.529336	1.64972	1.12146
ATTCTCGTCTCTTTAG-1	1.32253	1.27328	1.80769	1.7072	1.52271	1.12614
ATTCTGAGTATGAACT-1	1.20971	1.32269	1.77419	1.49123	1.39631	1.23595
ATTCTTCGTACTTATG-1	1.26139	1.34118	1.1828	1.40738	1.12977	1.14299
ATTGAAGATCTTAGTG-1	0.812387	1.21451	0.391304	0.607412	1.69641	1.23197
ATTGACCGGCGATGAC-1	1.12964	1.38019	1.55556	1.54	1.29028	1.3549
ATTGACGTAACTCGGT-1	0.991519	1.26347	1.35714	1.10418	1.31515	1.13575
ATTGATAGCAACGAGA-1	1.57809	1.56147	2	1.6824	1.81806	1.58392
ATTGATCACCACATTT-1	1.06006	0.95746	2	1.51576	1.63106	0.812789
ATTGATGAGTCCTAAC-1	0.885345	1.32704	1	0.779053	1.78832	1.32295
ATTGCCTATTAGACCG-1	1.21501	1.24062	1.84615	0.985369	1.20897	1.38857
ATTGCTGCTCCTCCAT-1	1.22144	1.45654	2	0.882672	1.48625	1.33726
ATTGGGAATATCTTGG-1	1.32834	1.32696	1.7037	1.64197	1.45408	1.32501
ATTGGGAGTTCTGTAA-1	1.46503	1.61077	2	1.62714	1.98272	1.7466
ATTGTACAACTCGGCT-1	1.90258	1.98867	2	2	1.86084	1.93168
ATTGTCGCAATACCTT-1	1.28127	1.41874	1.62162	1.34895	1.36113	1.26252
ATTGTCTGTTTCATGT-1	1.1869	1.3185	1.65217	1.25011	1.6704	1.46437
ATTGTGACTTCGCTGC-1	0.585057	0.989679	1.90244	1.06281	1.17807	0.989391
ATTTAACTCGTATTAC-1	1.34523	1.35817	1.95556	1.18775	1.60897	1.30518
ATTTCATTATTTCGCG-1	1.12909	1.39423	1.5	1.0556	1.23955	1.29462
ATTTCCGGGTTCTGCG-1	0.806673	1.21431	1.33333	0.887584	1.1507	1.10682
ATTTGCCTAGTTACGA-1	0.617773	0.746696	0.871795	0.882823	0.779171	0.645854
ATTTGCGCGAGTAGCT-1	1.64712	1.86761	2	1.95444	1.67005	1.62562
ATTTGTCTTGGGAGCT-1	1.4185	1.75128	2	1.05039	1.58484	1.69474
ATTTGTTCCAGGGCTC-1	0.537113	0.700107	0.761905	0.761905	0.627474	0.386733
CAAACGAGTATCGCAG-1	1.7861	1.77781	1.78947	1.78259	1.94005	1.78939
CAAACGGTCGCACTTT-1	0.937116	0.826427	1.30303	1.24391	1.29957	0.82087
CAAACGTGGTCTTGCG-1	1.11115	1.49812	1.48571	1.51856	1.59031	1.12596
CAAACTACGATAGAGA-1	1.24369	1.36079	2	1.31169	1.52912	1.3106
CAAACTATTGAGCTTC-1	0.852637	1.04423	1.32093	1.00886	1.21378	0.819447
CAAAGATTATTGGGCC-1	0.930208	1.36424	1.25	1.40324	1.37662	1.28919
CAAATCTCTCACAAGG-1	0.445642	1.09217	0.352941	1.46767	0.420004	0.282066
CAAATGCGGAGTGTTC-1	1.18712	1.20073	1.60784	1.60783	1.34042	1.21364
CAAATGTCCTTCCGTG-1	0.615284	0.884157	1.38889	1.18118	1.44273	0.636016
CAAATTGGATTATGCC-1	1.28566	1.48781	1	1.17652	1.87563	1.48924
CAAATTGTCAGCAAGC-1	0.661971	0.954832	1.04545	1.04253	1.24232	0.720371
CAACAGAATAACGCTA-1	1.2581	1.19347	1.6	1.2565	1.33243	1.09642
CAACAGTGCCAAACGG-1	1.04349	1.25321	1.32	1.31538	0.847706	0.959908
CAACGACCCGTTTACA-1	1.19083	1.52389	2	0.719196	1.63721	1.42915
CAACGGTTCTTGATAC-1	0.779216	1.07118	1.62162	0.998628	1.1141	1.00701
CAACTATATCGAATGC-1	1.36649	1.58889	2	1.32978	1.53219	1.43269
CAACTCCAACGTTTAG-1	1.07452	1.1904	2	1.38122	1.11506	0.902412
CAACTCCTTGATCCCG-1	1.61305	1.53385	1.9375	1.33811	1.84462	1.55484
CAACTGCTCATCCGAT-1	1.27657	1.62744	2	1.69451	1.66893	1.55342
CAACTTGTAGTGGGCA-1	0.819494	0.851292	1.22449	1.22449	0.993787	0.708283
CAAGAGGGCGGAGTAC-1	0.988511	1.35663	2	0.746034	1.1139	1.35079
CAAGATATTATAACGT-1	1.4712	1.51908	1.83505	1.71824	1.40078	1.52869
CAAGCAACGTCGGAGT-1	0.785896	0.864829	1.13433	1.1248	1.53203	0.818695
CAAGCACCAAATGCCT-1	0.991999	1.10541	1.40541	1.30209	1.10204	0.918068
CAAGCGGCACATAATT-1	0.999149	1.22563	1.71429	1.34881	1.30589	0.984625
CAAGGATCGCATGTTC-1	0.988201	1.0674	1.33913	0.920377	1.67143	0.908342
CAAGGTCCTATAGGCT-1	1.93848	1.98023	2	1.99997	1.60735	1.9316
CAAGTGAACTTTGGTT-1	0.954421	1.06743	1.55932	1.15784	1.41257	1.13944
CAAGTGTGGTTGCAAA-1	1.65064	1.8049	2	1.8307	1.91954	1.86554
CAATAAACCTTGGCCC-1	0.889896	1.18311	0.956522	0.835141	1.21085	1.24546
CAATACGCTCTGAGGC-1	1.29222	1.3866	1.17468	1.70272	1.39166	1.26931
CAATATGTAGATTTAC-1	1.00493	1.18626	1.83333	1.3144	1.75791	1.05806
CAATATTCTTGACCTA-1	0.531488	0.734467	0.857143	1.24685	0.839717	0.635325
CAATATTGGACTAGTG-1	0.81308	1.55341	0.333333	1.88989	1.36265	1.23407
CAATCCCTATACCAGC-1	1.38152	1.40625	1.65854	1.65854	1.16394	1.35262
CAATCCTGCCGTGGAG-1	1.51002	1.51463	1.94595	1.49645	1.4542	1.45834
CAATGCGAGAAGTATC-1	0.977954	1.16889	1.21212	1.2068	0.9991	1.29095
CAATGGAATCTACATA-1	1.42538	1.36268	2	1.39089	1.63446	1.5352
CAATGGATCTCTACCA-1	1.0938	1.37885	1.73913	0.919728	1.56031	1.44285
CAATGGTCGGCCTGGG-1	1.10341	1.14405	2	1.27592	0.966028	1.11775
CAATTAAGGGTGATGA-1	0.653529	1.02994	0.727273	0.787535	1.14154	1.15801
CAATTGGGCCGCACTC-1	0.909391	1.55601	1.89744	1.73762	1.50903	1.13853
CAATTTCGTATAAGGG-1	1.24415	1.30984	2	1.11766	1.3412	1.39424
CACAAGAAAGATATTA-1	1.18762	1.23797	1.8125	1.07651	1.42399	1.39058
CACAAGCTAAGAAAGG-1	1.06011	1.2282	2	1.56116	1.21428	1.38023
CACAATGAGCTGCTAT-1	0.887346	0.93657	1.57447	1.14447	1.48731	0.824948
CACACAGGGATAGATT-1	1.06734	1.14368	1.22222	1.26576	0.897194	0.882021
CACACGCGCTGTCTTA-1	1.07644	1.30572	0.625	0.843481	1.44552	1.35436
CACACGTTTCAATGGG-1	1.60742	1.6085	2	1.69302	1.5256	1.71723
CACAGAGACGAGGACG-1	1.40589	1.38336	1.40351	1.44857	1.21904	1.37978
CACAGCACCCACGGCA-1	0.791024	0.962428	1.73684	0.699613	1.61913	1.1253
CACAGCTAGGGAGTGA-1	1.43222	1.50684	2	0.904857	1.8562	1.51106
CACAGGGCCGTTGTCA-1	1.37611	1.36184	1.6	1.70614	1.50535	1.17914
CACATAAGGCGACCGT-1	1.45618	1.46545	1.96	1.63208	1.62832	1.62768
CACATATTAGCAGGAT-1	0.78279	1.25851	1.65957	0.565362	1.17712	1.16431
CACATCGTGCACGCGC-1	1.01401	1.31653	1.41935	1.49706	1.06999	1.0654
CACATCTCACCGACGA-1	1.67194	1.75058	2	1.79654	1.77617	1.71972
CACATGATTCAGCAAC-1	1.02245	1.22738	2	0.862224	1.46578	1.1309
CACATGTTTGGACATG-1	0.477574	1.30285	0.666667	1.63397	1.21923	1.08886
CACATTCTTTCGATGG-1	1.14178	1.30084	1.19231	1.18784	1.70578	1.27597
CACCAATCATCCGTCT-1	1.19715	1.60377	2	1.78123	1.60501	1.45209
CACCACGCCACACAGA-1	1.2064	1.2018	1.5	1.75404	1.26754	1.10032
CACCAGTCAGCATGCA-1	0.906874	1.06458	0.928571	1.26529	1.13214	0.602427
CACCATCGGAGGAGAC-1	0.906002	1.17942	1.12195	1.08459	1.46266	0.96373
CACCATGATCGCAAAG-1	0.887669	1.0537	1.76923	0.990619	1.21235	1.10271
CACCCACACGTCACCC-1	1.19408	1.29752	2	0.914904	1.57929	1.27806
CACCCACGAGGCAATT-1	1.3317	1.46152	1.70732	1.39183	1.26748	1.21046
CACCCGGTTTGTGACT-1	0.440088	0.814017	0.37037	1.37269	0.340524	0.640017
CACCCTAACAAGATCT-1	0.966158	1.13404	0.842105	1.12651	1.61512	1.23511
CACCCTTGGTGAGACC-1	1.58249	1.54158	2	1.50482	1.43388	1.52245
CACCCTTTCCTCGCTC-1	1.49818	1.46788	1.72973	1.66871	1.14971	1.2497
CACCGATACACCGAGC-1	1.23311	1.25931	1.57895	1.25596	1.33513	1.18164
CACCGCCAGAAGGTTT-1	0.767002	0.957095	1.38095	1.12826	0.977384	0.817283
CACCGCCGACCAGCGA-1	0.909926	1.2082	1.79167	1.21599	1.07072	0.843529
CACCGCGTCCACTCTA-1	0.936194	1.08591	1.64103	0.852665	1.47679	1.03741
CACCGGAGATATCTCC-1	1.3393	1.29031	1.65	1.29348	1.57046	1.31724
CACCGGTAGAGACATT-1	1.33603	1.27094	1	1.47012	1.25535	1.19371
CACCGTTAGGGATCAC-1	0.730837	0.960014	0.6	0.896514	1.46876	0.994698
CACCGTTGCGCGATAT-1	0.981279	1.26911	2	0.929004	1.46985	1.03806
CACCTAATAGAGTCGT-1	0.835184	1.13909	1.375	1.17183	1.26236	0.85718
CACCTAATCAGTTTAC-1	0.297353	0.641241	0.571429	0.571068	1.3467	0.530087
CACCTCGATGGTGGAC-1	0.968156	1.0258	1.29412	1.28994	0.749712	0.858787
CACCTTGCGAAACTCG-1	0.774077	0.981375	1.32093	0.574386	1.1783	0.992981
CACCTTGGCGCCTTTG-1	1.2075	1.33788	1.82456	1.1832	1.39364	1.24989
CACGAAAGTTAGTCCC-1	0.527315	0.950412	0.897959	0.890433	1.49515	0.746805
CACGACCACAGACTTT-1	1.24902	1.49553	1.2	1.43691	1.8136	1.28673
CACGACGTAATAGTAA-1	0.773927	1.06587	1.80645	1.05002	1.69281	0.859645
CACGACTAAAGTTCTG-1	1.17636	1.19547	1.56863	1.56709	1.12411	1.22596
CACGATTGGTCGTTAA-1	0.940143	1.19794	0.645161	0.645161	1.06388	1.08214
CACGCACAGCGCAGCT-1	1.01806	1.30619	0.434783	0.593965	1.07979	1.22572
CACGCAGCGAGGCTTT-1	0.388013	0.750715	0.431373	0.431373	0.440672	0.385565
CACGCGGAACTGTTGC-1	1.14267	1.29731	1.8125	1.52808	1.29292	1.31088
CACGGCGCGCCAAAGG-1	1.09782	1.31651	1.75	1.0127	1.49514	1.36164
CACGGGATTGAGGGTT-1	1.78871	1.63929	1.6	1.83199	1.61053	1.4526
CACGTCGGCAACCTCT-1	1.01499	1.16647	1.375	1.18195	1.26272	1.15245
CACGTCTATGATGTGG-1	1.3403	1.32518	2	1.19235	1.49845	1.34767
CACGTTCGTGCTCTAG-1	1.27321	1.56621	1.5	1.03796	1.53436	1.52861
CACTAAAGTTGCCTAT-1	1.00751	1.1784	1.8	0.966594	1.34237	0.985746
CACTACTCAGTTCTGT-1	0.81915	1.03785	1.875	0.774248	1.35057	1.02656
CACTCAAGAGCTATGG-1	0.927501	1.06522	1.68889	0.804649	1.63893	1.18469
CACTCAGCTCTTGAGG-1	0.944196	1.21254	1.72973	1.26936	1.13005	1.1047
CACTCCTATGTAAGAT-1	1.04539	1.34602	1.31034	1.26321	1.034	1.35461
CACTCCTCTCGGTCGG-1	0.761596	1.1927	0.756757	0.634553	1.46048	1.12796
CACTCGAGCTGAACAA-1	1.03119	1.21057	1.91667	1.44072	1.36511	1.27469
CACTCGGTTAGGAGGA-1	1.09717	1.13085	1.73077	1.44388	1.31617	1.10611
CACTCTCAAGCATCGA-1	1.29074	1.3041	2	1.30833	1.39934	1.12186
CACTGTCCAAGTGAGA-1	1.26361	1.27063	2	1.34616	1.59123	1.18727
CACTTAATCAGACGGA-1	0.974904	1.12209	1.57895	1.14556	1.4923	1.05224
CACTTCGCCACAGGCT-1	0.990503	1.14062	0.782609	1.41382	1.11075	0.797964
CACTTCGTCTTATCTC-1	0.633981	1.37996	0.388889	1.76432	1.50193	0.928949
CAGAACTTAGCCCTCT-1	0.723847	0.92968	0.872727	1.11557	0.915279	1.05661
CAGACACCGATCGCTG-1	1.15	1.17163	1.27778	1.31368	1.08128	1.22905
CAGACCTGTAAGTGTT-1	0.843768	1.18054	1.03846	0.749452	1.28115	1.14477
CAGACGAACCTGATAC-1	1.3518	1.40423	1.55556	1.54997	1.34359	1.40296
CAGAGACGGTCACCCA-1	1.14067	1.29049	1.51667	1.37272	1.49292	1.39723
CAGAGCATGAGCTTGC-1	0.80208	1.08796	1.72973	1.1961	1.17202	0.590232
CAGAGGCGATGCATGA-1	1.23248	1.25401	2	1.2511	1.4063	1.2586
CAGAGTGATTTAACGT-1	1.06168	1.21393	1.64912	1.59671	0.988316	1.0446
CAGATACTAACATAGT-1	1.59215	1.08066	1.86538	1.17633	1.59629	1.05884
CAGATATGAAGATGAC-1	0.953836	1.48645	1.57143	1.65792	1.03607	0.868695
CAGATCATTTAAAGTC-1	0.955258	1.15587	1.21739	0.933102	1.26728	1.24331
CAGATCCTGGTTTGAA-1	1.54611	1.33048	1.33333	1.46139	1.48263	1.21189
CAGCAGCCCGTTCCTT-1	1.27351	1.48175	2	0.889166	1.36363	1.46485
CAGCAGTCTGTGCTGC-1	1.07683	1.34339	2	1.19997	1.69979	1.4439
CAGCCCTCACAGGCAG-1	0.995796	1.10081	1.46939	1.37476	1.10603	0.999066
CAGCCGGGCCCTCTAT-1	1.24	1.3327	1.85185	1.32444	1.44739	1.29233
CAGCCTCCTGCAGAGG-1	1.4719	1.68739	2	1.12029	1.72794	1.67398
CAGCCTCTCCTCAAGA-1	1.21642	1.19607	1.77778	1.16458	1.15445	1.21992
CAGCGATTCCCTTCAA-1	1.33653	1.49013	1.78947	1.34161	1.299	1.5208
CAGCTCACTGAGACAT-1	1.10345	1.44483	2	1.08923	1.58247	1.41313
CAGCTCGACAAGTTAA-1	0.938889	1.20664	1.52	1.13426	1.08456	1.36115
CAGCTCGTGCTTGTGT-1	1.26377	1.36154	2	0.991736	1.52851	1.38643
CAGCTGGCGTAACCGT-1	1.21799	1.3722	2	1.19859	1.62463	1.48089
CAGCTTAGTAGGTAGC-1	0.708602	0.788662	0.958333	0.957616	1.32358	0.540216
CAGGAAGACTTTATAT-1	1.1299	1.30894	1.0873	1.16938	1.4329	1.34275
CAGGATATATCGTTGT-1	0.792203	1.00497	2	0.812119	1.38417	1.17559
CAGGATCCGCCCGACC-1	0.283719	0.692001	0.333333	0.333298	1.33482	0.505572
CAGGCCAGTACCACCT-1	1.14223	1.2091	1.65517	1.22766	1.40076	1.36059
CAGGCCGTTTGGGTGT-1	1.22142	1.44305	1.92	1.09892	1.44764	1.4569
CAGGCGCACGGTGGTC-1	0.684951	1.56256	1	1.29538	0.937138	1.43739
CAGGCGCCATGCTAGG-1	1.08137	1.26647	1.8	1.50743	1.1734	1.27995
CAGTAACTATTTATTG-1	1.03033	1.20364	1.875	1.03273	1.30541	1.30133
CAGTAATCCCTCCCAG-1	0.862282	1.19334	1.53333	1.44868	0.923011	0.771358
CAGTACATTCTCTAAA-1	0.973113	1.32564	2	1.07297	1.2126	1.40257
CAGTACCAGTTTACGT-1	1.03821	1.14578	1.92857	0.726659	1.55421	1.15128
CAGTAGCCCACGCGGT-1	0.506866	0.932948	1.375	0.850345	1.21848	0.993351
CAGTAGCGAGGTAGTA-1	1.23489	1.38742	1.76923	1.55917	1.50685	1.20444
CAGTCGAGGATGCAAT-1	0.556519	0.923766	0.810345	1.05929	1.3484	0.914906
CAGTCGGCCTAGATAT-1	0.911793	1.55258	1.23333	1.81953	1.7162	1.41055
CAGTCTCTCGGCTAAT-1	1.19335	1.36114	2	1.37071	1.57753	1.33562
CAGTCTGTATACTGGG-1	1.08581	1.15138	1.83784	1.27893	1.78654	0.946721
CAGTGAATAAATGACT-1	1.08867	1.37906	2	0.806369	1.59663	1.47317
CAGTGGTTGCACATGA-1	1.10529	1.23226	1.3913	1.4092	1.103	1.01449
CAGTGTCCGCAGAATG-1	0.940999	0.97392	1.2766	1.24882	0.796397	0.839667
CAGTGTTAATCTCTCA-1	0.384836	1.06123	0.944444	1.41854	1.18802	0.742944
CAGTTCAAATTGACAC-1	1.09622	1.37472	0.924138	0.740262	1.41094	1.29976
CAGTTCCGCGGGTCGA-1	1.06882	1.08325	1.22791	1.19669	1.157	0.928036
CATAACGGACAGTCGT-1	1.21567	1.53899	2	1.43206	1.56389	1.56389
CATAAGAAGCTTGGCT-1	1.88651	1.85947	2	1.88097	1.8225	1.88101
CATAAGCTCTCCGTCT-1	1.20198	1.40016	1.90476	1.27125	1.07838	1.25913
CATAATGAGCGGGCGA-1	0.830239	0.86751	1.2093	1.19989	1.2799	0.775464
CATACAAAGCCGAACC-1	1.06171	1.07502	1.73077	1.45133	1.31669	0.899886
CATACCCGTACCCAGT-1	0.539599	1.19887	0.2	1.49443	0.67695	0.843948
CATACGAACTAGCTGG-1	1.45794	1.41621	1.02857	1.70202	1.30255	1.26109
CATACGGCGTCTGGGC-1	0.661759	0.909366	1.6	0.764784	1.40812	0.959672
CATACGGGTGCATGAT-1	1.62305	1.65672	2	1.60349	1.90777	1.74765
CATACTATGTAATTGT-1	1.1028	1.03133	1.69811	1.19501	1.45628	1.16147
CATAGCCGCCCGGGAT-1	1.1823	1.62075	0.533333	1.52165	1.29088	0.99291
CATAGCGTTGCCCACC-1	1.30755	1.31447	0.744444	1.78176	1.70029	1.34626
CATAGTACATTGAGAG-1	1.11147	1.42996	1.83333	1.06087	1.4369	1.2994
CATAGTAGCATAGTAG-1	1.40092	1.37276	2	1.01419	1.47282	1.41344
CATAGTCCACAAGAAC-1	0.825843	1.05224	1.11111	0.988185	0.768957	1.11161
CATATACTACTGATAA-1	0.992064	1.20817	1.85714	1.10219	1.37124	1.11615
CATATAGGTACAGTCA-1	0.836149	0.973208	1.95238	0.995084	1.27772	1.12891
CATATGTCAGGCTACG-1	0.327109	1.09566	2	1.43188	1.60701	0.381752
CATATTATTTGCCCTA-1	1.02858	1.29494	1.96	1.29297	1.33057	1.10459
CATCAAACTGGCGCCC-1	1.07921	1.44147	1.6	1.24603	1.8596	1.46595
CATCATCTACCCGGAC-1	0.844177	1.1301	1.56757	1.30561	1.27066	0.890214
CATCCAATATAGTTTG-1	1.07511	1.26883	0.964912	1.56318	0.921686	0.90048
CATCCGCAGGCCCGAA-1	0.682099	1.36635	0.4	1.76903	1.23498	1.06501
CATCGAATGGATCTCT-1	1.52603	1.4942	2	1.44518	1.86705	1.71601
CATCGCCCGCGGCCAA-1	1.16002	1.2668	2	0.967693	1.63801	1.24417
CATCGGACGGGTTAAT-1	1.20317	1.44796	1.76471	1.12404	1.15935	1.40749
CATCGTCCGGTTACTA-1	0.700583	1.2439	0.425532	1.65813	1.52752	0.818219
CATCTATCCCGTGTCT-1	1.23414	1.27075	1.38095	1.24908	1.23311	1.27785
CATCTGCAGGATCATT-1	0.7051	1.43222	0.318182	1.82155	1.19914	0.871921
CATCTTACACCACCTC-1	1.90102	1.96964	2	1.99997	1.79291	1.92421
CATGAACCGACATTTG-1	1.11075	1.31415	2	1.23457	1.57441	1.17733
CATGAACCTCTTATCA-1	0.856029	1.01228	1.50943	1.30739	1.50158	0.923738
CATGAGATGCACTCTC-1	1.21374	1.30827	1.93103	1.40266	1.42244	1.30705
CATGATGCACAATTCT-1	0.319747	0.727962	0.521739	0.521712	0.353672	0.597976
CATGATGGAAGTTAGC-1	1.62448	1.7339	2	0.961426	1.9211	1.66531
CATGCACATGAGAGGC-1	1.50434	1.5575	2	1.4013	1.87878	1.62846
CATGCACGTGTTACTG-1	1.61529	1.68476	2	1.64914	1.78937	1.64778
CATGCATGGAGACCCT-1	0.883591	1.05235	1.33333	1.2925	1.32998	0.996316
CATGCCAACTCGCAAA-1	0.734803	1.15158	0.8	0.444428	1.17385	1.06822
CATGCGACCAGTTTAA-1	0.816488	1.16294	1.24138	1.13186	1.08084	1.16021
CATGCGTTAGACAGAA-1	1.24314	1.27931	1.86667	1.59188	1.13742	1.1227
CATGCTGGCTCCAATT-1	1.14294	1.22611	1.7551	0.946008	1.31141	1.16036
CATGGAAATGGGACCA-1	0.937438	1.25994	1.90909	1.00684	1.6452	1.02436
CATGGCAGGAAGATCG-1	1.26614	1.28631	1.75	1.28996	1.53541	1.2475
CATGGGTATGCCTTAT-1	1.0374	1.28486	1.73134	1.19895	1.44676	1.42944
CATGGGTCGGGTGTGG-1	1.35397	1.46694	1.93103	1.19377	1.53459	1.47109
CATGGTAAGTAGCGTT-1	0.925365	1.40246	1.35	0.7385	1.48447	1.33817
CATGGTATTAGTTTGT-1	0.406744	1.16544	0.545455	1.49798	1.51438	0.619038
CATGGTCTAGATACCG-1	0.328365	0.712345	1.35	0.885811	1.15837	0.568719
CATGTAGGAGCGCCAA-1	0.780585	1.07532	2	1.13549	1.55412	1.14721
CATGTCTCATTTATGG-1	0.785883	1.1451	1.18182	1.21325	1.09264	1.21307
CATTACATAGATTGTG-1	1.31024	1.41983	1.71429	1.12964	1.46252	1.33665
CATTACGTCGGCCCGT-1	0.809702	1.27317	1.5	0.682674	1.74712	1.1637
CATTATAACAGGGTCC-1	0.984531	1.08765	1.46441	1.16033	1.24237	1.06458
CATTATCCCATTAACG-1	0.96457	1.10655	1.48679	1.24352	1.1459	1.08749
CATTATGCTTGTTGTG-1	0.358128	0.701713	0.285714	0.285714	1.3421	0.378508
CATTCACTGACAGCTA-1	1.31165	1.41636	1.95556	1.26533	1.50596	1.29531
CATTCAGGTCAGTGCG-1	1.07909	1.63902	1	1.78686	1.69172	1.55641
CATTCCCTAAGTACAA-1	0.704062	1.43394	0.458333	1.78538	1.59885	1.11109
CATTGCAAAGCATAAT-1	1.42101	1.39291	1.9661	1.59425	1.22418	1.26168
CATTGCGAAATGGGCG-1	1.28999	1.3089	1.90625	1.6742	1.5549	1.14966
CATTGCGGGTCAATTC-1	1.50331	1.69126	1.5	1.25187	1.93199	1.68234
CATTGTGTGCTAGATC-1	0.448637	1.15976	0.75	1.64502	1.48504	0.905055
CATTTAGCGGACCATG-1	0.870531	1.08303	1.82353	0.659287	1.30773	1.16972
CATTTATCGTTCAAGA-1	1.34179	1.36942	1.875	1.35313	1.49192	1.2582
CATTTCTAGCAGACTA-1	0.972387	1.20638	1.07692	1.41046	0.784218	0.942909
CATTTGAGTGGTACGT-1	1.65864	1.77089	1.92857	1.90622	1.89398	1.79338
CCAAACAGAACCCTCG-1	1.38004	1.30148	1.95455	0.974881	1.2357	1.31614
CCAAAGTCCCGCTAAC-1	0.801215	1.17532	1.64103	1.33641	1.15322	0.729167
CCAAATCAAAGGGCAA-1	1.11339	1.11545	1.65217	1.29314	1.09322	1.26984
CCAACCTTATGTAACT-1	1.29202	1.35744	1.91111	1.29893	1.51492	1.39038
CCAACGCTTGCCAGGG-1	0.825043	1.09175	1.57143	1.05272	1.71503	1.14567
CCAAGAAAGTGGGCGA-1	1.31823	1.3919	2	1.30513	1.51222	1.577
CCAAGACTTCTGCGAA-1	1.28709	1.53331	0.285714	0.881056	1.63976	1.4365
CCAAGCGTAACTCGTA-1	0.864487	1.06211	1.57447	0.867564	1.3341	1.02563
CCAAGGAACAGAGAGG-1	1.22362	1.33761	1.77273	1.14435	1.43904	1.09615
CCAATAGTGCCGTCGA-1	0.328697	0.797539	0.392857	0.392857	1.01805	0.467523
CCAATCGGTAGATCGA-1	1.11711	1.32579	1.33333	1.06441	1.61198	1.28543
CCAATGTCACAGCAAG-1	0.931233	1.13595	1.47692	0.953052	1.38124	1.24166
CCAATTACGGGTCGAG-1	1.17907	1.29713	1.7931	1.27132	1.35615	1.38221
CCAATTGAATGTTAAT-1	1.31756	1.40947	2	1.0567	1.42661	1.32597
CCACAATGTACGTCTT-1	0.678015	0.848613	1.48837	0.98253	1.2947	0.939165
CCACACTGAGATATTA-1	1.30197	1.29776	1.69565	1.58246	1.17584	1.42341
CCACAGCTGAAATCAT-1	1.63325	1.6156	1.81818	1.6673	1.73229	1.63612
CCACAGTACCCATCCT-1	0.657068	1.12309	0.90566	1.13672	1.55144	1.19195
CCACATGGCTCTTTAT-1	0.584478	1.33286	0.666667	1.74628	1.75941	0.941149
CCACCAACTTTACTGT-1	1.06498	1.37764	0.5	1.80799	0.934221	1.33932
CCACCCAAGGAAAGTG-1	0.865425	1.20211	1.96	0.77477	1.70804	1.298
CCACGAGAAGAGAATC-1	0.883022	1.27378	1.91667	1.18747	1.06175	1.03778
CCACGGAGCCATAAGA-1	1.36036	1.65251	1.92593	1.7947	1.75109	1.34838
CCACGGCAGGTGTAGG-1	1.31856	1.31423	1.16667	1.40242	1.38029	1.2224
CCACTAAACTGAATCG-1	1.38744	1.36532	1.87097	1.24078	1.63979	1.55954
CCACTGGTGGCTGGTT-1	1.07754	1.17676	1.5	0.788013	1.40732	1.10028
CCAGAAAGCAACTCAT-1	1.23824	1.32199	1.33333	1.04867	1.71047	1.45533
CCAGAGACAAAGCCGG-1	1.13368	1.22111	1.62162	1.50888	1.15958	1.04373
CCAGATAGTTGAGTGA-1	0.866528	1.18922	1.60976	0.806721	1.3386	1.08842
CCAGCCTGGACCAATA-1	1.16717	1.4666	1.94872	1.05615	1.77049	1.42456
CCAGCTACGCCTCATA-1	1.09982	1.25646	1.34783	1.48091	1.10025	0.955487
CCAGCTCGAACGCATT-1	1.36492	1.56136	1.93939	1.7555	1.6231	1.65884
CCAGCTGATGGTACTT-1	1.19519	1.36855	1.91837	1.41162	1.53779	1.07588
CCAGCTTCCGCCCGCA-1	1.14856	1.16695	1.68182	1.40941	1.20573	1.03133
CCAGGGACGTGGCCTC-1	1.19123	1.36732	1.65517	0.722497	1.44018	1.2722
CCAGTAGTCTGATCCA-1	0.771909	1.1333	1.15385	0.846342	1.41008	1.27776
CCAGTCAAATCTCTTA-1	1.22996	1.24427	1.48148	1.63949	1.16569	1.18981
CCAGTCCATTATTCGA-1	1.23093	1.47892	2	1.66702	1.64614	1.594
CCAGTCTAGACGGCGC-1	0.765712	1.06254	1.84211	0.601402	1.33526	1.07132
CCAGTCTTGTCATAGA-1	1.66647	1.72227	2	1.77049	1.82633	1.68284
CCATAAACAACCCGAC-1	0.931519	1.07673	1	1.42437	1.12214	0.836897
CCATAACCTGTGCAGT-1	0.795276	1.42589	2	1.78052	1.70179	0.932279
CCATACCTTTACTTGT-1	0.749735	1.10368	0.894737	0.581115	1.00794	1.15881
CCATAGAGGCTGCCAG-1	1.08615	1.47797	2	1.63048	1.6424	1.29131
CCATAGGTTGGCGTGG-1	1.63431	1.61518	2	1.25398	1.35158	1.61942
CCATAGTCAGTAACCC-1	0.876084	1.37217	0.666667	1.6845	1.54075	1.34006
CCATCCATACCAAGTC-1	0.798471	0.821921	1.09524	1.05149	0.820313	0.646284
CCATCGCAGTTAAACT-1	1.41183	1.54414	2	1.60915	1.74345	1.57794
CCATCTCACCAGTGAA-1	1.31144	1.64522	1.6	1.3079	1.48127	1.58267
CCATCTTGTTCACAAT-1	1.19292	1.20478	1.53846	1.48823	1.30528	1.03294
CCATGCCTGTTTAGTA-1	0.979728	1.16773	1.2	1.17868	1.35367	1.00326
CCATGCTCTGCAGGAA-1	1.21117	1.28201	1.6	1.13335	1.47865	1.19152
CCATGGCCCTTGTACC-1	0.902174	1.08356	0.883019	1.4087	1.13588	0.575793
CCATGTTCATCTATAT-1	1.52841	1.59955	2	1.31886	1.83005	1.73242
CCATTAGCGATAATCC-1	0.303421	0.618428	0.410256	0.410256	1.09051	0.245263
CCATTCCCTGCCCACA-1	0.317296	0.596885	0.723404	0.722913	1.32743	0.343794
CCATTTCTACCTATTA-1	1.07495	1.08887	1.78261	1.3265	1.49832	1.23759
CCCAAACATGCTGCTC-1	1.31638	1.61358	2	1.08118	1.867	1.5649
CCCAACATACGTCGCG-1	1.3141	1.52855	2	1.06848	1.71122	1.57629
CCCAACCACACTAACA-1	1.0845	1.13835	2	1.38103	1.33979	0.906277
CCCAAGAATGCACGGT-1	1.30513	1.29291	1.87234	1.368	1.71371	1.43558
CCCAAGACAGAGTATG-1	1.15614	1.26366	1.65217	1.61321	1.25435	1.22278
CCCAATGAGATTTGCA-1	1.26509	1.29502	2	1.05839	1.28115	1.34942
CCCAATTTCACAACTT-1	0.618269	0.833173	1.57895	0.745879	1.52534	0.980978
CCCACTCCACGGTATC-1	0.987893	1.56354	2	1.71958	1.91025	1.1118
CCCAGAGGAGGGCGTA-1	1.02339	1.26863	1.3125	1.02644	1.61486	1.29548
CCCAGTAAACTTGGGA-1	1.16645	1.25966	2	1.29688	1.48884	0.974596
CCCAGTTAAGGCGCCG-1	1.22344	1.43531	1.92	0.876822	1.63014	1.38981
CCCGAAGTTTCGCGAA-1	1.49378	1.53667	1.42857	1.6535	1.63446	1.28233
CCCGACCATAGTCCGC-1	0.438352	0.807406	0.818182	0.807438	0.945055	0.629482
CCCGCAGCGCGAACTA-1	0.996131	1.09685	1.71429	1.37404	1.09477	1.07455
CCCGCAGGGCCCAAAG-1	0.923741	1.16597	1.9375	1.2613	1.37182	0.827413
CCCGCCATGCTCCCGT-1	1.20553	1.20178	1.69231	0.896043	1.51849	1.30753
CCCGCGCAATGCACCC-1	0.688424	0.980355	1.62162	1.00377	1.08229	0.758948
CCCGCTAGAGGGTTAA-1	1.56647	1.57143	2	1.69371	1.09887	1.54773
CCCGCTTGCCCTCGTC-1	1.0142	1.14483	1.51111	1.48464	0.993136	0.856394
CCCGGGTCGTTCAGGG-1	1.06651	1.18673	1.53125	1.49985	1.29884	1.03499
CCCGGTGGAAGAACCT-1	1.11656	1.32155	1.625	1.33329	1.23985	1.09781
CCCGGTGTATCGGAAT-1	1.10285	1.2302	0.68	1.57041	1.56774	0.818273
CCCGTAAGTCTAGGCC-1	0.480675	1.18972	0.238095	1.48316	0.965785	0.616498
CCCGTAGCTGGGAAGA-1	0.935449	1.2947	0.916667	0.967949	1.49848	1.19206
CCCGTCAGCGTCTGAC-1	1.56749	1.48975	2	1.22729	1.74238	1.35122
CCCGTGAGGGCGGTGA-1	0.733908	1.4655	0.47619	1.82993	1.36087	1.13621
CCCTAGGCAACAAGAG-1	1.0862	1.48935	1.78947	1.73286	1.65755	1.58111
CCCTAGTGTCAGGTGT-1	0.851394	1.37903	2	1.37627	1.43391	1.50869
CCCTATGTAGAGCAGA-1	0.720534	0.92449	0.8	0.587503	1.56315	0.949307
CCCTCAGATCGAGAAC-1	1.37259	1.36877	1.8	1.22336	1.45181	1.53048
CCCTCATTCTGGAATT-1	1.26495	1.33199	2	1.03333	1.55061	1.37026
CCCTCGATAATACACA-1	1.47677	1.52096	2	1.38515	1.92951	1.72018
CCCTCGGGAGCCTTGT-1	1.00637	1.14546	2	1.27396	1.26693	0.959934
CCCTGAAATGAGTTGA-1	0.750181	0.795753	1.31148	1.12627	1.59601	0.801287
CCCTGACTAACAAATT-1	1.27943	1.21227	1.33333	1.77944	0.755923	1.0581
CCCTGATGTAACTCGT-1	0.796862	1.4191	0.47619	1.78202	0.901608	1.09583
CCCTGCCCAATCCGCT-1	1.08112	1.06967	0.8125	1.26684	0.906677	0.886158
CCCTGCGCTACGCATA-1	0.81735	1.14985	1.23077	1.09493	0.95716	0.693536
CCCTGGCTGTTCCTTC-1	0.848551	1.52112	1.91111	1.78181	1.73675	1.48242
CCCTGGTATGGGCGGC-1	1.09381	1.29021	1.77778	1.53731	1.20175	1.29377
CCCTTCTCGTACGCGA-1	0.681904	1.1132	1.57895	1.14352	1.01231	0.790988
CCCTTTGACAGGTCTT-1	0.980632	1.06882	1.17143	1.11902	1.21527	1.23854
CCGAAAGTGGTGAGCA-1	1.99122	1.98897	2	1.99957	1.89013	1.91028
CCGAACACTGGGCCTC-1	0.988839	1.09493	1.13514	1.18059	1.28105	0.92741
CCGAACCTTCCCGGCC-1	1.37591	1.46112	1.78378	1.74422	1.47879	1.52351
CCGAAGCATTGACCAA-1	0.934136	1.39114	1.78378	1.55821	1.76458	1.21809
CCGAAGTATATTGTTC-1	0.669546	1.04918	1.26667	1.20631	1.34364	0.473746
CCGACAAACACATGAG-1	0.673309	1.39215	0.436364	1.76039	1.71457	1.01859
CCGACAAAGGGAGTGC-1	0.810056	0.988403	1.83333	1.18904	1.05776	0.739829
CCGACGGGCATGAGGT-1	1.26031	1.70561	1.46667	1.67388	1.42832	1.42113
CCGACGTAAACACAAC-1	1.03858	1.10655	2	1.04256	1.46666	1.10764
CCGACTCGCATAGTCT-1	1.19998	1.33839	1.79167	1.39636	1.43805	1.1257
CCGAGCTGTGCTTGTC-1	0.971566	1.26063	1.65854	1.10073	1.48674	1.18839
CCGAGGGATGTTAGGC-1	1.06509	1.34067	0.875	1.24854	1.35633	1.36687
CCGATTCGAGGGACCC-1	1.25773	1.30058	0.978723	1.42762	1.34229	1.04229
CCGATTGGTCAATGAA-1	1.22193	1.36153	2	1.48758	1.60603	1.18966
CCGCACAAAGACCAAC-1	0.783896	1.12844	2	0.616258	1.44698	1.12855
CCGCACGTGACCTCGG-1	0.941114	0.949204	1.32	1.38587	1.0551	0.539764
CCGCATGTGGTACGAT-1	1.18402	1.17067	1.9322	1.33843	1.39941	1.30104
CCGCCACCACAATCCA-1	1.17629	1.2934	2	1.11359	1.89518	1.26883
CCGCCGGAACTTCTCG-1	1.21863	1.38094	2	1.1545	1.3749	1.1777
CCGCCGGTCAACACAC-1	1.0468	1.19555	1.94595	0.997781	1.0945	1.10612
CCGCCTGCGAATTGGT-1	1.20599	1.21072	1.57143	1.15473	1.17349	1.23353
CCGCCTTGCGATGTCG-1	0.823246	1.22252	1.09091	1.74957	1.2871	0.832597
CCGCGATTTGGTAGGT-1	1.56022	1.291	1.83333	1.73437	1.51547	1.28748
CCGCGGAATGCGTCAC-1	1.856	1.84533	2	1.9104	1.77169	1.8595
CCGCGGGTACGAAGAA-1	1.22452	1.20015	1.46667	1.44767	1.14101	1.1339
CCGCGTAGGTAAGGGC-1	0.613791	1.01025	1.61702	1.05686	1.33541	0.671552
CCGCTATCAGCACCAG-1	0.73708	0.973263	1.92453	0.793102	1.40146	0.991177
CCGCTGGTGCCATTCA-1	1.15429	1.29931	1.8	1.15315	1.49568	1.20337
CCGCTTACCTCACTCT-1	1.3172	1.51952	2	1.46471	1.6023	1.58479
CCGCTTCGCGGTTAAC-1	0.979468	1.23686	1.58974	1.12743	1.24001	1.2576
CCGCTTGCTGACATGG-1	1.10308	1.27991	0.714286	0.762425	1.86588	1.23656
CCGGAATGGTTTCAGT-1	1.08382	1.09874	1.64103	1.41338	1.3503	0.68188
CCGGAGCGTACTTTCT-1	1.81556	1.80539	1.95876	1.87611	1.63765	1.8163
CCGGCGCATATTGGAT-1	1.16184	1.23417	1.31707	1.33352	1.02718	1.07745
CCGGCGTGAGACTCTG-1	1.24609	1.2949	1.66667	1.31829	1.48685	1.3445
CCGGGACCCGCAGAGA-1	0.689716	1.01469	1.65217	0.877133	1.52879	0.939711
CCGGGCGGTCTCGTCA-1	1.02171	1.20012	1.82353	0.766746	1.58696	1.28534
CCGGGCTAAGAATTTC-1	1.09367	1.39201	1.92453	1.2417	1.66386	1.58771
CCGGGCTGCTCCATAC-1	1.15029	1.50945	2	0.868392	1.80348	1.47032
CCGGGTTCGAGGTTAC-1	0.680479	1.2007	1	1.15529	1.21278	0.77414
CCGGTTTGTAATTGTG-1	0.352635	0.753109	0.433333	1.33401	0.75541	0.613653
CCGTAAGTTGGTCCCA-1	0.933328	1.2736	1.2931	0.66675	1.69628	1.32964
CCGTACCCAAGCGCCA-1	0.904038	1.08434	1.09677	1.33104	1.29776	0.778198
CCGTATCTCGTCGTAG-1	1.01065	1.38079	2	1.64039	1.52731	1.196
CCGTATTAGCGCAGTT-1	1.18537	1.29581	1.85714	1.23734	1.3403	1.38439
CCGTCAACCTCTGGCG-1	0.86666	1.42358	0.666667	1.73966	1.56911	1.2194
CCGTGCCCATGACGGC-1	1.06263	1.32501	1.6	0.859134	1.62271	1.31649
CCGTGGAACGATCCAA-1	0.699077	1.08777	0.46	0.709927	1.49279	1.08065
CCGTGTTAAATTCCAT-1	1.49252	1.60014	2	1.59615	1.80997	1.61663
CCGTTACGTTAGAACA-1	1.15768	1.26102	1.85366	1.00076	1.62649	1.36039
CCGTTCCGAATCTCGG-1	0.544436	0.779502	0.92	0.885776	1.51759	0.840746
CCTAAACAGGGTCCGT-1	1.14512	1.2114	1.63636	1.56359	1.28897	1.12324
CCTAAAGGCTGACGCT-1	1.36299	1.45498	2	1.23694	1.38928	1.37159
CCTAAATTAACGGTTC-1	1.11658	1.12201	1.90909	1.30495	1.66268	0.925833
CCTAACCCAAACAAGT-1	1.05802	1.25011	2	1.40641	1.65404	1.26773
CCTAACTAAGGCTCTA-1	1.18812	1.36967	2	1.05886	1.64079	1.31898
CCTAAGTGTCTAACCG-1	1.02539	1.61111	1.66667	1.88504	1.50415	1.52364
CCTACAAGTCCGGAAT-1	0.845369	1.17732	1.54118	0.962933	1.72671	0.987157
CCTACATTCACAGACG-1	1.05924	1.21195	2	1.04958	1.8655	1.26057
CCTACGCGACCTTACA-1	1.47414	1.49624	2	1.52822	1.65309	1.43088
CCTACGGCTCAGTCGA-1	0.65832	0.902563	1.26316	1.34131	1.24423	0.54247
CCTACTGCTTACACTT-1	0.528712	0.920478	0.277778	0.277778	1.25529	0.551293
CCTAGGCGTAGCGATC-1	1.18505	1.43031	0.8	0.973179	1.34214	1.35785
CCTAGGTAAAGGTAGC-1	1.03236	1.44218	2	1.61183	1.61585	1.3194
CCTAGTTAGTCGCATG-1	1.1268	1.32804	1.75	1.47161	1.26809	1.00139
CCTATAATGAGTGCCC-1	0.979719	1.20771	1.04	1.31348	1.56565	1.2538
CCTATACCGTCCTGTC-1	1.48328	1.55334	1.95122	1.61909	1.21286	1.58295
CCTATATCGTGTCACG-1	1.13678	1.18255	1.4717	1.626	1.27346	0.967545
CCTATCTATATCGGAA-1	1.08231	1.37203	1.87879	1.02265	1.27681	1.49738
CCTATGGCTCCTAGTG-1	1.16916	1.23361	0.571429	1.54913	1.04566	0.829558
CCTATGGGTTACCGTC-1	0.995036	1.24582	2	0.984916	1.54533	1.26749
CCTCACCAATCTTGAC-1	0.81217	1.00956	0.952381	1.37653	0.858882	0.679351
CCTCACCTGAGGGAGC-1	0.912878	1.2316	1.53333	0.802906	1.35835	1.28754
CCTCACCTTAGCATCG-1	0.976126	1.12978	1.65714	0.993247	1.21218	1.28798
CCTCATGCAGCTACGA-1	1.32323	1.43625	1.54595	1.50761	1.06819	1.28956
CCTCCCGACAATCCCT-1	0.823068	0.868479	1.31429	1.24124	1.15009	0.815635
CCTCCGACAATTCAAG-1	0.787114	0.768313	1.21212	1.14441	1.74302	0.66527
CCTCCTAGCTAGAGTC-1	0.460074	1.08319	0.666667	1.57141	1.26858	0.894269
CCTCCTGAGCCCACAT-1	0.90087	1.18166	1.18519	1.62906	1.16975	1.04622
CCTCGAAGTGGACGGG-1	0.96281	1.24689	2	0.780486	1.15322	1.14862
CCTCGACCCACTGCCT-1	0.967135	1.09203	1.79661	1.44563	1.11069	0.844725
CCTCGCCAGCAAATTA-1	0.95068	1.31933	1.0359	1.12744	1.49408	1.12847
CCTCGCGCGATATAGG-1	0.947618	1.23964	0.866667	1.0314	1.48564	1.26833
CCTCGCGCTGTGCGAT-1	1.29226	1.25024	2	1.47856	1.5651	1.39333
CCTCGGACCGGGATAG-1	1.44558	1.71114	2	1.14445	1.62202	1.66174
CCTCGGATGCTACCTG-1	0.892704	1.38919	1.16364	1.79184	1.14081	1.02695
CCTCGGTTTCCTTGCC-1	1.1449	1.2389	1.82222	1.31092	1.45299	1.26137
CCTCTAATCTGCCAAG-1	1.12788	1.44566	0.323077	0.712061	1.37787	1.37796
CCTCTACAAGGATTGG-1	0.952157	1.27683	1.72	0.879048	1.32514	1.12869
CCTCTATCGATTAGCA-1	0.686801	1.34572	2	1.65138	1.52806	0.785445
CCTCTCTCCCATCTAG-1	0.737333	1.08279	2	0.722523	1.57205	1.0634
CCTCTGGCCTAGACGG-1	1.09413	1.24893	1.58824	1.40916	1.19845	1.05418
CCTCTGTACTATTCTA-1	1.86682	1.85059	1.52308	1.88126	1.74701	1.87163
CCTGAACGATATATTC-1	1.14674	1.49263	2	0.716687	1.46582	1.4089
CCTGAATATTTACATA-1	1.27219	1.46618	1.52308	0.893357	1.42249	1.42741
CCTGACCACCGATGGT-1	0.818077	0.948085	1.83673	0.759132	1.49746	0.983397
CCTGACGCAACCTTTA-1	1.08553	1.28873	2	1.06582	1.25771	1.19252
CCTGAGAATAAATGCA-1	1.36703	1.41253	1.51282	1.29811	1.59553	1.35382
CCTGCCCGTTGTCTAG-1	1.1779	1.09481	1.63333	1.52901	1.36914	1.19928
CCTGCGATAGAACTGT-1	0.690064	1.37182	2	1.72567	1.49701	1.0674
CCTGCGTTCTACGCTT-1	0.76408	0.977807	0.768254	1.56615	0.89992	0.892275
CCTGCTATTTGAGAAG-1	0.340497	0.616248	0.409091	0.409091	1.11837	0.271841
CCTGGCTAGACCCGCC-1	0.368058	0.700967	0.378378	0.378357	1.4279	0.320751
CCTGGTCGAATGTGGG-1	1.84466	1.80676	1.95699	1.86991	1.81193	1.83053
CCTGTAAGACATGATA-1	0.717324	1.0611	0.787879	0.651573	1.47842	1.04353
CCTGTACTCACGCCCA-1	1.01564	1.21458	2	0.765055	1.66447	1.34443
CCTGTCACCCGGGCTC-1	0.616061	0.96087	0.730769	0.93833	1.35733	0.914177
CCTGTCGCCCGTAAAT-1	1.05415	1.17002	2	0.775438	1.45444	1.20225
CCTGTGCATAGGAGAC-1	1.54137	1.52053	2	1.29459	1.90924	1.70904
CCTGTGCGGATTGTAA-1	1.09355	1.27551	2	1.42013	1.48474	1.2178
CCTGTTCAACCTCGGG-1	1.17153	1.2242	2	1.23745	1.53731	1.39339
CCTTCCGCAACGCTGC-1	1.42969	1.55599	2	1.3224	1.58509	1.65532
CCTTCTCAGCGTTCCT-1	0.914483	1.07678	1.29825	1.36157	0.887953	0.558174
CCTTCTTGATCCAGTG-1	0.533279	0.625818	0.8125	0.8125	0.823264	0.573044
CCTTTAAGGGAGCACT-1	1.86138	1.82854	2	1.90977	1.76055	1.83694
CCTTTCAATGAAGAAA-1	0.811584	1.17608	1.35	0.920934	1.35249	1.28297
CCTTTGAATTATGGCT-1	0.587817	1.33794	0.5	1.76328	1.50107	0.735539
CGAAACATAGATGGCA-1	0.762597	1.21495	1.41463	1.16046	1.26662	0.869841
CGAAACGCAATTCATG-1	1.03273	1.19412	0.916667	1.01542	1.32321	1.29343
CGAACAGTATGGGCGT-1	1.30327	1.62977	2	1.28109	1.5763	1.59032
CGAACATAGTCAGAAA-1	1.63765	1.61573	0.7	1.33963	1.76163	1.44569
CGAACCCGCATGCGTC-1	1.56067	1.61705	2	1.62489	1.72591	1.6579
CGAACCTCTTTCCTAG-1	0.893341	1.05282	1.39535	1.37204	1.3947	1.07903
CGAACGCCCAGTGCCG-1	1.11697	1.30566	1.05	0.957102	1.29637	1.10037
CGAACGGCCGGACAAC-1	1.40687	1.39905	1.78723	1.51902	1.42312	1.21955
CGAAGACTGCCCGGGA-1	0.419612	0.930979	0.857143	0.729746	1.16544	0.760728
CGAAGCTATAAATTCA-1	1.19387	1.2831	1.93103	1.06754	1.50919	1.13589
CGAAGGGTTTCAGATT-1	0.844668	1.06175	1.11111	1.60839	1.17104	1.30497
CGAAGTTGCTCTGTGT-1	0.649274	1.18995	2	0.384663	1.57009	0.940297
CGAATCTGCTCGACGC-1	1.2941	1.27903	0.454545	1.69024	0.92482	0.810989
CGAATGAAGTCATTGC-1	1.24408	1.16173	1.12821	1.46414	1.01169	1.0906
CGAATGGTAGGTCGTC-1	1.0154	1.24213	1.65217	1.25801	1.69208	1.18971
CGAATTACATGGTGTT-1	1.51715	1.41701	2	1.44715	1.46875	1.32273
CGACAATTTGATCTAA-1	1.60751	1.58928	1.88571	1.75238	1.63154	1.56114
CGACACGCTCCGACAG-1	1.11298	1.30706	1.34	1.51312	1.49938	1.28954
CGACAGTTCGCGTTAT-1	0.805602	1.13613	2	0.444644	1.72043	0.978158
CGACATGCGATCTTCT-1	1.1905	1.37322	1.88889	1.67363	1.54616	1.38734
CGACCCTTAACGCCGG-1	1.23734	1.32095	1.86957	1.44807	1.61036	1.12877
CGACGCATCCGTACCT-1	1.6223	1.53796	2	1.56873	1.63672	1.10798
CGACTCAGGATGTTAT-1	0.576779	1.11454	1.53333	0.872224	1.2978	1.12996
CGAGACCCTAGAGTGT-1	0.850512	0.971034	1.36	0.923467	1.56744	0.934531
CGAGAGATGTGAACCT-1	0.498778	0.824338	1.1	0.68671	1.23528	0.727703
CGAGAGCGCGTAGATA-1	0.972503	0.940468	1.58333	1.30372	1.16722	0.886927
CGAGATGTTGCCTATA-1	0.763232	1.14157	1.49474	1.20652	1.0445	0.99847
CGAGCACTTCAAGTTT-1	1.21281	1.24209	1.44444	1.39352	0.810225	0.926393
CGAGCGTTGATCAGCC-1	1.08394	1.18199	1.96154	1.09439	1.39748	1.06631
CGAGCTGGGCTTTAGG-1	0.717431	0.904912	1.04762	1.03652	1.037	0.694807
CGAGGCCAGGCATTGG-1	1.339	1.38245	1.84375	1.54332	1.55053	1.41209
CGAGGCTAAATATGGC-1	0.840538	0.95863	1.66667	0.743099	1.62206	0.752864
CGAGGGACTGCGGTCG-1	1.0704	1.39611	1.2	0.851459	1.01278	1.3892
CGAGGGTATCCAGGTG-1	1.34545	1.36649	1.46154	1.50177	1.40686	1.40241
CGAGTACTAAAGAGGA-1	1.34459	1.52564	2	1.23596	1.52509	1.55575
CGAGTGAAGGTACCAG-1	0.933862	1.52787	0.818182	1.60826	1.14345	1.39234
CGAGTGCTATAGTTCG-1	1.44712	1.38527	1.44872	1.54491	1.19951	1.26969
CGAGTTCTGTCCCACC-1	0.982525	1.19572	2	0.853267	1.36916	1.32543
CGAGTTTATCGGACTG-1	1.26263	1.50378	2	1.51108	1.50809	1.53877
CGATACCTCGCGGACA-1	1.03778	1.13188	1.5	0.967951	1.47661	1.27526
CGATAGCGATACAGTG-1	0.511813	1.20086	0.307692	1.56114	1.35097	0.729425
CGATATTAGCCGCAGG-1	0.784098	1.04389	1.70213	1.38287	0.992332	0.609052
CGATCCGACCCAGTGC-1	1.04906	1.21295	1.4	1.01104	1.45177	1.28283
CGATCCTCGCAACATA-1	1.60979	1.51105	2	1.3927	1.51674	1.58055
CGATCTGTTGGAGGAC-1	0.377198	1.12705	1.33333	1.39823	1.72983	0.542367
CGATGGACCCTACGCC-1	1.09622	1.29005	1.1	0.838411	1.30689	1.25253
CGATGTTGTTATCTAC-1	1.22094	1.36579	0.777778	1.49423	1.24632	0.819218
CGATTAAATATCTCCT-1	1.232	1.36346	1.84615	1.57631	1.15943	1.42706
CGATTCGCCTGGCTGC-1	1.88493	1.84887	1.968	1.9667	1.80091	1.8837
CGCAATTACTTTCGGT-1	0.994543	0.90731	1.28571	1.26773	1.25743	0.802723
CGCAATTAGGGTAATA-1	0.715861	0.673187	0.823529	0.823529	1.14571	0.606411
CGCAATTCTACAATAA-1	1.18843	1.01162	0.883721	1.38912	0.876783	1.03669
CGCACATGTCCACTAC-1	1.31674	1.67788	2	1.1156	1.87363	1.5958
CGCACGTCTGTTTATG-1	1.33543	1.44595	2	1.3387	1.59861	1.52821
CGCACGTGCGCTATCA-1	1.51687	1.66983	2	1.68217	1.79838	1.75238
CGCAGAAACATTTGCG-1	1.10099	1.2345	1.83784	1.24412	1.37167	1.16763
CGCAGATCTTCACCCG-1	1.58806	1.76218	2	1.35597	1.84608	1.71227
CGCATCATGGCTTCAG-1	1.26103	1.25322	2	1.39601	1.14929	1.14015
CGCATCCATCAGCCAG-1	1.40589	1.49716	2	1.24567	1.84408	1.68117
CGCATGGTGCGATGCT-1	1.23188	1.22705	1.94737	1.22602	1.82018	0.945264
CGCATTAGCTAATAGG-1	0.778855	1.13975	0.930233	0.903076	1.52696	0.572839
CGCCAAGAAGCCGAGT-1	1.07744	1.1536	1.66667	1.25045	1.08605	1.17978
CGCCACAGGTCGCGAT-1	1.27912	1.21098	2	1.3935	1.40416	1.23674
CGCCACCCGCATTAAC-1	0.60491	1.31539	0.666667	1.512	1.46017	1.08047
CGCCATCCGATTATGA-1	1.01888	1.24339	1.95745	0.792685	1.24953	1.30537
CGCCCGCTTCCGTACA-1	1.17312	1.52377	1.94595	1.15633	1.52789	1.36456
CGCCCTAATTGTTCAA-1	0.707572	1.07548	0.8	1.38908	1.38182	0.646194
CGCCCTTGAAGGCTGA-1	1.21637	1.23674	1.6	1.37441	0.980933	1.17498
CGCCGACTATTCGCTA-1	0.851192	1.40607	1	1.63336	1.78739	1.09814
CGCCGCCCATGCCTGT-1	0.863174	1.27941	2	0.699173	1.45533	1.24804
CGCCTCCCTCCTCTAT-1	0.855569	1.33484	1.52941	0.596694	1.60149	1.19288
CGCCTGGCCTACGTAA-1	0.445867	1.08822	0.0810811	1.41577	1.09376	0.54724
CGCGACACTGCGCAGC-1	0.843118	1.11631	1.25424	1.42384	1.31309	0.97641
CGCGAGAGGGACTTGT-1	1.18804	1.3398	1.83333	1.14677	1.40254	1.20245
CGCGAGTCTGCCGGGT-1	0.786335	1.20758	2	0.793283	0.997416	1.06204
CGCGCAAATGTCCAGA-1	1.39217	1.54486	1.33333	1.62935	0.880585	1.39342
CGCGCAAGGAACTACA-1	1.43519	1.48625	1.95455	1.66415	1.53297	1.51944
CGCGCATGTTTGATTG-1	1.02869	1.20852	1.92308	1.03945	1.68955	1.37924
CGCGCCCGACTTAATA-1	0.65919	1.05372	0.5	0.423163	1.02934	1.0182
CGCGGCAGTATTACGG-1	0.389818	1.08325	0.651163	1.59164	1.29555	0.773358
CGCGGCTCAACTTGAA-1	1.25385	1.21594	1.71429	1.6178	1.56854	1.27453
CGCGGGAATTAGGCAG-1	1.39823	1.50282	2	1.04146	1.63408	1.51738
CGCGGTCACAAACCAA-1	1.3511	1.41374	2	1.34662	1.3931	1.3572
CGCGTCATATTAAACC-1	1.36765	1.46605	1.86667	1.23143	1.60621	1.39888
CGCGTGCTATCAACGA-1	1.37991	1.50234	1.94872	1.72617	1.80234	1.49822
CGCGTTCATGAAATAC-1	0.421601	0.937108	0.26087	0.282809	1.32967	0.551839
CGCTACCGCCCTATGA-1	1.14513	1.24381	2	1.48988	1.45194	1.30754
CGCTACGGGACATTTA-1	0.989064	1.11487	1.63265	1.09954	1.32691	1.20634
CGCTAGAGACCGCTGC-1	1.01702	1.31705	1.95455	0.833118	1.44899	1.37472
CGCTATACCGCCCACT-1	1.2492	1.08713	1.34468	1.39229	0.993833	1.07168
CGCTATTCAATGTATG-1	0.755478	1.02707	0.927536	1.28497	1.17969	0.670919
CGCTATTCTTAGGCTC-1	1.31037	1.40094	1.84615	1.12285	1.61509	1.43096
CGCTCGACATAATGAT-1	1.43748	1.48066	2	1.22542	1.45866	1.33238
CGCTCTCCGTAGATTA-1	0.720188	1.3058	2	0.368421	1.56627	1.07821
CGCTGAGGACGTCCAA-1	0.943354	1.22822	0.888889	1.43439	1.31239	0.798693
CGCTGGTGACTACCCT-1	1.16012	1.51393	2	0.782443	1.48901	1.36428
CGCTGTGACGCCGCAC-1	1.73725	1.25026	2	1.09546	1.02635	0.891824
CGCTGTGTGGATGTTG-1	0.990627	1.37202	2	1.03274	1.57522	1.2823
CGCTTATTCCCGGTCG-1	1.11936	1.62093	2	1.6731	1.36111	1.31195
CGCTTCCACTGAAATC-1	0.787437	0.860112	1.33333	1.12749	1.02161	0.797939
CGCTTTCATACCGGTG-1	1.09575	1.17648	2	1.08264	1.25783	1.14796
CGCTTTCTTGCATTCG-1	0.729409	1.0948	0.866667	0.863146	1.06748	0.620856
CGGAAAGAATCAAACG-1	1.58288	1.70572	1.94937	1.92405	1.47234	1.60215
CGGAAATTTCACATCC-1	1.16	1.37877	1.95652	1.07738	1.51066	1.44857
CGGAACGTAAACATAG-1	1.86337	1.96039	2	1.94004	1.89961	1.99984
CGGACGTTACTTGAAG-1	0.800377	1.33211	0.382979	1.7516	1.00923	1.09354
CGGAGCAATTTAATCG-1	1.93209	1.9305	2	1.93486	1.87842	1.9354
CGGAGCATGGCGATCC-1	0.959217	1.11938	2	0.962006	1.52674	0.840866
CGGAGCTTATAACACC-1	1.36545	1.2836	1.85366	1.34655	1.16936	1.34831
CGGATAAGCGGACATG-1	1.07546	1.12742	1.2	1.68554	1.48352	0.610706
CGGATGAATGCTGTGA-1	1.08646	1.22477	1.36	1.07851	1.19384	1.23296
CGGCAAACATCGTGCG-1	1.31842	1.34228	1.78571	1.398	1.36998	1.43821
CGGCACCGTTAGCGCC-1	0.610483	1.10773	0.538462	0.50406	1.00097	0.980088
CGGCACTCAAGAAAGT-1	1.17018	1.23393	1.67568	1.33919	1.3975	1.2457
CGGCAGGGTCGGGTTG-1	0.796148	1.07227	1.07879	0.83849	1.45593	0.931804
CGGCCACGCACAAAGT-1	1.14609	1.14385	1.92857	0.961914	1.65686	1.28024
CGGCCCAACCTGTAGT-1	1.48287	1.67656	1	1.22222	1.81504	1.66352
CGGCTCTTCGTCGAAC-1	1.18623	1.16858	2	1.20147	1.29515	1.22078
CGGCTGCAAGATTAAG-1	1.03259	1.1004	2	0.888416	1.34331	0.99816
CGGCTTTGTATGATAA-1	1.12038	1.20238	1.33333	1.59963	1.24713	1.05662
CGGGAAGTACCGTGGC-1	0.792333	1.27505	1.625	1.40499	1.42489	1.20809
CGGGAATTTATGTAAA-1	0.829475	0.992091	1.12	0.828854	1.44447	0.947389
CGGGAGCTTCAGTGTA-1	0.85766	1.04496	0.62	1.27966	1.68116	1.05229
CGGGAGTATACCGCCG-1	1.20416	1.33908	1.52727	1.80115	1.60837	0.951902
CGGGATCAATGTAAGA-1	0.526009	0.781483	0.711111	0.708929	0.908312	0.427906
CGGGCAGCTAAACCGC-1	0.829291	1.01024	1.9375	0.715328	1.70161	0.910263
CGGGCCATAGCCGCAC-1	1.04373	1.59891	1.96226	1.8252	1.53953	1.5256
CGGGCCTTCTTTGTAA-1	1.08421	1.22167	1.57692	1.02288	1.27347	1.26038
CGGGTGTACCCATTTA-1	1.09689	1.28229	1	0.94145	1.66226	1.06455
CGGGTTCGGCACGTAT-1	0.646032	0.949914	1.57576	0.770754	1.55577	0.872564
CGGGTTGTAGCTTTGG-1	0.637245	1.4238	1	1.76512	1.36958	1.29496
CGGTACTAGAATCAAA-1	1.15378	1.44381	0.272727	0.976816	1.58336	1.34203
CGGTAGAGGTGCAGGT-1	1.09876	1.32034	0.848485	0.965883	1.52901	1.30188
CGGTATAGGTATTAGC-1	0.924698	1.20727	1.52941	0.977923	1.67967	1.0051
CGGTCAAGTGGGAACC-1	0.909137	1.13021	0.8	0.665166	1.47555	1.17897
CGGTCTATCAACCCGT-1	1.11012	1.46371	1.8	1.03694	1.755	1.3749
CGGTGAAGACTAAAGT-1	0.960925	0.973936	1.3551	1.33647	1.20236	0.733763
CGGTGCAGATAGAACG-1	1.17497	1.26612	1.23077	0.959721	1.2471	1.35821
CGGTGCGCGTTGGTCC-1	1.66949	1.55181	2	1.92464	1.73168	1.61064
CGGTGGGCTCCAGCCT-1	1.17863	1.45433	2	1.22003	1.86379	1.53942
CGGTGTACTTGATCCC-1	0.935101	1.09228	1.34211	1.35799	0.903451	0.74111
CGGTTATCCAACAGTG-1	0.980985	1.30031	1.93939	0.831165	1.61699	1.31265
CGGTTCAAGTAGGTGT-1	0.519305	0.999924	0.962963	0.705983	1.23425	0.922251
CGGTTCCGGCTTCTTG-1	1.02927	1.45454	0.727273	1.63015	1.42742	0.701991
CGGTTGACCTGGCATA-1	1.06256	1.30112	1.5	1.0398	1.64537	1.3933
CGGTTGAGTATCCTTC-1	1.07566	1.2413	0.940299	1.51548	1.37976	0.914096
CGGTTGGGTTCAAGTT-1	1.3174	1.30687	1.86667	1.16243	0.897918	1.1938
CGGTTTATGAAGGAAC-1	1.06593	1.25269	1.17568	1.02617	1.31395	0.946608
CGTAAACGCTTGAGTG-1	1.60096	1.6031	2	1.75261	1.86783	1.65286
CGTAAAGCAAGAAATC-1	1.39372	1.44524	1.96	1.35739	1.67215	1.64579
CGTACCTGATAGGCCT-1	0.789102	1.09523	0.541667	0.499861	1.04058	1.11046
CGTAGCGAATTGTCAG-1	0.892823	1.18002	1.5	0.953576	1.53249	1.04561
CGTAGCGCCGACGTTG-1	1.28741	1.25945	2	1.15644	1.26858	1.29421
CGTATTAAGAGATCTA-1	1.02239	1.20505	2	0.934507	1.55364	1.01549
CGTCAAGGCTATAAAT-1	1.13812	1.27493	2	1.62925	1.61114	1.12702
CGTCACGTCCATTGGT-1	1.07237	1.27942	0.477778	0.793449	1.54362	1.36365
CGTCAGCTATTTACTC-1	0.588711	1.32955	1	1.52933	1.70976	0.973712
CGTCAGTGCGCACAAG-1	1.25699	1.38796	1.95556	1.14274	1.69724	1.41387
CGTCAGTTTATCGTCT-1	1.1871	1.20264	2	1.26601	1.34414	1.18173
CGTCATACCATATCCA-1	0.959262	1.07621	1.59091	1.55153	1.1579	0.900834
CGTCGCGGCGGGATTT-1	1.22709	1.33627	1.91304	1.2835	1.49051	1.44663
CGTCGCTTGGTTATAC-1	1.01371	1.00405	0.973684	1.26857	1.37126	0.656435
CGTCGGATAGTGTTGA-1	1.14023	1.49656	1	0.944153	1.64628	1.41517
CGTCGGGTCTAAGCGC-1	0.741181	0.884992	0.701754	1.28086	0.938322	0.781934
CGTCGTCCTTCGCGAA-1	1.74642	1.73088	1.85417	1.7705	1.47127	1.74981
CGTCTGGAAGGGCCCG-1	1.00893	1.18347	1.88889	0.819785	1.28472	1.19984
CGTGAAGTTAATTCAC-1	1.10651	1.20849	1.56	0.907994	1.42613	1.35963
CGTGACATTGGGTCGT-1	1.19653	1.33374	1.85714	1.0838	1.3793	1.31855
CGTGACCAGTCCTCTG-1	1.3852	1.45177	1.90625	1.7036	1.46017	1.22685
CGTGCAGACTGGGACA-1	0.959936	1.14879	0.615385	0.748583	1.63284	1.30839
CGTGCATTGTCGACGC-1	0.588091	1.11533	1.33333	1.34778	1.08638	0.803378
CGTGCCCGACATTTGT-1	0.908699	1.09301	2	1.33463	1.14164	0.929047
CGTGCCCTCCCGAAGA-1	1.21461	1.41383	1.85	0.908031	1.82788	1.386
CGTGCTGGCCTAGTCG-1	0.612638	1.30592	0.434783	1.65763	1.37554	1.04504
CGTGCTTCTACCTAAA-1	0.46852	0.869415	0.896552	0.896417	1.41073	0.737655
CGTGGTACCCAAAGGC-1	1.37923	1.34118	1.65957	1.20865	1.44339	1.46387
CGTGTCTCGTTACGAC-1	1.48436	1.62867	1.33333	1.82933	0.962014	1.28645
CGTTAGCTCACAACTG-1	0.901634	1.02693	1.35484	1.29882	1.23049	0.851239
CGTTCAGACCCGCGAA-1	1.262	1.42019	1.71429	1.63917	1.53225	1.22872
CGTTCATGGTGCGCGT-1	0.883283	1.13778	2	0.649715	1.31909	1.05055
CGTTCTTCGCACACCT-1	0.95328	1.20127	1.39394	1.1895	1.45128	1.33881
CGTTGAATACCGCGCT-1	0.75701	0.967658	1.5	0.977279	1.31962	0.997186
CGTTGAGCGACCGTCG-1	0.972773	1.39133	0.941176	0.62295	1.53443	1.30961
CGTTGAGTAATTGCGT-1	0.765235	0.996948	1.22162	0.860664	1.54133	1.04429
CGTTGCCCGCGTGGGA-1	1.3633	1.46217	1.41538	1.30917	1.37412	1.36876
CGTTGTAAACGTCAGG-1	0.608948	1.35106	0.677966	1.75138	1.09663	0.976661
CGTTGTAAGATTGATT-1	1.25502	1.48998	1	1.0372	1.72126	1.47821
CGTTGTCGGCAATTGA-1	1.50025	1.39797	1.87879	1.81282	1.36419	1.49493
CGTTGTTTCAATTCCC-1	0.360353	0.931541	1.68182	0.449286	1.44137	0.563685
CGTTTAAGCGGAGCAC-1	0.849164	1.14344	0.5	0.502199	1.27887	1.02993
CGTTTCACTTCGGGCG-1	1.34305	1.24918	1.71429	1.21692	1.1264	1.39501
CGTTTCGCTCATTACA-1	1.06246	1.09915	1.91111	1.00088	1.28799	1.29184
CGTTTGTGTAGAGGGT-1	0.246939	0.710344	0.5	1.16219	0.435155	0.583145
CTAAAGAATGCCTACT-1	1.01183	1.3951	0.123077	1.69193	1.7326	1.06033
CTAAAGGGAAATAGGA-1	0.799485	0.899124	1.64706	0.885039	1.20027	0.788288
CTAAAGTCCGAAGCTA-1	0.750466	1.47774	2	1.59885	1.74265	1.6352
CTAAATCCGGTGTACA-1	1.34009	1.40461	1.6	1.63149	1.49628	1.17823
CTAAATCCTATTCCGG-1	1.23198	1.48773	2	0.917745	1.47857	1.45058
CTAACCGCGCGCCCGT-1	1.25012	1.55522	1.91304	1.80771	1.70762	1.1995
CTAACGAAACTTGCTG-1	0.7761	0.992646	0.962963	0.961871	1.34054	0.92131
CTAACTGGTCCGGTTC-1	1.0536	1.33668	2	0.908402	1.30216	1.3655
CTAAGGGAATGATTGG-1	1.04303	1.39038	2.9412e-12	0.583472	1.80257	1.35308
CTAAGTACAGGGCTAC-1	1.13128	1.27302	1.82222	1.20242	1.01719	1.0361
CTAATTCGCACGCGCT-1	1.19441	1.17646	2	0.764573	1.17705	0.905844
CTAATTCTCAGATATT-1	1.01148	1.42033	1.5	0.910038	1.75373	1.42652
CTAATTTCAACAACAC-1	1.24989	1.16341	1.46667	1.467	1.22333	0.994865
CTACAAGAAATAACCC-1	0.961655	1.26312	2	0.774097	1.39837	1.28655
CTACACTAGCTTGTTC-1	0.676938	0.999629	1.42857	1.08495	0.982185	0.914368
CTACATATCGCGGGAC-1	0.680416	1.11386	1.09091	1.33142	1.10026	0.838213
CTACCCTAAGGTCATA-1	0.883583	1.23195	1.8	1.02049	1.04624	1.28736
CTACGAACTAGGTCGA-1	1.18594	1.27518	1.91837	1.20541	1.21272	1.08795
CTACGACTAGCTATAA-1	0.783259	1.11645	1.2	1.00506	1.47936	1.1276
CTACGATCCTATCCTA-1	1.34807	1.51585	1.73684	1.70894	1.22963	1.42005
CTACGCACGGAGTACC-1	0.643314	0.939777	1.54167	0.694665	1.43597	0.744591
CTACGCCATTTCCGAT-1	1.17455	1.36732	1.65079	1.31704	1.40992	1.3151
CTACGTGTTGCCACCA-1	1.36536	1.47656	2	1.65434	1.82932	1.48504
CTACTATCATAGGTTT-1	0.673422	1.33814	1.85185	1.57635	1.52383	0.993976
CTACTATCTTTCAGAG-1	1.23528	1.38806	1.18	1.14722	1.63362	1.39124
CTACTCAAGGTATAGT-1	1.02583	1.10651	1.92	1.0651	1.40312	1.22099
CTACTCTAGGCCCGGC-1	1.23697	1.18414	1.14286	1.49013	1.03925	0.439405
CTACTGCCACCTGACC-1	0.633169	1.05691	1.6	0.939339	1.05353	0.584431
CTAGACATATATGTAG-1	0.689274	0.988024	1.79487	0.825884	1.15812	1.0365
CTAGACTGCATTTCGT-1	1.05177	1.27212	1.53939	0.998985	1.70716	1.22659
CTAGATAAACTCCTCG-1	1.63039	1.56957	2	1.67592	1.81948	1.6307
CTAGATGTGAGTGTAA-1	1.1314	1.48659	2	1.10026	1.69094	1.51044
CTAGATTTACGACGGC-1	0.424933	0.905929	0.2	0.514111	1.13777	0.834405
CTAGCAACTAATTTAC-1	1.33651	1.37426	2	1.46627	1.70888	1.55012
CTAGCATAGTATAATG-1	0.943797	1.22944	1.6	0.788877	1.72561	1.29178
CTAGCCGATGTTATGA-1	0.829187	1.2483	2	0.909993	1.48978	1.26411
CTAGGCGCCCTATCAG-1	1.00289	1.26845	1	1.32392	1.41262	1.30816
CTAGGCGGCAGAGAAT-1	1.01379	1.36832	2	1.3904	1.20606	0.979584
CTAGGTTCGGACGTGA-1	1.65278	1.61063	1.91453	1.76286	1.59177	1.65775
CTAGTATTCGGAATTA-1	1.28966	1.49841	2	1.18907	1.47105	1.46922
CTAGTCACGTCTTAAG-1	0.876102	1.12611	1.74468	0.784519	1.0643	1.04257
CTAGTGAAGGACAGGA-1	0.814103	1.23012	2	0.629202	1.48532	1.07184
CTAGTTACAACCCGGT-1	1.39649	1.39939	2	1.69004	1.67279	1.5273
CTAGTTGGGCCCGGTA-1	0.862577	1.14925	1.47097	1.05201	1.39522	0.756684
CTATAAGAGCCAATCG-1	1.01828	1.29604	1.84	1.09379	1.23593	1.47563
CTATAGGCGTTGATGT-1	1.33909	1.37703	2	1.65542	1.2263	1.1773
CTATATCCAGCCTGGC-1	1.24187	1.2461	1.46667	1.24817	1.43088	1.46684
CTATCGGGTCTCAACA-1	0.729838	1.08204	1.46939	0.910417	1.18769	1.03336
CTATGAACACCTTGCC-1	1.16214	1.13232	1.35135	1.28901	1.19481	1.18937
CTATGCCCGAATGCAA-1	1.30577	1.37351	1.60563	1.58614	1.20987	1.26389
CTATGTCACTAGCCCA-1	1.07557	1.24048	2	0.790644	1.58604	1.37163
CTATGTCTATTGAAAC-1	1.15125	1.24084	1.83784	1.44922	1.22552	1.23876
CTATGTGAGTCACGGC-1	1.06562	1.21426	0.777778	1.35416	1.1216	0.805814
CTATTCATGTGTCCCA-1	1.87078	1.91674	1.66667	1.90699	1.92459	1.94269
CTATTGTGTTTGGTCA-1	0.827549	0.977055	1.57895	0.889555	1.52338	0.972887
CTATTTGGTTACGGAT-1	1.22114	1.5345	1.875	1.02905	1.20796	1.43464
CTCAAACCACTGCCCG-1	1.59044	1.6075	1.96154	1.52203	1.62717	1.656
CTCAAGACATTAGCGC-1	1.06923	1.23126	1.73913	0.944608	1.381	1.34013
CTCACATTTACTAAAT-1	1.13276	1.25342	1.69231	1.46856	1.27244	1.33488
CTCACTGTGATACTTA-1	1.48038	1.72071	0.5	1.09234	1.95616	1.71399
CTCACTTGGCTGGTAA-1	0.538723	1.03318	1.07692	1.20397	0.935906	0.717312
CTCAGATTGTGATAAG-1	0.573281	1.27585	0.425532	1.74105	1.12957	0.745728
CTCAGGACTCACCTGT-1	0.94632	1.09629	1.73333	1.25785	1.33254	1.16637
CTCAGTCACGACAAAT-1	0.731327	0.955534	1.375	1.13305	0.908477	1.02106
CTCATGGCTCACAATC-1	0.908835	1.10542	1.48387	1.59584	1.22384	0.857239
CTCATGGTAATTTGCG-1	0.451283	1.15126	1.33333	1.58845	1.9087	0.516013
CTCATTGCTCTAACAA-1	1.34646	1.55138	2	1.53021	1.50021	1.31707
CTCATTTGATGGGCGG-1	0.652022	0.961291	0.733333	0.733333	0.993121	0.67843
CTCCCTCCTTTCGATC-1	1.22121	1.26487	1.89474	1.45162	1.6252	0.824206
CTCCGCCCACATGAGG-1	1.16747	1.11731	1.53846	1.33556	1.11024	1.24713
CTCCGGCCTAATATGC-1	1.223	1.29296	1.3619	0.797971	1.44573	1.2388
CTCCGGCTTGTAGACA-1	0.951701	1.17919	1.44186	1.69074	1.22229	1.1849
CTCCTAAGTTATGTCT-1	1.28299	1.37287	1.93548	1.45371	1.37746	1.37839
CTCCTTTACGCAAGTC-1	1.51786	1.58442	1	1.06647	1.68951	1.48839
CTCGAATGGAACGTAT-1	1.09383	1.205	1.88235	1.19775	1.3267	1.21123
CTCGAGACATACGATA-1	1.08738	1.38066	1.39394	1.73848	1.48373	0.891002
CTCGAGATCCAAAGCA-1	1.05332	1.04058	2	0.897195	1.16741	1.3673
CTCGAGGCAAGTTTCA-1	0.993096	1.12409	1.6	1.39849	1.03808	0.924562
CTCGAGGTCGAACAGT-1	1.14696	1.18974	1.65	1.09428	1.38118	1.26048
CTCGATATTTGCGAGC-1	0.89239	1.2564	2	1.05686	1.42462	1.31358
CTCGCACCTATATAGT-1	0.585886	0.848363	1.29412	0.640672	1.10279	0.827482
CTCGCATTGCATAGCC-1	1.46018	1.33004	1.23333	1.59952	1.3176	1.14518
CTCGCCGAATGTAGGG-1	1.25821	1.29655	1.83333	1.63043	1.66272	1.36531
CTCGGGCATCGTCGGG-1	0.971758	0.983738	1.77143	1.13069	1.16971	0.821778
CTCGGGTTCTCTGGCC-1	0.481136	0.895157	1.01695	0.993699	0.784348	0.642956
CTCGGTACCACTGCTC-1	1.2902	1.55479	2	1.0059	1.58527	1.52006
CTCGGTCCGTAGCCTG-1	1.00182	1.20248	1.95122	0.819397	1.28042	1.12137
CTCGGTTGTCGGCCCT-1	0.666678	1.25336	1.55556	1.0447	1.27791	1.08108
CTCGTCGAGGGCTCAT-1	1.38763	1.37547	1.66667	1.69489	1.21808	1.22437
CTCGTTTCTAATGTTT-1	0.728938	1.05944	1.39394	1.04387	1.32854	1.11966
CTCTAATGCATTGATC-1	1.27995	1.53236	1	1.06054	1.77512	1.46978
CTCTACACTGGCGATT-1	1.29485	1.23105	0.711864	1.39422	1.24644	1.14126
CTCTATTTGGCTGCAG-1	0.977695	1.09204	1.89744	1.04163	1.22975	1.28837
CTCTCACAATCGATGA-1	0.867023	1.12582	1.14595	0.746882	1.3606	1.17622
CTCTCGATGTGCGCCT-1	1.02752	1.19328	2	1.19691	1.44368	1.20155
CTCTCTAACTGCCTAG-1	0.537453	1.0145	1.68421	0.848795	1.26168	1.03841
CTCTGCAGGCATTCTT-1	1.14459	1.38421	1.28182	1.53348	1.16703	1.39114
CTCTGCGAAGCAAGCA-1	1.05752	1.26204	1.94872	0.8979	1.23055	1.20464
CTCTGGACGCCTGGTG-1	1.19999	1.33812	0.577778	1.38625	1.42969	1.41571
CTCTGTGCCTGCTATG-1	0.4738	0.813219	0.83871	0.838496	1.09467	0.56655
CTCTGTTTGAGGATTC-1	0.870241	1.20703	1	0.708203	1.50611	0.966911
CTCTTCTATTGACTGG-1	0.763608	0.854614	0.909091	0.908723	0.835096	0.712674
CTCTTCTGGAAGTTAG-1	1.39047	1.43654	1.17857	1.61086	1.28081	1.36594
CTCTTGTCCCGCTTGG-1	1.17198	1.1805	1.80952	1.32089	1.40329	1.33273
CTGAAAGAGATCCGAC-1	1.05706	1.13819	1.35714	1.35714	0.941398	0.986792
CTGAATCCGAGACCTC-1	0.878834	1.17471	1.125	0.682066	1.2793	1.29477
CTGAATTTATTGCCAG-1	1.09583	1.17658	1.54839	1.04606	1.54892	1.05293
CTGACTGCGCAGCTCG-1	0.969015	1.33478	1.6	0.757389	1.59912	1.37231
CTGAGCAAGTAACAAG-1	0.787692	1.0877	1.5	1.31952	1.14911	0.910948
CTGATAGTGTATCTCA-1	1.01974	1.24732	1.1	1.25572	1.09718	0.903858
CTGATCCCTTTATGCA-1	1.21125	1.3515	1.28571	1.2521	1.2625	1.4116
CTGCAAATGGGCTCCA-1	0.895766	0.940283	2	1.21344	1.20856	0.890565
CTGCACAACTACATAT-1	1.72523	1.7336	1.875	1.81225	1.57034	1.71775
CTGCACCTGGAACCGC-1	0.884838	1.03859	1.61702	1.31913	1.34102	0.829086
CTGCACTCCAGTACAG-1	1.1745	1.23669	1.05882	1.39765	1.18894	1.23714
CTGCCAAGGTTGGAAG-1	0.554915	0.918031	0.5625	0.515487	0.513209	0.894078
CTGCCATGCATCACAT-1	0.907259	1.00943	1.3913	0.993341	1.44236	0.794373
CTGCCCACGAAGCGTT-1	0.738976	1.422	0.8	1.63404	1.65923	1.1009
CTGCCTAGCCACCAAG-1	1.17451	1.24825	1.52542	1.30566	1.17715	1.07849
CTGCCTTTAATACCTT-1	0.748665	0.851706	1.11765	1.11108	1.22238	0.76589
CTGCGGGTGAAATGTT-1	1.02002	1.13842	1.09434	1.43696	1.31018	0.471316
CTGCGGTAGTCACGTG-1	1.50499	1.55341	1.33913	1.33234	1.43572	1.46204
CTGCGTTACGATATAA-1	0.890715	0.912508	1.1875	1.37166	1.16534	0.720406
CTGCTGAGGCCACGAA-1	1.25517	1.33865	1.33333	1.12166	1.65892	1.44459
CTGCTTGGCGATAGCT-1	0.942761	1.14203	1.46154	1.36721	1.21658	1.20322
CTGCTTTATGTCCGCG-1	1.05962	1.29038	1.94444	1.00895	1.52462	1.42648
CTGGAAATGGATGCTT-1	0.565983	0.830998	0.727273	0.633574	0.982926	0.86458
CTGGAAGACACGGTGG-1	0.990945	1.20225	1.52941	1.43884	1.30897	1.32206
CTGGACGCAGTCCGGC-1	0.920209	1.1192	2	1.29326	1.31771	1.13571
CTGGATTTACACTTGA-1	0.794726	1.16272	0.833333	0.969284	1.2837	1.26834
CTGGCATCCGAATGAG-1	1.24137	1.56007	2	1.81191	1.7804	0.829811
CTGGCGACATAAGTCC-1	1.13517	1.28046	1.6	0.945595	1.73587	1.29495
CTGGCGCACAGGTCTG-1	0.991307	1.32382	0.904762	0.832714	1.02435	1.22994
CTGGCGGGAATAAGTA-1	0.906646	1.14428	1.29697	1.34619	0.898103	0.959467
CTGGCTCCTGCGGGAT-1	1.42513	1.38801	2	1.58835	1.51852	1.45881
CTGGCTGATTCATCCT-1	1.38581	1.41084	2	1.88027	1.51074	1.42501
CTGGCTGCTAACGTAA-1	1.53303	1.65692	2	1.66895	1.72357	1.66804
CTGGCTGGTTGTCAGT-1	1.35895	1.46819	2	1.41783	1.51242	1.5852
CTGGGATAAATAATGG-1	1.13026	1.40248	2	0.766844	1.44526	1.37056
CTGGGATCGCCCAGAT-1	0.811932	1.06184	2	0.824957	1.28202	0.946167
CTGGGCACTAGTCGGA-1	1.13675	1.41844	2	1.28828	1.55671	1.22278
CTGGGCCTGCTATATC-1	0.974294	1.39876	2	1.52597	1.24252	1.16162
CTGGGCGGCCAAATGT-1	1.23535	1.30794	1.91489	1.12927	1.16747	1.28008
CTGGGCTATCCTTTGG-1	0.838798	1.09751	2	0.821813	1.78278	1.05866
CTGGGTAGGCAGTTAA-1	1.00022	1.40764	2	0.656034	1.51011	1.3194
CTGGGTTGAGTTAAAG-1	1.55769	1.62578	1.82857	1.66718	1.62503	1.4785
CTGGTAACACATAGAA-1	0.825001	1.19774	2	0.819103	1.44385	1.23597
CTGGTAACGAGCTCTT-1	0.761453	1.19548	1.04	0.801092	1.50746	1.24256
CTGGTCATTCCAATCC-1	1.42567	1.16332	1.5375	1.59322	1.47863	1.06566
CTGGTCCTAACTTGGC-1	1.05025	1.2502	1.5	0.982594	1.32293	1.2364
CTGGTGAATGGGCCTA-1	1.12023	1.27554	1.39487	1.28869	1.37362	1.09543
CTGGTTCAACGCATCA-1	0.951825	1.0745	1.05263	1.547	1.12304	0.790605
CTGGTTTCGAGCAAGA-1	1.2536	1.26011	1.89831	1.68399	1.0996	1.30948
CTGTACTTCTTAGCAT-1	1.0291	1.20433	1.04717	1.03394	1.52917	1.37882
CTGTAGCCATCTCACT-1	1.38504	1.50411	1.95455	1.41724	1.41218	1.3906
CTGTATGGTGTAGAAA-1	1.05314	1.12106	0.837209	1.34192	1.08612	0.861646
CTGTCAAATGGCTCGG-1	0.683577	0.985059	1.64103	0.57709	1.4607	0.916639
CTGTCACGCCAGGCGC-1	1.10276	1.55761	2	1.19705	1.80541	1.26224
CTGTGCAGGGTAGGTC-1	0.602141	0.994004	1	0.744762	1.01142	1.04259
CTGTTACCCAATCTAG-1	1.04174	1.17954	1.1	0.739993	1.27604	1.2679
CTGTTCACTGCCTGTG-1	1.69893	1.61728	1.5	1.34621	1.77868	1.54256
CTGTTCATCTCACGGG-1	0.479757	0.909535	0.888889	0.82712	1.20584	0.711532
CTGTTGTTCAGTCGTA-1	0.928264	1.31814	0.751515	1.55829	1.03991	0.695552
CTTAAATAAGACCCAT-1	0.779097	1.38078	0.272727	1.78771	1.6536	0.882273
CTTAACTTCGAAGTAC-1	0.895535	1.32324	1.52632	1.26888	1.36672	0.992545
CTTAAGCAGCGAGCCG-1	1.44837	1.66485	2	1.59596	1.5532	1.34078
CTTACACGGTATTCCA-1	0.357478	0.76372	0.510638	0.510638	0.64368	0.427229
CTTACACTGGGAAATA-1	0.741818	1.04582	2	1.29539	1.07722	0.847415
CTTAGCCCGGATAGTG-1	0.535701	1.23072	0.341463	1.6926	0.966816	0.745643
CTTAGCCTTCCACATG-1	0.902257	1.11873	1.06667	0.530251	1.24897	1.13151
CTTAGGTATAGACCAG-1	1.14729	1.49237	1.02353	1.61778	1.12349	1.01958
CTTAGTAGGCCTACAG-1	0.960103	1.36836	2	0.874823	1.48885	1.41521
CTTAGTTGAGGAATCG-1	1.42858	1.39129	2	1.34265	1.58323	1.4519
CTTATGCGCTCAGGGC-1	1.23761	1.3068	1.66667	1.55641	1.36788	1.35611
CTTATGTTGACTACCA-1	1.1169	1.28129	1.63636	1.43181	1.23333	1.06053
CTTCAACTCCACTTGG-1	0.997231	1.09985	1.45794	1.27607	1.60967	1.1125
CTTCAGTGGTCGCCTA-1	1.09612	1.36729	1.33333	1.58687	1.50511	0.849653
CTTCATAGCTCAAGAA-1	0.757868	0.790435	1.07143	1.00652	1.31682	0.681119
CTTCATTGTCAGTGGA-1	0.81924	1.1645	1.40541	0.885261	1.23531	1.27241
CTTCCTGCATATTTAC-1	0.866958	1.18291	0.96	0.886256	1.48746	1.17247
CTTCGTAGATAGGTGA-1	1.06009	1.24068	1.26829	0.925821	1.51407	1.33392
CTTCTATGTTGAAGTA-1	1.12748	1.39145	2	1.32446	0.948935	1.01505
CTTCTGGGCGTACCTA-1	1.53345	1.6	1.96296	1.50281	1.54983	1.55746
CTTCTTACGTCGTATA-1	0.849367	1.19304	0.540541	0.523106	1.35004	1.13673
CTTGACCCGAAAGATA-1	0.890584	0.986163	1.42857	1.32415	0.952861	0.974001
CTTGAGGTTATCCCGA-1	1.5472	1.63458	2	1.73658	1.50994	1.57635
CTTGAGTTAGGGTAAT-1	1.42465	1.65568	2	1.15409	1.79748	1.62851
CTTGCAACCGCCTCCT-1	0.505285	1.14561	0.142857	1.49491	0.268917	0.567899
CTTGCCCAGGCTCTAC-1	0.884706	0.936691	1.48571	1.28929	1.47444	0.791217
CTTGGCCAAGCTGGGA-1	1.1466	1.28538	1.84615	1.61543	1.33349	1.36317
CTTGTACTTGTTGACT-1	1.4688	1.43015	1.875	1.27683	1.25257	1.39936
CTTGTCAACATTCGAG-1	1.75621	1.7226	1.6	1.79079	1.72075	1.73513
CTTGTCGTACGTGTCA-1	1.21903	1.45803	2	1.63702	1.22041	1.11786
CTTGTGAGTCTTTGAC-1	0.904151	1.19624	1.6	1.59944	1.07109	0.863822
CTTGTGCTCACCGATT-1	1.02927	1.23869	1.22222	0.861398	1.80568	1.34547
CTTGTTGCTGAGTCAA-1	0.884617	1.25864	0.721739	0.794461	1.45358	1.31512
CTTGTTTATGTAGCCA-1	1.28164	1.27091	1.90909	1.3473	1.43355	1.43634
CTTTAACTTTCAAAGG-1	1.00338	1.20292	1.81395	0.612806	1.23641	1.20388
CTTTAATATTGGTCGA-1	1.42654	1.45339	2	1.58781	1.35872	1.41124
CTTTACCGAATAGTAG-1	0.920312	1.22856	1.85185	1.18837	1.336	1.28787
CTTTAGGAACACTGTT-1	1.01569	1.24274	1.88235	0.745284	1.85144	1.26716
CTTTAGTGCTATTATT-1	0.848513	0.989527	1.12941	1.11915	1.62271	0.819279
CTTTCTGTGCGGGCTT-1	1.45089	1.40363	1.81818	1.55909	1.53731	1.47934
CTTTGAAACATATTCC-1	1.32927	1.5144	2	1.62651	1.69462	1.35121
CTTTGGCGCTTTATAC-1	1.04103	1.42965	1.16667	1.72548	1.43754	0.858211
CTTTGGCTTTAGTAAA-1	0.219478	0.639473	0.367347	0.367307	1.00884	0.199736
CTTTGGGATTGTTGCA-1	1.35783	1.31948	1.39747	1.33352	1.25887	1.17373
CTTTGTCGAATGCTCC-1	0.759796	1.29526	0.454545	1.7055	1.46572	0.913449
GAAACAGATGACCACC-1	1.13425	1.30647	2	0.964776	1.75426	1.50735
GAAACAGCCATGCAGT-1	1.2381	1.38128	2	1.10469	1.71815	1.20494
GAAACATAGGAAACAG-1	1.29055	1.19603	0.571429	1.50813	0.867911	0.913954
GAAACCATGGTGCGCT-1	1.4217	1.69232	0.5	1.23556	1.63264	1.60938
GAAACCGAATTACCTT-1	1.01387	1.0804	0.756757	0.917487	1.39682	0.981864
GAAACTCGTGCGATGC-1	1.12877	1.10874	1.6	1.48659	1.08928	0.912686
GAAACTCTAATGAAGG-1	1.03064	1.27109	1.90244	1.21628	1.30283	1.06011
GAAAGCAGTGCACTTT-1	1.25619	1.38014	1.5	1.39946	1.34288	1.48271
GAAAGCCCTTTGGACC-1	0.998664	1.15905	1.35758	1.32316	1.30393	0.947393
GAAAGTGACTAACTGC-1	1.11742	1.12379	1.2	1.3993	0.603747	0.656222
GAAATACCTGCTGGCT-1	1.32049	1.40628	1.72881	1.48205	1.28036	1.35178
GAAATACTAAACGTTT-1	1.23845	1.22723	2	1.15475	1.51516	1.29769
GAAATATCACCATCAG-1	0.777691	1.02127	1.28	1.07824	1.38952	0.850956
GAAATATGCTTGAATG-1	0.866311	1.00748	1.8	0.852602	1.38729	1.21656
GAAATCGCGCGCAACT-1	1.11326	1.17438	1.41176	1.41175	0.904982	0.971954
GAAATGGCGGTGTTAG-1	0.412882	0.86604	0.916667	0.862114	0.932279	0.524485
GAAATGGGATGTAAAC-1	0.803477	1.45075	1	1.79015	1.27526	1.33397
GAAATTAGCACGGATA-1	1.28244	1.28911	1.81818	1.27323	1.21446	1.46539
GAAATTCACATCGCTG-1	0.993228	1.15374	1.37931	1.33309	1.59434	1.03988
GAAATTGTCTCTATAA-1	0.735696	0.949819	1.04167	1.34657	1.12055	0.758816
GAACACACATCAACCA-1	1.56678	1.59924	1.38378	1.34764	1.64832	1.53059
GAACAGATTACTAAAT-1	1.59718	1.5242	1.71014	1.74592	1.40163	1.55779
GAACCATCTGGGAGAC-1	0.915524	1.01022	2	1.27106	1.28934	1.22744
GAACCCTCTGTGTTCT-1	1.80714	1.80103	1.94231	1.87631	1.7437	1.86503
GAACCTCGACCTACAC-1	1.4906	1.37143	1.7931	1.77018	1.32498	1.19037
GAACGACCGAATGATA-1	0.708694	1.10589	0.967742	0.884821	1.5941	0.974426
GAACGTCTCATGGTCG-1	0.883525	1.08193	2	0.803818	1.54116	0.88585
GAACGTTAGGAAGACG-1	1.27794	1.3297	1.45366	1.35883	1.21813	1.04713
GAACTTAGCGCCCGGT-1	1.023	1.26891	2	1.06451	1.14565	1.17075
GAAGAAACGATATTGT-1	1.21505	1.37487	1.4	1.77339	0.941812	1.1095
GAAGAACGGTGCAGGT-1	0.73386	1.02329	0.772727	0.586316	1.16298	1.00326
GAAGACTTCAATGCCG-1	1.44154	1.48312	2	1.4041	1.47534	1.21722
GAAGCAAGGCAATGTT-1	0.863792	0.968729	1.36	1.32798	1.08317	0.83474
GAAGCCACTGATTATG-1	1.00805	1.25509	0.692308	1.25001	1.53236	1.30084
GAAGCCTGCACATTCC-1	1.15287	1.28917	1.08824	1.56039	1.40158	1.37583
GAAGCGTGAGGAATTT-1	1.09802	1.36321	2	1.01346	1.6326	1.50704
GAAGCTCGGACCCGTC-1	0.758947	1.26007	1.95918	0.84184	1.48895	1.20429
GAAGCTTGCTGACCGC-1	1.92315	1.41997	2	1.40291	1.85266	1.37852
GAAGTCAGTTGCACTA-1	1.38619	1.63311	0.989474	1.57243	1.45844	1.70462
GAAGTCTCCCTAGCGA-1	0.996834	1.34394	1.6	0.970695	1.48096	1.36357
GAAGTGATTTATCGTG-1	1.15665	1.21495	0.92	1.15393	1.3441	1.42636
GAAGTGCTGGATAGCT-1	0.8336	1.01863	1.54872	0.794802	1.10397	0.937408
GAAGTTTCCACTCAAT-1	1.024	1.16024	1.02727	0.963155	1.38027	1.31974
GAATAGACGCGACCCA-1	1.20251	1.4211	1.78082	1.57794	1.63183	1.51472
GAATAGCCCTGCGGTC-1	1.07731	1.35094	1.96364	1.11726	1.32684	1.28198
GAATAGTGCTCGATTA-1	1.13626	1.36557	1.16364	1.52083	1.13954	1.10039
GAATATTCGGAGTCCC-1	1.14051	1.39031	2	1.24765	1.40723	1.35775
GAATCGCCGGACACGG-1	0.829562	0.811514	1.22222	1.19719	0.685538	0.795465
GAATCTATACTCGGAC-1	1.23635	1.31149	1.84615	1.13469	1.40236	1.27632
GAATCTGAACATTCTC-1	1.26998	1.33466	2	1.30062	1.88428	1.16436
GAATGCCGAAATGACC-1	1.0259	1.10096	1.66667	1.7418	1.05563	0.62029
GAATGCGAATCGGTTC-1	1.10243	1.35419	1.69697	1.48708	1.56106	1.49488
GAATGGGCTTATCGAC-1	0.520648	1.26375	0.380952	1.75782	1.38332	0.681463
GAATGTATGGCAGGTC-1	0.76878	0.92843	1.27273	1.23326	1.10429	0.82221
GAATGTGGTCCGGATT-1	1.11533	1.31112	1.83333	0.821991	1.73904	1.31064
GAATGTTGGGTAATCT-1	1.07411	1.35449	1.6	0.710862	1.01323	1.31669
GAATTATAGTGAAAGG-1	1.03664	1.25535	1.875	0.891034	1.70907	1.34074
GAATTCACCCGGGTGT-1	0.953196	1.13905	1.76471	0.695614	1.57849	1.08633
GAATTTCTCGCTGCAG-1	0.814675	0.825379	1.16667	1.06325	1.34571	0.636746
GACAAACATATGCAGG-1	0.621328	0.747292	1.30864	1.21956	0.929532	0.783165
GACAACGACCATTGAA-1	1.02135	1.29916	1.28421	0.652571	1.58365	1.26631
GACAACGCAGCTTACG-1	1.60197	1.64324	2	1.33441	1.56648	1.60113
GACACAAGGGAAGAAA-1	0.665026	0.836335	1.72727	0.807078	1.48572	0.658965
GACACGAGTTAGAGGA-1	1.97534	1.96818	2	1.99992	1.67779	1.91347
GACACTGAGTTCAGTG-1	1.12241	1.25164	1.90476	0.95854	1.24135	1.4374
GACAGATTTCTGGCTC-1	1.01682	1.05576	1.46667	1.67963	1.00942	0.928491
GACAGCCAGACCTGAC-1	0.943954	1.2898	0.368421	0.65137	1.66598	1.34877
GACAGGCACACACTAT-1	1.04699	1.22644	2	0.807027	1.25485	1.03947
GACATACTGTCGCAGA-1	0.989334	1.38662	0.836364	1.55228	1.5926	1.2395
GACATCGATTTATAAC-1	1.12159	1.27974	1.38462	1.29854	1.65829	1.23924
GACATTTCGCCCAGCC-1	1.43941	1.49324	2	1.35578	1.56399	1.61032
GACCAGAGCCCTGTAG-1	0.939053	1.21058	1.95556	0.544955	1.06627	0.954443
GACCAGGTCATTCATA-1	0.894686	1.03611	1.50943	1.24143	1.2688	0.907491
GACCCAATTATGATAC-1	0.792754	1.08172	2	0.495488	1.36504	1.08356
GACCCGTCGCCGGCTA-1	1.15019	1.22712	1.5	1.21115	1.14049	1.15469
GACCGACTGAAGCGTC-1	0.847694	0.903535	1.03448	1.35165	1.02707	0.63899
GACCGATTAAATATGT-1	0.877383	1.33014	1.10638	1.56046	1.12087	1.41848
GACCGTCAGGTCGTGA-1	1.15183	1.35831	2	1.11737	1.16815	1.33915
GACCGTGCTGACGGTG-1	1.03639	1.14248	1.32	0.745299	1.61106	1.23974
GACGACGATCCGCGTT-1	0.988002	1.37307	2	1.31212	1.2105	1.13959
GACGATATCACTGGGT-1	0.944994	1.36247	0.979592	1.38809	1.44052	1.14911
GACGCCGTAAAGGCTA-1	1.14737	1.27459	1.66667	1.17719	1.86428	1.38833
GACGCCTGTTGCAGGG-1	1.01513	1.22739	1.94444	1.12774	1.36036	1.28745
GACGCTTGCTTCTAAA-1	0.87507	0.998512	0.933333	0.952721	1.38454	1.04641
GACGGACCGCGTTCCT-1	0.917434	1.04652	1.17143	1.34481	1.23613	1.00921
GACGGGATGTCTTATG-1	1.35631	1.60131	2	1.71782	1.52896	1.46086
GACGGTCAATAGAAGC-1	1.0882	1.46565	2	1.03296	1.545	1.50459
GACGTGAGACTCCATG-1	0.93205	1.22628	1.82609	1.35293	1.08693	0.970029
GACGTGTAGGGATTAT-1	0.764116	0.818915	2	1.72778	1.50306	0.339792
GACGTTGCTCGGCGGC-1	1.09327	1.23257	1.82857	1.09492	1.34827	1.30302
GACTAACACAGCACCT-1	1.21652	1.27543	1.88235	1.29024	1.29868	1.24651
GACTAAGATCATGCAC-1	1.89241	1.43243	2	1.24044	1.58355	1.3448
GACTAAGTAGGCTCAC-1	1.82279	1.19729	1.80392	1.2974	1.73227	1.21272
GACTACAAAGCGGTGG-1	0.79658	1.10817	2	0.648581	1.51888	0.915103
GACTACAATTGCTCGT-1	1.25964	1.38673	1.66667	1.30979	1.28678	1.15941
GACTCCCAGAATAAGG-1	1.44531	1.71286	0.5	1.14119	1.74847	1.62949
GACTCCTTCCAATTGA-1	1.4968	1.53428	1.45122	1.44274	1.40748	1.01899
GACTCGCGGGAATGAC-1	0.936205	1.30533	1.5	0.73566	1.59148	1.31087
GACTCGGTCGGCGGAT-1	1.18355	1.35059	1.86667	1.09905	1.38726	1.46314
GACTGATTGGTCACAA-1	0.843635	1.10219	1.47879	0.961875	1.36892	0.861813
GACTGCAAATCGAGCT-1	0.957954	1.11971	0.571429	1.34074	1.47524	1.22642
GACTGCACCAGCCCAG-1	0.965857	1.26964	1.86667	1.056	1.27115	1.41416
GACTGCGGCACGTGTA-1	1.05613	1.05885	1.96923	1.58718	1.06828	0.758432
GACTGCTGGTGAGAAA-1	1.40267	1.37851	2	1.16225	1.59963	1.5215
GACTGGGCGCCGCAAC-1	1.2081	1.2542	0.947368	1.17893	1.46185	1.27949
GAGAATCTCACGATCA-1	1.04773	1.32852	1.69231	1.3811	1.82797	1.26269
GAGACCCTGCAACGCC-1	0.951546	1.13982	1.87879	0.906039	1.71064	1.11869
GAGACTGATGGGTAGA-1	0.587336	1.00857	1.02128	0.965461	0.917886	0.39484
GAGACTTCGCGACCGA-1	1.41729	1.36653	1.03704	1.54798	1.08722	1.53173
GAGAGCGCAGTCCCTG-1	0.753409	1.40878	2	1.56754	1.86453	1.17569
GAGAGGGCGCGAGGTT-1	0.794594	1.27344	1.23333	1.20642	1.5612	1.15175
GAGAGGTGCATTCTGG-1	1.28992	1.6531	2	1.69367	1.51876	1.50541
GAGATCTGCTTGGCAT-1	1.17719	1.39817	1.28947	0.836978	1.61339	1.25006
GAGATCTGTCACTCCG-1	0.923087	1.0477	1.28	0.961218	1.55159	0.967956
GAGATCTTCCATGACA-1	0.790739	1.27222	2	0.707997	1.71305	1.19523
GAGATGGGAGTCGACA-1	1.23379	1.2778	1.92857	1.4677	1.22828	1.33113
GAGCACCTGTGTCCAG-1	0.984071	1.08849	1.56522	1.26429	1.50071	1.16938
GAGCATCAACAACTTG-1	0.690403	1.00021	1.10345	0.935309	1.1804	0.845122
GAGCATCATCCCTGGG-1	0.507392	0.656485	0.8125	0.811419	1.01897	0.515428
GAGCCACGGTAGTAGG-1	1.16262	1.34539	2	1.36089	1.30685	1.11546
GAGCCGAGCGTTTATT-1	0.880664	1.17885	1.15714	0.824139	1.3634	1.11339
GAGCGAGGGAGTACCG-1	0.745541	1.1269	1.54545	1.36321	1.1922	0.940228
GAGCGCGCACGAGTAG-1	1.34782	1.61967	2	1.3487	1.73491	1.52318
GAGCGCTGTTAGGTAA-1	0.926899	0.933966	0.888889	1.26009	0.888996	0.773431
GAGCTAAGGGCATATC-1	1.14399	1.37876	1.91667	1.0521	1.50713	1.4972
GAGCTCTCGGACCTAA-1	1.15357	1.17659	1.42051	1.49764	1.03319	0.601831
GAGCTGTCGTCTCGGA-1	0.89676	1.26471	0.869565	0.914057	1.60998	1.23109
GAGGAATGGAGAGGTT-1	1.13483	0.970495	1.33333	1.32579	1.2322	0.790543
GAGGAGTAATTCCTAC-1	0.914389	1.00086	1.36	1.35866	0.842975	0.984131
GAGGCCCGACTCCGCA-1	0.931993	1.29052	0.814815	1.3415	0.612295	1.22699
GAGGCTATCAAAGTCG-1	0.598212	0.981808	0.761905	0.717369	1.3651	1.00484
GAGGGAGTCAGATCGC-1	1.49856	1.45239	1.94667	1.43088	1.5908	1.48476
GAGGGCATCGCGTATC-1	0.882107	1.09833	0.918182	1.31536	1.35309	0.484761
GAGGGCGCAGCTCTGC-1	0.744856	1.01546	1.11111	0.832042	1.19877	1.03709
GAGGGTAGTAACAAAG-1	0.384322	0.816001	0.577778	0.560321	1.54185	0.785073
GAGGTACATCCATCTT-1	0.866046	0.905628	1.37143	1.30085	1.1944	0.853676
GAGGTCCCAAAGATCT-1	1.52033	1.55415	2	1.56239	1.89096	1.65255
GAGGTCTTAGTGGGTC-1	1.09336	1.13554	1.89474	1.26471	1.37446	1.21184
GAGTAAGGCCACGGGA-1	1.18355	1.17692	1.70213	1.30417	1.6012	1.20748
GAGTACGGGTATACAA-1	0.923752	1.00573	1.45833	1.35	1.25405	0.882239
GAGTAGATACTAGTTG-1	1.37146	1.41149	1.91176	1.82297	1.66286	1.45749
GAGTATACCCTAATCA-1	1.36999	1.41677	2	1.41667	1.47999	1.34479
GAGTATGCCCGCCTTG-1	1.22992	1.45522	1.33333	1.32419	1.29185	1.45799
GAGTATGCGCGTGCAT-1	1.33373	1.49448	2	1.32045	1.66407	1.56636
GAGTCAGACCAGAATC-1	1.47659	1.41886	1.81818	1.55425	1.20564	1.31001
GAGTCCGCTTACCGGA-1	0.775101	1.05127	0.589474	0.609707	1.65718	1.18433
GAGTCGACAGACCCTC-1	0.727775	1.39483	0.564103	1.73751	1.23034	0.988008
GAGTGTGCGGTACCCA-1	1.11429	1.12993	1.75	1.51142	1.20747	1.26562
GAGTTGATGGCAATTT-1	0.826964	1.17354	2	0.61103	1.4362	0.949356
GATAAATCGGTGGATG-1	0.904641	1.09842	2	1.24089	1.29444	1.08374
GATAACTCGCACTGTG-1	1.31119	1.65102	2	1.07792	1.45032	1.55343
GATAAGGCAGATGCAA-1	1.60403	1.82981	1.33333	1.90842	1.38539	1.28641
GATACGATGGGAGTCA-1	1.26132	1.35376	1.72973	1.39637	1.63075	1.48384
GATAGAACCCGCTAGG-1	0.783999	1.18988	0.833333	0.978894	1.26857	1.22897
GATAGGTAACGTTGAC-1	0.743745	1.05616	1.18974	0.739134	1.28183	1.15368
GATAGTGCGAGTAAGT-1	0.910713	1.27295	1.56522	1.3628	1.20264	1.15841
GATATCAAGCAGGAGC-1	1.22041	1.67996	2	1.86071	1.68345	1.50112
GATATCTCATGCAATA-1	1.34886	1.39699	2	1.18846	1.49356	1.32251
GATATGAGACACTAAC-1	0.91671	1.19821	1.2	0.603651	1.52184	1.18949
GATATGCGGTAGCCAA-1	1.04293	1.04427	1.7619	0.982132	1.05378	1.11775
GATATGGATTACGCGG-1	0.715974	1.07037	1.2	1.33837	1.18153	0.701731
GATATTGAGATTGGCG-1	1.06205	1.43188	1.49474	1.22812	1.45881	1.47035
GATATTTCCTACATGG-1	1.1968	1.31111	1.60976	1.16	1.5815	1.29693
GATCAACATAAAGGGA-1	1.2183	1.19454	1.88	1.547	1.36038	1.23836
GATCATTCCAAACATT-1	0.750243	1.06934	1.24138	0.876143	1.20285	0.783379
GATCCCTTTATACTGC-1	0.578328	1.02336	1.01818	0.619954	1.52362	0.777767
GATCCGGGAATTAACA-1	0.954472	1.19996	1.8	0.879579	1.24892	1.16229
GATCCTAAATCGGGAC-1	0.883623	0.999801	0.947368	0.876583	0.898871	0.977144
GATCCTCGACACTGGC-1	1.07194	1.14543	2	1.15723	1.52131	1.20189
GATCCTCTTGCGCTTA-1	1.44005	1.55827	2	1.56424	1.14057	1.48601
GATCGACACTATCTGA-1	1.07671	1.00377	1.26027	1.26027	0.852774	0.955672
GATCGCGGGCTCTCCA-1	0.62818	0.887363	1.47059	1.0444	1.46454	0.697768
GATCGCTATATCTCAG-1	0.549264	0.935087	1.38235	0.590021	1.31804	0.810966
GATCGCTGTGGTGCGT-1	0.880075	1.58183	1.66667	1.64175	1.63662	1.47934
GATCGGATAGAACCAT-1	0.609742	0.947222	1.74194	1.01548	1.09739	0.775457
GATCGGCGATAAGTCG-1	0.856937	1.15857	1.1875	1.77034	1.09452	0.729862
GATCGGTGGCCATAAC-1	0.760039	1.08876	1.82857	0.948396	1.50388	1.18339
GATCGTGACTGATATC-1	0.729017	1.01634	0.88	0.679995	1.31806	0.792793
GATCTAACCGTATTCA-1	0.844558	1.17876	2	1.7006	1.50644	1.35644
GATCTGCTATCTAAGG-1	1.3336	1.38502	1.60656	1.59994	1.75654	1.27172
GATCTTCATTGTCCTC-1	0.938116	1.13373	1.15789	1.14172	1.44119	1.07395
GATCTTGGAGGGCATA-1	1.06071	1.20169	1.40488	0.869562	1.43761	1.19983
GATCTTTGCAGGGTAT-1	0.812704	1.09407	1	1.35305	1.25607	0.969237
GATGACAAGTAGGGCA-1	0.688522	1.33995	1.56522	1.27499	0.863369	1.29458
GATGACGATGATCGCG-1	0.765203	1.06953	0.962963	1.01008	1.34555	1.06494
GATGATTTGAAACTGG-1	1.19996	1.40195	1.36	1.38781	1.43031	1.17543
GATGCCACACTACAGC-1	1.0127	1.29	1.81818	1.41923	1.16313	1.07482
GATGCCAGCAGAAGGC-1	0.945963	1.05549	0.8	1.68125	1.14484	0.667252
GATGCCTTCTGCGGCA-1	0.611432	1.1556	1.24194	1.33842	1.02269	0.722209
GATGCGAATGGTATTA-1	0.762518	1.25477	1.33333	1.67079	1.14802	1.02303
GATGCGTCCTGCATTC-1	1.25825	1.35608	1.86667	1.27512	1.40713	1.00485
GATGCTACAAGCGCCT-1	1.03366	1.26472	1.90909	0.799568	1.3861	1.17993
GATGCTGTATTTCATC-1	1.10177	1.4677	1.5	0.808367	1.50395	1.39149
GATGGCGCACACATTA-1	1.06727	1.07258	1.30435	1.17067	1.13549	0.793413
GATGGTGCCCTAGGCA-1	0.846131	1.22545	1.6	1.21203	1.25243	0.873079
GATGTAACGAACCACC-1	0.758067	1.09335	1.28302	0.890545	1.0126	0.982714
GATGTCCGGATCACAT-1	1.31062	1.31204	1.86364	1.59483	1.13555	1.0477
GATGTCGGTCAACTGC-1	0.587959	1.01246	1.22727	1.09197	1.35049	0.787526
GATGTGTTGTCACAAG-1	1.02273	1.30126	2	1.02503	1.45948	1.10557
GATGTTCAATCCACGA-1	0.968185	1.2318	0.884615	0.978314	1.22754	1.38377
GATGTTTGTGCGAGAT-1	1.23565	1.26294	1.39394	1.47494	1.1322	1.13887
GATTAATCCTGGCTCA-1	1.34121	1.34701	2	1.48648	1.73747	1.39959
GATTACTGAATTTGGG-1	0.786982	1.18605	0.592593	1.34059	1.6637	0.988402
GATTCCCTTGTCGCAG-1	0.45952	0.732491	0.725	1.03558	1.03806	0.471077
GATTCCGCGTTTCCGT-1	1.12954	1.36846	1.21569	0.981354	1.50059	1.21093
GATTCCTATACGGCGC-1	0.919391	0.934197	1.76	1.15872	0.948777	1.019
GATTCGACGGTTCACG-1	0.729799	1.06773	1.7619	0.78326	1.22806	0.992539
GATTGACACTCTGCTC-1	0.972879	0.991854	1.5814	1.42147	1.39746	0.973237
GATTGCTCCAGTTGCA-1	0.328239	0.792858	0.697674	0.697576	1.32585	0.577788
GCAAACCCTACATTAT-1	1.1188	1.34949	2	1.66633	1.45305	1.2819
GCAAACCTTGGCCATA-1	1.35428	1.29836	1.84615	1.46724	1.5955	1.41119
GCAAAGGGCGTTAGCC-1	1.23561	1.37457	1.31373	1.58502	1.1839	1.24561
GCAAATATTACGCTTT-1	0.366558	0.927225	0.272727	0.272727	1.40025	0.649056
GCAAATGAGGACACTT-1	0.668395	1.30227	0.408163	1.70682	1.32467	0.754474
GCAACACACTAGAACT-1	1.45226	1.41461	0.64	1.70879	1.36104	1.10805
GCAACCACCAGACCGG-1	0.864325	0.934872	1.28571	1.25202	0.985867	0.833906
GCAACCACGGCCGCGT-1	0.970465	1.46811	1.83333	1.5386	1.30454	1.10414
GCAAGAATTCCTTGGC-1	1.74745	1.79105	2	1.7498	1.70127	1.8221
GCAAGATGTGTTCGCG-1	0.891488	1.13341	1.28571	0.906911	0.847465	0.926794
GCAAGTGCACAGAGAA-1	1.13775	1.24008	1.06122	0.771893	1.28422	1.25739
GCAAGTGTAAAGCATG-1	0.799879	1.10282	1.28125	1.29078	1.41911	0.832203
GCACAAACCCTAGATG-1	1.02391	1.01167	1.39394	1.27026	1.16407	0.93456
GCACAACCTCGGGCGT-1	1.49711	1.30057	1.12174	1.60721	1.30022	1.14874
GCACAAGTGTCGGAAG-1	0.822214	1.08479	2	1.34852	0.95461	0.742324
GCACACGCCCATGGTC-1	1.46056	1.38046	1.8209	1.66837	1.56727	1.38699
GCACGCCTACTTAGAT-1	1.03889	1.18144	1.54545	1.07893	1.54333	1.24554
GCACTAGTCGCGCTAT-1	1.03783	1.10059	1.34884	1.11819	1.29686	1.24654
GCACTCCCACAGTCCC-1	0.544313	0.988959	0.948718	0.707001	1.25112	0.751596
GCACTGCCTACCTTTA-1	1.20892	1.50014	1e-10	0.744654	1.82937	1.49026
GCACTGTGCAAATGTA-1	0.536069	1.01552	1.69231	1.18814	1.07875	0.848041
GCAGATCCATAAGACT-1	0.945073	1.20673	1.21951	1.42991	1.37355	1.25502
GCAGATCCTCGCAAAT-1	0.847795	1.21715	1.29412	1.66057	1.09576	0.839622
GCAGATTAGGGATATC-1	1.18979	1.48344	1.77778	1.05021	1.23539	1.47846
GCAGCACACAGCCCAG-1	1.05517	1.26126	2	0.793143	1.64047	1.28432
GCAGCGGTGGGCATTA-1	0.929437	1.20091	1.65217	1.24321	1.33397	1.04938
GCAGCTATGGACAGGT-1	1.05877	1.21915	1.13514	1.07122	1.06871	1.12074
GCAGGAACTTAGATCT-1	1.65419	1.49734	2	1.60051	1.33265	1.26812
GCAGGACTATAGAATA-1	1.1055	1.09152	1.29412	1.36789	1.20397	1.15242
GCAGGTAGAGTATGGT-1	1.336	1.31463	1.70588	1.35223	1.18598	1.39843
GCATACGAGGTCTTTA-1	1.18216	1.35872	2	1.55847	1.20902	1.08561
GCATAGAGCACTCAGG-1	1.07025	1.19583	1.9375	0.961423	1.85619	1.27726
GCATCCCTAACTTTGA-1	1.40394	1.37286	2	1.19991	1.48137	1.17337
GCATGAGGGACGCGGC-1	0.643371	1.06083	1.5	0.755217	1.52497	0.983345
GCATGGGTACTGACGC-1	0.612664	1.03327	1.17568	1.04935	1.23214	1.17079
GCATTCAAGGCAACGC-1	1.25857	1.50835	0.5	1.04326	1.54834	1.48863
GCATTCGAAATGAACA-1	1.50476	1.36086	1.81818	1.75415	1.31253	1.2576
GCATTGACTTGCGGAA-1	0.919466	1.67232	1.90244	1.79794	1.90128	1.24849
GCATTGTAATTCATAT-1	0.574951	0.8809	0.765957	0.654368	1.47223	0.911511
GCCAACCATTTCCGGA-1	1.29997	1.52902	2	1.1499	1.68697	1.48199
GCCAAGAATACTTCTG-1	1.24405	1.29753	1.5	1.54291	1.44925	0.765663
GCCAATAGGGCATCTC-1	0.559524	0.96591	1.27778	0.826445	1.32903	0.930448
GCCACAATTTAAGGAC-1	1.79333	1.78693	2	1.68279	1.58474	1.85355
GCCAGGAAAGAACACT-1	0.972428	1.38442	1.31915	1.56049	1.25	1.12512
GCCAGGAGTAACCGAT-1	1.10263	1.34039	1.91667	0.969971	1.64631	1.29795
GCCAGGCGTTCGCATG-1	1.56756	1.62298	2	1.54394	1.46009	1.61624
GCCATATTGCACACAG-1	1.16266	1.31897	2	1.07595	1.78583	1.3719
GCCATCGAGCTGCGTG-1	1.75309	1.7233	1.91667	1.81672	1.06112	1.68402
GCCATTAGCCTCAAAC-1	0.990462	1.29133	1	1.50791	1.43719	0.95873
GCCCACCAAGGCTGTC-1	1.19979	1.24334	1.59091	1.56608	1.25002	0.895375
GCCCAGTTGGTATGCC-1	1.04453	0.992558	1.58333	1.41726	1.21974	0.886695
GCCCATGGGTGCAATG-1	1.07904	1.38442	2	1.24321	1.48975	1.26392
GCCCGACTTCTTCCCG-1	0.451237	1.15702	2	1.43179	1.66832	0.449454
GCCCGAGAGTCTAAAT-1	0.838284	1.05748	1.15152	1.66781	1.01447	0.702896
GCCCGATCTGTGGTCG-1	1.73182	1.73663	1.55062	1.7725	1.78515	1.77245
GCCCGATGCCCAGTTC-1	1.4487	1.46807	2	1.31586	1.79406	1.62502
GCCCGCGCGTAAACGG-1	0.410448	0.797002	0.666667	1.42409	1.16414	0.785219
GCCCGCGCGTTTGACA-1	0.90219	1.02231	1.5	0.903789	0.915822	1.06467
GCCCGTAATACCTTCT-1	1.4152	1.61308	2	1.11719	1.66644	1.52415
GCCCTAGCCGTCGCGA-1	1.54556	1.33644	1.88	1.63459	1.3075	1.29507
GCCGAAATTCCTACGT-1	0.972307	1.10453	1.05556	0.681651	1.39731	1.23909
GCCGACCCACGACTGC-1	0.997738	1.05932	1.46429	1.43288	0.90629	1.05244
GCCGATTGGCCAAGCT-1	0.938472	0.911597	1.52593	0.898964	1.42442	0.870954
GCCGCATTAGTCCGGC-1	0.758043	1.0325	1.5	1.14144	0.887409	0.874703
GCCGCTAGATACGCAG-1	1.44074	1.39657	2	1.26577	1.47285	1.55999
GCCGCTTGTGAGAAAC-1	0.891792	1.17174	1	0.598715	1.59276	1.22079
GCCGGAAACACATCTT-1	0.989246	1.17947	1.66667	1.30608	1.12431	0.877738
GCCGGGTTAGGGTCGC-1	0.713139	0.871094	1.16	0.883919	1.43684	0.998297
GCCGGTCGTATCTCTC-1	0.75921	1.0246	1.27778	0.978329	1.22017	1.13674
GCCGGTTTGGGCGGAT-1	1.49595	1.46466	1.89189	1.46591	1.68149	1.59612
GCCTAGCGATCTGACC-1	1.30827	1.27852	2	1.1028	1.49247	1.25383
GCCTATAGTGTCAGGG-1	1.1616	1.1504	1.64706	0.831819	1.58457	1.35625
GCCTATGCTGGGCCTT-1	0.950535	1.35712	1.96078	1.31476	1.26444	1.33992
GCCTATTCCGATATAG-1	1.1018	1.10765	1	1.44063	1.28197	0.493689
GCCTATTTGCTACACA-1	1.45445	1.45665	2	1.30057	1.61837	1.50386
GCCTCATCTGGAAATA-1	1.26755	1.54725	1.91111	1.56107	1.56555	1.6335
GCCTCTATACATAGCA-1	1.49362	1.47116	1.86667	1.64425	1.53709	1.50793
GCCTGCTACACTGAGA-1	0.388149	0.887735	1.94872	0.858849	1.30114	0.816298
GCCTTCAGCCCTACCG-1	0.810792	0.8949	1.36585	1.08079	0.971339	0.80916
GCCTTGTATATGCAGT-1	0.468863	1.25556	0.436364	1.59665	1.34491	0.941789
GCCTTTGTCAGTGGAC-1	0.724889	1.37017	0.242424	1.77575	1.5509	0.855772
GCGAAACTTAACTGGA-1	1.27424	1.57654	2	1.12144	1.50423	1.50196
GCGAAGCCATACCCGT-1	1.17262	1.44233	1.04	0.920979	1.5605	1.31616
GCGACCCAACCATCTG-1	1.11657	1.38148	1.86364	1.61273	1.01888	1.28136
GCGACGATAGTTGTAC-1	0.772083	1.09956	1.18182	1.08438	1.15686	1.24218
GCGAGAAACGGGAGTT-1	1.23212	1.27628	1.7931	1.1232	1.82456	1.44922
GCGAGAGGCCATGTAA-1	1.10451	1.37147	0.8	0.975029	1.16708	1.26307
GCGAGGCCCGAGCAGA-1	1.04357	1.12507	1.81818	1.17741	1.52367	1.30856
GCGAGTTCTGCAAAGA-1	1.0299	1.27693	2	0.917733	1.53393	1.27843
GCGATTCTGGAAGCAG-1	0.755691	1.16932	1.2973	1.18442	1.06221	0.730415
GCGATTGTTAACGTTA-1	0.930126	1.3724	2	0.740031	1.51547	1.41295
GCGCAAATATATTCAA-1	0.945644	1.32401	1.8	1.42835	1.22618	1.26565
GCGCAAGAGCGCGCTG-1	1.40094	1.6972	2	1.84731	1.31853	1.66638
GCGCATCCAGTCAGCA-1	0.677337	1.10498	0.428571	0.618298	1.68053	1.16017
GCGCCGTTCCACGATA-1	1.22523	1.30218	2	1.05397	1.60152	1.01793
GCGCGATGGGTCAAGT-1	0.888733	0.950629	1.27442	1.19826	1.20309	0.961232
GCGCGGTCTAGTAACT-1	0.906902	1.03099	1.04545	1.15558	1.59082	1.0909
GCGCGTCATTGGTACA-1	1.3787	1.57424	2	1.48283	1.57402	1.49834
GCGCTAAGTATGCATG-1	1.04942	1.25644	2	1.24909	1.19012	1.35253
GCGCTAATTGAATAGA-1	0.822568	0.986088	1.73077	0.770909	1.17705	0.951866
GCGCTATGCCGAGGCA-1	1.0514	1.18895	1.13821	0.951589	1.67047	1.26102
GCGCTGATCCAGACTC-1	1.25319	1.37115	1.30588	1.12911	1.23836	1.23731
GCGCTGCTTTGCATTT-1	1.08348	1.20507	1.8125	0.898936	1.34936	1.07793
GCGGACCGCGTTGTGG-1	1.81698	1.85406	2	1.83401	1.92676	1.81239
GCGGAGAAACTTCGCA-1	0.691163	1.44757	1.1	1.1631	0.883877	1.13656
GCGGAGAGGGAGAACG-1	0.577791	0.852954	1.09091	1.00908	1.31114	0.938939
GCGGCAAAGTATTGCC-1	1.4432	1.56794	2	1.96227	1.19686	1.39324
GCGGCTCTGACGTACC-1	1.12193	1.46115	0.210526	1.70609	1.21931	1.38127
GCGGGAACCAGGCCCT-1	1.10312	1.18198	2	0.841384	1.31124	1.07327
GCGGTAACCCAAATGA-1	1.49238	1.62621	2	1.74525	1.80563	1.72185
GCGGTCCCTAGACGCA-1	0.938151	1.19463	2	1.03079	1.14777	1.14536
GCGGTGAACTGCGCTC-1	1.37195	1.2856	2	1.23706	1.58265	1.3121
GCGGTTCCCTATCATG-1	1.2163	1.34956	1.5	1.10087	1.52407	1.49086
GCGTAAATGGCCATAA-1	1.29458	1.5407	2	1.27095	1.84495	1.58389
GCGTCCAGCTCGTGGC-1	0.708883	1.15877	1.83784	1.12465	0.832821	0.956864
GCGTCCCTAAGACATA-1	1.40022	1.43869	2	1.30139	1.52775	1.60166
GCGTCGAAATGTCGGT-1	1.04754	1.25213	1.49744	0.832615	1.41082	1.17499
GCGTCGCCAGGGTGAT-1	1.92284	1.87241	1.97826	1.94805	1.90118	1.9128
GCGTCTCTGCATTGGG-1	0.600549	1.03813	1.55	0.959818	1.61757	1.11756
GCGTGGTACTGGGTTA-1	1.27536	1.45635	2	1.14828	1.72098	1.50608
GCGTGTATGTCGTATT-1	1.00777	1.06427	1.93548	1.03087	1.41344	1.12746
GCGTTATATTTGGAAC-1	1.63942	1.50152	0.8	1.69237	1.63134	1.24974
GCGTTCGGAGACCGGG-1	1.04891	1.34937	1.90244	1.06548	1.78718	1.35634
GCTAAACCTGAGGTGA-1	1.3167	1.49199	1.33333	1.33331	1.11455	1.16899
GCTAAGTAAAGGCGAT-1	1.3625	1.23362	1.92982	1.63349	1.30189	1.09036
GCTAAGTAGTTTCTCT-1	0.87729	1.19694	0.957576	0.768553	1.53863	1.17249
GCTAATACCGAATGCC-1	1.23028	1.34403	2	0.749242	1.66426	1.43049
GCTACACTGTCCGAAC-1	1.40031	1.41442	1.9375	1.25632	1.69404	1.61119
GCTACAGTACGGACCG-1	0.847674	1.30288	1.4375	1.44032	1.12251	0.873345
GCTACGACTTATTGGG-1	0.765886	0.838351	1.59259	0.922152	1.25114	0.702872
GCTACTATAGTAGAGT-1	1.79183	1.9231	2	1.99908	1.2645	1.87547
GCTAGACCGTCTACTG-1	1.34241	1.53804	0.685714	0.947372	1.64895	1.45528
GCTAGCAGGGAGTGGG-1	1.0617	1.06709	1.53333	0.856435	1.77724	0.960181
GCTAGCGATAGGTCTT-1	0.923981	1.00754	1.24	1.39295	0.988207	0.967206
GCTAGCTTGAATAGCT-1	1.70424	1.81691	2	1.84334	1.85964	1.7071
GCTAGGCACCACGGAG-1	0.795061	1.11714	1.47826	0.812063	1.47519	1.23938
GCTAGTAGAGCTTGTA-1	0.837439	1.02976	1.30769	0.821514	1.59822	0.857146
GCTAGTTTCATTGAGG-1	0.32804	0.802524	0.516129	0.515748	0.857635	0.541197
GCTATACGTCTCGGAC-1	1.09727	1.28957	1.87234	1.51375	1.42163	1.35237
GCTATCATACTCATGG-1	1.88216	1.90544	1.952	1.93402	1.81804	1.91982
GCTATCGCGGCGCAAC-1	1.04757	1.36335	1.2	1.14013	0.861092	1.06816
GCTATGCCAGCTTATG-1	0.611293	1.16022	1.42857	1.15738	1.48667	1.15426
GCTCAATCCGTTTATT-1	1.12733	1.29543	1.38462	1.30129	1.62417	1.37716
GCTCAATGTAATACCG-1	1.29451	1.44071	1.58621	1.80113	1.58364	1.50935
GCTCATTACTGCATGT-1	1.05936	1.01404	1.25	1.24996	1.18333	0.946754
GCTCCGGACGTTGATA-1	1.12958	1.33337	2	1.03035	1.44192	1.45102
GCTCCTGACATACTGG-1	1.06593	1.49045	1.5	1.59345	0.627358	1.3517
GCTCGCGGTTCCGCTC-1	1.66243	1.49133	1.93443	1.70199	1.55851	1.40556
GCTCGCTCATGTCCAA-1	1.27514	1.47854	2	1.68954	1.37529	1.48473
GCTCGGAATTTAAAGC-1	0.783065	1.26893	1.6	0.70561	1.46893	0.913232
[truncated: 1,244 more rows]
