# Supplementary material for: Spotiphy enables single-cell spatial whole transcriptomics across an entire section
Source: Nat Methods. 2025 Mar 12;22(4):724–36. doi: 10.1038/s41592-025-02622-5 (PMC11978521; doi:10.1038/s41592-025-02622-5)
Supplement: Supplementary file 6 — Statistical source data. [file 41592_2025_2622_MOESM6_ESM.xlsx]

## Sheet: Fig.3e
cellID	cell_type	subcluster	CTX score	TH score
ST216_0	Astro	CTX	4.7397	2.93749
ST216_1	Astro	HPF	2.3962	1.76106
ST216_2	Astro	CTX	3.79422	3.24352
ST216_3	Astro	HY	4.00062	4.32178
ST216_4	Astro	CTX	4.90361	3.51414
ST216_5	Astro	CTX	4.90361	3.51414
ST216_6	Astro	CTX	4.13199	2.37258
ST216_7	Astro	CTX	3.98997	2.81814
ST216_8	Astro	CTX	3.98569	3.29212
ST216_9	Astro	HY	3.44345	3.89423
ST216_10	Astro	HY	3.44345	3.89423
ST216_11	Astro	HY	3.44345	3.89423
ST216_12	Astro	HY	3.42488	3.30576
ST216_13	Astro	TH	0.883807	3.28535
ST216_14	Astro	HY	4.02145	2.84007
ST216_15	Astro	CTX	4.45325	3.34944
ST216_16	Astro	CTX	4.55995	3.35105
ST216_17	Astro	CTX	2.47635	2.26183
ST216_18	Astro	TH	1.67582	2.33196
ST216_19	Astro	TH	3.47734	4.06273
ST216_20	Astro	CTX	3.17255	2.94985
ST216_21	Astro	TH	3.16218	3.08067
ST216_22	Astro	TH	3.16218	3.08067
ST216_23	Astro	STR	4.98819	0.988133
ST216_24	Astro	CTX	3.88073	3.14034
ST216_25	Astro	CTX	3.88073	3.14034
ST216_26	Astro	TH	2.59596	5.03303
ST216_27	Astro	TH	2.40334	4.25369
ST216_28	Astro	FT	3.66401	2.464
ST216_29	Astro	STR	4.81124	1.33334
ST216_30	Astro	HY	2.45314	3.96569
ST216_31	Astro	CTX	3.57959	1.91603
ST216_32	Astro	TH	3.78614	3.06712
ST216_33	Astro	CTX	5.30446	3.71462
ST216_34	Astro	CTX	4.36827	3.52247
ST216_35	Astro	CTX	3.29107	3.19772
ST216_36	Astro	CTX	3.88081	3.29279
ST216_37	Astro	STR	1.78223	2.66702
ST216_38	Astro	STR	1.78223	2.66702
ST216_39	Astro	TH	0.814963	3.73774
ST216_40	Astro	TH	0.814963	3.73774
ST216_41	Astro	STR	2.29792	0.660173
ST216_42	Astro	CTX	3.81403	2.26886
ST216_43	Astro	CTX	3.81403	2.26886
ST216_44	Astro	CTX	3.25466	2.71476
ST216_45	Astro	TH	4.04897	3.71602
ST216_46	Astro	CTX	3.5925	1.84101
ST216_47	Astro	CTX	2.32238	1.73641
ST216_48	Astro	CTX	4.32571	2.48057
ST216_49	Astro	CTX	4.10876	1.88581
ST216_50	Astro	HY	2.90538	2.89593
ST216_51	Astro	FT	1.57383	0.783725
ST216_52	Astro	STR	4.02344	2.05837
ST216_53	Astro	STR	3.41676	1.98602
ST216_54	Astro	STR	2.64627	2.464
ST216_55	Astro	CTX	2.56781	1.27543
ST216_56	Astro	HY	2.86275	4.62401
ST216_57	Astro	FT	0.934657	3.1312
ST216_58	Astro	CTX	3.28028	2.82434
ST216_59	Astro	STR	3.58386	2.0313
ST216_60	Astro	CTX	4.01764	3.57601
ST216_61	Astro	CTX	4.01764	3.57601
ST216_62	Astro	FT	4.23585	3.55507
ST216_63	Astro	CTX	4.10518	1.9845
ST216_64	Astro	HPF	2.5647	3.47952
ST216_65	Astro	HPF	2.5647	3.47952
ST216_66	Astro	FT	2.46785	4.37617
ST216_67	Astro	STR	3.75158	2.02042
ST216_68	Astro	STR	3.75158	2.02042
ST216_69	Astro	CTX	4.87528	2.19105
ST216_70	Astro	FT	2.79835	0.894802
ST216_71	Astro	CTX	4.78992	1.25813
ST216_72	Astro	CTX	1.63629	2.6764
ST216_73	Astro	CTX	1.63629	2.6764
ST216_74	Astro	CTX	3.8366	2.9194
ST216_75	Astro	CTX	3.16925	3.30888
ST216_76	Astro	CTX	3.64437	2.10812
ST216_77	Astro	FT	3.96671	0
ST216_78	Astro	CTX	3.15006	1.17084
ST216_79	Astro	FT	2.65446	3.55222
ST216_80	Astro	CTX	3.66497	1.79247
ST216_81	Astro	CTX	4.53866	3.72683
ST216_82	Astro	STR	4.09721	2.45195
ST216_83	Astro	TH	2.50852	1.80165
ST216_84	Astro	STR	1.77398	1.63737
ST216_85	Astro	STR	0.824823	3.5636
ST216_86	Astro	STR	4.19494	1.96295
ST216_87	Astro	STR	3.3419	1.18051
ST216_88	Astro	CTX	2.47672	2.07409
ST216_89	Astro	CTX	4.13048	1.28069
ST216_90	Astro	CTX	3.94605	2.52157
ST216_91	Astro	HY	3.94605	2.52157
ST216_92	Astro	CTX	4.50731	2.66337
ST216_93	Astro	TH	3.29048	4.99321
ST216_94	Astro	STR	4.17048	1.36819
ST216_95	Astro	CTX	1.99023	0.691343
ST216_96	Astro	CTX	2.15166	1.96668
ST216_97	Astro	CTX	3.49017	2.18815
ST216_98	Astro	CTX	3.74829	1.47256
ST216_99	Astro	CTX	4.02698	3.00034
ST216_100	Astro	STR	3.00952	2.37092
ST216_101	Astro	CTX	4.31568	2.57076
ST216_102	Astro	CTX	4.31568	2.57076
ST216_103	Astro	CTX	4.5964	2.03271
ST216_104	Astro	CTX	4.5964	2.03271
ST216_105	Astro	CTX	4.95106	3.93581
ST216_106	Astro	CTX	4.47777	0.468905
ST216_107	Astro	STR	4.83137	1.72327
ST216_108	Astro	CTX	5.01263	0.764106
ST216_109	Astro	STR	3.38028	2.966
ST216_110	Astro	HY	3.38028	2.966
ST216_111	Astro	CTX	3.77839	2.74146
ST216_112	Astro	STR	4.08368	2.25392
ST216_113	Astro	STR	0.944207	2.68799
ST216_114	Astro	FT	3.19488	3.42308
ST216_115	Astro	TH	1.80353	3.08161
ST216_116	Astro	CTX	3.97948	2.84318
ST216_117	Astro	HPF	1.51795	3.34845
ST216_118	Astro	CTX	5.20645	2.20865
ST216_119	Astro	HY	2.10453	1.66901
ST216_120	Astro	HY	2.10453	1.66901
ST216_121	Astro	CTX	4.58962	0.679459
ST216_122	Astro	STR	0	3.76653
ST216_123	Astro	STR	4.63952	1.21054
ST216_124	Astro	CTX	2.9083	2.15327
ST216_125	Astro	CTX	4.4733	2.74393
ST216_126	Astro	HPF	3.26056	0.708602
ST216_127	Astro	STR	5.59341	2.82046
ST216_128	Astro	STR	2.93241	0.973617
ST216_129	Astro	HPF	0.752233	2.6107
ST216_130	Astro	CTX	3.62013	2.59499
ST216_131	Astro	HY	1.96665	2.80528
ST216_132	Astro	HY	1.96665	2.80528
ST216_133	Astro	CTX	3.31018	3.74951
ST216_134	Astro	FT	4.34396	3.76284
ST216_135	Astro	CTX	3.84023	2.6375
ST216_136	Astro	STR	3.49541	2.33742
ST216_137	Astro	CTX	3.87417	2.93711
ST216_138	Astro	STR	3.92683	3.04992
ST216_139	Astro	STR	3.92683	3.04992
ST216_140	Astro	FT	2.51776	2.55979
ST216_141	Astro	STR	5.03015	2.75576
ST216_142	Astro	STR	5.03015	2.75576
ST216_143	Astro	CTX	5.31399	2.80854
ST216_144	Astro	HY	2.86952	3.68422
ST216_145	Astro	CTX	3.39048	2.86937
ST216_146	Astro	CTX	3.39048	2.86937
ST216_147	Astro	FT	2.64095	2.92347
ST216_148	Astro	STR	1.55268	2.51068
ST216_149	Astro	CTX	4.24404	1.33283
ST216_150	Astro	FT	4.14574	4.76364
ST216_151	Astro	TH	2.68458	1.68961
ST216_152	Astro	CTX	3.97316	2.2717
ST216_153	Astro	CTX	4.08408	1.32235
ST216_154	Astro	CTX	4.20788	2.73756
ST216_155	Astro	CTX	4.33303	4.83671
ST216_156	Astro	STR	3.38561	4.49565
ST216_157	Astro	HY	3.38561	4.49565
ST216_158	Astro	CTX	3.23198	1.38338
ST216_159	Astro	HY	2.73273	3.94099
ST216_160	Astro	HY	2.73273	3.94099
ST216_161	Astro	STR	2.64177	1.55341
ST216_162	Astro	STR	2.64177	1.55341
ST216_163	Astro	STR	2.64177	1.55341
ST216_164	Astro	CTX	2.07456	3.70222
ST216_165	Astro	TH	3.06243	2.31504
ST216_166	Astro	CTX	4.16518	3.03218
ST216_167	Astro	CTX	5.36	3.12938
ST216_168	Astro	STR	4.5992	3.19147
ST216_169	Astro	CTX	3.66926	3.37517
ST216_170	Astro	CTX	3.35474	1.34649
ST216_171	Astro	CTX	3.35474	1.34649
ST216_172	Astro	CTX	1.83126	4.32331
ST216_173	Astro	CTX	4.35445	0.965249
ST216_174	Astro	CTX	4.45279	2.73812
ST216_175	Astro	CTX	4.42288	3.40102
ST216_176	Astro	TH	2.43921	4.50057
ST216_177	Astro	TH	3.32925	3.02259
ST216_178	Astro	HY	3.48289	4.12008
ST216_179	Astro	HY	3.48289	4.12008
ST216_180	Astro	HY	2.73356	2.71265
ST216_181	Astro	TH	3.55147	2.03966
ST216_182	Astro	STR	5.07753	1.62038
ST216_183	Astro	CTX	3.36073	2.04915
ST216_184	Astro	CTX	4.36088	2.45084
ST216_185	Astro	CTX	4.66707	3.03468
ST216_186	Astro	CTX	4.83789	2.75341
ST216_187	Astro	STR	3.74845	0.845623
ST216_188	Astro	STR	4.9045	2.02218
ST216_189	Astro	CTX	2.92876	2.62474
ST216_190	Astro	TH	2.15753	1.65685
ST216_191	Astro	HY	2.19644	3.30767
ST216_192	Astro	CTX	1.72698	0
ST216_193	Astro	CTX	2.67749	4.91391
ST216_194	Astro	FT	1.43942	3.29834
ST216_195	Astro	TH	2.5621	3.44399
ST216_196	Astro	CTX	3.6242	0.6006
ST216_197	Astro	CTX	3.56131	2.4843
ST216_198	Astro	HY	1.51045	3.19208
ST216_199	Astro	FT	2.99808	4.52922
ST216_200	Astro	STR	1.70784	2.55839
ST216_201	Astro	CTX	4.03202	2.91194
ST216_202	Astro	CTX	2.5916	1.26288
ST216_203	Astro	CTX	4.71688	3.32711
ST216_204	Astro	CTX	4.18533	2.62829
ST216_205	Astro	CTX	5.72139	3.49939
ST216_206	Astro	CTX	0.941972	2.31731
ST216_207	Astro	CTX	5.43698	1.55809
ST216_208	Astro	CTX	3.73373	2.90652
ST216_209	Astro	CTX	3.88111	2.94433
ST216_210	Astro	STR	4.29945	1.29704
ST216_211	Astro	STR	4.43241	1.98542
ST216_212	Astro	STR	4.13399	0.662364
ST216_213	Astro	TH	2.60036	5.00038
ST216_214	Astro	TH	2.60036	5.00038
ST216_215	Astro	CTX	4.53456	2.67535
ST216_216	Astro	TH	2.69184	2.10328
ST216_217	Astro	CTX	1.87375	0.823209
ST216_218	Astro	CTX	4.05463	3.90841
ST216_219	Astro	CTX	3.35667	1.83276
ST216_220	Astro	CTX	5.56329	2.80615
ST216_221	Astro	STR	4.72482	2.97118
ST216_222	Astro	FT	2.31407	1.44807
ST216_223	Astro	CTX	4.18245	3.02467
ST216_224	Astro	HY	1.92453	2.38613
ST216_225	Astro	HY	1.92453	2.38613
ST216_226	Astro	STR	2.18394	0.648318
ST216_227	Astro	STR	2.18394	0.648318
ST216_228	Astro	CTX	4.81591	3.07641
ST216_229	Astro	STR	3.33975	1.33059
ST216_230	Astro	STR	3.33975	1.33059
ST216_231	Astro	CTX	3.15984	1.35145
ST216_232	Astro	CTX	2.13386	1.72227
ST216_233	Astro	FT	3.0992	1.57777
ST216_234	Astro	CTX	4.0034	2.93459
ST216_235	Astro	CTX	3.17399	1.93195
ST216_236	Astro	FT	0.852869	2.6121
ST216_237	Astro	CTX	3.91307	2.84002
ST216_238	Astro	TH	2.53778	3.65777
ST216_239	Astro	TH	2.53778	3.65777
ST216_240	Astro	CTX	2.93123	3.35433
ST216_241	Astro	CTX	3.71109	2.58761
ST216_242	Astro	CTX	4.15486	1.98957
ST216_243	Astro	CTX	4.24166	2.26649
ST216_244	Astro	CTX	2.52937	2.30679
ST216_245	Astro	HY	1.91261	2.79032
ST216_246	Astro	TH	2.26011	2.88665
ST216_247	Astro	HPF	3.19629	2.07861
ST216_248	Astro	STR	3.58564	2.17415
ST216_249	Astro	STR	3.58564	2.17415
ST216_250	Astro	TH	0.811134	4.74662
ST216_251	Astro	CTX	4.45497	2.62918
ST216_252	Astro	STR	2.84395	0.703517
ST216_253	Astro	CTX	3.99688	0.470369
ST216_254	Astro	CTX	1.62334	2.01492
ST216_255	Astro	CTX	2.91616	1.72818
ST216_256	Astro	CTX	4.68252	2.92573
ST216_257	Astro	HY	2.6095	2.32629
ST216_258	Astro	HY	2.6095	2.32629
ST216_259	Astro	HY	2.6095	2.32629
ST216_260	Astro	CTX	1.95291	2.42429
ST216_261	Astro	CTX	1.95291	2.42429
ST216_262	Astro	TH	3.62496	2.45569
ST216_263	Astro	CTX	3.79777	2.64782
ST216_264	Astro	TH	1.04832	4.34759
ST216_265	Astro	CTX	2.43426	1.93006
ST216_266	Astro	CTX	5.13935	2.0377
ST216_267	Astro	CTX	3.02095	0
ST216_268	Astro	CTX	3.36891	2.97171
ST216_269	Astro	STR	5.00244	3.63719
ST216_270	Astro	CTX	3.35425	2.6384
ST216_271	Astro	CTX	3.35425	2.6384
ST216_272	Astro	CTX	3.50847	2.68269
ST216_273	Astro	STR	3.41285	0.701502
ST216_274	Astro	STR	4.93111	2.30437
ST216_275	Astro	TH	2.38988	3.44477
ST216_276	Astro	STR	2.98708	1.71067
ST216_277	Astro	CTX	4.48605	2.02866
ST216_278	Astro	STR	4.70559	2.19
ST216_279	Astro	STR	2.63278	1.5602
ST216_280	Astro	STR	2.09568	3.78394
ST216_281	Astro	CTX	2.74188	3.45344
ST216_282	Astro	CTX	2.74188	3.45344
ST216_283	Astro	CTX	2.74188	3.45344
ST216_284	Astro	TH	2.26601	3.44068
ST216_285	Astro	CTX	4.71363	3.51549
ST216_286	Astro	CTX	4.87262	1.97572
ST216_287	Astro	CTX	3.75897	2.40169
ST216_288	Astro	CTX	4.18454	2.80728
ST216_289	Astro	CTX	5.11544	4.29936
ST216_290	Astro	CTX	5.11544	4.29936
ST216_291	Astro	CTX	5.11544	4.29936
ST216_292	Astro	HY	1.74805	3.74273
ST216_293	Astro	CTX	2.47103	2.91745
ST216_294	Astro	STR	1.71742	0.48433
ST216_295	Astro	CTX	3.63032	1.26259
ST216_296	Astro	TH	2.34628	3.43111
ST216_297	Astro	STR	3.62407	1.51491
ST216_298	Astro	TH	0.694346	5.27895
ST216_299	Astro	CTX	4.47869	3.53021
ST216_300	Astro	CTX	4.43048	2.89282
ST216_301	Astro	CTX	3.25778	2.18787
ST216_302	Astro	STR	1.69697	2.57605
ST216_303	Astro	CTX	2.61353	2.49668
ST216_304	Astro	HY	1.92214	1.8933
ST216_305	Astro	HY	1.92214	1.8933
ST216_306	Astro	STR	4.84113	1.59436
ST216_307	Astro	CTX	5.06597	2.12402
ST216_308	Astro	TH	3.00373	4.15883
ST216_309	Astro	TH	3.00373	4.15883
ST216_310	Astro	CTX	3.79	1.90598
ST216_311	Astro	HPF	2.34295	0.715287
ST216_312	Astro	HY	2.03432	4.23412
ST216_313	Astro	STR	5.29174	2.39791
ST216_314	Astro	STR	5.29174	2.39791
ST216_315	Astro	CTX	4.46094	2.14404
ST216_316	Astro	FT	2.96454	2.16501
ST216_317	Astro	CTX	2.55137	1.91783
ST216_318	Astro	HY	2.55789	4.23716
ST216_319	Astro	CTX	1.97239	0.645878
ST216_320	Astro	CTX	4.81551	2.0014
ST216_321	Astro	STR	2.72269	2.43006
ST216_322	Astro	CTX	3.61803	2.0463
ST216_323	Astro	STR	3.27428	2.05076
ST216_324	Astro	CTX	3.34843	1.87074
ST216_325	Astro	STR	2.35681	1.57892
ST216_326	Astro	STR	2.35681	1.57892
ST216_327	Astro	CTX	3.12907	2.03539
ST216_328	Astro	FT	3.88703	2.51277
ST216_329	Astro	CTX	2.74058	2.16014
ST216_330	Astro	CTX	1.9242	3.12818
ST216_331	Astro	CTX	1.9242	3.12818
ST216_332	Astro	CTX	1.9242	3.12818
ST216_333	Astro	CTX	3.4688	2.7032
ST216_334	Astro	CTX	2.49935	0.943084
ST216_335	Astro	STR	3.31781	3.48689
ST216_336	Astro	HY	2.72362	4.33303
ST216_337	Astro	CTX	4.03613	0.955794
ST216_338	Astro	CTX	2.93682	1.82545
ST216_339	Astro	CTX	4.3677	3.20559
ST216_340	Astro	CTX	3.25197	1.96473
ST216_341	Astro	HY	2.94469	1.58075
ST216_342	Astro	HPF	3.18672	3.7861
ST216_343	Astro	CTX	4.22409	2.67342
ST216_344	Astro	TH	1.71756	6.04474
ST216_345	Astro	TH	2.28458	3.50156
ST216_346	Astro	FT	4.19185	0.947006
ST216_347	Astro	FT	1.36028	0.947166
ST216_348	Astro	STR	3.35764	0.759005
ST216_349	Astro	TH	3.12481	3.11995
ST216_350	Astro	CTX	2.35672	2.5389
ST216_351	Astro	CTX	3.8329	3.28455
ST216_352	Astro	CTX	4.34453	4.25382
ST216_353	Astro	STR	4.85061	2.91189
ST216_354	Astro	STR	4.85061	2.91189
ST216_355	Astro	TH	1.64834	3.16109
ST216_356	Astro	TH	1.64834	3.16109
ST216_357	Astro	CTX	4.88364	3.61712
ST216_358	Astro	HPF	2.72376	1.31273
ST216_359	Astro	CTX	4.37146	3.06321
ST216_360	Astro	CTX	4.41232	2.03584
ST216_361	Astro	CTX	5.34908	2.91773
ST216_362	Astro	CTX	5.04766	3.08648
ST216_363	Astro	CTX	2.3084	2.45264
ST216_364	Astro	CTX	2.3084	2.45264
ST216_365	Astro	CTX	3.04158	2.06335
ST216_366	Astro	HPF	1.57331	2.68886
ST216_367	Astro	CTX	1.46852	1.24117
ST216_368	Astro	CTX	5.12014	3.35717
ST216_369	Astro	FT	3.21028	3.16882
ST216_370	Astro	STR	5.05945	1.13109
ST216_371	Astro	CTX	2.51628	3.06844
ST216_372	Astro	TH	2.01751	5.18979
ST216_373	Astro	CTX	3.74583	1.22525
ST216_374	Astro	CTX	3.77946	1.82404
ST216_375	Astro	CTX	2.31092	2.72619
ST216_376	Astro	CTX	2.51089	3.30588
ST216_377	Astro	STR	1.04297	0.800308
ST216_378	Astro	STR	1.04297	0.800308
ST216_379	Astro	FT	3.86823	2.88122
ST216_380	Astro	FT	1.68824	2.44869
ST216_381	Astro	TH	4.19918	4.84529
ST216_382	Astro	CTX	4.27917	1.92388
ST216_383	Astro	TH	1.56069	5.13139
ST216_384	Astro	CTX	0.871155	1.37992
ST216_385	Astro	HPF	2.37821	2.71793
ST216_386	Astro	CTX	1.73886	1.42233
ST216_387	Astro	HY	2.71808	4.64789
ST216_388	Astro	CTX	4.30245	0.998031
ST216_389	Astro	CTX	4.84808	1.98563
ST216_390	Astro	HPF	2.58392	0.815602
ST216_391	Astro	HPF	3.0709	2.10621
ST216_392	Astro	CTX	3.18088	2.22522
ST216_393	Astro	FT	2.41791	0.839484
ST216_394	Astro	STR	4.70249	2.90421
ST216_395	Astro	STR	4.70249	2.90421
ST216_396	Astro	CTX	5.97321	3.434
ST216_397	Astro	CTX	2.69894	2.18911
ST216_398	Astro	FT	0.928289	1.84223
ST216_399	Astro	FT	0.928289	1.84223
ST216_400	Astro	FT	3.07734	1.32492
ST216_401	Astro	STR	2.60287	0.815236
ST216_402	Astro	STR	5.54962	2.47958
ST216_403	Astro	STR	4.07615	1.49479
ST216_404	Astro	CTX	5.10377	2.61071
ST216_405	Astro	TH	2.55442	3.07158
ST216_406	Astro	CTX	3.3126	2.95213
ST216_407	Astro	CTX	3.92072	1.68762
ST216_408	Astro	STR	4.21546	0.937967
ST216_409	Astro	TH	1.94099	3.37893
ST216_410	Astro	STR	3.9367	0
ST216_411	Astro	STR	5.22205	2.09444
ST216_412	Astro	STR	4.48691	1.28869
ST216_413	Astro	HPF	0.782681	0.782681
ST216_414	Astro	CTX	3.79172	2.28779
ST216_415	Astro	CTX	4.76973	3.69508
ST216_416	Astro	CTX	4.27527	1.48598
ST216_417	Astro	CTX	3.91119	3.38019
ST216_418	Astro	CTX	2.63155	1.97472
ST216_419	Astro	CTX	2.63155	1.97472
ST216_420	Astro	TH	1.84965	2.2771
ST216_421	Astro	CTX	3.75294	1.36446
ST216_422	Astro	CTX	3.76282	2.67838
ST216_423	Astro	FT	4.74511	2.23522
ST216_424	Astro	CTX	2.5261	0
ST216_425	Astro	TH	0.910898	2.42995
ST216_426	Astro	HY	2.85719	4.52892
ST216_427	Astro	STR	2.93517	2.93353
ST216_428	Astro	CTX	2.61956	0.508424
ST216_429	Astro	CTX	2.61956	0.508424
ST216_430	Astro	CTX	4.32746	3.004
ST216_431	Astro	CTX	3.17788	3.31178
ST216_432	Astro	CTX	3.9214	4.08201
ST216_433	Astro	CTX	3.80903	2.60861
ST216_434	Astro	CTX	3.64005	2.53325
ST216_435	Astro	HY	3.16766	2.58797
ST216_436	Astro	STR	2.27556	1.71198
ST216_437	Astro	TH	0.84382	0.75874
ST216_438	Astro	CTX	3.20514	3.60183
ST216_439	Astro	CTX	5.62073	3.39157
ST216_440	Astro	CTX	5.62073	3.39157
ST216_441	Astro	CTX	4.72846	1.98438
ST216_442	Astro	HY	2.14972	2.5504
ST216_443	Astro	TH	2.02077	3.08742
ST216_444	Astro	TH	2.02077	3.08742
ST216_445	Astro	CTX	3.92807	2.467
ST216_446	Astro	CTX	4.05815	2.27686
ST216_447	Astro	CTX	3.71379	1.17692
ST216_448	Astro	STR	3.63962	2.34452
ST216_449	Astro	CTX	4.5882	4.55137
ST216_450	Astro	CTX	5.41195	4.46418
ST216_451	Astro	CTX	5.41195	4.46418
ST216_452	Astro	STR	4.94457	1.92653
ST216_453	Astro	CTX	4.19847	2.24263
ST216_454	Astro	STR	4.29564	1.46701
ST216_455	Astro	CTX	4.78144	2.73631
ST216_456	Astro	CTX	3.68012	2.85646
ST216_457	Astro	TH	2.5926	4.33466
ST216_458	Astro	CTX	4.3778	3.70211
ST216_459	Astro	CTX	4.3778	3.70211
ST216_460	Astro	CTX	3.9733	2.4087
ST216_461	Astro	FT	2.48635	2.54387
ST216_462	Astro	FT	2.48635	2.54387
ST216_463	Astro	CTX	3.9082	1.43248
ST216_464	Astro	TH	1.22829	4.58541
ST216_465	Astro	TH	1.22829	4.58541
ST216_466	Astro	TH	1.76655	1.92751
ST216_467	Astro	STR	2.85617	0
ST216_468	Astro	STR	2.89093	1.83878
ST216_469	Astro	STR	1.89808	0
ST216_470	Astro	STR	2.63411	1.33751
ST216_471	Astro	TH	2.22896	4.12034
ST216_472	Astro	TH	2.22896	4.12034
ST216_473	Astro	TH	3.00141	4.66579
ST216_474	Astro	HY	2.04846	4.15482
ST216_475	Astro	CTX	2.4086	2.86748
ST216_476	Astro	TH	3.10241	4.28415
ST216_477	Astro	TH	3.10241	4.28415
ST216_478	Astro	TH	0.747887	2.68698
ST216_479	Astro	CTX	4.97104	3.34801
ST216_480	Astro	TH	1.79535	2.73159
ST216_481	Astro	HY	3.59135	3.01398
ST216_482	Astro	HY	3.59135	3.01398
ST216_483	Astro	HY	4.07748	3.04144
ST216_484	Astro	CTX	4.06228	3.05271
ST216_485	Astro	HY	3.50905	2.71397
ST216_486	Astro	HY	3.50905	2.71397
ST216_487	Astro	CTX	5.35887	1.18532
ST216_488	Astro	CTX	2.73388	3.1654
ST216_489	Astro	CTX	3.84797	2.56638
ST216_490	Astro	STR	4.05016	3.51302
ST216_491	Astro	TH	3.05614	3.49339
ST216_492	Astro	TH	3.05614	3.49339
ST216_493	Astro	TH	2.50126	3.0967
ST216_494	Astro	CTX	5.75818	4.03677
ST216_495	Astro	TH	1.65178	3.77682
ST216_496	Astro	CTX	4.08398	3.55937
ST216_497	Astro	STR	5.0342	1.20749
ST216_498	Astro	STR	5.0342	1.20749
ST216_499	Astro	HPF	2.94543	3.46209
ST216_500	Astro	TH	2.2674	3.88018
ST216_501	Astro	CTX	4.59957	2.44015
ST216_502	Astro	TH	3.13937	4.54038
ST216_503	Astro	CTX	3.17872	2.87701
ST216_504	Astro	TH	3.8953	3.4042
ST216_505	Astro	CTX	4.64673	1.2929
ST216_506	Astro	CTX	2.46362	3.90719
ST216_507	Astro	CTX	2.46362	3.90719
ST216_508	Astro	TH	0.897486	3.48257
ST216_509	Astro	TH	0.897486	3.48257
ST216_510	Astro	CTX	3.19147	0.686021
ST216_511	Astro	CTX	2.78179	1.90497
ST216_512	Astro	CTX	4.69422	2.92083
ST216_513	Astro	CTX	3.43289	2.5941
ST216_514	Astro	CTX	5.13938	1.18245
ST216_515	Astro	CTX	4.17146	0.81485
ST216_516	Astro	CTX	3.68542	3.04592
ST216_517	Astro	FT	3.17069	5.25713
ST216_518	Astro	FT	1.7328	1.61889
ST216_519	Astro	FT	3.20878	3.40878
ST216_520	Astro	CTX	3.87616	3.87537
ST216_521	Astro	CTX	3.50016	2.84492
ST216_522	Astro	STR	2.0113	0.609642
ST216_523	Astro	CTX	4.52169	2.2957
ST216_524	Astro	TH	3.24323	4.59709
ST216_525	Astro	CTX	4.31542	2.24657
ST216_526	Astro	TH	3.76651	4.47608
ST216_527	Astro	CTX	2.41539	3.82318
ST216_528	Astro	STR	3.11079	1.55093
ST216_529	Astro	STR	3.11079	1.55093
ST216_530	Astro	HY	0.81428	2.40034
ST216_531	Astro	HY	0.81428	2.40034
ST216_532	Astro	FT	3.37466	3.44211
ST216_533	Astro	TH	0.926345	2.66626
ST216_534	Astro	CTX	5.06543	1.81843
ST216_535	Astro	STR	4.31557	1.32483
ST216_536	Astro	HY	2.83642	2.37455
ST216_537	Astro	HY	2.83642	2.37455
ST216_538	Astro	HY	2.83642	2.37455
ST216_539	Astro	HY	2.83642	2.37455
ST216_540	Astro	TH	2.44684	2.69376
ST216_541	Astro	CTX	4.84393	4.47457
ST216_542	Astro	CTX	5.23867	1.74447
ST216_543	Astro	CTX	3.69765	2.16059
ST216_544	Astro	CTX	4.56072	2.1166
ST216_545	Astro	CTX	4.07419	2.92223
ST216_546	Astro	TH	2.38212	2.46575
ST216_547	Astro	CTX	3.80712	3.2016
ST216_548	Astro	CTX	3.80712	3.2016
ST216_549	Astro	CTX	4.12137	1.67663
ST216_550	Astro	FT	1.96892	1.08894
ST216_551	Astro	FT	1.96892	1.08894
ST216_552	Astro	CTX	3.7561	1.9065
ST216_553	Astro	CTX	3.11088	3.64609
ST216_554	Astro	HPF	1.67278	3.14809
ST216_555	Astro	CTX	4.61101	2.3977
ST216_556	Astro	FT	0.884143	3.59326
ST216_557	Astro	CTX	4.52123	3.44594
ST216_558	Astro	CTX	3.72523	0.619378
ST216_559	Astro	CTX	3.23386	1.30883
ST216_560	Astro	FT	0	2.89511
ST216_561	Astro	STR	3.28589	1.63437
ST216_562	Astro	CTX	3.90411	3.05407
ST216_563	Astro	TH	3.15795	4.11842
ST216_564	Astro	CTX	3.33059	3.56747
ST216_565	Astro	CTX	3.33059	3.56747
ST216_566	Astro	TH	2.676	3.05219
ST216_567	Astro	TH	4.65506	3.17141
ST216_568	Astro	CTX	5.00101	2.84946
ST216_569	Astro	CTX	4.22072	3.43888
ST216_570	Astro	CTX	4.22072	3.43888
ST216_571	Astro	STR	2.06561	0
ST216_572	Astro	CTX	5.18083	2.1784
ST216_573	Astro	CTX	3.82147	2.93713
ST216_574	Astro	CTX	1.80956	0.688689
ST216_575	Astro	CTX	4.27194	2.00036
ST216_576	Astro	TH	2.62139	5.208
ST216_577	Astro	TH	2.62139	5.208
ST216_578	Astro	TH	3.49316	2.28822
ST216_579	Astro	CTX	5.31306	1.28517
ST216_580	Astro	TH	1.55394	3.17511
ST216_581	Astro	TH	1.55394	3.17511
ST216_582	Astro	CTX	1.56568	1.85434
ST216_583	Astro	CTX	5.2063	3.2422
ST216_584	Astro	STR	4.83826	2.04878
ST216_585	Astro	STR	4.83826	2.04878
ST216_586	Astro	STR	1.11546	3.03627
ST216_587	Astro	HPF	2.32424	2.52128
ST216_588	Astro	HY	1.61161	5.27939
ST216_589	Astro	CTX	3.6057	0
ST216_590	Astro	CTX	3.24376	2.72092
ST216_591	Astro	CTX	3.13806	2.87835
ST216_592	Astro	CTX	3.43959	2.70602
ST216_593	Astro	CTX	3.70955	3.91722
ST216_594	Astro	CTX	4.94871	3.15002
ST216_595	Astro	STR	3.93181	1.87254
ST216_596	Astro	TH	3.1229	2.39123
ST216_597	Astro	CTX	3.68477	2.82461
ST216_598	Astro	TH	0.966803	3.37282
ST216_599	Astro	TH	0.966803	3.37282
ST216_600	Astro	STR	1.91786	0.990074
ST216_601	Astro	HY	1.85953	4.25687
ST216_602	Astro	HY	1.85953	4.25687
ST216_603	Astro	HY	1.85953	4.25687
ST216_604	Astro	HY	4.32482	3.36552
ST216_605	Astro	HY	4.32482	3.36552
ST216_606	Astro	CTX	3.23609	3.58093
ST216_607	Astro	FT	2.44887	2.22353
ST216_608	Astro	TH	2.89586	5.03804
ST216_609	Astro	CTX	5.16863	3.20754
ST216_610	Astro	CTX	2.80499	0.904741
ST216_611	Astro	HY	2.62489	3.55424
ST216_612	Astro	HY	2.62489	3.55424
ST216_613	Astro	CTX	3.75604	2.04801
ST216_614	Astro	CTX	4.67671	2.11162
ST216_615	Astro	HY	2.61121	1.8763
ST216_616	Astro	CTX	3.66268	1.33529
ST216_617	Astro	TH	1.66204	2.74911
ST216_618	Astro	CTX	3.28631	2.27435
ST216_619	Astro	FT	4.0595	3.79412
ST216_620	Astro	TH	0.680503	2.34684
ST216_621	Astro	HPF	3.77525	2.86828
ST216_622	Astro	STR	3.69964	3.57154
ST216_623	Astro	STR	3.69964	3.57154
ST216_624	Astro	CTX	2.5895	1.59714
ST216_625	Astro	CTX	3.81886	1.74555
ST216_626	Astro	TH	1.01434	4.11119
ST216_627	Astro	CTX	3.71055	1.39448
ST216_628	Astro	CTX	3.71055	1.39448
ST216_629	Astro	STR	5.03067	3.79259
ST216_630	Astro	STR	5.03067	3.79259
ST216_631	Astro	CTX	4.22523	3.75898
ST216_632	Astro	CTX	2.07304	2.38534
ST216_633	Astro	STR	1.28549	2.08242
ST216_634	Astro	STR	2.59017	1.73015
ST216_635	Astro	STR	2.59017	1.73015
ST216_636	Astro	CTX	2.3527	3.37143
ST216_637	Astro	CTX	2.3527	3.37143
ST216_638	Astro	TH	2.1088	4.68922
ST216_639	Astro	HPF	3.9622	2.68585
ST216_640	Astro	CTX	2.4823	2.76009
ST216_641	Astro	CTX	3.28683	1.83489
ST216_642	Astro	CTX	4.56543	1.22194
ST216_643	Astro	FT	3.36369	4.93912
ST216_644	Astro	STR	3.31223	3.99994
ST216_645	Astro	STR	4.24942	2.13972
ST216_646	Astro	STR	4.25325	1.76088
ST216_647	Astro	STR	3.18295	0.89615
ST216_648	Astro	STR	2.70685	1.42951
ST216_649	Astro	CTX	4.18147	1.09204
ST216_650	Astro	CTX	5.49456	3.97675
ST216_651	Astro	CTX	3.12858	1.60679
ST216_652	Astro	HY	3.26754	1.75973
ST216_653	Astro	CTX	4.38418	1.72473
ST216_654	Astro	CTX	4.23491	2.66089
ST216_655	Astro	TH	3.7811	4.10573
ST216_656	Astro	TH	2.42455	4.92118
ST216_657	Astro	TH	2.42455	4.92118
ST216_658	Astro	HY	1.69992	4.51518
ST216_659	Astro	STR	5.45269	0.938319
ST216_660	Astro	CTX	2.45803	1.95091
ST216_661	Astro	TH	2.09648	4.89651
ST216_662	Astro	CTX	3.58269	3.04232
ST216_663	Astro	CTX	3.58269	3.04232
ST216_664	Astro	CTX	4.66428	2.73077
ST216_665	Astro	HY	2.09824	3.41006
ST216_666	Astro	HY	3.90216	3.68231
ST216_667	Astro	HY	3.90216	3.68231
ST216_668	Astro	HY	3.90216	3.68231
ST216_669	Astro	STR	1.69429	4.89507
ST216_670	Astro	FT	2.16306	1.45817
ST216_671	Astro	TH	2.34579	4.92511
ST216_672	Astro	TH	2.34579	4.92511
ST216_673	Astro	CTX	2.72219	1.32289
ST216_674	Astro	CTX	2.76481	1.34061
ST216_675	Astro	FT	2.43291	1.87508
ST216_676	Astro	STR	4.57746	0.427208
ST216_677	Astro	CTX	5.10812	3.39873
ST216_678	Astro	CTX	3.6764	2.22555
ST216_679	Astro	STR	4.79624	1.25886
ST216_680	Astro	CTX	2.6627	1.82174
ST216_681	Astro	CTX	4.32166	2.07447
ST216_682	Astro	CTX	3.5363	2.02017
ST216_683	Astro	STR	3.07696	2.17368
ST216_684	Astro	CTX	4.24791	4.06274
ST216_685	Astro	FT	3.79797	1.31427
ST216_686	Astro	CTX	2.28579	1.13263
ST216_687	Astro	STR	1.58684	1.46776
ST216_688	Astro	CTX	2.55195	1.22473
ST216_689	Astro	TH	1.66883	4.36565
ST216_690	Astro	FT	2.36612	3.67149
ST216_691	Astro	CTX	3.50459	1.50398
ST216_692	Astro	CTX	2.92401	0
ST216_693	Astro	CTX	3.01357	3.58517
ST216_694	Astro	CTX	2.38115	0.728123
ST216_695	Astro	STR	2.08967	2.02146
ST216_696	Astro	CTX	3.45164	1.93175
ST216_697	Astro	STR	3.03309	0.435672
ST216_698	Astro	FT	2.51909	4.55189
ST216_699	Astro	TH	1.66987	4.28974
ST216_700	Astro	HPF	2.87397	0.800572
ST216_701	Astro	CTX	3.93558	1.16808
ST216_702	Astro	CTX	4.04915	3.45503
ST216_703	Astro	CTX	5.5721	1.49995
ST216_704	Astro	CTX	4.42032	1.08543
ST216_705	Astro	CTX	3.55954	2.75131
ST216_706	Astro	STR	3.41442	3.38965
ST216_707	Astro	FT	3.18726	2.4746
ST216_708	Astro	STR	3.49843	1.35914
ST216_709	Astro	HPF	1.83827	3.51523
ST216_710	Astro	CTX	4.48766	2.91704
ST216_711	Astro	TH	1.11867	2.86873
ST216_712	Astro	CTX	4.28739	2.08694
ST216_713	Astro	CTX	2.67294	0
ST216_714	Astro	HY	1.89143	4.07534
ST216_715	Astro	CTX	3.04037	1.77273
ST216_716	Astro	CTX	2.60005	4.29878
ST216_717	Astro	CTX	4.81252	1.89768
ST216_718	Astro	STR	5.52133	1.80192
ST216_719	Astro	STR	5.52133	1.80192
ST216_720	Astro	TH	2.67366	3.17415
ST216_721	Astro	CTX	4.5951	1.36232
ST216_722	Astro	TH	0.589362	4.74097
ST216_723	Astro	TH	0.589362	4.74097
ST216_724	Astro	FT	1.66519	2.68629
ST216_725	Astro	CTX	1.75973	1.36018
ST216_726	Astro	STR	4.29092	2.18739
ST216_727	Astro	CTX	4.68897	1.98243
ST216_728	Astro	CTX	0.702036	3.83763
ST216_729	Astro	HY	1.80363	1.71128
ST216_730	Astro	STR	5.03795	2.11754
ST216_731	Astro	STR	5.03795	2.11754
ST216_732	Astro	CTX	2.9117	1.38653
ST216_733	Astro	FT	3.72904	0.809053
ST216_734	Astro	CTX	5.01841	3.95652
ST216_735	Astro	CTX	5.45284	3.86933
ST216_736	Astro	STR	1.82349	0.752006
ST216_737	Astro	CTX	3.68029	4.32505
ST216_738	Astro	STR	3.69632	1.926
ST216_739	Astro	CTX	0.927095	2.36801
ST216_740	Astro	HY	2.03287	3.41336
ST216_741	Astro	CTX	1.66802	2.97636
ST216_742	Astro	TH	0.799093	4.0723
ST216_743	Astro	TH	0.799093	4.0723
ST216_744	Astro	TH	0.799093	4.0723
ST216_745	Astro	FT	1.62578	2.6934
ST216_746	Astro	CTX	4.33479	3.85353
ST216_747	Astro	FT	0.899419	3.65508
ST216_748	Astro	CTX	3.94701	2.0216
ST216_749	Astro	HY	1.74577	4.39162
ST216_750	Astro	HY	1.74577	4.39162
ST216_751	Astro	TH	1.91826	5.00709
ST216_752	Astro	CTX	3.82978	1.36231
ST216_753	Astro	CTX	4.4582	2.67506
ST216_754	Astro	STR	3.34111	1.96333
ST216_755	Astro	HPF	4.07462	0
ST216_756	Astro	CTX	5.10301	2.17452
ST216_757	Astro	CTX	2.99032	2.50887
ST216_758	Astro	CTX	4.62557	1.85098
ST216_759	Astro	HY	2.41225	3.29555
ST216_760	Astro	STR	3.77144	1.09933
ST216_761	Astro	STR	3.77144	1.09933
ST216_762	Astro	STR	2.43583	2.44026
ST216_763	Astro	STR	3.73271	1.49218
ST216_764	Astro	CTX	0.963474	2.49594
ST216_765	Astro	FT	3.28482	0.866013
ST216_766	Astro	CTX	4.37363	3.15604
ST216_767	Astro	STR	4.46516	1.51287
ST216_768	Astro	CTX	2.82127	2.07777
ST216_769	Astro	CTX	2.96646	3.72722
ST216_770	Astro	TH	1.80425	1.68794
ST216_771	Astro	CTX	4.75163	2.94676
ST216_772	Astro	CTX	1.64355	3.13783
ST216_773	Astro	STR	3.69846	2.08653
ST216_774	Astro	STR	4.14302	2.33746
ST216_775	Astro	CTX	4.91345	3.21846
ST216_776	Astro	HY	3.4026	1.58179
ST216_777	Astro	TH	4.00747	5.19953
ST216_778	Astro	TH	4.00747	5.19953
ST216_779	Astro	STR	2.64865	1.10219
ST216_780	Astro	TH	1.24033	3.3437
ST216_781	Astro	FT	1.79494	2.80281
ST216_782	Astro	CTX	1.82243	4.22347
ST216_783	Astro	CTX	1.82243	4.22347
ST216_784	Astro	STR	2.65916	3.31704
ST216_785	Astro	STR	2.65916	3.31704
ST216_786	Astro	CTX	2.38299	2.04361
ST216_787	Astro	CTX	1.87481	0
ST216_788	Astro	CTX	3.33269	4.10066
ST216_789	Astro	CTX	2.24832	1.40588
ST216_790	Astro	CTX	3.02189	1.4142
ST216_791	Astro	CTX	4.5366	2.31687
ST216_792	Astro	CTX	4.63992	1.92315
ST216_793	Astro	CTX	5.37877	1.81401
ST216_794	Astro	CTX	3.03742	2.64376
ST216_795	Astro	CTX	5.61434	1.8462
ST216_796	Astro	STR	3.3541	1.63786
ST216_797	Astro	CTX	4.21688	4.48145
ST216_798	Astro	CTX	3.61046	0.7037
ST216_799	Astro	CTX	4.93954	3.19815
ST216_800	Astro	STR	4.22365	2.81433
ST216_801	Astro	CTX	4.4323	2.91002
ST216_802	Astro	HY	1.76616	3.78637
ST216_803	Astro	CTX	4.67419	2.78649
ST216_804	Astro	HY	2.79468	1.82861
ST216_805	Astro	HPF	3.19871	2.02959
ST216_806	Astro	CTX	3.1949	1.53581
ST216_807	Astro	CTX	2.80389	2.98957
ST216_808	Astro	CTX	2.80389	2.98957
ST216_809	Astro	STR	3.35206	3.6439
ST216_810	Astro	STR	2.7393	1.8654
ST216_811	Astro	FT	3.67179	2.0855
ST216_812	Astro	STR	4.03588	1.92116
ST216_813	Astro	STR	4.03588	1.92116
ST216_814	Astro	STR	2.78935	3.00636
ST216_815	Astro	STR	2.78935	3.00636
ST216_816	Astro	HY	2.78935	3.00636
ST216_817	Astro	STR	4.83816	1.22821
ST216_818	Astro	STR	4.83816	1.22821
ST216_819	Astro	STR	4.83816	1.22821
ST216_820	Astro	CTX	3.52029	3.5349
ST216_821	Astro	CTX	4.37883	2.07837
ST216_822	Astro	HPF	1.7004	0.722749
ST216_823	Astro	CTX	4.26934	2.33911
ST216_824	Astro	CTX	3.74422	2.58568
ST216_825	Astro	STR	2.2867	0.567559
ST216_826	Astro	CTX	4.31814	1.933
ST216_827	Astro	CTX	3.1496	1.22618
ST216_828	Astro	TH	2.71097	2.13972
ST216_829	Astro	STR	4.2186	1.5043
ST216_830	Astro	CTX	4.30905	1.36003
ST216_831	Astro	CTX	2.83333	2.55894
ST216_832	Astro	CTX	3.60099	2.67426
ST216_833	Astro	FT	2.54593	3.84676
ST216_834	Astro	CTX	3.82333	2.49269
ST216_835	Astro	CTX	5.12507	1.85786
ST216_836	Astro	STR	3.95927	0.450142
ST216_837	Astro	FT	2.50244	1.83021
ST216_838	Astro	CTX	4.79108	2.12078
ST216_839	Astro	HY	2.37665	2.69098
ST216_840	Astro	FT	3.36799	3.26113
ST216_841	Astro	CTX	4.08349	2.41659
ST216_842	Astro	CTX	4.14064	1.85806
ST216_843	Astro	CTX	3.46133	1.33752
ST216_844	Astro	TH	2.47407	4.08095
ST216_845	Astro	STR	2.82826	4.06817
ST216_846	Astro	CTX	3.96757	0.333448
ST216_847	Astro	CTX	2.28658	1.7039
ST216_848	Astro	CTX	4.52656	2.76163
ST216_849	Astro	CTX	4.44883	2.671
ST216_850	Astro	HY	3.31963	4.17315
ST216_851	Astro	FT	1.72159	1.69442
ST216_852	Astro	FT	2.22618	3.09563
ST216_853	Astro	CTX	3.07266	1.92171
ST216_854	Astro	CTX	4.4974	2.18761
ST216_855	Astro	CTX	4.48872	1.06517
ST216_856	Astro	CTX	4.2321	2.52356
ST216_857	Astro	CTX	3.97367	4.26078
ST216_858	Astro	CTX	3.97367	4.26078
ST216_859	Astro	CTX	3.09879	2.22814
ST216_860	Astro	CTX	4.73301	3.50941
ST216_861	Astro	CTX	4.07801	3.62743
ST216_862	Astro	TH	2.08849	4.99351
ST216_863	Astro	STR	3.38856	0.469264
ST216_864	Astro	STR	2.95721	1.07503
ST216_865	Astro	CTX	4.64323	1.14541
ST216_866	Astro	CTX	3.28498	0.807795
ST216_867	Astro	CTX	2.67488	0.788327
ST216_868	Astro	HPF	3.12439	2.73912
ST216_869	Astro	CTX	2.52824	2.7329
ST216_870	Astro	CTX	4.81971	2.70441
ST216_871	Astro	STR	3.94095	2.97102
ST216_872	Astro	CTX	2.47222	1.97769
ST216_873	Astro	CTX	3.07617	2.08893
ST216_874	Astro	HY	3.41028	5.53227
ST216_875	Astro	CTX	3.28342	1.21558
ST216_876	Astro	CTX	3.87175	2.57022
ST216_877	Astro	FT	3.4334	4.88149
ST216_878	Astro	CTX	4.34136	1.94713
ST216_879	Astro	STR	2.97304	1.97433
ST216_880	Astro	CTX	3.76159	1.29331
ST216_881	Astro	CTX	5.2046	3.76597
ST216_882	Astro	STR	3.07854	0.90263
ST216_883	Astro	STR	4.67263	1.90518
ST216_884	Astro	STR	4.67263	1.90518
ST216_885	Astro	CTX	4.81607	2.61545
ST216_886	Astro	HPF	1.67259	1.89768
ST216_887	Astro	HPF	1.67259	1.89768
ST216_888	Astro	HPF	1.67259	1.89768
ST216_889	Astro	STR	3.9171	0.982182
ST216_890	Astro	CTX	4.54332	1.1596
ST216_891	Astro	FT	2.0669	3.31751
ST216_892	Astro	CTX	5.71987	2.04082
ST216_893	Astro	CTX	5.41571	1.85443
ST216_894	Astro	STR	0.748856	3.82792
ST216_895	Astro	STR	3.0846	1.31438
ST216_896	Astro	CTX	2.48773	4.32772
ST216_897	Astro	CTX	4.46001	1.44885
ST216_898	Astro	CTX	5.53017	1.87323
ST216_899	Astro	CTX	1.58671	4.36105
ST216_900	Astro	CTX	4.31342	1.91074
ST216_901	Astro	CTX	4.47757	2.66661
ST216_902	Astro	CTX	5.26964	2.63216
ST216_903	Astro	CTX	3.9531	1.4785
ST216_904	Astro	CTX	3.12546	1.34387
ST216_905	Astro	FT	1.78208	2.4242
ST216_906	Astro	TH	3.49091	4.90396
ST216_907	Astro	TH	3.49091	4.90396
ST216_908	Astro	CTX	4.07142	1.20295
ST216_909	Astro	CTX	3.98012	2.99606
ST216_910	Astro	CTX	4.42987	1.6191
ST216_911	Astro	CTX	2.88976	2.82591
ST216_912	Astro	CTX	1.914	2.47569
ST216_913	Astro	FT	1.57229	4.27123
ST216_914	Astro	HY	2.61366	3.29093
ST216_915	Astro	CTX	2.96324	2.65419
ST216_916	Astro	CTX	3.80172	3.35346
ST216_917	Astro	CTX	2.93168	2.64311
ST216_918	Astro	STR	4.97033	1.821
ST216_919	Astro	CTX	4.35692	3.48042
ST216_920	Astro	STR	3.8639	1.13101
ST216_921	Astro	CTX	3.76568	3.1797
ST216_922	Astro	STR	1.13318	4.77741
ST216_923	Astro	STR	5.60739	1.65959
ST216_924	Astro	FT	2.72612	0.856553
ST216_925	Astro	CTX	2.98437	2.78678
ST216_926	Astro	CTX	2.98437	2.78678
ST216_927	Astro	CTX	2.99126	2.78008
ST216_928	Astro	CTX	4.6025	1.99011
ST216_929	Astro	HY	1.70575	1.69609
ST216_930	Astro	STR	3.78471	1.29184
ST216_931	Astro	STR	3.78471	1.29184
ST216_932	Astro	STR	3.78471	1.29184
ST216_933	Astro	STR	3.78471	1.29184
ST216_934	Astro	CTX	4.08442	3.96325
ST216_935	Astro	FT	1.59959	1.05928
ST216_936	Astro	CTX	1.5104	2.56441
ST216_937	Astro	STR	3.45957	2.38924
ST216_938	Astro	CTX	3.25594	2.97084
ST216_939	Astro	CTX	2.84499	3.24574
ST216_940	Astro	CTX	4.53943	4.37624
ST216_941	Astro	CTX	4.53943	4.37624
ST216_942	Astro	CTX	2.98063	1.51162
ST216_943	Astro	CTX	2.8783	1.08917
ST216_944	Astro	FT	1.7671	1.10751
ST216_945	Astro	FT	4.26721	3.46106
ST216_946	Astro	CTX	4.53375	4.34356
ST216_947	Astro	FT	1.70994	3.06899
ST216_948	Astro	CTX	2.21006	2.45063
ST216_949	Astro	STR	5.38266	2.66029
ST216_950	Astro	HPF	1.545	2.57272
ST216_951	Astro	TH	3.0632	3.18577
ST216_952	Astro	CTX	4.33357	0.420635
ST216_953	Astro	CTX	4.47659	3.60431
ST216_954	Astro	CTX	5.16399	2.00447
ST216_955	Astro	STR	1.0153	2.97831
ST216_956	Astro	CTX	3.19593	3.47663
ST216_957	Astro	CTX	2.00985	2.71201
ST216_958	Astro	CTX	4.23498	4.91556
ST216_959	Astro	CTX	4.23498	4.91556
ST216_960	Astro	HY	3.23676	3.77511
ST216_961	Astro	HY	3.23676	3.77511
ST216_962	Astro	STR	3.88704	1.68138
ST216_963	Astro	CTX	4.24631	1.82313
ST216_964	Astro	STR	2.2287	1.60066
ST216_965	Astro	TH	1.9334	2.8252
ST216_966	Astro	CTX	0.918738	1.48683
ST216_967	Astro	HY	3.53599	2.65324
ST216_968	Astro	STR	3.62381	2.22755
ST216_969	Astro	STR	3.62381	2.22755
ST216_970	Astro	STR	3.62381	2.22755
ST216_971	Astro	CTX	3.53586	3.0606
ST216_972	Astro	TH	0.811577	3.13307
ST216_973	Astro	CTX	3.96144	4.02962
ST216_974	Astro	CTX	3.61971	2.96526
ST216_975	Astro	CTX	3.58415	1.39345
ST216_976	Astro	CTX	5.14815	2.02644
ST216_977	Astro	CTX	4.99843	2.98607
ST216_978	Astro	STR	4.31892	3.77737
ST216_979	Astro	STR	4.25985	1.7293
ST216_980	Astro	CTX	4.68969	2.97297
ST216_981	Astro	TH	1.63178	2.30775
ST216_982	Astro	TH	3.05265	3.95575
ST216_983	Astro	TH	3.05265	3.95575
ST216_984	Astro	CTX	3.51166	2.66537
ST216_985	Astro	HY	2.2463	3.53362
ST216_986	Astro	STR	4.01056	0
ST216_987	Astro	HY	3.41479	3.59587
ST216_988	Astro	CTX	2.45501	2.2378
ST216_989	Astro	STR	3.32553	1.52095
ST216_990	Astro	STR	3.32553	1.52095
ST216_991	Astro	TH	2.72767	3.38416
ST216_992	Astro	STR	3.97633	2.51814
ST216_993	Astro	FT	0.951828	1.56101
ST216_994	Astro	CTX	4.19524	1.13743
ST216_995	Astro	CTX	5.21455	2.07723
ST216_996	Astro	CTX	1.68174	2.79713
ST216_997	Astro	HY	2.68817	4.1136
ST216_998	Astro	HY	2.68817	4.1136
ST216_999	Astro	CTX	4.53524	2.59257
ST216_1000	Astro	CTX	3.16873	0.978443
ST216_1001	Astro	TH	3.42518	4.01367
ST216_1002	Astro	CTX	3.89831	1.32666
ST216_1003	Astro	CTX	3.90725	2.16973
ST216_1004	Astro	CTX	2.67418	2.30067
ST216_1005	Astro	CTX	2.87333	2.44731
ST216_1006	Astro	CTX	3.04835	1.3015
ST216_1007	Astro	CTX	4.20924	1.9924
ST216_1008	Astro	CTX	3.27099	2.18819
ST216_1009	Astro	HPF	2.35525	2.15776
ST216_1010	Astro	STR	4.85677	2.84833
ST216_1011	Astro	STR	4.85677	2.84833
ST216_1012	Astro	CTX	4.36605	3.45882
ST216_1013	Astro	CTX	5.15393	1.58385
ST216_1014	Astro	CTX	4.79122	3.94949
ST216_1015	Astro	CTX	4.79122	3.94949
ST216_1016	Astro	TH	2.89346	4.21671
ST216_1017	Astro	CTX	4.25507	4.85178
ST216_1018	Astro	CTX	4.25507	4.85178
ST216_1019	Astro	CTX	0.875399	0.855971
ST216_1020	Astro	HY	0.875399	0.855971
ST216_1021	Astro	CTX	4.04906	3.06486
ST216_1022	Astro	CTX	4.74646	2.95871
ST216_1023	Astro	CTX	3.89014	3.02527
ST216_1024	Astro	HY	3.36539	4.76657
ST216_1025	Astro	HY	3.36539	4.76657
ST216_1026	Astro	CTX	3.48644	3.20307
ST216_1027	Astro	CTX	3.81367	1.12962
ST216_1028	Astro	CTX	3.99197	4.65988
ST216_1029	Astro	CTX	2.34168	3.30519
ST216_1030	Astro	STR	3.29455	0
ST216_1031	Astro	STR	3.29455	0
ST216_1032	Astro	STR	3.29455	0
ST216_1033	Astro	CTX	3.62904	1.12316
ST216_1034	Astro	FT	2.74467	0
ST216_1035	Astro	CTX	4.21816	1.73765
ST216_1036	Astro	CTX	3.76497	1.82525
ST216_1037	Astro	CTX	1.64752	4.2328
ST216_1038	Astro	CTX	2.51435	1.22642
ST216_1039	Astro	CTX	3.2473	1.40181
ST216_1040	Astro	CTX	3.2473	1.40181
ST216_1041	Astro	CTX	3.09781	3.09795
ST216_1042	Astro	HY	0.720183	3.30312
ST216_1043	Astro	STR	3.09441	2.71383
ST216_1044	Astro	CTX	3.45513	1.14125
ST216_1045	Astro	CTX	4.44755	3.10588
ST216_1046	Astro	CTX	4.5921	3.5181
ST216_1047	Astro	CTX	4.5921	3.5181
ST216_1048	Astro	STR	2.45467	3.5417
ST216_1049	Astro	CTX	2.8323	3.3089
ST216_1050	Astro	CTX	2.68661	2.7328
ST216_1051	Astro	FT	2.10225	3.77845
ST216_1052	Astro	CTX	5.09139	3.04647
ST216_1053	Astro	CTX	2.97991	2.51504
ST216_1054	Astro	FT	2.18235	2.05222
ST216_1055	Astro	STR	4.4195	0.59785
ST216_1056	Astro	STR	3.48544	0
ST216_1057	Astro	CTX	3.75651	1.27433
ST216_1058	Astro	CTX	4.09662	1.30616
ST216_1059	Astro	CTX	3.9334	2.94637
ST216_1060	Astro	STR	3.38882	2.31784
ST216_1061	Astro	STR	3.38882	2.31784
ST216_1062	Astro	CTX	4.01531	2.5102
ST216_1063	Astro	CTX	3.1584	1.96488
ST216_1064	Astro	CTX	3.70112	1.68921
ST216_1065	Astro	CTX	5.09865	1.98618
ST216_1066	Astro	CTX	3.23292	1.39376
ST216_1067	Astro	STR	3.16414	0.650527
ST216_1068	Astro	STR	3.16414	0.650527
ST216_1069	Astro	CTX	4.52628	1.87478
ST216_1070	Astro	HY	2.77176	0.947031
ST216_1071	Astro	CTX	3.71428	0
ST216_1072	Astro	CTX	4.60799	4.041
ST216_1073	Astro	CTX	3.30901	1.42812
ST216_1074	Astro	CTX	4.40399	3.02013
ST216_1075	Astro	HY	2.4796	4.07624
ST216_1076	Astro	CTX	4.29864	3.22829
ST216_1077	Astro	CTX	4.29864	3.22829
ST216_1078	Astro	CTX	3.08356	2.35776
ST216_1079	Astro	TH	0	3.51627
ST216_1080	Astro	TH	3.00137	2.39147
ST216_1081	Astro	FT	3.00512	0.983346
ST216_1082	Astro	CTX	4.6823	4.02113
ST216_1083	Astro	TH	3.34891	1.83908
ST216_1084	Astro	CTX	3.89922	4.34067
ST216_1085	Astro	CTX	3.16599	2.75416
ST216_1086	Astro	TH	3.68093	4.79647
ST216_1087	Astro	HY	4.00149	2.39976
ST216_1088	Astro	HY	4.00149	2.39976
ST216_1089	Astro	STR	3.92146	2.7659
ST216_1090	Astro	CTX	3.95669	2.83143
ST216_1091	Astro	CTX	3.86635	1.95526
ST216_1092	Astro	CTX	4.01624	3.38909
ST216_1093	Astro	STR	3.7061	2.13702
ST216_1094	Astro	CTX	3.57016	1.81691
ST216_1095	Astro	TH	1.40499	4.77127
ST216_1096	Astro	CTX	2.07719	2.39983
ST216_1097	Astro	CTX	4.65529	3.48592
ST216_1098	Astro	CTX	5.36825	3.01356
ST216_1099	Astro	HPF	2.67275	2.46834
ST216_1100	Astro	CTX	4.56176	1.4379
ST216_1101	Astro	CTX	5.55491	3.2381
ST216_1102	Astro	CTX	5.55491	3.2381
ST216_1103	Astro	CTX	5.55491	3.2381
ST216_1104	Astro	CTX	4.97852	3.38435
ST216_1105	Astro	CTX	4.38428	2.56563
ST216_1106	Astro	STR	4.3972	1.18273
ST216_1107	Astro	CTX	4.67519	1.1001
ST216_1108	Astro	CTX	4.90352	3.9533
ST216_1109	Astro	STR	4.00243	0.493688
ST216_1110	Astro	STR	4.00243	0.493688
ST216_1111	Astro	CTX	3.39704	2.58049
ST216_1112	Astro	STR	2.34663	1.18955
ST216_1113	Astro	CTX	5.30984	1.85323
ST216_1114	Astro	TH	3.23482	5.21314
ST216_1115	Astro	CTX	3.87731	2.62014
ST216_1116	Astro	TH	3.42254	4.67169
ST216_1117	Astro	CTX	5.1162	2.95438
ST216_1118	Astro	STR	0.745944	1.61527
ST216_1119	Astro	STR	4.74287	0.658506
ST216_1120	Astro	CTX	3.21659	3.46211
ST216_1121	Astro	CTX	3.21659	3.46211
ST216_1122	Astro	TH	4.07506	2.30911
ST216_1123	Astro	TH	4.07506	2.30911
ST216_1124	Astro	CTX	4.16548	2.13632
ST216_1125	Astro	CTX	4.13557	1.54382
ST216_1126	Astro	CTX	5.0246	1.09345
ST216_1127	Astro	CTX	4.22034	2.10493
ST216_1128	Astro	STR	3.9992	4.06102
ST216_1129	Astro	HY	3.9992	4.06102
ST216_1130	Astro	STR	3.9992	4.06102
ST216_1131	Astro	CTX	4.87572	2.06302
ST216_1132	Astro	CTX	4.78388	3.48065
ST216_1133	Astro	CTX	4.60576	2.41528
ST216_1134	Astro	FT	3.48491	2.88451
ST216_1135	Astro	CTX	4.30124	2.62784
ST216_1136	Astro	CTX	2.664	1.29855
ST216_1137	Astro	CTX	3.94911	3.55506
ST216_1138	Astro	CTX	1.04452	2.23187
ST216_1139	Astro	STR	2.36873	4.41698
ST216_1140	Astro	STR	4.93983	1.25423
ST216_1141	Astro	STR	4.93983	1.25423
ST216_1142	Astro	CTX	3.46378	3.33002
ST216_1143	Astro	TH	3.93383	4.75439
ST216_1144	Astro	TH	2.56218	3.62424
ST216_1145	Astro	STR	2.66985	1.76735
ST216_1146	Astro	CTX	1.73281	1.29653
ST216_1147	Astro	HPF	2.23801	3.30613
ST216_1148	Astro	CTX	4.49583	3.65724
ST216_1149	Astro	FT	1.73681	4.41363
ST216_1150	Astro	CTX	1.7032	3.96848
ST216_1151	Astro	HY	0.882526	3.45009
ST216_1152	Astro	CTX	4.01702	3.27986
ST216_1153	Astro	CTX	3.37653	1.90826
ST216_1154	Astro	CTX	4.50301	2.54474
ST216_1155	Astro	CTX	5.81513	3.81652
ST216_1156	Astro	CTX	2.35486	1.95438
ST216_1157	Astro	TH	2.25388	2.28908
ST216_1158	Astro	CTX	4.91114	3.13105
ST216_1159	Astro	CTX	4.91114	3.13105
ST216_1160	Astro	CTX	4.91114	3.13105
ST216_1161	Astro	HY	2.47609	3.1748
ST216_1162	Astro	STR	4.47564	0.793602
ST216_1163	Astro	FT	2.42217	1.66738
ST216_1164	Astro	TH	2.42217	1.66738
ST216_1165	Astro	CTX	2.28237	0.870041
ST216_1166	Astro	FT	0.921742	0.928163
ST216_1167	Astro	TH	2.56395	4.14785
ST216_1168	Astro	HY	3.13531	0.764941
ST216_1169	Astro	CTX	2.73511	2.65613
ST216_1170	Astro	STR	3.98639	1.12756
ST216_1171	Astro	STR	3.98639	1.12756
ST216_1172	Astro	CTX	4.84152	2.19631
ST216_1173	Astro	HY	2.576	1.75992
ST216_1174	Astro	HPF	1.89347	2.24302
ST216_1175	Astro	CTX	4.02714	2.01383
ST216_1176	Astro	CTX	4.02714	2.01383
ST216_1177	Astro	CTX	4.78526	2.53554
ST216_1178	Astro	CTX	4.04998	1.85058
ST216_1179	Astro	TH	3.81084	4.09864
ST216_1180	Astro	CTX	4.33435	2.03564
ST216_1181	Astro	CTX	3.72548	1.7939
ST216_1182	Astro	CTX	4.697	2.07784
ST216_1183	Astro	CTX	4.37651	1.86138
ST216_1184	Astro	STR	4.47152	1.44711
ST216_1185	Astro	HY	3.64161	3.37531
ST216_1186	Astro	STR	3.64161	3.37531
ST216_1187	Astro	HY	1.74813	1.72783
ST216_1188	Astro	STR	4.78541	2.54423
ST216_1189	Astro	STR	3.4305	1.56464
ST216_1190	Astro	TH	1.84062	3.54854
ST216_1191	Astro	CTX	3.00027	1.25386
ST216_1192	Astro	CTX	2.34523	2.47241
ST216_1193	Astro	HY	2.74865	2.63206
ST216_1194	Astro	CTX	5.00614	1.34495
ST216_1195	Astro	STR	3.56126	1.42633
ST216_1196	Astro	STR	3.56126	1.42633
ST216_1197	Astro	TH	3.50973	2.61663
ST216_1198	Astro	HPF	3.25455	2.17661
ST216_1199	Astro	CTX	2.71168	1.85933
ST216_1200	Astro	HY	1.75513	3.85318
ST216_1201	Astro	HY	1.75513	3.85318
ST216_1202	Astro	HY	1.75513	3.85318
ST216_1203	Astro	CTX	4.2889	1.96303
ST216_1204	Astro	FT	4.08299	2.32567
ST216_1205	Astro	CTX	3.16666	2.18909
ST216_1206	Astro	STR	4.02508	0.705921
ST216_1207	Astro	STR	4.02508	0.705921
ST216_1208	Astro	CTX	1.80991	1.44611
ST216_1209	Astro	CTX	1.80991	1.44611
ST216_1210	Astro	FT	3.12588	3.42066
ST216_1211	Astro	STR	4.02405	2.39689
ST216_1212	Astro	CTX	4.52492	3.21638
ST216_1213	Astro	CTX	1.6946	1.37735
ST216_1214	Astro	CTX	3.1732	1.44955
ST216_1215	Astro	CTX	0	2.73614
ST216_1216	Astro	CTX	3.50167	1.25423
ST216_1217	Astro	HY	2.60949	2.09784
ST216_1218	Astro	CTX	1.89443	4.70675
ST216_1219	Astro	CTX	1.89443	4.70675
ST216_1220	Astro	CTX	3.52635	1.27589
ST216_1221	Astro	CTX	4.03853	3.422
ST216_1222	Astro	CTX	4.30241	2.29587
ST216_1223	Astro	CTX	0.725393	2.26076
ST216_1224	Astro	HY	1.86181	2.91853
ST216_1225	Astro	HY	1.86181	2.91853
ST216_1226	Astro	CTX	4.15034	4.47277
ST216_1227	Astro	CTX	4.49193	2.00861
ST216_1228	Astro	CTX	2.98892	2.76368
ST216_1229	Astro	TH	1.98527	3.57741
ST216_1230	Astro	FT	1.05647	3.73254
ST216_1231	Astro	CTX	4.57363	1.36298
ST216_1232	Astro	CTX	1.51373	2.94263
ST216_1233	Astro	STR	4.90697	2.25321
ST216_1234	Astro	TH	2.51473	4.47227
ST216_1235	Astro	TH	2.51473	4.47227
ST216_1236	Astro	CTX	2.43558	3.22882
ST216_1237	Astro	CTX	5.15159	1.26176
ST216_1238	Astro	CTX	4.47128	1.23817
ST216_1239	Astro	CTX	4.61775	2.00714
ST216_1240	Astro	CTX	4.49812	2.81873
ST216_1241	Astro	STR	3.18025	2.36161
ST216_1242	Astro	HPF	1.76577	2.15707
ST216_1243	Astro	CTX	4.93703	1.0511
ST216_1244	Astro	CTX	4.43223	2.84623
ST216_1245	Astro	CTX	2.87892	3.11304
ST216_1246	Astro	FT	2.34356	4.15232
ST216_1247	Astro	STR	3.2902	1.33009
ST216_1248	Astro	TH	3.66981	3.20316
ST216_1249	Astro	CTX	2.07271	3.45936
ST216_1250	Astro	HY	2.07271	3.45936
ST216_1251	Astro	HY	2.07271	3.45936
ST216_1252	Astro	TH	3.30345	5.02307
ST216_1253	Astro	HY	1.57826	1.82805
ST216_1254	Astro	STR	3.26541	2.29391
ST216_1255	Astro	STR	3.26541	2.29391
ST216_1256	Astro	CTX	4.42414	2.8187
ST216_1257	Astro	STR	2.31874	2.60302
ST216_1258	Astro	CTX	5.04791	1.94084
ST216_1259	Astro	CTX	1.7519	0.465091
ST216_1260	Astro	CTX	4.96602	4.65846
ST216_1261	Astro	TH	3.43977	2.34032
ST216_1262	Astro	CTX	3.90328	2.86854
ST216_1263	Astro	STR	4.70676	3.06317
ST216_1264	Astro	CTX	2.56258	2.15739
ST216_1265	Astro	CTX	2.56258	2.15739
ST216_1266	Astro	STR	4.80538	0.702042
ST216_1267	Astro	TH	1.6548	4.80914
ST216_1268	Astro	STR	4.01266	0.923167
ST216_1269	Astro	HY	3.59624	3.09513
ST216_1270	Astro	CTX	4.56947	0.992259
ST216_1271	Astro	CTX	3.96906	0.784661
ST216_1272	Astro	STR	4.1471	1.06875
ST216_1273	Astro	STR	3.72811	2.60679
ST216_1274	Astro	HPF	3.14049	3.01601
ST216_1275	Astro	TH	1.72509	3.4001
ST216_1276	Astro	TH	3.59374	3.32003
ST216_1277	Astro	CTX	4.99435	3.47414
ST216_1278	Astro	CTX	4.36612	1.50046
ST216_1279	Astro	FT	2.01319	1.89508
ST216_1280	Astro	CTX	4.58765	2.45305
ST216_1281	Astro	CTX	3.15644	2.64325
ST216_1282	Astro	HY	3.90393	3.49243
ST216_1283	Astro	HY	3.40399	1.88092
ST216_1284	Astro	CTX	2.63001	2.98469
ST216_1285	Astro	TH	4.02978	4.86177
ST216_1286	Astro	STR	4.22854	2.33058
ST216_1287	Astro	STR	4.22854	2.33058
ST216_1288	Astro	TH	0	5.06052
ST216_1289	Astro	STR	3.01126	1.59924
ST216_1290	Astro	HPF	1.64152	3.24247
ST216_1291	Astro	HPF	1.79832	2.51451
ST216_1292	Astro	FT	3.75957	4.1218
ST216_1293	Astro	CTX	4.5436	2.21941
ST216_1294	Astro	CTX	4.46492	3.37087
ST216_1295	Astro	CTX	5.06027	2.23106
ST216_1296	Astro	STR	2.36315	1.50265
ST216_1297	Astro	STR	4.08528	2.55696
ST216_1298	Astro	CTX	3.77801	3.3257
ST216_1299	Astro	CTX	2.49636	1.73112
ST216_1300	Astro	CTX	2.75339	1.64129
ST216_1301	Astro	HPF	3.3443	2.1752
ST216_1302	Astro	CTX	2.51214	2.05972
ST216_1303	Astro	CTX	1.63413	1.63282
ST216_1304	Astro	CTX	1.63413	1.63282
ST216_1305	Astro	CTX	2.37695	2.5138
ST216_1306	Astro	TH	2.69956	4.6811
ST216_1307	Astro	CTX	4.09782	2.66133
ST216_1308	Astro	HPF	3.02329	1.5694
ST216_1309	Astro	CTX	3.36035	1.90485
ST216_1310	Astro	CTX	4.29557	3.53339
ST216_1311	Astro	CTX	4.29557	3.53339
ST216_1312	Astro	FT	4.18377	0.768669
ST216_1313	Astro	STR	5.4066	2.62756
ST216_1314	Astro	TH	3.18172	3.78132
ST216_1315	Astro	TH	2.36319	4.966
ST216_1316	Astro	TH	0.862596	0.794879
ST216_1317	Astro	CTX	5.34935	3.54006
ST216_1318	Astro	CTX	5.17569	3.48528
ST216_1319	Astro	HPF	2.05638	2.15466
ST216_1320	Astro	CTX	3.68689	1.55181
ST216_1321	Astro	TH	1.10885	1.66453
ST216_1322	Astro	CTX	4.64158	3.26997
ST216_1323	Astro	FT	0.868682	1.08269
ST216_1324	Astro	TH	3.75714	3.36843
ST216_1325	Astro	HY	2.34645	2.49127
ST216_1326	Astro	CTX	3.70104	2.3752
ST216_1327	Astro	TH	2.36129	4.54243
ST216_1328	Astro	TH	2.22992	5.22918
ST216_1329	Astro	STR	4.1992	0.930739
ST216_1330	Astro	STR	4.1992	0.930739
ST216_1331	Astro	STR	4.1992	0.930739
ST216_1332	Astro	STR	4.53744	1.21853
ST216_1333	Astro	CTX	3.16785	2.97982
ST216_1334	Astro	STR	3.49597	2.19541
ST216_1335	Astro	STR	3.49597	2.19541
ST216_1336	Astro	FT	2.91315	1.33651
ST216_1337	Astro	CTX	3.87697	4.42463
ST216_1338	Astro	CTX	3.87697	4.42463
ST216_1339	Astro	CTX	5.40521	1.99029
ST216_1340	Astro	CTX	3.83874	3.15213
ST216_1341	Astro	CTX	2.52068	2.18626
ST216_1342	Astro	FT	1.51923	2.80421
ST216_1343	Astro	STR	2.98931	2.81924
ST216_1344	Astro	STR	4.54239	3.9235
ST216_1345	Astro	HY	3.10158	4.32705
ST216_1346	Astro	HY	1.02399	3.51723
ST216_1347	Astro	CTX	4.03241	2.10003
ST216_1348	Astro	CTX	4.08042	3.31428
ST216_1349	Astro	CTX	4.1431	1.19603
ST216_1350	Astro	CTX	4.1431	1.19603
ST216_1351	Astro	CTX	4.10083	2.938
ST216_1352	Astro	CTX	1.84293	1.49983
ST216_1353	Astro	CTX	4.64571	2.36504
ST216_1354	Astro	HY	1.82363	4.61391
ST216_1355	Astro	CTX	4.99312	2.49985
ST216_1356	Astro	HY	1.70544	2.25615
ST216_1357	Astro	STR	4.23831	2.18258
ST216_1358	Astro	TH	0.950766	3.75707
ST216_1359	Astro	TH	1.97549	3.85408
ST216_1360	Astro	TH	2.48042	4.83695
ST216_1361	Astro	CTX	3.53549	1.23604
ST216_1362	Astro	CTX	3.0217	3.92378
ST216_1363	Astro	CTX	4.37554	3.60431
ST216_1364	Astro	CTX	4.52887	1.89017
ST216_1365	Astro	STR	1.7908	2.6702
ST216_1366	Astro	STR	3.65625	2.02674
ST216_1367	Astro	CTX	3.17188	0.933765
ST216_1368	Astro	CTX	4.6767	3.0565
ST216_1369	Astro	CTX	3.29913	4.49999
ST216_1370	Astro	CTX	4.40478	2.06077
ST216_1371	Astro	CTX	4.4652	2.62886
ST216_1372	Astro	STR	4.07924	0
ST216_1373	Astro	STR	4.07924	0
ST216_1374	Astro	STR	3.03631	1.35873
ST216_1375	Astro	HY	2.09291	1.83206
ST216_1376	Astro	HPF	2.09291	1.83206
ST216_1377	Astro	CTX	2.69155	1.10035
ST216_1378	Astro	HPF	2.54194	1.39311
ST216_1379	Astro	CTX	3.61053	1.19461
ST216_1380	Astro	CTX	2.45446	1.99668
ST216_1381	Astro	TH	1.71197	2.95067
ST216_1382	Astro	CTX	2.45948	1.27062
ST216_1383	Astro	TH	2.4774	3.45693
ST216_1384	Astro	HY	2.80489	4.26452
ST216_1385	Astro	CTX	3.8698	2.83733
ST216_1386	Astro	TH	2.19057	3.55526
ST216_1387	Astro	STR	3.29416	3.40328
ST216_1388	Astro	TH	1.83514	4.5411
ST216_1389	Astro	STR	3.78085	1.53888
ST216_1390	Astro	STR	4.665	2.10726
ST216_1391	Astro	CTX	5.13771	3.60202
ST216_1392	Astro	TH	0.726225	4.20507
ST216_1393	Astro	CTX	3.59806	3.05714
ST216_1394	Astro	CTX	4.05384	2.1984
ST216_1395	Astro	STR	4.38291	2.44411
ST216_1396	Astro	CTX	4.56591	1.44848
ST216_1397	Astro	CTX	3.83718	3.44628
ST216_1398	Astro	CTX	4.42147	2.15676
ST216_1399	Astro	CTX	5.40117	2.17693
ST216_1400	Astro	STR	4.14728	1.35917
ST216_1401	Astro	STR	5.51475	1.82534
ST216_1402	Astro	CTX	4.68133	3.97555
ST216_1403	Astro	CTX	4.68133	3.97555
ST216_1404	Astro	CTX	4.68133	3.97555
ST216_1405	Astro	STR	4.63615	3.09313
ST216_1406	Astro	TH	1.72398	4.30561
ST216_1407	Astro	TH	1.72398	4.30561
ST216_1408	Astro	CTX	4.07307	3.04917
ST216_1409	Astro	CTX	3.11429	2.94596
ST216_1410	Astro	CTX	3.8997	2.32354
ST216_1411	Astro	CTX	2.79057	2.89278
ST216_1412	Astro	CTX	5.00393	2.22799
ST216_1413	Astro	CTX	5.00891	1.34872
ST216_1414	Astro	HY	2.65703	0
ST216_1415	Astro	CTX	3.0732	2.82149
ST216_1416	Astro	STR	3.89568	1.37541
ST216_1417	Astro	STR	3.48702	0
ST216_1418	Astro	STR	0.777638	2.23907
ST216_1419	Astro	CTX	4.74477	3.69667
ST216_1420	Astro	CTX	1.53736	2.29848
ST216_1421	Astro	TH	3.68941	4.0208
ST216_1422	Astro	HY	2.85277	5.26804
ST216_1423	Astro	HY	2.85277	5.26804
ST216_1424	Astro	HY	2.38755	2.39355
ST216_1425	Astro	CTX	4.21312	4.8243
ST216_1426	Astro	CTX	4.0354	3.28774
ST216_1427	Astro	CTX	3.81649	3.60175
ST216_1428	Astro	TH	1.58913	5.12616
ST216_1429	Astro	HPF	3.13634	2.27826
ST216_1430	Astro	CTX	4.04906	1.89465
ST216_1431	Astro	STR	4.8379	2.37869
ST216_1432	Astro	HY	1.81883	3.77474
ST216_1433	Astro	HY	1.77506	3.39301
ST216_1434	Astro	CTX	1.77506	3.39301
ST216_1435	Astro	CTX	3.71899	1.17229
ST216_1436	Astro	CTX	4.50973	3.07516
ST216_1437	Astro	CTX	3.57163	3.04513
ST216_1438	Astro	FT	1.37493	3.87083
ST216_1439	Astro	CTX	3.04524	3.06627
ST216_1440	Astro	HY	1.97884	3.36102
ST216_1441	Astro	CTX	4.26326	2.48695
ST216_1442	Astro	HY	3.30513	1.12399
ST216_1443	Astro	TH	2.69996	1.77461
ST216_1444	Astro	CTX	3.73811	3.37951
ST216_1445	Astro	CTX	3.30814	2.58026
ST216_1446	Astro	TH	2.63825	1.75484
ST216_1447	Astro	CTX	1.62579	1.37962
ST216_1448	Astro	STR	4.04506	0
ST216_1449	Astro	STR	3.3762	1.48098
ST216_1450	Astro	HY	3.3762	1.48098
ST216_1451	Astro	CTX	4.06459	1.05205
ST216_1452	Astro	HY	1.46817	2.40423
ST216_1453	Astro	CTX	3.20137	4.02181
ST216_1454	Astro	CTX	4.77191	2.0641
ST216_1455	Astro	STR	2.37346	0.889658
ST216_1456	Astro	CTX	4.06066	1.271
ST216_1457	Astro	CTX	4.43369	3.23868
ST216_1458	Astro	FT	0.990183	0
ST216_1459	Astro	CTX	5.19877	2.32291
ST216_1460	Astro	TH	3.84941	5.38718
ST216_1461	Astro	HY	3.79464	2.01497
ST216_1462	Astro	STR	4.87565	0.839267
ST216_1463	Astro	CTX	4.49843	2.80231
ST216_1464	Astro	TH	2.56899	3.47308
ST216_1465	Astro	STR	3.99095	0.834628
ST216_1466	Astro	CTX	1.36679	1.87784
ST216_1467	Astro	CTX	2.7354	1.9529
ST216_1468	Astro	CTX	4.03878	1.34969
ST216_1469	Astro	CTX	4.12743	2.65602
ST216_1470	Astro	HY	1.53137	0.965533
ST216_1471	Astro	STR	4.438	3.46492
ST216_1472	Astro	CTX	1.58116	1.52734
ST216_1473	Astro	CTX	2.49231	1.28272
ST216_1474	Astro	FT	2.74738	0.863551
ST216_1475	Astro	CTX	3.31212	2.87251
ST216_1476	Astro	STR	4.22603	1.74454
ST216_1477	Astro	CTX	2.30028	3.38337
ST216_1478	Astro	HPF	2.71699	1.77292
ST216_1479	Astro	HPF	3.62437	1.25349
ST216_1480	Astro	STR	3.87166	1.07619
ST216_1481	Astro	CTX	2.73729	1.54806
ST216_1482	Astro	CTX	3.84349	3.13253
ST216_1483	Astro	STR	1.53868	3.54744
ST216_1484	Astro	STR	1.53868	3.54744
ST216_1485	Astro	HPF	0.70511	1.50873
ST216_1486	Astro	CTX	4.16478	3.03031
ST216_1487	Astro	CTX	4.13653	1.85489
ST216_1488	Astro	HY	4.72331	3.96194
ST216_1489	Astro	CTX	3.80814	2.01038
ST216_1490	Astro	CTX	4.481	2.75324
ST216_1491	Astro	TH	2.62886	2.44613
ST216_1492	Astro	TH	1.73284	3.18461
ST216_1493	Astro	STR	4.39801	1.15947
ST216_1494	Astro	STR	4.39801	1.15947
ST216_1495	Astro	STR	2.48191	2.22564
ST216_1496	Astro	STR	2.48191	2.22564
ST216_1497	Astro	CTX	4.237	1.99102
ST216_1498	Astro	STR	3.14155	2.3087
ST216_1499	Astro	STR	3.69634	1.35289
ST216_1500	Astro	STR	3.69634	1.35289
ST216_1501	Astro	CTX	1.96897	1.18858
ST216_1502	Astro	CTX	4.75463	3.15042
ST216_1503	Astro	CTX	4.75463	3.15042
ST216_1504	Astro	CTX	3.2142	2.54037
ST216_1505	Astro	FT	2.57757	1.8437
ST216_1506	Astro	CTX	4.54986	3.40503
ST216_1507	Astro	HY	2.17409	3.48322
ST216_1508	Astro	TH	1.8908	3.56057
ST216_1509	Astro	CTX	4.6425	1.22462
ST216_1510	Astro	STR	4.9882	2.08049
ST216_1511	Astro	CTX	3.19289	2.09612
ST216_1512	Astro	TH	1.95611	2.55374
ST216_1513	Astro	FT	3.38029	1.35657
ST216_1514	Astro	CTX	3.20105	3.05924
ST216_1515	Astro	FT	2.09434	2.74733
ST216_1516	Astro	CTX	2.70546	3.07483
ST216_1517	Astro	FT	1.70114	4.25715
ST216_1518	Astro	CTX	2.20629	1.80772
ST216_1519	Astro	CTX	4.86421	1.50942
ST216_1520	Astro	CTX	4.90352	4.53031
ST216_1521	Astro	CTX	4.90352	4.53031
ST216_1522	Astro	FT	0.718633	3.97749
ST216_1523	Astro	CTX	3.06438	1.15693
ST216_1524	Astro	CTX	3.99549	3.53922
ST216_1525	Astro	FT	2.2883	3.41447
ST216_1526	Astro	TH	2.52139	3.11949
ST216_1527	Astro	TH	3.12628	2.51049
ST216_1528	Astro	FT	2.30966	1.67421
ST216_1529	Astro	FT	2.31991	2.00288
ST216_1530	Astro	TH	2.27054	5.11901
ST216_1531	Astro	TH	2.27054	5.11901
ST216_1532	Astro	TH	2.88254	5.24819
ST216_1533	Astro	STR	1.7906	1.27354
ST216_1534	Astro	TH	2.26396	4.85142
ST216_1535	Astro	TH	2.26396	4.85142
ST216_1536	Astro	HPF	2.35387	5.50938
ST216_1537	Astro	FT	1.59594	2.73589
ST216_1538	Astro	CTX	2.15929	2.14973
ST216_1539	Astro	CTX	4.80618	2.98825
ST216_1540	Astro	CTX	4.35767	3.06667
ST216_1541	Astro	CTX	4.57923	2.91757
ST216_1542	Astro	CTX	2.93191	1.2809
ST216_1543	Astro	HY	1.07714	3.43826
ST216_1544	Astro	HY	2.368	4.92414
ST216_1545	Astro	CTX	4.0424	1.97775
ST216_1546	Astro	CTX	4.0424	1.97775
ST216_1547	Astro	HY	1.76792	3.90524
ST216_1548	Astro	STR	0.741611	2.60316
ST216_1549	Astro	CTX	4.15305	0.750192
ST216_1550	Astro	CTX	4.15305	0.750192
ST216_1551	Astro	CTX	4.15305	0.750192
ST216_1552	Astro	CTX	3.45497	3.4331
ST216_1553	Astro	CTX	3.45497	3.4331
ST216_1554	Astro	CTX	2.49727	3.02241
ST216_1555	Astro	CTX	4.42724	1.15718
ST216_1556	Astro	CTX	3.10417	2.96112
ST216_1557	Astro	CTX	4.14048	2.06717
ST216_1558	Astro	CTX	4.07571	3.29514
ST216_1559	Astro	CTX	4.07571	3.29514
ST216_1560	Astro	CTX	3.27342	1.19909
ST216_1561	Astro	TH	1.43003	5.10499
ST216_1562	Astro	HY	1.79908	4.45527
ST216_1563	Astro	CTX	3.65829	0.773564
ST216_1564	Astro	CTX	4.01224	2.39151
ST216_1565	Astro	TH	3.87672	3.06148
ST216_1566	Astro	TH	2.70967	1.43235
ST216_1567	Astro	CTX	1.68005	4.87926
ST216_1568	Astro	CTX	1.68005	4.87926
ST216_1569	Astro	STR	1.79543	1.6469
ST216_1570	Astro	STR	1.79543	1.6469
ST216_1571	Astro	STR	1.79543	1.6469
ST216_1572	Astro	STR	1.79543	1.6469
ST216_1573	Astro	STR	1.79543	1.6469
ST216_1574	Astro	CTX	3.09813	2.25699
ST216_1575	Astro	HY	4.09708	3.33035
ST216_1576	Astro	HY	4.09708	3.33035
ST216_1577	Astro	TH	2.47915	3.3705
ST216_1578	Astro	HPF	1.69798	0
ST216_1579	Astro	CTX	3.96817	2.25162
ST216_1580	Astro	CTX	3.96817	2.25162
ST216_1581	Astro	CTX	1.76085	1.91144
ST216_1582	Astro	CTX	3.44614	3.00572
ST216_1583	Astro	CTX	3.44614	3.00572
ST216_1584	Astro	STR	3.3235	1.60471
ST216_1585	Astro	CTX	2.72005	2.35912
ST216_1586	Astro	CTX	4.28481	2.27796
ST216_1587	Astro	CTX	4.09082	2.12349
ST216_1588	Astro	FT	2.77204	2.08636
ST216_1589	Astro	HY	2.49725	3.50182
ST216_1590	Astro	CTX	4.60542	2.76047
ST216_1591	Astro	FT	3.03324	3.33392
ST216_1592	Astro	CTX	4.25812	2.62184
ST216_1593	Astro	CTX	3.08414	2.97022
ST216_1594	Astro	CTX	5.32489	2.55236
ST216_1595	Astro	CTX	4.75551	2.7628
ST216_1596	Astro	CTX	4.75551	2.7628
ST216_1597	Astro	CTX	3.65068	3.3578
ST216_1598	Astro	STR	3.81046	1.28435
ST216_1599	Astro	CTX	4.43613	2.32108
ST216_1600	Astro	CTX	2.34729	1.3688
ST216_1601	Astro	CTX	4.55442	1.74311
ST216_1602	Astro	TH	1.52949	0
ST216_1603	Astro	CTX	3.30338	2.58763
ST216_1604	Astro	CTX	4.36343	3.12989
ST216_1605	Astro	CTX	5.40682	1.41779
ST216_1606	Astro	STR	5.01461	2.02178
ST216_1607	Astro	CTX	4.80231	1.88633
ST216_1608	Astro	CTX	1.71361	2.78621
ST216_1609	Astro	TH	0.786584	3.41696
ST216_1610	Astro	TH	1.73465	5.34473
ST216_1611	Astro	STR	4.22352	2.53718
ST216_1612	Astro	STR	4.22352	2.53718
ST216_1613	Astro	CTX	3.12049	2.06263
ST216_1614	Astro	CTX	5.29532	2.62486
ST216_1615	Astro	HY	2.51271	3.66895
ST216_1616	Astro	HY	2.51271	3.66895
ST216_1617	Astro	TH	2.6886	2.58886
ST216_1618	Astro	TH	2.6886	2.58886
ST216_1619	Astro	CTX	4.20282	3.72277
ST216_1620	Astro	STR	3.42696	2.66375
ST216_1621	Astro	FT	2.59737	4.24979
ST216_1622	Astro	STR	2.52197	3.43555
ST216_1623	Astro	CTX	4.10248	2.85569
ST216_1624	Astro	CTX	2.84575	1.42401
ST216_1625	Astro	CTX	5.25994	3.98559
ST216_1626	Astro	FT	3.22172	1.2414
ST216_1627	Astro	HY	4.00897	3.9271
ST216_1628	Astro	CTX	4.24047	1.8493
ST216_1629	Astro	CTX	4.25806	2.89326
ST216_1630	Astro	STR	5.67596	0.533676
ST216_1631	Astro	CTX	3.60712	1.39231
ST216_1632	Astro	CTX	0.942091	4.42556
ST216_1633	Astro	CTX	2.64328	2.05504
ST216_1634	Astro	FT	0.888991	0.999728
ST216_1635	Astro	HY	3.37815	1.14587
ST216_1636	Astro	HY	3.37815	1.14587
ST216_1637	Astro	HY	3.37815	1.14587
ST216_1638	Astro	CTX	4.26272	2.21178
ST216_1639	Astro	STR	4.0324	0.701025
ST216_1640	Astro	CTX	2.8924	3.38232
ST216_1641	Astro	CTX	2.8924	3.38232
ST216_1642	Astro	STR	5.31323	2.47764
ST216_1643	Astro	STR	3.34473	2.70665
ST216_1644	Astro	STR	3.34473	2.70665
ST216_1645	Astro	CTX	4.17042	1.97423
ST216_1646	Astro	CTX	1.88002	0.950157
ST216_1647	Astro	CTX	3.34107	1.41815
ST216_1648	Astro	CTX	3.04983	4.40516
ST216_1649	Astro	CTX	0	0
ST216_1650	Astro	CTX	3.42327	3.04933
ST216_1651	Astro	TH	1.86362	5.15135
ST216_1652	Astro	TH	1.86362	5.15135
ST216_1653	Astro	STR	4.17337	2.26889
ST216_1654	Astro	CTX	4.76666	2.2088
ST216_1655	Astro	CTX	2.2721	2.64719
ST216_1656	Astro	TH	2.65495	3.04069
ST216_1657	Astro	TH	2.65495	3.04069
ST216_1658	Astro	CTX	2.96368	3.51199
ST216_1659	Astro	CTX	3.30345	2.08932
ST216_1660	Astro	STR	3.33521	2.11163
ST216_1661	Astro	STR	3.33521	2.11163
ST216_1662	Astro	CTX	4.29052	3.49643
ST216_1663	Astro	HPF	1.66246	1.506
ST216_1664	Astro	CTX	5.03851	2.80671
ST216_1665	Astro	CTX	2.51512	2.18314
ST216_1666	Astro	STR	2.99049	1.92229
ST216_1667	Astro	FT	1.85927	3.78106
ST216_1668	Astro	FT	3.64388	0
ST216_1669	Astro	HY	1.7505	1.33868
ST216_1670	Astro	HY	3.44125	2.55194
ST216_1671	Astro	HY	3.44125	2.55194
ST216_1672	Astro	HY	0.882175	3.65212
ST216_1673	Astro	HY	0.882175	3.65212
ST216_1674	Astro	CTX	4.64108	2.04706
ST216_1675	Astro	CTX	5.4422	5.37323
ST216_1676	Astro	CTX	2.39436	2.07958
ST216_1677	Astro	CTX	2.31306	1.31134
ST216_1678	Astro	FT	2.41829	3.55296
ST216_1679	Astro	HPF	2.45442	2.25673
ST216_1680	Astro	HY	1.6826	3.94252
ST216_1681	Astro	FT	2.88739	4.68728
ST216_1682	Astro	CTX	2.55625	1.19616
ST216_1683	Astro	STR	2.40022	3.7003
ST216_1684	Astro	CTX	4.02526	2.38534
ST216_1685	Astro	CTX	3.85715	1.1936
ST216_1686	Astro	CTX	3.99281	2.7858
ST216_1687	Astro	CTX	3.36335	2.32827
ST216_1688	Astro	STR	4.75649	1.77624
ST216_1689	Astro	CTX	3.90037	0
ST216_1690	Astro	CTX	3.46981	2.65564
ST216_1691	Astro	TH	2.60648	3.34194
ST216_1692	Astro	STR	3.96518	1.51906
ST216_1693	Astro	STR	4.67882	1.77089
ST216_1694	Astro	FT	2.74326	3.45238
ST216_1695	Astro	CTX	4.0292	2.75598
ST216_1696	Astro	CTX	4.33204	2.11034
ST216_1697	Astro	HPF	0.744615	3.07709
ST216_1698	Astro	HY	1.6408	3.57253
ST216_1699	Astro	HY	1.6408	3.57253
ST216_1700	Astro	FT	3.56181	3.25891
ST216_1701	Astro	STR	5.34981	1.25449
ST216_1702	Astro	CTX	4.05763	4.07566
ST216_1703	Astro	CTX	4.05763	4.07566
ST216_1704	Astro	STR	4.05027	1.9214
ST216_1705	Astro	STR	4.05027	1.9214
ST216_1706	Astro	STR	4.20281	1.21368
ST216_1707	Astro	STR	4.20281	1.21368
ST216_1708	Astro	STR	4.20281	1.21368
ST216_1709	Astro	CTX	4.65945	3.42495
ST216_1710	Astro	STR	5.38345	1.95164
ST216_1711	Astro	CTX	4.32441	2.07195
ST216_1712	Astro	STR	4.94248	1.83017
ST216_1713	Astro	CTX	5.0657	3.1899
ST216_1714	Astro	CTX	5.0657	3.1899
ST216_1715	Astro	CTX	2.04385	2.07162
ST216_1716	Astro	CTX	2.04385	2.07162
ST216_1717	Astro	STR	3.51813	2.20191
ST216_1718	Astro	TH	0.752254	6.27392
ST216_1719	Astro	CTX	3.52739	2.67855
ST216_1720	Astro	HY	4.51591	4.68674
ST216_1721	Astro	TH	0.707131	3.12771
ST216_1722	Astro	CTX	3.20391	2.61759
ST216_1723	Astro	TH	4.15325	5.08194
ST216_1724	Astro	CTX	2.52798	1.17587
ST216_1725	Astro	CTX	4.41524	3.89991
ST216_1726	Astro	CTX	4.41524	3.89991
ST216_1727	Astro	CTX	4.46485	2.81786
ST216_1728	Astro	STR	3.12551	2.60473
ST216_1729	Astro	CTX	4.08599	3.07392
ST216_1730	Astro	CTX	4.08599	3.07392
ST216_1731	Astro	TH	3.30272	4.35415
ST216_1732	Astro	STR	2.10293	3.76871
ST216_1733	Astro	STR	2.10293	3.76871
ST216_1734	Astro	CTX	4.25239	3.49569
ST216_1735	Astro	CTX	4.55438	2.21735
ST216_1736	Astro	TH	2.28238	3.38744
ST216_1737	Astro	TH	2.33542	3.51499
ST216_1738	Astro	TH	2.33542	3.51499
ST216_1739	Astro	STR	2.84727	2.91092
ST216_1740	Astro	TH	1.93079	5.01885
ST216_1741	Astro	STR	3.55895	0.845921
ST216_1742	Astro	STR	3.55895	0.845921
ST216_1743	Astro	TH	0.82158	4.88914
ST216_1744	Astro	FT	2.46932	2.8756
ST216_1745	Astro	CTX	4.77525	2.11232
ST216_1746	Astro	CTX	2.15165	0.524778
ST216_1747	Astro	CTX	3.99605	0.909866
ST216_1748	Astro	CTX	4.44599	3.52429
ST216_1749	Astro	CTX	3.89834	1.23289
ST216_1750	Astro	TH	2.89399	2.7235
ST216_1751	Astro	STR	4.13071	2.75319
ST216_1752	Astro	CTX	2.58455	0.772016
ST216_1753	Astro	CTX	2.58455	0.772016
ST216_1754	Astro	CTX	4.51917	3.06356
ST216_1755	Astro	CTX	3.64231	4.12288
ST216_1756	Astro	TH	1.42199	5.63031
ST216_1757	Astro	CTX	2.70607	1.71195
ST216_1758	Astro	CTX	4.27979	2.07918
ST216_1759	Astro	STR	4.00082	1.02558
ST216_1760	Astro	CTX	4.47626	3.21829
ST216_1761	Astro	CTX	4.50604	2.68841
ST216_1762	Astro	HY	2.61357	4.50332
ST216_1763	Astro	STR	3.1909	2.07793
ST216_1764	Astro	CTX	3.97312	3.10555
ST216_1765	Astro	CTX	3.77236	3.83443
ST216_1766	Astro	CTX	4.02092	3.71011
ST216_1767	Astro	CTX	4.37907	1.19334
ST216_1768	Astro	CTX	4.37907	1.19334
ST216_1769	Astro	STR	2.66334	1.4285
ST216_1770	Astro	HPF	1.74163	2.3671
ST216_1771	Astro	CTX	3.96539	3.04066
ST216_1772	Astro	CTX	3.96539	3.04066
ST216_1773	Astro	CTX	2.70681	2.82365
ST216_1774	Astro	FT	3.47437	1.93569
ST216_1775	Astro	CTX	4.48747	3.04672
ST216_1776	Astro	CTX	2.56791	3.26213
ST216_1777	Astro	CTX	4.85934	1.96601
ST216_1778	Astro	CTX	3.94836	0
ST216_1779	Astro	TH	3.51639	5.26994
ST216_1780	Astro	CTX	5.70101	2.04672
ST216_1781	Astro	CTX	5.70101	2.04672
ST216_1782	Astro	HPF	2.87337	1.41642
ST216_1783	Astro	TH	3.21126	4.10586
ST216_1784	Astro	STR	2.3934	3.0259
ST216_1785	Astro	TH	0.695718	4.91127
ST216_1786	Astro	STR	5.21032	1.41922
ST216_1787	Astro	CTX	3.38628	3.28081
ST216_1788	Astro	HY	2.62855	3.91887
ST216_1789	Astro	CTX	4.25255	3.90064
ST216_1790	Astro	STR	4.08899	1.59938
ST216_1791	Astro	CTX	4.918	2.62582
ST216_1792	Astro	CTX	3.54458	1.41852
ST216_1793	Astro	STR	2.39658	2.87549
ST216_1794	Astro	FT	2.85232	4.58005
ST216_1795	Astro	CTX	3.62133	2.96434
ST216_1796	Astro	FT	3.70187	1.95875
ST216_1797	Astro	CTX	2.78087	2.19425
ST216_1798	Astro	FT	1.84841	1.60722
ST216_1799	Astro	CTX	3.55848	1.89878
ST216_1800	Astro	CTX	2.94457	1.85808
ST216_1801	Astro	CTX	4.0779	2.61341
ST216_1802	Astro	STR	3.48926	2.27402
ST216_1803	Astro	STR	3.22971	3.39672
ST216_1804	Astro	TH	3.41935	4.82993
ST216_1805	Astro	CTX	2.44123	2.07948
ST216_1806	Astro	TH	1.71108	2.74177
ST216_1807	Astro	TH	1.71108	2.74177
ST216_1808	Astro	CTX	2.97225	2.04081
ST216_1809	Astro	CTX	2.19254	2.76268
ST216_1810	Astro	FT	1.57743	2.41886
ST216_1811	Astro	FT	1.57743	2.41886
ST216_1812	Astro	CTX	3.78563	1.52273
ST216_1813	Astro	STR	4.95594	0.51523
ST216_1814	Astro	STR	4.95594	0.51523
ST216_1815	Astro	FT	1.80089	2.69808
ST216_1816	Astro	CTX	1.78422	2.74591
ST216_1817	Astro	CTX	4.91147	3.34304
ST216_1818	Astro	CTX	4.91147	3.34304
ST216_1819	Astro	HPF	2.90829	0.819508
ST216_1820	Astro	STR	4.79414	2.80643
ST216_1821	Astro	STR	3.44201	1.62572
ST216_1822	Astro	STR	3.44201	1.62572
ST216_1823	Astro	STR	4.05841	1.68484
ST216_1824	Astro	CTX	3.96924	3.51629
ST216_1825	Astro	STR	3.72129	1.84542
ST216_1826	Astro	HY	2.74714	3.51598
ST216_1827	Astro	CTX	2.95981	3.36126
ST216_1828	Astro	CTX	2.95981	3.36126
ST216_1829	Astro	STR	4.19555	1.5274
ST216_1830	Astro	STR	4.09384	1.61237
ST216_1831	Astro	CTX	3.68752	1.29956
ST216_1832	Astro	TH	1.77176	4.80787
ST216_1833	Astro	TH	3.67071	2.71259
ST216_1834	Astro	TH	3.67071	2.71259
ST216_1835	Astro	HY	3.60012	2.21981
ST216_1836	Astro	HPF	3.13048	0.696264
ST216_1837	Astro	CTX	3.33787	1.21821
ST216_1838	Astro	CTX	4.6482	1.29999
ST216_1839	Astro	STR	4.07109	0.747606
ST216_1840	Astro	HPF	2.25323	3.68968
ST216_1841	Astro	CTX	3.10399	2.09873
ST216_1842	Astro	TH	1.08197	3.23267
ST216_1843	Astro	CTX	4.71082	2.54774
ST216_1844	Astro	STR	4.93669	2.29769
ST216_1845	Astro	CTX	4.87859	3.07703
ST216_1846	Astro	STR	3.93528	1.32486
ST216_1847	Astro	CTX	5.07971	3.6395
ST216_1848	Astro	CTX	4.27507	1.22431
ST216_1849	Astro	STR	2.51969	3.0213
ST216_1850	Astro	CTX	4.03834	2.93641
ST216_1851	Astro	TH	4.75048	3.73565
ST216_1852	Astro	CTX	4.03844	2.04797
ST216_1853	Astro	CTX	4.96004	2.89303
ST216_1854	Astro	CTX	4.96004	2.89303
ST216_1855	Astro	CTX	4.73599	2.35674
ST216_1856	Astro	CTX	4.23981	4.07231
ST216_1857	Astro	CTX	4.23981	4.07231
ST216_1858	Astro	TH	2.74852	4.29617
ST216_1859	Astro	CTX	3.39484	2.58517
ST216_1860	Astro	CTX	3.39484	2.58517
ST216_1861	Astro	TH	2.52988	3.97373
ST216_1862	Astro	CTX	3.54337	3.06748
ST216_1863	Astro	CTX	3.54337	3.06748
ST216_1864	Astro	CTX	3.64405	3.05009
ST216_1865	Astro	STR	1.05306	2.049
ST216_1866	Astro	TH	3.09205	1.98678
ST216_1867	Astro	STR	1.57273	2.06608
ST216_1868	Astro	CTX	2.38409	2.1249
ST216_1869	Astro	STR	3.46052	1.02253
ST216_1870	Astro	STR	3.46658	1.36171
ST216_1871	Astro	TH	1.8274	4.22231
ST216_1872	Astro	TH	1.8274	4.22231
ST216_1873	Astro	FT	3.214	3.02319
ST216_1874	Astro	TH	2.54768	2.59197
ST216_1875	Astro	CTX	4.59945	3.34735
ST216_1876	Astro	CTX	4.59945	3.34735
ST216_1877	Astro	CTX	4.67737	4.27436
ST216_1878	Astro	FT	1.75886	3.66916
ST216_1879	Astro	CTX	2.11243	2.35986
ST216_1880	Astro	CTX	2.11243	2.35986
ST216_1881	Astro	FT	3.37229	2.77105
ST216_1882	Astro	CTX	3.96764	1.41027
ST216_1883	Astro	CTX	3.95914	1.3677
ST216_1884	Astro	STR	3.72159	0.815635
ST216_1885	Astro	CTX	4.35781	3.13051
ST216_1886	Astro	CTX	4.04585	3.56372
ST216_1887	Astro	CTX	5.47862	1.6624
ST216_1888	Astro	CTX	4.62652	1.31865
ST216_1889	Astro	CTX	3.86943	0.76399
ST216_1890	Astro	CTX	5.01717	2.96718
ST216_1891	Astro	HY	0.961511	2.95765
ST216_1892	Astro	HPF	2.3356	0.877248
ST216_1893	Astro	STR	3.6475	2.10967
ST216_1894	Astro	CTX	4.50942	0.737594
ST216_1895	Astro	CTX	3.33215	1.33065
ST216_1896	Astro	TH	2.6665	1.29207
ST216_1897	Astro	CTX	5.54977	3.00646
ST216_1898	Astro	STR	5.02671	2.56657
ST216_1899	Astro	STR	5.02671	2.56657
ST216_1900	Astro	CTX	4.52589	2.45329
ST216_1901	Astro	CTX	4.86892	3.22729
ST216_1902	Astro	TH	3.77932	3.87937
ST216_1903	Astro	HPF	2.8505	2.10316
ST216_1904	Astro	CTX	2.95146	0
ST216_1905	Astro	STR	3.32719	2.05227
ST216_1906	Astro	TH	2.51353	5.2237
ST216_1907	Astro	TH	0.914708	2.80624
ST216_1908	Astro	CTX	2.90314	2.56892
ST216_1909	Astro	CTX	4.25798	2.511
ST216_1910	Astro	CTX	4.25798	2.511
ST216_1911	Astro	STR	3.55995	1.34995
ST216_1912	Astro	CTX	4.09701	2.96232
ST216_1913	Astro	TH	3.38652	5.11772
ST216_1914	Astro	TH	3.38652	5.11772
ST216_1915	Astro	CTX	1.6446	1.50869
ST216_1916	Astro	CTX	4.65577	2.08495
ST216_1917	Astro	CTX	4.29717	3.60414
ST216_1918	Astro	HY	3.41859	5.0955
ST216_1919	Astro	HY	3.41859	5.0955
ST216_1920	Astro	HY	3.41859	5.0955
ST216_1921	Astro	CTX	4.44143	3.28748
ST216_1922	Astro	HPF	3.84178	1.32705
ST216_1923	Astro	CTX	4.95942	2.50523
ST216_1924	Astro	CTX	2.42939	1.5774
ST216_1925	Astro	FT	3.65315	0.602406
ST216_1926	Astro	STR	4.75275	2.1617
ST216_1927	Astro	FT	1.82884	2.80067
ST216_1928	Astro	FT	1.82884	2.80067
ST216_1929	Astro	CTX	4.30939	4.07639
ST216_1930	Astro	HPF	1.78349	2.54031
ST216_1931	Astro	FT	0.804581	3.19652
ST216_1932	Astro	CTX	5.07141	1.42682
ST216_1933	Astro	STR	3.66464	2.03402
ST216_1934	Astro	TH	3.29958	3.05536
ST216_1935	Astro	CTX	4.17984	3.57517
ST216_1936	Astro	STR	4.58252	1.67595
ST216_1937	Astro	STR	3.97278	1.92476
ST216_1938	Astro	STR	3.97278	1.92476
ST216_1939	Astro	TH	3.03514	5.17523
ST216_1940	Astro	CTX	4.26928	1.28541
ST216_1941	Astro	HY	3.1856	4.16339
ST216_1942	Astro	HY	3.1856	4.16339
ST216_1943	Astro	HPF	3.71089	1.92706
ST216_1944	Astro	CTX	3.87094	2.65053
ST216_1945	Astro	FT	3.14393	3.83412
ST216_1946	Astro	CTX	2.45766	1.54081
ST216_1947	Astro	HPF	1.00445	2.7542
ST216_1948	Astro	HPF	1.00445	2.7542
ST216_1949	Astro	HPF	1.00445	2.7542
ST216_1950	Astro	CTX	4.86355	3.06068
ST216_1951	Astro	CTX	3.47387	2.33825
ST216_1952	Astro	TH	3.25867	1.78578
ST216_1953	Astro	HPF	3.47037	2.19777
ST216_1954	Astro	CTX	4.38544	3.20037
ST216_1955	Astro	HPF	0.815423	2.34772
ST216_1956	Astro	CTX	3.97018	3.35288
ST216_1957	Astro	TH	1.77809	5.11963
ST216_1958	Astro	TH	1.83633	2.51512
ST216_1959	Astro	CTX	3.3113	2.27477
ST216_1960	Astro	HPF	0.7039	0.7039
ST216_1961	Astro	TH	2.2334	4.89749
ST216_1962	Astro	CTX	3.2621	2.20304
ST216_1963	Astro	CTX	3.2621	2.20304
ST216_1964	Astro	CTX	4.55696	1.89999
ST216_1965	Astro	CTX	3.71279	2.86233
ST216_1966	Astro	CTX	3.71279	2.86233
ST216_1967	Astro	CTX	3.71279	2.86233
ST216_1968	Astro	CTX	3.59797	1.12646
ST216_1969	Astro	CTX	5.48637	1.48028
ST216_1970	Astro	HPF	0	0.815317
ST216_1971	Astro	FT	1.60478	3.54346
ST216_1972	Astro	CTX	4.73856	0.869845
ST216_1973	Astro	CTX	3.97472	2.12427
ST216_1974	Astro	TH	1.80096	1.80199
ST216_1975	Astro	TH	1.80096	1.80199
ST216_1976	Astro	CTX	4.46225	2.66294
ST216_1977	Astro	HY	3.22192	3.97331
ST216_1978	Astro	HY	3.22192	3.97331
ST216_1979	Astro	STR	3.34776	1.97181
ST216_1980	Astro	CTX	5.00037	3.46661
ST216_1981	Astro	CTX	4.53164	3.46855
ST216_1982	Astro	CTX	4.59293	2.07481
ST216_1983	Astro	CTX	1.51384	1.58272
ST216_1984	Astro	HY	2.32015	2.07503
ST216_1985	Astro	HY	2.32015	2.07503
ST216_1986	Astro	STR	3.96326	2.00342
ST216_1987	Astro	STR	3.96326	2.00342
ST216_1988	Astro	STR	3.06693	3.57877
ST216_1989	Astro	CTX	2.43252	1.28404
ST216_1990	Astro	STR	4.51739	2.42137
ST216_1991	Astro	FT	3.36824	2.56014
ST216_1992	Astro	CTX	4.16338	1.16041
ST216_1993	Astro	CTX	3.38221	3.86927
ST216_1994	Astro	CTX	4.57464	2.47841
ST216_1995	Astro	CTX	3.58982	1.79345
ST216_1996	Astro	FT	0.714995	0.859024
ST216_1997	Astro	CTX	2.59476	1.43711
ST216_1998	Astro	HPF	2.54387	2.90321
[truncated: 5,084 more rows]

## Sheet: Fig.3f_WT
	exp_combine	Gene_group	Region_group
0	1	TH score	CTX
1	0	TH score	CTX
2	1	TH score	CTX
3	0	TH score	CTX
4	0	TH score	CTX
5	0	TH score	CTX
6	2	TH score	CTX
7	1	TH score	CTX
8	2	TH score	CTX
9	1	TH score	CTX
10	1	TH score	CTX
11	2	TH score	CTX
12	0	TH score	CTX
13	0	TH score	CTX
14	0	TH score	CTX
15	0	TH score	CTX
16	0	TH score	CTX
17	0	TH score	CTX
18	2	TH score	CTX
19	0	TH score	CTX
20	0	TH score	CTX
21	0	TH score	CTX
22	0	TH score	CTX
23	1	TH score	CTX
24	0	TH score	CTX
25	0	TH score	CTX
26	0	TH score	CTX
27	0	TH score	CTX
28	1	TH score	CTX
29	0	TH score	CTX
30	0	TH score	CTX
31	0	TH score	CTX
32	0	TH score	CTX
33	1	TH score	CTX
34	1	TH score	CTX
35	0	TH score	CTX
36	0	TH score	CTX
37	1	TH score	CTX
38	0	TH score	CTX
39	2	TH score	CTX
40	1	TH score	CTX
41	0	TH score	CTX
42	1	TH score	CTX
43	0	TH score	CTX
44	1	TH score	CTX
45	0	TH score	CTX
46	0	TH score	CTX
47	1	TH score	CTX
48	0	TH score	CTX
49	1	TH score	CTX
50	0	TH score	CTX
51	1	TH score	CTX
52	1	TH score	CTX
53	0	TH score	CTX
54	0	TH score	CTX
55	1	TH score	CTX
56	0	TH score	CTX
57	0	TH score	CTX
58	2	TH score	CTX
59	0	TH score	CTX
60	1	TH score	CTX
61	1	TH score	CTX
62	1	TH score	CTX
63	0	TH score	CTX
64	1	TH score	CTX
65	1	TH score	CTX
66	2	TH score	CTX
67	3	TH score	CTX
68	0	TH score	CTX
69	0	TH score	CTX
70	0	TH score	CTX
71	2	TH score	CTX
72	0	TH score	CTX
73	0	TH score	CTX
74	0	TH score	CTX
75	1	TH score	CTX
76	1	TH score	CTX
77	0	TH score	CTX
78	0	TH score	CTX
79	0	TH score	CTX
80	0	TH score	CTX
81	1	TH score	CTX
82	0	TH score	CTX
83	0	TH score	CTX
84	0	TH score	CTX
85	4	TH score	CTX
86	1	TH score	CTX
87	1	TH score	CTX
88	2	TH score	CTX
89	0	TH score	CTX
90	0	TH score	CTX
91	0	TH score	CTX
92	2	TH score	CTX
93	1	TH score	CTX
94	0	TH score	CTX
95	1	TH score	CTX
96	1	TH score	CTX
97	1	TH score	CTX
98	2	TH score	CTX
99	0	TH score	CTX
100	0	TH score	CTX
101	0	TH score	CTX
102	1	TH score	CTX
103	0	TH score	CTX
104	1	TH score	CTX
105	0	TH score	CTX
106	1	TH score	CTX
107	4	TH score	CTX
108	0	TH score	CTX
109	0	TH score	CTX
110	1	TH score	CTX
111	0	TH score	CTX
112	2	TH score	CTX
113	0	TH score	CTX
114	0	TH score	CTX
115	0	TH score	CTX
116	2	TH score	CTX
117	1	TH score	CTX
118	0	TH score	CTX
119	0	TH score	CTX
120	1	TH score	CTX
121	1	TH score	CTX
122	0	TH score	CTX
123	0	TH score	CTX
124	0	TH score	CTX
125	2	TH score	CTX
126	3	TH score	CTX
127	0	TH score	CTX
128	1	TH score	CTX
129	2	TH score	CTX
130	1	TH score	CTX
131	0	TH score	CTX
132	0	TH score	CTX
133	0	TH score	CTX
134	0	TH score	CTX
135	0	TH score	CTX
136	1	TH score	CTX
137	0	TH score	CTX
138	0	TH score	CTX
139	1	TH score	CTX
140	2	TH score	CTX
141	1	TH score	CTX
142	1	TH score	CTX
143	0	TH score	CTX
144	2	TH score	CTX
145	3	TH score	CTX
146	0	TH score	CTX
147	1	TH score	CTX
148	1	TH score	CTX
149	0	TH score	CTX
150	2	TH score	CTX
151	2	TH score	CTX
152	0	TH score	CTX
153	0	TH score	CTX
154	0	TH score	CTX
155	0	TH score	CTX
156	0	TH score	CTX
157	0	TH score	CTX
158	1	TH score	CTX
159	0	TH score	CTX
160	0	TH score	CTX
161	0	TH score	CTX
162	0	TH score	CTX
163	0	TH score	CTX
164	0	TH score	CTX
165	0	TH score	CTX
166	1	TH score	CTX
167	2	TH score	CTX
168	0	TH score	CTX
169	1	TH score	CTX
170	1	TH score	CTX
171	0	TH score	CTX
172	0	TH score	CTX
173	0	TH score	CTX
174	1	TH score	CTX
175	0	TH score	CTX
176	0	TH score	CTX
177	1	TH score	CTX
178	1	TH score	CTX
179	2	TH score	CTX
180	0	TH score	CTX
181	0	TH score	CTX
182	0	TH score	CTX
183	0	TH score	CTX
184	2	TH score	CTX
185	0	TH score	CTX
186	1	TH score	CTX
187	0	TH score	CTX
188	0	TH score	CTX
189	0	TH score	CTX
190	1	TH score	CTX
191	1	TH score	CTX
192	0	TH score	CTX
193	2	TH score	CTX
194	0	TH score	CTX
195	0	TH score	CTX
196	0	TH score	CTX
197	1	TH score	CTX
198	0	TH score	CTX
199	0	TH score	CTX
200	0	TH score	CTX
201	3	TH score	HPF
202	2	TH score	HPF
203	2	TH score	HPF
204	0	TH score	HPF
205	0	TH score	HPF
206	0	TH score	HPF
207	0	TH score	HPF
208	4	TH score	HPF
209	0	TH score	HPF
210	2	TH score	HPF
211	2	TH score	HPF
212	1	TH score	HPF
213	1	TH score	HPF
214	3	TH score	HPF
215	6	TH score	HPF
216	3	TH score	HPF
217	4	TH score	HPF
218	0	TH score	HPF
219	0	TH score	HPF
220	1	TH score	HPF
221	4	TH score	HPF
222	4	TH score	HPF
223	0	TH score	HPF
224	1	TH score	HPF
225	0	TH score	HPF
226	3	TH score	HPF
227	1	TH score	HPF
228	0	TH score	HPF
229	2	TH score	HPF
230	2	TH score	HPF
231	1	TH score	HPF
232	1	TH score	HPF
233	0	TH score	HPF
234	2	TH score	HPF
235	2	TH score	HPF
236	2	TH score	HPF
237	2	TH score	HPF
238	2	TH score	HPF
239	1	TH score	HPF
240	2	TH score	HPF
241	0	TH score	HPF
242	1	TH score	HPF
243	1	TH score	HPF
244	1	TH score	HPF
245	2	TH score	HPF
246	3	TH score	HPF
247	1	TH score	HPF
248	0	TH score	HPF
249	0	TH score	HPF
250	2	TH score	HPF
251	2	TH score	HPF
252	2	TH score	HPF
253	2	TH score	HPF
254	0	TH score	HPF
255	0	TH score	HPF
256	2	TH score	HPF
257	0	TH score	HPF
258	0	TH score	HPF
259	0	TH score	HPF
260	0	TH score	HPF
261	1	TH score	HPF
262	1	TH score	HPF
263	0	TH score	HPF
264	1	TH score	HPF
265	1	TH score	HPF
266	1	TH score	HPF
267	0	TH score	HPF
268	1	TH score	HPF
269	0	TH score	HPF
270	0	TH score	HPF
271	1	TH score	HPF
272	0	TH score	HPF
273	0	TH score	HPF
274	1	TH score	HPF
275	0	TH score	HPF
276	0	TH score	HPF
277	1	TH score	HPF
278	0	TH score	HPF
279	1	TH score	HPF
280	0	TH score	HPF
281	1	TH score	HPF
282	0	TH score	HPF
283	0	TH score	HPF
284	1	TH score	HPF
285	1	TH score	HPF
286	1	TH score	HPF
287	0	TH score	HPF
288	1	TH score	HPF
289	2	TH score	HPF
290	1	TH score	HPF
291	0	TH score	HPF
292	0	TH score	HPF
293	0	TH score	HPF
294	1	TH score	HPF
295	3	TH score	HPF
296	1	TH score	HPF
297	2	TH score	HPF
298	0	TH score	HPF
299	0	TH score	HPF
300	2	TH score	HPF
301	2	TH score	HPF
302	2	TH score	HPF
303	1	TH score	HPF
304	0	TH score	HPF
305	1	TH score	HPF
306	2	TH score	HPF
307	0	TH score	HPF
308	0	TH score	HPF
309	0	TH score	HPF
310	4	TH score	HPF
311	0	TH score	HPF
312	0	TH score	HPF
313	0	TH score	HPF
314	0	TH score	HPF
315	0	TH score	HPF
316	0	TH score	HPF
317	2	TH score	HPF
318	2	TH score	HPF
319	2	TH score	HPF
320	1	TH score	HPF
321	0	TH score	HPF
322	0	TH score	HPF
323	1	TH score	TH
324	1	TH score	TH
325	1	TH score	TH
326	7	TH score	TH
327	1	TH score	TH
328	0	TH score	TH
329	0	TH score	TH
330	1	TH score	TH
331	6	TH score	TH
332	1	TH score	TH
333	2	TH score	TH
334	0	TH score	TH
335	1	TH score	TH
336	3	TH score	TH
337	3	TH score	TH
338	3	TH score	TH
339	1	TH score	TH
340	4	TH score	TH
341	2	TH score	TH
342	5	TH score	TH
343	1	TH score	TH
344	3	TH score	TH
345	1	TH score	TH
346	2	TH score	TH
347	4	TH score	TH
348	5	TH score	TH
349	4	TH score	TH
350	3	TH score	TH
351	1	TH score	TH
352	2	TH score	TH
353	0	TH score	TH
354	0	TH score	TH
355	3	TH score	TH
356	1	TH score	TH
357	2	TH score	TH
358	0	TH score	TH
359	3	TH score	TH
360	0	TH score	TH
361	2	TH score	TH
362	2	TH score	TH
363	2	TH score	TH
364	1	TH score	TH
365	9	TH score	TH
366	1	TH score	TH
367	11	TH score	TH
368	0	TH score	TH
369	0	TH score	TH
370	0	TH score	TH
371	2	TH score	TH
372	3	TH score	TH
373	2	TH score	TH
374	0	TH score	TH
375	0	TH score	TH
376	1	TH score	TH
377	0	TH score	TH
378	0	TH score	TH
379	1	TH score	TH
380	2	TH score	TH
381	0	TH score	TH
382	1	TH score	TH
383	3	TH score	TH
384	4	TH score	TH
385	0	TH score	TH
386	1	TH score	TH
387	0	TH score	TH
388	5	TH score	TH
389	2	TH score	TH
390	4	TH score	TH
391	0	TH score	TH
392	2	TH score	TH
393	5	TH score	TH
394	0	TH score	TH
395	0	TH score	TH
396	0	TH score	TH
397	3	TH score	TH
398	1	TH score	TH
399	6	TH score	TH
400	3	TH score	TH
401	7	TH score	TH
402	1	TH score	TH
403	2	TH score	TH
404	0	TH score	TH
405	0	TH score	TH
406	2	TH score	TH
407	1	TH score	TH
408	3	TH score	TH
409	0	TH score	TH
410	2	TH score	TH
411	1	TH score	TH
412	5	TH score	TH
413	7	TH score	TH
414	5	TH score	TH
415	4	TH score	TH
416	5	TH score	TH
417	0	TH score	TH
418	6	TH score	TH
419	1	TH score	TH
420	2	TH score	TH
421	1	TH score	TH
422	2	TH score	TH
423	4	TH score	TH
424	3	TH score	TH
425	2	TH score	TH
426	5	TH score	TH
427	0	TH score	TH
428	1	TH score	TH
429	4	TH score	TH
430	0	TH score	TH
431	2	TH score	TH
432	2	TH score	TH
433	1	TH score	TH
434	1	TH score	TH
435	2	TH score	TH
436	2	TH score	TH
437	4	TH score	TH
438	0	TH score	TH
439	1	TH score	TH
440	0	TH score	TH
441	1	TH score	TH
442	1	TH score	TH
443	3	TH score	TH
444	1	TH score	TH
445	1	TH score	TH
446	1	TH score	TH
447	2	TH score	TH
448	5	TH score	TH
449	1	TH score	TH
450	3	TH score	TH
451	4	TH score	TH
452	0	TH score	TH
453	0	TH score	TH
454	1	TH score	TH
455	4	TH score	TH
456	2	TH score	TH
457	0	TH score	TH
458	0	TH score	TH
459	0	TH score	TH
460	2	TH score	TH
461	5	TH score	TH
462	0	TH score	TH
463	5	TH score	TH
464	0	TH score	TH
465	2	TH score	STR
466	0	TH score	STR
467	1	TH score	STR
468	2	TH score	STR
469	0	TH score	STR
470	0	TH score	STR
471	0	TH score	STR
472	1	TH score	STR
473	2	TH score	STR
474	0	TH score	STR
475	1	TH score	STR
476	1	TH score	STR
477	0	TH score	STR
478	1	TH score	STR
479	1	TH score	STR
480	1	TH score	STR
481	1	TH score	STR
482	1	TH score	STR
483	0	TH score	STR
484	1	TH score	STR
485	1	TH score	STR
486	1	TH score	STR
487	0	TH score	STR
488	0	TH score	STR
489	1	TH score	STR
490	3	TH score	STR
491	0	TH score	STR
492	0	TH score	STR
493	3	TH score	STR
494	1	TH score	STR
495	1	TH score	STR
496	2	TH score	STR
497	0	TH score	STR
498	1	TH score	STR
499	0	TH score	STR
500	4	TH score	STR
501	1	TH score	STR
502	0	TH score	STR
503	3	TH score	STR
504	5	TH score	STR
505	2	TH score	STR
506	0	TH score	STR
507	0	TH score	STR
508	0	TH score	STR
509	3	TH score	STR
510	1	TH score	STR
511	1	TH score	STR
512	0	TH score	STR
513	0	TH score	STR
514	0	TH score	STR
515	2	TH score	STR
516	3	TH score	STR
517	2	TH score	STR
518	2	TH score	STR
519	1	TH score	STR
520	0	TH score	STR
521	0	TH score	STR
522	4	TH score	STR
523	5	TH score	STR
524	1	TH score	STR
525	0	TH score	STR
526	0	TH score	STR
527	0	TH score	STR
528	2	CTX score	CTX
529	1	CTX score	CTX
530	3	CTX score	CTX
531	0	CTX score	CTX
532	2	CTX score	CTX
533	1	CTX score	CTX
534	3	CTX score	CTX
535	0	CTX score	CTX
536	0	CTX score	CTX
537	1	CTX score	CTX
538	0	CTX score	CTX
539	0	CTX score	CTX
540	1	CTX score	CTX
541	0	CTX score	CTX
542	1	CTX score	CTX
543	2	CTX score	CTX
544	1	CTX score	CTX
545	1	CTX score	CTX
546	0	CTX score	CTX
547	1	CTX score	CTX
548	4	CTX score	CTX
549	2	CTX score	CTX
550	1	CTX score	CTX
551	0	CTX score	CTX
552	0	CTX score	CTX
553	2	CTX score	CTX
554	1	CTX score	CTX
555	0	CTX score	CTX
556	2	CTX score	CTX
557	1	CTX score	CTX
558	2	CTX score	CTX
559	2	CTX score	CTX
560	1	CTX score	CTX
561	1	CTX score	CTX
562	0	CTX score	CTX
563	3	CTX score	CTX
564	1	CTX score	CTX
565	3	CTX score	CTX
566	2	CTX score	CTX
567	2	CTX score	CTX
568	1	CTX score	CTX
569	0	CTX score	CTX
570	0	CTX score	CTX
571	1	CTX score	CTX
572	2	CTX score	CTX
573	1	CTX score	CTX
574	1	CTX score	CTX
575	1	CTX score	CTX
576	2	CTX score	CTX
577	4	CTX score	CTX
578	2	CTX score	CTX
579	0	CTX score	CTX
580	2	CTX score	CTX
581	5	CTX score	CTX
582	0	CTX score	CTX
583	2	CTX score	CTX
584	2	CTX score	CTX
585	0	CTX score	CTX
586	3	CTX score	CTX
587	0	CTX score	CTX
588	3	CTX score	CTX
589	0	CTX score	CTX
590	1	CTX score	CTX
591	1	CTX score	CTX
592	1	CTX score	CTX
593	2	CTX score	CTX
594	0	CTX score	CTX
595	4	CTX score	CTX
596	0	CTX score	CTX
597	0	CTX score	CTX
598	1	CTX score	CTX
599	1	CTX score	CTX
600	0	CTX score	CTX
601	4	CTX score	CTX
602	0	CTX score	CTX
603	2	CTX score	CTX
604	4	CTX score	CTX
605	1	CTX score	CTX
606	2	CTX score	CTX
607	0	CTX score	CTX
608	1	CTX score	CTX
609	0	CTX score	CTX
610	3	CTX score	CTX
611	0	CTX score	CTX
612	1	CTX score	CTX
613	2	CTX score	CTX
614	2	CTX score	CTX
615	2	CTX score	CTX
616	1	CTX score	CTX
617	1	CTX score	CTX
618	2	CTX score	CTX
619	1	CTX score	CTX
620	3	CTX score	CTX
621	1	CTX score	CTX
622	0	CTX score	CTX
623	5	CTX score	CTX
624	5	CTX score	CTX
625	0	CTX score	CTX
626	0	CTX score	CTX
627	1	CTX score	CTX
628	5	CTX score	CTX
629	5	CTX score	CTX
630	1	CTX score	CTX
631	1	CTX score	CTX
632	4	CTX score	CTX
633	2	CTX score	CTX
634	0	CTX score	CTX
635	1	CTX score	CTX
636	2	CTX score	CTX
637	3	CTX score	CTX
638	0	CTX score	CTX
639	0	CTX score	CTX
640	3	CTX score	CTX
641	2	CTX score	CTX
642	0	CTX score	CTX
643	3	CTX score	CTX
644	1	CTX score	CTX
645	9	CTX score	CTX
646	1	CTX score	CTX
647	0	CTX score	CTX
648	0	CTX score	CTX
649	1	CTX score	CTX
650	2	CTX score	CTX
651	5	CTX score	CTX
652	0	CTX score	CTX
653	3	CTX score	CTX
654	3	CTX score	CTX
655	0	CTX score	CTX
656	1	CTX score	CTX
657	1	CTX score	CTX
658	1	CTX score	CTX
659	1	CTX score	CTX
660	1	CTX score	CTX
661	0	CTX score	CTX
662	0	CTX score	CTX
663	1	CTX score	CTX
664	3	CTX score	CTX
665	0	CTX score	CTX
666	1	CTX score	CTX
667	0	CTX score	CTX
668	1	CTX score	CTX
669	1	CTX score	CTX
670	0	CTX score	CTX
671	0	CTX score	CTX
672	0	CTX score	CTX
673	0	CTX score	CTX
674	0	CTX score	CTX
675	0	CTX score	CTX
676	1	CTX score	CTX
677	3	CTX score	CTX
678	0	CTX score	CTX
679	1	CTX score	CTX
680	2	CTX score	CTX
681	0	CTX score	CTX
682	0	CTX score	CTX
683	1	CTX score	CTX
684	0	CTX score	CTX
685	0	CTX score	CTX
686	2	CTX score	CTX
687	0	CTX score	CTX
688	0	CTX score	CTX
689	0	CTX score	CTX
690	0	CTX score	CTX
691	2	CTX score	CTX
692	0	CTX score	CTX
693	0	CTX score	CTX
694	0	CTX score	CTX
695	0	CTX score	CTX
696	0	CTX score	CTX
697	0	CTX score	CTX
698	0	CTX score	CTX
699	0	CTX score	CTX
700	0	CTX score	CTX
701	1	CTX score	CTX
702	0	CTX score	CTX
703	2	CTX score	CTX
704	2	CTX score	CTX
705	2	CTX score	CTX
706	0	CTX score	CTX
707	0	CTX score	CTX
708	1	CTX score	CTX
709	0	CTX score	CTX
710	0	CTX score	CTX
711	0	CTX score	CTX
712	2	CTX score	CTX
713	1	CTX score	CTX
714	2	CTX score	CTX
715	1	CTX score	CTX
716	1	CTX score	CTX
717	2	CTX score	CTX
718	2	CTX score	CTX
719	4	CTX score	CTX
720	2	CTX score	CTX
721	0	CTX score	CTX
722	0	CTX score	CTX
723	0	CTX score	CTX
724	0	CTX score	CTX
725	3	CTX score	CTX
726	1	CTX score	CTX
727	0	CTX score	CTX
728	0	CTX score	CTX
729	1	CTX score	HPF
730	7	CTX score	HPF
731	3	CTX score	HPF
732	0	CTX score	HPF
733	2	CTX score	HPF
734	4	CTX score	HPF
735	1	CTX score	HPF
736	2	CTX score	HPF
737	1	CTX score	HPF
738	3	CTX score	HPF
739	2	CTX score	HPF
740	0	CTX score	HPF
741	1	CTX score	HPF
742	2	CTX score	HPF
743	3	CTX score	HPF
744	1	CTX score	HPF
745	0	CTX score	HPF
746	0	CTX score	HPF
747	0	CTX score	HPF
748	1	CTX score	HPF
749	1	CTX score	HPF
750	0	CTX score	HPF
751	1	CTX score	HPF
752	2	CTX score	HPF
753	4	CTX score	HPF
754	3	CTX score	HPF
755	0	CTX score	HPF
756	1	CTX score	HPF
757	1	CTX score	HPF
758	1	CTX score	HPF
759	1	CTX score	HPF
760	0	CTX score	HPF
761	3	CTX score	HPF
762	3	CTX score	HPF
763	1	CTX score	HPF
764	1	CTX score	HPF
765	3	CTX score	HPF
766	1	CTX score	HPF
767	0	CTX score	HPF
768	1	CTX score	HPF
769	0	CTX score	HPF
770	0	CTX score	HPF
771	0	CTX score	HPF
772	0	CTX score	HPF
773	4	CTX score	HPF
774	2	CTX score	HPF
775	2	CTX score	HPF
776	5	CTX score	HPF
777	0	CTX score	HPF
778	0	CTX score	HPF
779	3	CTX score	HPF
780	1	CTX score	HPF
781	2	CTX score	HPF
782	0	CTX score	HPF
783	1	CTX score	HPF
784	4	CTX score	HPF
785	0	CTX score	HPF
786	0	CTX score	HPF
787	0	CTX score	HPF
788	1	CTX score	HPF
789	2	CTX score	HPF
790	3	CTX score	HPF
791	0	CTX score	HPF
792	1	CTX score	HPF
793	2	CTX score	HPF
794	2	CTX score	HPF
795	0	CTX score	HPF
796	1	CTX score	HPF
797	0	CTX score	HPF
798	3	CTX score	HPF
799	5	CTX score	HPF
800	2	CTX score	HPF
801	2	CTX score	HPF
802	3	CTX score	HPF
803	0	CTX score	HPF
804	0	CTX score	HPF
805	4	CTX score	HPF
806	0	CTX score	HPF
807	0	CTX score	HPF
808	1	CTX score	HPF
809	1	CTX score	HPF
810	3	CTX score	HPF
811	0	CTX score	HPF
812	1	CTX score	HPF
813	1	CTX score	HPF
814	0	CTX score	HPF
815	1	CTX score	HPF
816	0	CTX score	HPF
817	2	CTX score	HPF
818	5	CTX score	HPF
819	2	CTX score	HPF
820	2	CTX score	HPF
821	1	CTX score	HPF
822	1	CTX score	HPF
823	4	CTX score	HPF
824	0	CTX score	HPF
825	0	CTX score	HPF
826	2	CTX score	HPF
827	3	CTX score	HPF
828	1	CTX score	HPF
829	6	CTX score	HPF
830	3	CTX score	HPF
831	2	CTX score	HPF
832	0	CTX score	HPF
833	0	CTX score	HPF
834	0	CTX score	HPF
835	3	CTX score	HPF
836	0	CTX score	HPF
837	5	CTX score	HPF
838	4	CTX score	HPF
839	2	CTX score	HPF
840	0	CTX score	HPF
841	0	CTX score	HPF
842	1	CTX score	HPF
843	2	CTX score	HPF
844	3	CTX score	HPF
845	0	CTX score	HPF
846	2	CTX score	HPF
847	2	CTX score	HPF
848	1	CTX score	HPF
849	0	CTX score	HPF
850	0	CTX score	HPF
851	1	CTX score	TH
852	0	CTX score	TH
853	0	CTX score	TH
854	2	CTX score	TH
855	1	CTX score	TH
856	2	CTX score	TH
857	0	CTX score	TH
858	0	CTX score	TH
859	0	CTX score	TH
860	0	CTX score	TH
861	1	CTX score	TH
862	0	CTX score	TH
863	0	CTX score	TH
864	3	CTX score	TH
865	0	CTX score	TH
866	1	CTX score	TH
867	1	CTX score	TH
868	2	CTX score	TH
869	0	CTX score	TH
870	1	CTX score	TH
871	1	CTX score	TH
872	0	CTX score	TH
873	0	CTX score	TH
874	0	CTX score	TH
875	0	CTX score	TH
876	1	CTX score	TH
877	0	CTX score	TH
878	2	CTX score	TH
879	0	CTX score	TH
880	1	CTX score	TH
881	0	CTX score	TH
882	0	CTX score	TH
883	1	CTX score	TH
884	0	CTX score	TH
885	0	CTX score	TH
886	1	CTX score	TH
887	0	CTX score	TH
888	0	CTX score	TH
889	0	CTX score	TH
890	1	CTX score	TH
891	2	CTX score	TH
892	0	CTX score	TH
893	0	CTX score	TH
894	0	CTX score	TH
895	1	CTX score	TH
896	1	CTX score	TH
897	0	CTX score	TH
898	0	CTX score	TH
899	0	CTX score	TH
900	3	CTX score	TH
901	2	CTX score	TH
902	0	CTX score	TH
903	0	CTX score	TH
904	0	CTX score	TH
905	0	CTX score	TH
906	1	CTX score	TH
907	2	CTX score	TH
908	0	CTX score	TH
909	0	CTX score	TH
910	1	CTX score	TH
911	0	CTX score	TH
912	2	CTX score	TH
913	2	CTX score	TH
914	0	CTX score	TH
915	0	CTX score	TH
916	3	CTX score	TH
917	1	CTX score	TH
918	1	CTX score	TH
919	0	CTX score	TH
920	1	CTX score	TH
921	1	CTX score	TH
922	1	CTX score	TH
923	1	CTX score	TH
924	0	CTX score	TH
925	0	CTX score	TH
926	2	CTX score	TH
927	2	CTX score	TH
928	1	CTX score	TH
929	3	CTX score	TH
930	0	CTX score	TH
931	2	CTX score	TH
932	1	CTX score	TH
933	3	CTX score	TH
934	0	CTX score	TH
935	1	CTX score	TH
936	0	CTX score	TH
937	4	CTX score	TH
938	1	CTX score	TH
939	0	CTX score	TH
940	1	CTX score	TH
941	1	CTX score	TH
942	1	CTX score	TH
943	0	CTX score	TH
944	1	CTX score	TH
945	2	CTX score	TH
946	0	CTX score	TH
947	0	CTX score	TH
948	3	CTX score	TH
949	0	CTX score	TH
950	1	CTX score	TH
951	4	CTX score	TH
952	0	CTX score	TH
953	1	CTX score	TH
954	1	CTX score	TH
955	2	CTX score	TH
956	0	CTX score	TH
957	2	CTX score	TH
958	0	CTX score	TH
959	1	CTX score	TH
960	0	CTX score	TH
961	0	CTX score	TH
962	0	CTX score	TH
963	2	CTX score	TH
964	0	CTX score	TH
965	1	CTX score	TH
966	0	CTX score	TH
967	1	CTX score	TH
968	1	CTX score	TH
969	1	CTX score	TH
970	0	CTX score	TH
971	0	CTX score	TH
972	0	CTX score	TH
973	2	CTX score	TH
974	1	CTX score	TH
975	0	CTX score	TH
976	1	CTX score	TH
977	1	CTX score	TH
978	2	CTX score	TH
979	0	CTX score	TH
980	1	CTX score	TH
981	0	CTX score	TH
982	3	CTX score	TH
983	0	CTX score	TH
984	0	CTX score	TH
985	1	CTX score	TH
986	1	CTX score	TH
987	0	CTX score	TH
988	1	CTX score	TH
989	1	CTX score	TH
990	1	CTX score	TH
991	0	CTX score	TH
992	0	CTX score	TH
993	0	CTX score	STR
994	1	CTX score	STR
995	1	CTX score	STR
996	7	CTX score	STR
997	1	CTX score	STR
998	1	CTX score	STR
999	0	CTX score	STR
1000	6	CTX score	STR
1001	0	CTX score	STR
1002	0	CTX score	STR
1003	1	CTX score	STR
1004	0	CTX score	STR
1005	1	CTX score	STR
1006	4	CTX score	STR
1007	1	CTX score	STR
1008	1	CTX score	STR
1009	1	CTX score	STR
1010	1	CTX score	STR
1011	1	CTX score	STR
1012	2	CTX score	STR
1013	1	CTX score	STR
1014	0	CTX score	STR
1015	3	CTX score	STR
1016	1	CTX score	STR
1017	0	CTX score	STR
1018	1	CTX score	STR
1019	2	CTX score	STR
1020	2	CTX score	STR
1021	1	CTX score	STR
1022	0	CTX score	STR
1023	2	CTX score	STR
1024	0	CTX score	STR
1025	3	CTX score	STR
1026	4	CTX score	STR
1027	5	CTX score	STR
1028	1	CTX score	STR
1029	2	CTX score	STR
1030	0	CTX score	STR
1031	1	CTX score	STR
1032	4	CTX score	STR
1033	4	CTX score	STR
1034	0	CTX score	STR
1035	0	CTX score	STR
1036	0	CTX score	STR
1037	1	CTX score	STR
1038	0	CTX score	STR
1039	1	CTX score	STR
1040	0	CTX score	STR
1041	0	CTX score	STR
1042	1	CTX score	STR
1043	3	CTX score	STR
1044	3	CTX score	STR
1045	1	CTX score	STR
1046	1	CTX score	STR
1047	1	CTX score	STR
1048	1	CTX score	STR
1049	1	CTX score	STR
1050	2	CTX score	STR
1051	1	CTX score	STR
1052	2	CTX score	STR
1053	0	CTX score	STR
1054	0	CTX score	STR
1055	1	CTX score	STR

## Sheet: Fig.3f_AD
	exp_combine	Gene_group	Region_group
0	1	TH score	CTX
1	2	TH score	CTX
2	0	TH score	CTX
3	1	TH score	CTX
4	1	TH score	CTX
5	1	TH score	CTX
6	0	TH score	CTX
7	0	TH score	CTX
8	1	TH score	CTX
9	5	TH score	CTX
10	1	TH score	CTX
11	1	TH score	CTX
12	1	TH score	CTX
13	3	TH score	CTX
14	1	TH score	CTX
15	1	TH score	CTX
16	2	TH score	CTX
17	0	TH score	CTX
18	0	TH score	CTX
19	2	TH score	CTX
20	1	TH score	CTX
21	1	TH score	CTX
22	0	TH score	CTX
23	0	TH score	CTX
24	0	TH score	CTX
25	0	TH score	CTX
26	0	TH score	CTX
27	1	TH score	CTX
28	1	TH score	CTX
29	1	TH score	CTX
30	0	TH score	CTX
31	1	TH score	CTX
32	0	TH score	CTX
33	0	TH score	CTX
34	0	TH score	CTX
35	1	TH score	CTX
36	0	TH score	CTX
37	0	TH score	CTX
38	1	TH score	CTX
39	1	TH score	CTX
40	0	TH score	CTX
41	0	TH score	CTX
42	1	TH score	CTX
43	1	TH score	CTX
44	5	TH score	CTX
45	1	TH score	CTX
46	3	TH score	CTX
47	0	TH score	CTX
48	0	TH score	CTX
49	1	TH score	CTX
50	2	TH score	CTX
51	0	TH score	CTX
52	0	TH score	CTX
53	0	TH score	CTX
54	1	TH score	CTX
55	4	TH score	CTX
56	1	TH score	CTX
57	1	TH score	CTX
58	1	TH score	CTX
59	1	TH score	CTX
60	2	TH score	CTX
61	2	TH score	CTX
62	2	TH score	CTX
63	0	TH score	CTX
64	1	TH score	CTX
65	2	TH score	CTX
66	1	TH score	CTX
67	0	TH score	CTX
68	2	TH score	CTX
69	0	TH score	CTX
70	3	TH score	CTX
71	0	TH score	CTX
72	0	TH score	CTX
73	3	TH score	CTX
74	0	TH score	CTX
75	1	TH score	CTX
76	5	TH score	CTX
77	0	TH score	CTX
78	3	TH score	CTX
79	1	TH score	CTX
80	5	TH score	CTX
81	3	TH score	CTX
82	1	TH score	CTX
83	0	TH score	CTX
84	3	TH score	CTX
85	1	TH score	CTX
86	1	TH score	CTX
87	1	TH score	CTX
88	1	TH score	CTX
89	0	TH score	CTX
90	0	TH score	CTX
91	0	TH score	CTX
92	0	TH score	CTX
93	0	TH score	CTX
94	1	TH score	CTX
95	0	TH score	CTX
96	0	TH score	CTX
97	1	TH score	CTX
98	2	TH score	CTX
99	0	TH score	CTX
100	1	TH score	CTX
101	2	TH score	CTX
102	2	TH score	CTX
103	0	TH score	CTX
104	1	TH score	CTX
105	0	TH score	CTX
106	1	TH score	CTX
107	0	TH score	CTX
108	1	TH score	CTX
109	2	TH score	CTX
110	0	TH score	CTX
111	1	TH score	CTX
112	0	TH score	CTX
113	0	TH score	CTX
114	0	TH score	CTX
115	0	TH score	CTX
116	1	TH score	CTX
117	2	TH score	CTX
118	1	TH score	CTX
119	0	TH score	CTX
120	0	TH score	CTX
121	2	TH score	CTX
122	1	TH score	CTX
123	4	TH score	CTX
124	1	TH score	CTX
125	3	TH score	CTX
126	1	TH score	CTX
127	1	TH score	CTX
128	1	TH score	CTX
129	1	TH score	CTX
130	3	TH score	CTX
131	1	TH score	CTX
132	2	TH score	CTX
133	2	TH score	CTX
134	1	TH score	CTX
135	2	TH score	CTX
136	0	TH score	CTX
137	4	TH score	CTX
138	1	TH score	CTX
139	0	TH score	CTX
140	0	TH score	CTX
141	1	TH score	CTX
142	0	TH score	CTX
143	1	TH score	CTX
144	0	TH score	CTX
145	1	TH score	CTX
146	1	TH score	CTX
147	1	TH score	CTX
148	3	TH score	CTX
149	0	TH score	CTX
150	1	TH score	CTX
151	0	TH score	CTX
152	0	TH score	CTX
153	0	TH score	CTX
154	1	TH score	CTX
155	0	TH score	CTX
156	0	TH score	CTX
157	1	TH score	HPF
158	1	TH score	HPF
159	1	TH score	HPF
160	1	TH score	HPF
161	0	TH score	HPF
162	0	TH score	HPF
163	0	TH score	HPF
164	1	TH score	HPF
165	0	TH score	HPF
166	3	TH score	HPF
167	0	TH score	HPF
168	0	TH score	HPF
169	0	TH score	HPF
170	3	TH score	HPF
171	3	TH score	HPF
172	3	TH score	HPF
173	1	TH score	HPF
174	1	TH score	HPF
175	2	TH score	HPF
176	0	TH score	HPF
177	0	TH score	HPF
178	0	TH score	HPF
179	1	TH score	HPF
180	1	TH score	HPF
181	1	TH score	HPF
182	0	TH score	HPF
183	2	TH score	HPF
184	0	TH score	HPF
185	0	TH score	HPF
186	0	TH score	HPF
187	0	TH score	HPF
188	2	TH score	HPF
189	0	TH score	HPF
190	0	TH score	HPF
191	2	TH score	HPF
192	1	TH score	HPF
193	1	TH score	HPF
194	1	TH score	HPF
195	1	TH score	HPF
196	1	TH score	HPF
197	1	TH score	HPF
198	0	TH score	HPF
199	0	TH score	HPF
200	0	TH score	HPF
201	1	TH score	HPF
202	1	TH score	HPF
203	1	TH score	HPF
204	0	TH score	HPF
205	0	TH score	HPF
206	4	TH score	HPF
207	0	TH score	HPF
208	1	TH score	HPF
209	1	TH score	HPF
210	0	TH score	HPF
211	1	TH score	HPF
212	1	TH score	HPF
213	2	TH score	HPF
214	2	TH score	HPF
215	0	TH score	HPF
216	0	TH score	HPF
217	0	TH score	HPF
218	0	TH score	HPF
219	0	TH score	HPF
220	0	TH score	HPF
221	0	TH score	HPF
222	0	TH score	HPF
223	1	TH score	HPF
224	0	TH score	HPF
225	1	TH score	HPF
226	1	TH score	HPF
227	1	TH score	HPF
228	3	TH score	HPF
229	1	TH score	HPF
230	1	TH score	HPF
231	4	TH score	HPF
232	0	TH score	HPF
233	3	TH score	HPF
234	0	TH score	HPF
235	3	TH score	HPF
236	1	TH score	HPF
237	2	TH score	HPF
238	1	TH score	HPF
239	0	TH score	HPF
240	3	TH score	HPF
241	1	TH score	HPF
242	1	TH score	HPF
243	2	TH score	HPF
244	0	TH score	HPF
245	1	TH score	HPF
246	0	TH score	HPF
247	0	TH score	HPF
248	0	TH score	HPF
249	2	TH score	HPF
250	2	TH score	HPF
251	1	TH score	HPF
252	1	TH score	HPF
253	1	TH score	HPF
254	1	TH score	HPF
255	0	TH score	HPF
256	2	TH score	HPF
257	0	TH score	HPF
258	1	TH score	HPF
259	0	TH score	HPF
260	3	TH score	HPF
261	3	TH score	HPF
262	2	TH score	HPF
263	0	TH score	HPF
264	1	TH score	HPF
265	2	TH score	HPF
266	1	TH score	HPF
267	1	TH score	HPF
268	1	TH score	HPF
269	0	TH score	HPF
270	0	TH score	HPF
271	1	TH score	HPF
272	0	TH score	HPF
273	2	TH score	HPF
274	2	TH score	HPF
275	3	TH score	HPF
276	0	TH score	HPF
277	1	TH score	HPF
278	0	TH score	HPF
279	0	TH score	HPF
280	2	TH score	HPF
281	0	TH score	HPF
282	1	TH score	HPF
283	0	TH score	HPF
284	1	TH score	HPF
285	0	TH score	HPF
286	0	TH score	HPF
287	2	TH score	HPF
288	0	TH score	HPF
289	1	TH score	HPF
290	1	TH score	HPF
291	0	TH score	HPF
292	0	TH score	HPF
293	1	TH score	HPF
294	0	TH score	HPF
295	2	TH score	HPF
296	1	TH score	HPF
297	0	TH score	HPF
298	0	TH score	HPF
299	1	TH score	HPF
300	1	TH score	TH
301	3	TH score	TH
302	0	TH score	TH
303	3	TH score	TH
304	2	TH score	TH
305	0	TH score	TH
306	3	TH score	TH
307	5	TH score	TH
308	0	TH score	TH
309	3	TH score	TH
310	1	TH score	TH
311	0	TH score	TH
312	5	TH score	TH
313	1	TH score	TH
314	2	TH score	TH
315	2	TH score	TH
316	1	TH score	TH
317	4	TH score	TH
318	1	TH score	TH
319	0	TH score	TH
320	2	TH score	TH
321	4	TH score	TH
322	3	TH score	TH
323	3	TH score	TH
324	1	TH score	TH
325	2	TH score	TH
326	1	TH score	TH
327	1	TH score	TH
328	0	TH score	TH
329	1	TH score	TH
330	1	TH score	TH
331	0	TH score	TH
332	3	TH score	TH
333	1	TH score	TH
334	4	TH score	TH
335	4	TH score	TH
336	5	TH score	TH
337	1	TH score	TH
338	1	TH score	TH
339	5	TH score	TH
340	1	TH score	TH
341	1	TH score	TH
342	0	TH score	TH
343	0	TH score	TH
344	0	TH score	TH
345	2	TH score	TH
346	0	TH score	TH
347	1	TH score	TH
348	2	TH score	TH
349	5	TH score	TH
350	1	TH score	TH
351	2	TH score	TH
352	0	TH score	TH
353	2	TH score	TH
354	2	TH score	TH
355	0	TH score	TH
356	1	TH score	TH
357	1	TH score	TH
358	0	TH score	TH
359	0	TH score	TH
360	2	TH score	TH
361	2	TH score	TH
362	4	TH score	STR
363	0	TH score	STR
364	0	TH score	STR
365	1	TH score	STR
366	1	TH score	STR
367	0	TH score	STR
368	1	TH score	STR
369	0	TH score	STR
370	1	TH score	STR
371	0	TH score	STR
372	2	TH score	STR
373	0	TH score	STR
374	2	TH score	STR
375	0	TH score	STR
376	0	TH score	STR
377	0	TH score	STR
378	0	TH score	STR
379	0	TH score	STR
380	1	TH score	STR
381	1	TH score	STR
382	0	TH score	STR
383	0	TH score	STR
384	7	TH score	STR
385	2	TH score	STR
386	1	TH score	STR
387	2	TH score	STR
388	1	TH score	STR
389	3	TH score	STR
390	1	TH score	STR
391	0	TH score	STR
392	4	TH score	STR
393	0	TH score	STR
394	3	TH score	STR
395	2	TH score	STR
396	0	TH score	STR
397	2	TH score	STR
398	0	TH score	STR
399	1	TH score	STR
400	1	TH score	STR
401	1	TH score	STR
402	0	TH score	STR
403	0	TH score	STR
404	2	TH score	STR
405	0	TH score	STR
406	1	TH score	STR
407	0	TH score	STR
408	2	TH score	STR
409	2	TH score	STR
410	2	TH score	STR
411	1	TH score	STR
412	0	TH score	STR
413	2	TH score	STR
414	0	TH score	STR
415	0	TH score	STR
416	0	TH score	STR
417	0	TH score	STR
418	2	TH score	STR
419	2	TH score	STR
420	0	TH score	STR
421	0	TH score	STR
422	1	TH score	STR
423	2	TH score	STR
424	0	TH score	STR
425	1	TH score	STR
426	1	TH score	STR
427	0	TH score	STR
428	0	TH score	STR
429	0	TH score	STR
430	0	TH score	STR
431	0	TH score	STR
432	0	TH score	STR
433	1	TH score	STR
434	1	TH score	STR
435	1	TH score	STR
436	0	TH score	STR
437	0	TH score	STR
438	2	TH score	STR
439	0	TH score	STR
440	1	TH score	STR
441	1	TH score	STR
442	0	TH score	STR
443	0	TH score	STR
444	0	TH score	STR
445	1	TH score	STR
446	1	TH score	STR
447	0	TH score	STR
448	0	TH score	STR
449	1	TH score	STR
450	1	TH score	STR
451	3	TH score	STR
452	1	TH score	STR
453	0	TH score	STR
454	4	TH score	STR
455	1	TH score	STR
456	3	TH score	STR
457	1	TH score	STR
458	2	TH score	STR
459	0	TH score	STR
460	0	TH score	STR
461	0	TH score	STR
462	0	TH score	STR
463	0	TH score	STR
464	0	TH score	STR
465	0	CTX score	CTX
466	0	CTX score	CTX
467	1	CTX score	CTX
468	0	CTX score	CTX
469	1	CTX score	CTX
470	1	CTX score	CTX
471	1	CTX score	CTX
472	1	CTX score	CTX
473	3	CTX score	CTX
474	4	CTX score	CTX
475	2	CTX score	CTX
476	1	CTX score	CTX
477	0	CTX score	CTX
478	0	CTX score	CTX
479	0	CTX score	CTX
480	1	CTX score	CTX
481	0	CTX score	CTX
482	1	CTX score	CTX
483	6	CTX score	CTX
484	1	CTX score	CTX
485	1	CTX score	CTX
486	2	CTX score	CTX
487	2	CTX score	CTX
488	0	CTX score	CTX
489	2	CTX score	CTX
490	0	CTX score	CTX
491	1	CTX score	CTX
492	3	CTX score	CTX
493	3	CTX score	CTX
494	1	CTX score	CTX
495	0	CTX score	CTX
496	1	CTX score	CTX
497	3	CTX score	CTX
498	1	CTX score	CTX
499	5	CTX score	CTX
500	1	CTX score	CTX
501	1	CTX score	CTX
502	2	CTX score	CTX
503	1	CTX score	CTX
504	2	CTX score	CTX
505	0	CTX score	CTX
506	2	CTX score	CTX
507	2	CTX score	CTX
508	1	CTX score	CTX
509	5	CTX score	CTX
510	0	CTX score	CTX
511	2	CTX score	CTX
512	2	CTX score	CTX
513	1	CTX score	CTX
514	2	CTX score	CTX
515	1	CTX score	CTX
516	0	CTX score	CTX
517	3	CTX score	CTX
518	3	CTX score	CTX
519	3	CTX score	CTX
520	3	CTX score	CTX
521	2	CTX score	CTX
522	0	CTX score	CTX
523	2	CTX score	CTX
524	6	CTX score	CTX
525	2	CTX score	CTX
526	2	CTX score	CTX
527	0	CTX score	CTX
528	2	CTX score	CTX
529	6	CTX score	CTX
530	0	CTX score	CTX
531	3	CTX score	CTX
532	0	CTX score	CTX
533	2	CTX score	CTX
534	0	CTX score	CTX
535	2	CTX score	CTX
536	0	CTX score	CTX
537	2	CTX score	CTX
538	5	CTX score	CTX
539	1	CTX score	CTX
540	1	CTX score	CTX
541	2	CTX score	CTX
542	0	CTX score	CTX
543	1	CTX score	CTX
544	0	CTX score	CTX
545	3	CTX score	CTX
546	3	CTX score	CTX
547	0	CTX score	CTX
548	0	CTX score	CTX
549	0	CTX score	CTX
550	1	CTX score	CTX
551	0	CTX score	CTX
552	0	CTX score	CTX
553	4	CTX score	CTX
554	1	CTX score	CTX
555	0	CTX score	CTX
556	0	CTX score	CTX
557	0	CTX score	CTX
558	1	CTX score	CTX
559	0	CTX score	CTX
560	2	CTX score	CTX
561	1	CTX score	CTX
562	0	CTX score	CTX
563	1	CTX score	CTX
564	3	CTX score	CTX
565	1	CTX score	CTX
566	4	CTX score	CTX
567	2	CTX score	CTX
568	0	CTX score	CTX
569	1	CTX score	CTX
570	1	CTX score	CTX
571	1	CTX score	CTX
572	0	CTX score	CTX
573	3	CTX score	CTX
574	2	CTX score	CTX
575	0	CTX score	CTX
576	5	CTX score	CTX
577	1	CTX score	CTX
578	5	CTX score	CTX
579	3	CTX score	CTX
580	1	CTX score	CTX
581	3	CTX score	CTX
582	2	CTX score	CTX
583	0	CTX score	CTX
584	1	CTX score	CTX
585	0	CTX score	CTX
586	3	CTX score	CTX
587	0	CTX score	CTX
588	4	CTX score	CTX
589	3	CTX score	CTX
590	2	CTX score	CTX
591	2	CTX score	CTX
592	3	CTX score	CTX
593	0	CTX score	CTX
594	1	CTX score	CTX
595	8	CTX score	CTX
596	1	CTX score	CTX
597	1	CTX score	CTX
598	1	CTX score	CTX
599	0	CTX score	CTX
600	2	CTX score	CTX
601	1	CTX score	CTX
602	5	CTX score	CTX
603	1	CTX score	CTX
604	1	CTX score	CTX
605	3	CTX score	CTX
606	1	CTX score	CTX
607	1	CTX score	CTX
608	2	CTX score	CTX
609	1	CTX score	CTX
610	5	CTX score	CTX
611	3	CTX score	CTX
612	2	CTX score	CTX
613	2	CTX score	CTX
614	1	CTX score	CTX
615	1	CTX score	CTX
616	5	CTX score	CTX
617	0	CTX score	CTX
618	2	CTX score	CTX
619	2	CTX score	CTX
620	1	CTX score	CTX
621	1	CTX score	CTX
622	1	CTX score	HPF
623	3	CTX score	HPF
624	0	CTX score	HPF
625	6	CTX score	HPF
626	1	CTX score	HPF
627	2	CTX score	HPF
628	2	CTX score	HPF
629	0	CTX score	HPF
630	3	CTX score	HPF
631	1	CTX score	HPF
632	2	CTX score	HPF
633	3	CTX score	HPF
634	0	CTX score	HPF
635	3	CTX score	HPF
636	2	CTX score	HPF
637	1	CTX score	HPF
638	0	CTX score	HPF
639	1	CTX score	HPF
640	4	CTX score	HPF
641	0	CTX score	HPF
642	1	CTX score	HPF
643	1	CTX score	HPF
644	0	CTX score	HPF
645	3	CTX score	HPF
646	1	CTX score	HPF
647	2	CTX score	HPF
648	1	CTX score	HPF
649	0	CTX score	HPF
650	2	CTX score	HPF
651	1	CTX score	HPF
652	0	CTX score	HPF
653	2	CTX score	HPF
654	3	CTX score	HPF
655	2	CTX score	HPF
656	1	CTX score	HPF
657	2	CTX score	HPF
658	3	CTX score	HPF
659	0	CTX score	HPF
660	0	CTX score	HPF
661	3	CTX score	HPF
662	4	CTX score	HPF
663	0	CTX score	HPF
664	1	CTX score	HPF
665	2	CTX score	HPF
666	0	CTX score	HPF
667	1	CTX score	HPF
668	1	CTX score	HPF
669	4	CTX score	HPF
670	1	CTX score	HPF
671	2	CTX score	HPF
672	2	CTX score	HPF
673	4	CTX score	HPF
674	5	CTX score	HPF
675	3	CTX score	HPF
676	1	CTX score	HPF
677	1	CTX score	HPF
678	0	CTX score	HPF
679	2	CTX score	HPF
680	0	CTX score	HPF
681	0	CTX score	HPF
682	0	CTX score	HPF
683	1	CTX score	HPF
684	1	CTX score	HPF
685	1	CTX score	HPF
686	0	CTX score	HPF
687	0	CTX score	HPF
688	2	CTX score	HPF
689	5	CTX score	HPF
690	1	CTX score	HPF
691	0	CTX score	HPF
692	0	CTX score	HPF
693	1	CTX score	HPF
694	0	CTX score	HPF
695	1	CTX score	HPF
696	0	CTX score	HPF
697	0	CTX score	HPF
698	3	CTX score	HPF
699	1	CTX score	HPF
700	1	CTX score	HPF
701	1	CTX score	HPF
702	0	CTX score	HPF
703	0	CTX score	HPF
704	4	CTX score	HPF
705	6	CTX score	HPF
706	0	CTX score	HPF
707	1	CTX score	HPF
708	2	CTX score	HPF
709	0	CTX score	HPF
710	1	CTX score	HPF
711	1	CTX score	HPF
712	0	CTX score	HPF
713	1	CTX score	HPF
714	0	CTX score	HPF
715	0	CTX score	HPF
716	2	CTX score	HPF
717	0	CTX score	HPF
718	3	CTX score	HPF
719	2	CTX score	HPF
720	1	CTX score	HPF
721	1	CTX score	HPF
722	2	CTX score	HPF
723	0	CTX score	HPF
724	1	CTX score	HPF
725	0	CTX score	HPF
726	0	CTX score	HPF
727	0	CTX score	HPF
728	3	CTX score	HPF
729	2	CTX score	HPF
730	0	CTX score	HPF
731	1	CTX score	HPF
732	2	CTX score	HPF
733	2	CTX score	HPF
734	3	CTX score	HPF
735	2	CTX score	HPF
736	0	CTX score	HPF
737	0	CTX score	HPF
738	0	CTX score	HPF
739	0	CTX score	HPF
740	3	CTX score	HPF
741	0	CTX score	HPF
742	0	CTX score	HPF
743	2	CTX score	HPF
744	1	CTX score	HPF
745	0	CTX score	HPF
746	5	CTX score	HPF
747	3	CTX score	HPF
748	3	CTX score	HPF
749	4	CTX score	HPF
750	0	CTX score	HPF
751	2	CTX score	HPF
752	4	CTX score	HPF
753	1	CTX score	HPF
754	0	CTX score	HPF
755	0	CTX score	HPF
756	0	CTX score	HPF
757	5	CTX score	HPF
758	0	CTX score	HPF
759	0	CTX score	HPF
760	0	CTX score	HPF
761	1	CTX score	HPF
762	2	CTX score	HPF
763	0	CTX score	HPF
764	2	CTX score	HPF
765	2	CTX score	TH
766	0	CTX score	TH
767	0	CTX score	TH
768	2	CTX score	TH
769	0	CTX score	TH
770	0	CTX score	TH
771	0	CTX score	TH
772	1	CTX score	TH
773	0	CTX score	TH
774	1	CTX score	TH
775	0	CTX score	TH
776	1	CTX score	TH
777	0	CTX score	TH
778	0	CTX score	TH
779	0	CTX score	TH
780	2	CTX score	TH
781	1	CTX score	TH
782	0	CTX score	TH
783	1	CTX score	TH
784	1	CTX score	TH
785	0	CTX score	TH
786	2	CTX score	TH
787	1	CTX score	TH
788	2	CTX score	TH
789	0	CTX score	TH
790	1	CTX score	TH
791	0	CTX score	TH
792	0	CTX score	TH
793	0	CTX score	TH
794	2	CTX score	TH
795	0	CTX score	TH
796	0	CTX score	TH
797	1	CTX score	TH
798	1	CTX score	TH
799	1	CTX score	TH
800	0	CTX score	TH
801	1	CTX score	TH
802	1	CTX score	TH
803	0	CTX score	TH
804	0	CTX score	TH
805	0	CTX score	TH
806	0	CTX score	TH
807	1	CTX score	TH
808	0	CTX score	TH
809	0	CTX score	TH
810	1	CTX score	TH
811	0	CTX score	TH
812	2	CTX score	TH
813	2	CTX score	TH
814	2	CTX score	TH
815	1	CTX score	TH
816	1	CTX score	TH
817	0	CTX score	TH
818	0	CTX score	TH
819	0	CTX score	TH
820	1	CTX score	TH
821	0	CTX score	TH
822	1	CTX score	TH
823	0	CTX score	TH
824	0	CTX score	TH
825	0	CTX score	TH
826	0	CTX score	TH
827	1	CTX score	STR
828	2	CTX score	STR
829	7	CTX score	STR
830	0	CTX score	STR
831	2	CTX score	STR
832	2	CTX score	STR
833	0	CTX score	STR
834	2	CTX score	STR
835	0	CTX score	STR
836	1	CTX score	STR
837	0	CTX score	STR
838	2	CTX score	STR
839	2	CTX score	STR
840	1	CTX score	STR
841	10	CTX score	STR
842	2	CTX score	STR
843	0	CTX score	STR
844	2	CTX score	STR
845	1	CTX score	STR
846	0	CTX score	STR
847	0	CTX score	STR
848	1	CTX score	STR
849	4	CTX score	STR
850	3	CTX score	STR
851	1	CTX score	STR
852	4	CTX score	STR
853	1	CTX score	STR
854	5	CTX score	STR
855	1	CTX score	STR
856	3	CTX score	STR
857	2	CTX score	STR
858	1	CTX score	STR
859	3	CTX score	STR
860	0	CTX score	STR
861	4	CTX score	STR
862	0	CTX score	STR
863	0	CTX score	STR
864	1	CTX score	STR
865	1	CTX score	STR
866	3	CTX score	STR
867	0	CTX score	STR
868	1	CTX score	STR
869	4	CTX score	STR
870	2	CTX score	STR
871	2	CTX score	STR
872	0	CTX score	STR
873	4	CTX score	STR
874	1	CTX score	STR
875	1	CTX score	STR
876	4	CTX score	STR
877	4	CTX score	STR
878	8	CTX score	STR
879	2	CTX score	STR
880	4	CTX score	STR
881	0	CTX score	STR
882	1	CTX score	STR
883	2	CTX score	STR
884	1	CTX score	STR
885	0	CTX score	STR
886	0	CTX score	STR
887	0	CTX score	STR
888	1	CTX score	STR
889	0	CTX score	STR
890	1	CTX score	STR
891	1	CTX score	STR
892	0	CTX score	STR
893	2	CTX score	STR
894	1	CTX score	STR
895	0	CTX score	STR
896	4	CTX score	STR
897	1	CTX score	STR
898	1	CTX score	STR
899	0	CTX score	STR
900	1	CTX score	STR
901	0	CTX score	STR
902	0	CTX score	STR
903	0	CTX score	STR
904	1	CTX score	STR
905	1	CTX score	STR
906	1	CTX score	STR
907	0	CTX score	STR
908	1	CTX score	STR
909	0	CTX score	STR
910	0	CTX score	STR
911	0	CTX score	STR
912	1	CTX score	STR
913	3	CTX score	STR
914	0	CTX score	STR
915	3	CTX score	STR
916	1	CTX score	STR
917	0	CTX score	STR
918	0	CTX score	STR
919	2	CTX score	STR
920	2	CTX score	STR
921	2	CTX score	STR
922	0	CTX score	STR
923	1	CTX score	STR
924	2	CTX score	STR
925	1	CTX score	STR
926	1	CTX score	STR
927	0	CTX score	STR
928	0	CTX score	STR
929	2	CTX score	STR
