# Supplementary material for: Spotiphy enables single-cell spatial whole transcriptomics across an entire section
Source: Nat Methods. 2025 Mar 12;22(4):724–36. doi: 10.1038/s41592-025-02622-5 (PMC11978521; doi:10.1038/s41592-025-02622-5)
Supplement: Supplementary file 7 — Statistical source data. [file 41592_2025_2622_MOESM7_ESM.xlsx]

## Sheet: Fig.4c
cellID	cell_type	subcluster	DAM score	Microglia score
ST216_10772	Microglia	HY	4.39837	2.54375
ST216_10773	Microglia	CTX&HPF	3.60879	2.70932
ST216_10774	Microglia	HY	3.75398	4.12892
ST216_10775	Microglia	STR	4.49719	3.36706
ST216_10776	Microglia	HY	4.57784	3.92369
ST216_10777	Microglia	CTX&HPF	3.39066	4.58379
ST216_10778	Microglia	FT	3.27608	3.73272
ST216_10779	Microglia	FT	2.18776	1.80583
ST216_10780	Microglia	FT	2.82697	3.52249
ST216_10781	Microglia	STR	3.4455	3.22888
ST216_10782	Microglia	STR	5.30104	2.74819
ST216_10783	Microglia	FT	4.09213	3.5452
ST216_10784	Microglia	HY	3.41124	3.59271
ST216_10785	Microglia	CTX&HPF	4.91413	3.60006
ST216_10786	Microglia	FT	2.81592	3.23975
ST216_10787	Microglia	HY	4.16704	3.2309
ST216_10788	Microglia	HY	5.0239	3.3798
ST216_10789	Microglia	HY	4.12573	2.73325
ST216_10790	Microglia	HY	3.60119	4.99664
ST216_10791	Microglia	FT	3.79914	3.54246
ST216_10792	Microglia	STR	3.95063	4.07748
ST216_10793	Microglia	HY	3.3747	1.9265
ST216_10794	Microglia	HY	1.51255	1.94848
ST216_10795	Microglia	CTX&HPF	3.93917	1.90984
ST216_10796	Microglia	FT	2.09147	2.65141
ST216_10797	Microglia	HY	3.40104	4.14547
ST216_10798	Microglia	HY	3.3923	1.84367
ST216_10799	Microglia	FT	4.5862	2.68671
ST216_10800	Microglia	HY	3.01967	3.67395
ST216_10801	Microglia	FT	2.70939	1.93913
ST216_10802	Microglia	HY	2.665	1.69953
ST216_10803	Microglia	STR	4.44654	3.95005
ST216_10804	Microglia	CTX&HPF	3.84517	4.05229
ST216_10805	Microglia	HY	2.69411	3.51513
ST216_10806	Microglia	FT	3.42122	2.6206
ST216_10807	Microglia	HY	4.72939	4.24868
ST216_10808	Microglia	CTX&HPF	3.30841	3.56669
ST216_10809	Microglia	HY	4.45658	3.34369
ST216_10810	Microglia	CTX&HPF	5.13332	4.1874
ST216_10811	Microglia	FT	4.3193	3.2929
ST216_10812	Microglia	CTX&HPF	4.05673	3.2693
ST216_10813	Microglia	STR	3.63916	2.57177
ST216_10814	Microglia	CTX&HPF	1.72013	2.70268
ST216_10815	Microglia	HY	2.20353	2.65738
ST216_10816	Microglia	HY	2.92136	3.60356
ST216_10817	Microglia	HY	1.35094	2.76678
ST216_10818	Microglia	HY	4.28486	2.71874
ST216_10819	Microglia	STR	4.45762	1.80739
ST216_10820	Microglia	FT	3.42112	2.64644
ST216_10821	Microglia	HY	4.29053	3.4839
ST216_10822	Microglia	FT	2.64151	2.82217
ST216_10823	Microglia	HY	4.56624	2.78756
ST216_10824	Microglia	STR	4.07453	3.30409
ST216_10825	Microglia	CTX&HPF	5.27385	3.84095
ST216_10826	Microglia	FT	3.35885	3.2098
ST216_10827	Microglia	FT	3.8148	2.64904
ST216_10828	Microglia	FT	3.73951	2.64949
ST216_10829	Microglia	FT	2.77188	2.82423
ST216_10830	Microglia	HY	4.04331	1.86378
ST216_10831	Microglia	FT	3.99539	3.3365
ST216_10832	Microglia	FT	3.67494	3.53902
ST216_10833	Microglia	HY	2.80405	1.73421
ST216_10834	Microglia	FT	4.09915	4.29408
ST216_10835	Microglia	STR	4.72323	3.20334
ST216_10836	Microglia	HY	2.88036	1.83169
ST216_10837	Microglia	FT	2.02129	2.54239
ST216_10838	Microglia	HY	2.03931	2.7164
ST216_10839	Microglia	HY	4.06195	3.71631
ST216_10840	Microglia	FT	3.87409	2.6358
ST216_10841	Microglia	FT	2.61493	2.38711
ST216_10842	Microglia	FT	3.52556	1.73909
ST216_10843	Microglia	STR	2.80744	1.80828
ST216_10844	Microglia	FT	3.51735	3.32914
ST216_10845	Microglia	HY	2.19665	1.88883
ST216_10846	Microglia	HY	3.02883	3.56031
ST216_10847	Microglia	CTX&HPF	2.5788	2.51479
ST216_10848	Microglia	FT	3.79117	3.07938
ST216_10849	Microglia	FT	2.84163	1.78019
ST216_10850	Microglia	STR	3.62448	4.67968
ST216_10851	Microglia	CTX&HPF	3.73062	2.84241
ST216_10852	Microglia	HY	1.46896	2.67565
ST216_10853	Microglia	STR	2.83143	2.66754
ST216_10854	Microglia	HY	2.79041	2.75554
ST216_10855	Microglia	HY	3.91415	3.69934
ST216_10856	Microglia	FT	4.24343	3.87423
ST216_10857	Microglia	HY	2.73318	2.59061
ST216_10858	Microglia	FT	4.56216	3.27381
ST216_10859	Microglia	STR	4.47741	4.07141
ST216_10860	Microglia	STR	4.9665	2.5837
ST216_10861	Microglia	HY	4.2659	2.58136
ST216_10862	Microglia	HY	2.74091	3.62428
ST216_10863	Microglia	STR	3.5213	1.80172
ST216_10864	Microglia	HY	2.66817	3.99391
ST216_10865	Microglia	CTX&HPF	3.28747	2.6046
ST216_10866	Microglia	HY	3.04461	1.79587
ST216_10867	Microglia	FT	2.124	1.98372
ST216_10868	Microglia	HY	4.03433	2.49293
ST216_10869	Microglia	CTX&HPF	2.06067	3.23873
ST216_10870	Microglia	FT	2.80506	2.56498
ST216_10871	Microglia	HY	3.70209	4.15119
ST216_10872	Microglia	HY	3.89572	2.67009
ST216_10873	Microglia	STR	4.01953	3.16406
ST216_10874	Microglia	HY	3.532	3.38217
ST216_10875	Microglia	FT	4.76119	2.85518
ST216_10876	Microglia	FT	3.02034	3.52377
ST216_10877	Microglia	HY	1.85301	2.59449
ST216_10878	Microglia	HY	2.09339	3.57439
ST216_10879	Microglia	HY	3.11668	1.93682
ST216_10880	Microglia	HY	3.22828	1.84967
ST216_10881	Microglia	FT	2.93244	2.70006
ST216_10882	Microglia	FT	3.87459	4.23893
ST216_10883	Microglia	HY	3.96512	3.48964
ST216_10884	Microglia	FT	3.42882	1.80897
ST216_10885	Microglia	TH	4.25805	2.66184
ST216_10886	Microglia	STR	4.48716	3.87494
ST216_10887	Microglia	CTX&HPF	2.70946	3.3278
ST216_10888	Microglia	HY	2.72901	2.48335
ST216_10889	Microglia	HY	2.60106	3.24729
ST216_10890	Microglia	HY	3.4865	3.36963
ST216_10891	Microglia	STR	2.82723	4.32341
ST216_10892	Microglia	FT	2.05922	2.5862
ST216_10893	Microglia	HY	4.15093	1.94837
ST216_10894	Microglia	HY	2.80517	1.89277
ST216_10895	Microglia	HY	3.35503	2.53688
ST216_10896	Microglia	HY	3.67477	3.58579
ST216_10897	Microglia	STR	4.16872	3.48679
ST216_10898	Microglia	TH	4.19134	2.55404
ST216_10899	Microglia	FT	2.83707	3.52005
ST216_10900	Microglia	HY	3.51136	3.54383
ST216_10901	Microglia	STR	4.43588	3.40105
ST216_10902	Microglia	FT	4.9218	3.13538
ST216_10903	Microglia	STR	3.96807	1.90123
ST216_10904	Microglia	FT	2.82237	3.41417
ST216_10905	Microglia	FT	2.1331	2.71441
ST216_10906	Microglia	FT	2.73693	2.55468
ST216_10907	Microglia	STR	4.07508	3.96687
ST216_10908	Microglia	HY	2.85146	3.59616
ST216_10909	Microglia	FT	2.84422	2.69254
ST216_10910	Microglia	HY	4.64106	3.45899
ST216_10911	Microglia	STR	4.00325	2.43685
ST216_10912	Microglia	CTX&HPF	4.1513	2.66052
ST216_10913	Microglia	HY	3.14092	3.49597
ST216_10914	Microglia	HY	3.32046	4.38766
ST216_10915	Microglia	HY	4.03573	2.63162
ST216_10916	Microglia	FT	3.01355	3.44664
ST216_10917	Microglia	FT	3.4396	2.66811
ST216_10918	Microglia	FT	2.87007	3.59509
ST216_10919	Microglia	HY	2.79855	1.87494
ST216_10920	Microglia	HY	1.82126	2.66676
ST216_10921	Microglia	HY	2.30902	2.53366
ST216_10922	Microglia	STR	3.17547	2.58144
ST216_10923	Microglia	HY	2.79831	3.43484
ST216_10924	Microglia	HY	2.57027	2.75328
ST216_10925	Microglia	HY	3.24453	1.96293
ST216_10926	Microglia	FT	4.27065	3.1555
ST216_10927	Microglia	FT	3.58735	2.44777
ST216_10928	Microglia	FT	2.54557	3.44698
ST216_10929	Microglia	STR	3.26978	3.35253
ST216_10930	Microglia	FT	4.17552	3.40289
ST216_10931	Microglia	FT	2.89005	5.19969
ST216_10932	Microglia	STR	4.22536	3.35894
ST216_10933	Microglia	STR	4.22536	3.35894
ST216_10934	Microglia	FT	3.62678	1.69357
ST216_10935	Microglia	HY	3.42346	4.10121
ST216_10936	Microglia	HY	3.1094	2.52215
ST216_10937	Microglia	CTX&HPF	4.14669	2.55315
ST216_10938	Microglia	STR	2.91888	2.78646
ST216_10939	Microglia	FT	2.34862	1.63084
ST216_10940	Microglia	STR	2.80977	3.35661
ST216_10941	Microglia	CTX&HPF	4.85891	3.19274
ST216_10942	Microglia	FT	3.4566	1.80178
ST216_10943	Microglia	STR	4.67718	3.50702
ST216_10944	Microglia	HY	3.31637	3.43087
ST216_10945	Microglia	HY	2.88208	4.24817
ST216_10946	Microglia	HY	2.8766	1.91426
ST216_10947	Microglia	FT	2.64684	1.67739
ST216_10948	Microglia	HY	3.60151	4.37049
ST216_10949	Microglia	HY	4.17324	3.58017
ST216_10950	Microglia	HY	3.56512	3.46421
ST216_10951	Microglia	CTX&HPF	3.89098	3.33325
ST216_10952	Microglia	CTX&HPF	3.58454	2.42729
ST216_10953	Microglia	CTX&HPF	3.9454	3.20356
ST216_10954	Microglia	HY	2.49687	1.85041
ST216_10955	Microglia	FT	3.56827	1.93558
ST216_10956	Microglia	STR	4.29856	2.3809
ST216_10957	Microglia	FT	3.63451	3.41982
ST216_10958	Microglia	CTX&HPF	1.98989	2.68502
ST216_10959	Microglia	STR	3.31057	2.68652
ST216_10960	Microglia	HY	4.50388	1.88776
ST216_10961	Microglia	FT	4.7186	1.96789
ST216_10962	Microglia	HY	3.40726	1.8937
ST216_10963	Microglia	HY	3.87115	2.70408
ST216_10964	Microglia	FT	3.05487	1.8717
ST216_10965	Microglia	HY	2.83088	2.75218
ST216_10966	Microglia	HY	1.4559	1.94075
ST216_10967	Microglia	FT	2.00882	5.25143
ST216_10968	Microglia	HY	2.00882	5.25143
ST216_10969	Microglia	CTX&HPF	2.04438	3.02451
ST216_10970	Microglia	STR	3.32639	2.7013
ST216_10971	Microglia	CTX&HPF	3.63561	2.56154
ST216_10972	Microglia	STR	3.17539	2.65994
ST216_10973	Microglia	CTX&HPF	2.79075	3.23444
ST216_10974	Microglia	STR	4.32094	2.71655
ST216_10975	Microglia	HY	3.75384	3.64918
ST216_10976	Microglia	HY	1.87807	4.43938
ST216_10977	Microglia	FT	2.93703	1.67043
ST216_10978	Microglia	FT	4.43064	4.79823
ST216_10979	Microglia	HY	2.53615	1.8616
ST216_10980	Microglia	FT	1.43993	2.87063
ST216_10981	Microglia	HY	3.44524	2.49248
ST216_10982	Microglia	STR	5.16261	3.22029
ST216_10983	Microglia	CTX&HPF	4.15178	1.88215
ST216_10984	Microglia	CTX&HPF	3.53223	3.88351
ST216_10985	Microglia	HY	4.71794	3.80113
ST216_10986	Microglia	TH	4.47315	2.68528
ST216_10987	Microglia	FT	4.35708	4.07271
ST216_10988	Microglia	HY	1.31468	2.6647
ST216_10989	Microglia	HY	4.44207	3.58248
ST216_10990	Microglia	CTX&HPF	3.61796	4.09993
ST216_10991	Microglia	STR	4.93699	4.19578
ST216_10992	Microglia	STR	4.02684	3.18481
ST216_10993	Microglia	STR	1.94672	1.77853
ST216_10994	Microglia	FT	4.40261	1.8962
ST216_10995	Microglia	STR	2.80245	2.4638
ST216_10996	Microglia	CTX&HPF	3.61957	2.63164
ST216_10997	Microglia	HY	2.82035	3.34438
ST216_10998	Microglia	CTX&HPF	4.16145	2.64675
ST216_10999	Microglia	CTX&HPF	4.46816	4.16884
ST216_11000	Microglia	HY	3.90397	3.3645
ST216_11001	Microglia	HY	4.20916	2.76614
ST216_11002	Microglia	HY	3.83405	3.43275
ST216_11003	Microglia	STR	3.6316	3.96131
ST216_11004	Microglia	TH	4.78259	2.68529
ST216_11005	Microglia	STR	2.06676	3.63973
ST216_11006	Microglia	TH	3.59138	3.3493
ST216_11007	Microglia	FT	1.49499	0.947558
ST216_11008	Microglia	CTX&HPF	3.96028	2.53714
ST216_11009	Microglia	FT	5.70619	1.94348
ST216_11010	Microglia	TH	3.8323	2.81815
ST216_11011	Microglia	FT	4.69835	5.04507
ST216_11012	Microglia	FT	3.91543	3.49858
ST216_11013	Microglia	STR	3.89362	4.27833
ST216_11014	Microglia	HY	3.99883	2.61658
ST216_11015	Microglia	CTX&HPF	2.05807	4.15319
ST216_11016	Microglia	HY	2.94103	1.89192
ST216_11017	Microglia	HY	3.77781	3.537
ST216_11018	Microglia	FT	2.8382	3.45049
ST216_11019	Microglia	STR	3.41977	3.40353
ST216_11020	Microglia	FT	3.50774	3.37193
ST216_11021	Microglia	FT	3.88597	2.69937
ST216_11022	Microglia	CTX&HPF	3.58298	3.36882
ST216_11023	Microglia	FT	3.02881	2.47517
ST216_11024	Microglia	HY	2.6301	3.45921
ST216_11025	Microglia	HY	3.32368	3.50008
ST216_11026	Microglia	CTX&HPF	3.58344	2.82371
ST216_11027	Microglia	FT	3.49211	3.5935
ST216_11028	Microglia	FT	2.57936	3.53452
ST216_11029	Microglia	CTX&HPF	4.19079	2.70733
ST221_8770	Microglia	CTX&HPF	6.20796	3.20847
ST221_8771	Microglia	FT	6.16769	3.20251
ST221_8772	Microglia	CTX&HPF	4.84325	4.01545
ST221_8773	Microglia	FT	5.79819	3.71315
ST221_8774	Microglia	STR	5.36073	2.68918
ST221_8775	Microglia	CTX&HPF	6.00571	3.40415
ST221_8776	Microglia	TH	5.29718	2.4125
ST221_8777	Microglia	STR	4.23198	2.40644
ST221_8778	Microglia	TH	6.62052	3.07385
ST221_8779	Microglia	FT	6.62087	3.37857
ST221_8780	Microglia	FT	5.94943	3.46244
ST221_8781	Microglia	CTX&HPF	4.14963	0.919242
ST221_8782	Microglia	TH	5.55441	1.86856
ST221_8783	Microglia	FT	4.50996	3.809
ST221_8784	Microglia	FT	5.71279	3.13966
ST221_8785	Microglia	CTX&HPF	5.96976	4.44305
ST221_8786	Microglia	FT	4.76788	2.76055
ST221_8787	Microglia	CTX&HPF	6.55413	3.90546
ST221_8788	Microglia	FT	5.54708	3.69578
ST221_8789	Microglia	STR	5.19939	3.51652
ST221_8790	Microglia	HY	5.23504	3.19686
ST221_8791	Microglia	HY	5.98065	3.31414
ST221_8792	Microglia	HY	4.3305	4.01102
ST221_8793	Microglia	TH	6.32844	3.8386
ST221_8794	Microglia	FT	4.05867	4.29007
ST221_8795	Microglia	CTX&HPF	6.83237	4.02488
ST221_8796	Microglia	HY	3.9117	1.88015
ST221_8797	Microglia	STR	5.44269	4.31141
ST221_8798	Microglia	TH	7.12785	3.25094
ST221_8799	Microglia	TH	7.12785	3.25094
ST221_8800	Microglia	CTX&HPF	6.00905	2.4257
ST221_8801	Microglia	CTX&HPF	5.76675	3.33779
ST221_8802	Microglia	CTX&HPF	5.76675	3.33779
ST221_8803	Microglia	TH	5.1901	3.34279
ST221_8804	Microglia	TH	6.8628	4.06208
ST221_8805	Microglia	TH	6.8628	4.06208
ST221_8806	Microglia	HY	4.54985	1.87297
ST221_8807	Microglia	CTX&HPF	5.34008	3.48688
ST221_8808	Microglia	FT	5.82361	3.59378
ST221_8809	Microglia	HY	5.16972	2.40004
ST221_8810	Microglia	HY	4.09059	3.66304
ST221_8811	Microglia	HY	3.43208	2.60432
ST221_8812	Microglia	CTX&HPF	5.31553	3.17183
ST221_8813	Microglia	STR	5.06451	2.50121
ST221_8814	Microglia	HY	5.53511	2.47563
ST221_8815	Microglia	CTX&HPF	3.77985	1.80002
ST221_8816	Microglia	HY	2.70792	3.12816
ST221_8817	Microglia	HY	3.66603	3.16167
ST221_8818	Microglia	STR	5.28177	4.3801
ST221_8819	Microglia	HY	6.02609	4.16115
ST221_8820	Microglia	FT	6.33519	1.63959
ST221_8821	Microglia	HY	5.10192	2.49327
ST221_8822	Microglia	TH	6.57778	3.19094
ST221_8823	Microglia	HY	5.66073	2.41294
ST221_8824	Microglia	CTX&HPF	4.56465	3.09369
ST221_8825	Microglia	HY	4.74187	2.47464
ST221_8826	Microglia	TH	5.0085	3.76246
ST221_8827	Microglia	CTX&HPF	7.00113	4.04759
ST221_8828	Microglia	CTX&HPF	7.00113	4.04759
ST221_8829	Microglia	CTX&HPF	7.00113	4.04759
ST221_8830	Microglia	CTX&HPF	6.1427	3.86704
ST221_8831	Microglia	TH	5.50804	2.50691
ST221_8832	Microglia	HY	5.34608	3.22079
ST221_8833	Microglia	FT	4.96987	4.84309
ST221_8834	Microglia	TH	6.2688	3.12358
ST221_8835	Microglia	HY	3.5501	1.91653
ST221_8836	Microglia	HY	3.76158	4.24467
ST221_8837	Microglia	HY	5.2898	3.24328
ST221_8838	Microglia	TH	5.53881	3.88353
ST221_8839	Microglia	HY	5.32463	3.19837
ST221_8840	Microglia	FT	5.56587	1.8675
ST221_8841	Microglia	FT	4.64715	2.52609
ST221_8842	Microglia	STR	3.62852	3.31066
ST221_8843	Microglia	HY	2.53457	2.50953
ST221_8844	Microglia	HY	4.69435	2.67394
ST221_8845	Microglia	FT	5.51253	3.83269
ST221_8846	Microglia	TH	5.64419	3.51344
ST221_8847	Microglia	FT	3.07707	4.10198
ST221_8848	Microglia	TH	5.95454	1.86008
ST221_8849	Microglia	TH	5.8419	2.55534
ST221_8850	Microglia	HY	4.55499	3.48223
ST221_8851	Microglia	TH	6.10661	3.53279
ST221_8852	Microglia	TH	6.10661	3.53279
ST221_8853	Microglia	HY	5.14369	3.69396
ST221_8854	Microglia	TH	6.40314	4.00312
ST221_8855	Microglia	STR	4.47871	1.87246
ST221_8856	Microglia	HY	4.28007	2.77186
ST221_8857	Microglia	FT	6.68827	4.56831
ST221_8858	Microglia	HY	4.07048	2.32087
ST221_8859	Microglia	CTX&HPF	3.96236	2.03339
ST221_8860	Microglia	HY	5.27951	3.17763
ST221_8861	Microglia	FT	5.25381	3.07744
ST221_8862	Microglia	HY	5.95288	3.88172
ST221_8863	Microglia	HY	4.745	2.60862
ST221_8864	Microglia	CTX&HPF	5.45733	2.55018
ST221_8865	Microglia	FT	1.66614	1.03059
ST221_8866	Microglia	CTX&HPF	5.72171	4.64557
ST221_8867	Microglia	CTX&HPF	6.36513	2.61938
ST221_8868	Microglia	TH	5.47229	2.49925
ST221_8869	Microglia	HY	5.07338	3.2062
ST221_8870	Microglia	TH	5.62981	2.64454
ST221_8871	Microglia	HY	4.18564	3.20107
ST221_8872	Microglia	CTX&HPF	4.88771	1.90354
ST221_8873	Microglia	CTX&HPF	5.68736	3.32027
ST221_8874	Microglia	HY	5.38224	2.61075
ST221_8875	Microglia	FT	0	0
ST221_8876	Microglia	FT	4.59327	2.73752
ST221_8877	Microglia	FT	5.19383	3.99785
ST221_8878	Microglia	CTX&HPF	5.2746	3.21078
ST221_8879	Microglia	TH	4.81734	3.17015
ST221_8880	Microglia	CTX&HPF	6.02111	3.09559
ST221_8881	Microglia	FT	4.0775	3.97378
ST221_8882	Microglia	HY	4.37781	2.76381
ST221_8883	Microglia	CTX&HPF	6.41112	3.88628
ST221_8884	Microglia	HY	2.66984	2.45476
ST221_8885	Microglia	FT	6.37703	2.37373
ST221_8886	Microglia	CTX&HPF	6.3474	0.951756
ST221_8887	Microglia	FT	5.20895	3.6316
ST221_8888	Microglia	FT	4.86087	3.57803
ST221_8889	Microglia	TH	3.83403	1.83653
ST221_8890	Microglia	FT	5.34382	3.26162
ST221_8891	Microglia	HY	4.48142	3.31947
ST221_8892	Microglia	CTX&HPF	6.36472	2.70944
ST221_8893	Microglia	HY	4.46389	2.71996
ST221_8894	Microglia	FT	5.52004	3.75937
ST221_8895	Microglia	FT	1.75135	2.88467
ST221_8896	Microglia	HY	5.08987	3.74532
ST221_8897	Microglia	CTX&HPF	5.33473	2.64793
ST221_8898	Microglia	TH	6.06923	4.45397
ST221_8899	Microglia	CTX&HPF	5.56764	2.53465
ST221_8900	Microglia	HY	4.25947	3.15792
ST221_8901	Microglia	TH	6.11054	1.86435
ST221_8902	Microglia	CTX&HPF	4.63198	3.51555
ST221_8903	Microglia	FT	2.9847	2.84511
ST221_8904	Microglia	CTX&HPF	4.97003	2.362
ST221_8905	Microglia	TH	5.8438	2.61887
ST221_8906	Microglia	HY	3.79308	3.73853
ST221_8907	Microglia	HY	3.94475	2.62151
ST221_8908	Microglia	FT	5.61767	1.75999
ST221_8909	Microglia	CTX&HPF	6.32428	3.87249
ST221_8910	Microglia	HY	3.16615	2.43561
ST221_8911	Microglia	HY	4.33268	2.48515
ST221_8912	Microglia	HY	5.04497	2.471
ST221_8913	Microglia	CTX&HPF	2.24719	2.61455
ST221_8914	Microglia	CTX&HPF	6.81509	2.33737
ST221_8915	Microglia	CTX&HPF	5.19831	2.48392
ST221_8916	Microglia	HY	6.04764	3.25845
ST221_8917	Microglia	FT	4.50667	1.90785
ST221_8918	Microglia	HY	5.3581	3.99565
ST221_8919	Microglia	CTX&HPF	3.22368	3.58898
ST221_8920	Microglia	HY	4.94692	2.49434
ST221_8921	Microglia	TH	4.43427	3.64821
ST221_8922	Microglia	TH	6.14579	2.58848
ST221_8923	Microglia	TH	6.14579	2.58848
ST221_8924	Microglia	CTX&HPF	6.78515	4.91793
ST221_8925	Microglia	FT	4.61883	3.46297
ST221_8926	Microglia	TH	5.40996	2.9946
ST221_8927	Microglia	HY	4.54578	1.91251
ST221_8928	Microglia	HY	4.4665	3.65693
ST221_8929	Microglia	TH	5.46274	2.42887
ST221_8930	Microglia	CTX&HPF	5.96007	4.11541
ST221_8931	Microglia	HY	5.14936	3.53703
ST221_8932	Microglia	HY	5.1543	3.71956
ST221_8933	Microglia	FT	4.38081	2.66036
ST221_8934	Microglia	FT	4.60824	3.34509
ST221_8935	Microglia	STR	4.12336	2.70347
ST221_8936	Microglia	STR	4.77179	3.94756
ST221_8937	Microglia	HY	4.45646	3.1333
ST221_8938	Microglia	TH	5.4391	2.6651
ST221_8939	Microglia	CTX&HPF	4.96081	2.71975
ST221_8940	Microglia	TH	6.15241	3.94219
ST221_8941	Microglia	TH	6.15241	3.94219
ST221_8942	Microglia	HY	5.5539	1.95684
ST221_8943	Microglia	HY	5.0676	1.86794
ST221_8944	Microglia	TH	5.93923	3.20721
ST221_8945	Microglia	CTX&HPF	4.23561	2.7549
ST221_8946	Microglia	CTX&HPF	2.74261	1.9475
ST221_8947	Microglia	TH	4.83072	2.52921
ST221_8948	Microglia	TH	5.78373	1.92721
ST221_8949	Microglia	TH	4.15836	2.7446
ST221_8950	Microglia	TH	3.13802	1.87092
ST221_8951	Microglia	FT	4.9491	2.56982
ST221_8952	Microglia	TH	6.1001	4.65033
ST221_8953	Microglia	HY	5.1128	2.67875
ST221_8954	Microglia	FT	5.1617	3.7394
ST221_8955	Microglia	HY	5.48834	2.64787
ST221_8956	Microglia	HY	5.50131	3.50698
ST221_8957	Microglia	STR	4.95929	4.22508
ST221_8958	Microglia	HY	5.27691	2.74642
ST221_8959	Microglia	HY	4.19175	3.16334
ST221_8960	Microglia	HY	3.75029	2.55539
ST221_8961	Microglia	TH	6.32468	3.37489
ST221_8962	Microglia	STR	4.22509	3.91296
ST221_8963	Microglia	FT	6.0266	3.63581
ST221_8964	Microglia	HY	6.28576	4.38385
ST221_8965	Microglia	FT	5.1319	1.8491
ST221_8966	Microglia	FT	4.19433	4.49176
ST221_8967	Microglia	HY	5.26268	3.06477
ST221_8968	Microglia	STR	4.4547	3.76937
ST221_8969	Microglia	TH	5.82183	3.93223
ST221_8970	Microglia	HY	4.33468	1.85809
ST221_8971	Microglia	TH	5.85886	3.81033
ST221_8972	Microglia	CTX&HPF	6.14071	2.54782
ST221_8973	Microglia	HY	5.13369	4.30253
ST221_8974	Microglia	STR	6.4206	3.31033
ST221_8975	Microglia	CTX&HPF	5.25196	4.01083
ST221_8976	Microglia	CTX&HPF	6.35158	3.10446
ST221_8977	Microglia	FT	3.05192	0.983553
ST221_8978	Microglia	CTX&HPF	5.94274	3.13519
ST221_8979	Microglia	CTX&HPF	5.80241	2.64275
ST221_8980	Microglia	TH	4.58709	1.93161
ST221_8981	Microglia	CTX&HPF	6.33749	1.79845
ST221_8982	Microglia	STR	4.88424	2.68758
ST221_8983	Microglia	TH	4.78273	1.88725
ST221_8984	Microglia	HY	5.57153	3.1196
ST221_8985	Microglia	TH	6.28344	2.6883
ST221_8986	Microglia	STR	4.5414	3.73567
ST221_8987	Microglia	TH	4.39691	3.15061
ST221_8988	Microglia	FT	4.77855	1.82987
ST221_8989	Microglia	TH	6.82691	4.33386
ST221_8990	Microglia	TH	6.82691	4.33386
ST221_8991	Microglia	CTX&HPF	4.95739	2.63357
ST221_8992	Microglia	CTX&HPF	3.56355	1.71857
ST221_8993	Microglia	STR	4.71656	4.0671
ST221_8994	Microglia	HY	5.10201	3.72051
ST221_8995	Microglia	FT	5.54681	2.48694
ST221_8996	Microglia	TH	5.58238	3.9615
ST221_8997	Microglia	HY	5.9183	3.19585
ST221_8998	Microglia	TH	4.73346	2.78956
ST221_8999	Microglia	CTX&HPF	6.62779	3.45395
ST221_9000	Microglia	HY	4.46414	2.54567
ST221_9001	Microglia	TH	6.10904	3.16174
ST221_9002	Microglia	FT	5.42359	3.87211
ST221_9003	Microglia	FT	5.45441	3.10566
ST221_9004	Microglia	FT	5.45441	3.10566
ST221_9005	Microglia	HY	4.5456	2.68892
ST221_9006	Microglia	FT	6.38999	4.37788
ST221_9007	Microglia	FT	4.82148	3.16949
ST221_9008	Microglia	HY	4.27602	2.47165
ST221_9009	Microglia	HY	4.39996	3.21695
ST221_9010	Microglia	CTX&HPF	6.57311	4.9628
ST221_9011	Microglia	CTX&HPF	6.06532	3.64129
ST221_9012	Microglia	TH	4.57687	1.92266
ST221_9013	Microglia	HY	5.3269	3.26426
ST221_9014	Microglia	HY	3.35127	2.62258
ST221_9015	Microglia	STR	5.4887	3.40046
ST221_9016	Microglia	CTX&HPF	6.22845	3.17886
ST221_9017	Microglia	STR	4.30726	3.8769
ST221_9018	Microglia	FT	5.59954	3.8231
ST221_9019	Microglia	TH	3.80666	3.15722
ST221_9020	Microglia	HY	4.8036	3.46381
ST221_9021	Microglia	CTX&HPF	5.88137	3.10237
ST221_9022	Microglia	CTX&HPF	3.45942	1.91983
ST221_9023	Microglia	CTX&HPF	4.39953	2.74453
ST221_9024	Microglia	HY	4.7257	3.83955
ST221_9025	Microglia	FT	5.05438	3.72097
ST221_9026	Microglia	FT	5.32861	2.33794
ST221_9027	Microglia	HY	6.03557	3.80755
ST221_9028	Microglia	STR	5.10162	3.42747
ST221_9029	Microglia	FT	6.09942	4.24612
ST221_9030	Microglia	STR	3.82387	3.74659
ST221_9031	Microglia	CTX&HPF	5.86675	2.67329
ST221_9032	Microglia	CTX&HPF	3.98567	1.86578
ST221_9033	Microglia	FT	4.83105	4.22364
ST221_9034	Microglia	FT	6.74296	5.54782
ST221_9035	Microglia	TH	4.55804	3.31084
ST221_9036	Microglia	CTX&HPF	6.48837	3.92739
ST221_9037	Microglia	CTX&HPF	5.25954	1.77548
ST221_9038	Microglia	CTX&HPF	5.87329	4.46785
ST221_9039	Microglia	CTX&HPF	5.94209	3.24186
ST221_9040	Microglia	HY	4.34698	3.18069
ST221_9041	Microglia	CTX&HPF	3.93005	2.76094
ST221_9042	Microglia	CTX&HPF	5.53909	2.92836
ST221_9043	Microglia	HY	4.8468	2.57579
ST221_9044	Microglia	TH	5.9858	3.12218
ST221_9045	Microglia	CTX&HPF	5.82611	1.81479
ST221_9046	Microglia	CTX&HPF	5.8231	2.62243
ST221_9047	Microglia	HY	5.01568	1.87147
ST221_9048	Microglia	FT	5.48674	1.88027
ST221_9049	Microglia	TH	6.58301	3.88964
ST221_9050	Microglia	TH	6.58301	3.88964
ST221_9051	Microglia	TH	6.58301	3.88964
ST221_9052	Microglia	HY	4.26789	3.39572
ST221_9053	Microglia	HY	4.3043	2.81007
ST221_9054	Microglia	HY	4.60392	2.38116
ST221_9055	Microglia	CTX&HPF	4.15934	1.84568
ST221_9056	Microglia	TH	5.36941	2.55594
ST221_9057	Microglia	TH	5.41558	3.4771
ST221_9058	Microglia	CTX&HPF	5.96957	3.76416
ST221_9059	Microglia	HY	5.23638	2.63859
ST221_9060	Microglia	TH	4.86251	2.6284
ST221_9061	Microglia	TH	5.87309	2.64449
ST221_9062	Microglia	STR	6.32221	4.41802
ST221_9063	Microglia	CTX&HPF	4.78369	2.72912
ST221_9064	Microglia	TH	5.02929	1.93784
ST221_9065	Microglia	FT	4.92909	4.19696
ST221_9066	Microglia	CTX&HPF	5.27918	3.36837
ST221_9067	Microglia	HY	4.61622	2.69422
ST221_9068	Microglia	CTX&HPF	2.30673	1.68055
ST221_9069	Microglia	TH	5.34006	3.75487
ST221_9070	Microglia	CTX&HPF	6.15761	4.44291
ST221_9071	Microglia	CTX&HPF	6.20816	3.30366
ST221_9072	Microglia	HY	4.5254	2.72205
ST221_9073	Microglia	TH	5.7355	3.21602
ST221_9074	Microglia	CTX&HPF	5.31008	2.57063
ST221_9075	Microglia	HY	6.02937	4.07827
ST221_9076	Microglia	HY	4.96194	2.7618
ST221_9077	Microglia	TH	4.493	2.66171
ST221_9078	Microglia	CTX&HPF	5.82356	3.39426
ST221_9079	Microglia	CTX&HPF	6.18533	1.75639
ST221_9080	Microglia	CTX&HPF	4.62211	3.41136
ST221_9081	Microglia	HY	3.25416	4.10859
ST221_9082	Microglia	TH	6.85456	3.47081
ST221_9083	Microglia	TH	6.85456	3.47081
ST221_9084	Microglia	CTX&HPF	6.34406	3.12052
ST221_9085	Microglia	HY	4.28353	3.98179
ST221_9086	Microglia	CTX&HPF	5.51181	2.70618
ST221_9087	Microglia	CTX&HPF	6.14335	3.52582
ST221_9088	Microglia	HY	5.40398	3.45732
ST221_9089	Microglia	TH	6.23711	3.72038
ST221_9090	Microglia	FT	4.65581	4.21162
ST221_9091	Microglia	TH	5.17559	3.86214
ST221_9092	Microglia	CTX&HPF	6.66084	3.82745
ST221_9093	Microglia	TH	6.62244	4.03416
ST221_9094	Microglia	HY	5.11992	3.10709
ST221_9095	Microglia	TH	5.05563	3.04138
ST221_9096	Microglia	TH	6.30462	2.50742
ST221_9097	Microglia	HY	6.01886	3.72984
ST221_9098	Microglia	CTX&HPF	6.33794	3.83888
ST221_9099	Microglia	CTX&HPF	4.62601	2.57336
ST221_9100	Microglia	FT	4.8798	1.89529
ST221_9101	Microglia	FT	4.84058	2.65907
ST221_9102	Microglia	FT	5.11804	1.86189
ST221_9103	Microglia	HY	3.64958	3.25054
ST221_9104	Microglia	TH	5.46293	2.6183
ST221_9105	Microglia	TH	4.33274	1.74794
ST221_9106	Microglia	FT	5.81324	2.46967
ST221_9107	Microglia	CTX&HPF	4.96863	3.30058
ST221_9108	Microglia	FT	3.98255	4.11187
ST221_9109	Microglia	FT	1.72706	3.06932
ST221_9110	Microglia	HY	3.24579	1.80491
ST221_9111	Microglia	HY	3.77493	3.84852
ST221_9112	Microglia	HY	4.66436	2.01163
ST221_9113	Microglia	FT	3.30584	1.85671
ST221_9114	Microglia	CTX&HPF	5.56574	3.45244
ST221_9115	Microglia	CTX&HPF	6.04666	2.55018
ST221_9116	Microglia	STR	3.81792	4.57686
ST221_9117	Microglia	CTX&HPF	5.00241	3.84509
ST221_9118	Microglia	TH	5.29458	2.71047
ST221_9119	Microglia	HY	3.46969	2.5735
ST221_9120	Microglia	CTX&HPF	6.07558	3.49589
ST221_9121	Microglia	HY	5.17777	3.18456
ST221_9122	Microglia	FT	6.33189	4.35471
ST221_9123	Microglia	HY	4.66703	4.59713
ST221_9124	Microglia	CTX&HPF	6.33812	4.17846
ST221_9125	Microglia	TH	6.18043	3.24132
ST221_9126	Microglia	TH	6.18043	3.24132
ST221_9127	Microglia	FT	5.32662	4.34708
ST221_9128	Microglia	TH	6.58214	4.59326
ST221_9129	Microglia	TH	6.58214	4.59326
ST221_9130	Microglia	TH	5.43834	3.33649
ST221_9131	Microglia	TH	5.62013	2.40435
ST221_9132	Microglia	HY	5.38547	3.66092
ST221_9133	Microglia	CTX&HPF	5.0726	1.85514
ST221_9134	Microglia	CTX&HPF	4.12893	2.42659
ST221_9135	Microglia	TH	5.75025	2.5316
ST221_9136	Microglia	CTX&HPF	5.89702	3.69297
ST221_9137	Microglia	TH	4.97338	2.60442
ST221_9138	Microglia	TH	4.90098	2.56232
ST221_9139	Microglia	TH	4.50578	3.31228
ST221_9140	Microglia	FT	5.45689	3.99009
ST221_9141	Microglia	FT	5.22199	5.30914
ST221_9142	Microglia	HY	5.47799	3.46111
ST221_9143	Microglia	FT	5.96152	2.58937
ST221_9144	Microglia	FT	4.1557	2.58168
ST221_9145	Microglia	CTX&HPF	6.1044	3.87562
ST221_9146	Microglia	CTX&HPF	6.48298	4.41147
ST221_9147	Microglia	HY	5.63759	3.72502
ST221_9148	Microglia	STR	5.43453	2.44342
ST221_9149	Microglia	HY	4.40049	3.87813
ST221_9150	Microglia	HY	4.48278	1.85717
ST221_9151	Microglia	FT	4.9125	1.82016
ST221_9152	Microglia	FT	5.9312	3.40388
ST221_9153	Microglia	FT	5.0791	4.65101
ST221_9154	Microglia	CTX&HPF	4.89479	3.14199
ST221_9155	Microglia	HY	4.79132	3.63311
ST221_9156	Microglia	TH	5.43316	3.06291
ST221_9157	Microglia	CTX&HPF	3.26102	2.43774
ST221_9158	Microglia	HY	4.12013	4.11192
ST221_9159	Microglia	FT	5.07195	2.55805
ST221_9160	Microglia	HY	4.39325	3.49828
ST221_9161	Microglia	TH	5.98661	3.05149
ST221_9162	Microglia	CTX&HPF	5.65917	1.80742
ST221_9163	Microglia	CTX&HPF	5.39619	3.07511
ST221_9164	Microglia	TH	6.1971	3.96928
ST221_9165	Microglia	CTX&HPF	6.09631	3.86919
ST221_9166	Microglia	FT	5.15591	3.85301
ST221_9167	Microglia	TH	6.60617	3.08357
ST221_9168	Microglia	FT	5.52737	4.18054
ST221_9169	Microglia	HY	4.92317	3.75434
ST221_9170	Microglia	CTX&HPF	6.40191	3.48769
ST221_9171	Microglia	TH	4.744	3.87286
ST221_9172	Microglia	CTX&HPF	6.19342	3.58865
ST221_9173	Microglia	HY	5.06115	3.94015
ST221_9174	Microglia	FT	3.43071	4.09243
ST221_9175	Microglia	HY	5.3305	3.3931
ST221_9176	Microglia	FT	5.90178	1.76048
ST221_9177	Microglia	TH	4.49262	1.8233
ST221_9178	Microglia	HY	3.85636	2.62368
ST221_9179	Microglia	CTX&HPF	6.22034	1.72897
ST221_9180	Microglia	FT	4.91291	3.59825
ST221_9181	Microglia	HY	5.88437	3.39299
ST221_9182	Microglia	TH	5.45392	4.19026
ST221_9183	Microglia	CTX&HPF	6.27244	3.78194
ST221_9184	Microglia	TH	3.78239	1.87721
ST221_9185	Microglia	CTX&HPF	5.23208	2.59267
ST221_9186	Microglia	HY	4.52723	2.55165
ST221_9187	Microglia	TH	5.645	2.64515
ST221_9188	Microglia	CTX&HPF	4.77922	1.00534
ST221_9189	Microglia	CTX&HPF	6.15582	3.8001
ST221_9190	Microglia	STR	4.42837	3.24384
ST221_9191	Microglia	STR	4.83698	3.80695
ST221_9192	Microglia	FT	6.2911	1.97381
ST221_9193	Microglia	FT	6.2911	1.97381
ST221_9194	Microglia	HY	6.09137	2.55527
ST221_9195	Microglia	STR	4.51583	3.91893
ST221_9196	Microglia	TH	5.86563	4.67523
ST221_9197	Microglia	TH	3.76115	1.90052
ST221_9198	Microglia	FT	3.37984	2.43064
ST221_9199	Microglia	FT	5.33789	2.63993
ST221_9200	Microglia	FT	6.55513	2.82839
ST221_9201	Microglia	FT	6.55513	2.82839
ST221_9202	Microglia	CTX&HPF	6.5887	4.07887
ST221_9203	Microglia	HY	5.34872	1.98764
ST221_9204	Microglia	FT	6.6569	3.84312
ST221_9205	Microglia	FT	4.40724	3.12121
ST221_9206	Microglia	FT	4.53482	2.77289
ST221_9207	Microglia	STR	4.48009	3.76491
ST221_9208	Microglia	HY	5.03612	1.78289
ST221_9209	Microglia	CTX&HPF	6.263	3.97069
ST221_9210	Microglia	TH	3.83005	2.50549
ST221_9211	Microglia	HY	6.2447	3.20364
ST221_9212	Microglia	TH	6.22975	3.94633
ST221_9213	Microglia	HY	5.83866	3.59041
ST221_9214	Microglia	HY	4.66275	2.35059
ST221_9215	Microglia	CTX&HPF	5.73493	1.71267
ST221_9216	Microglia	TH	6.3371	3.92425
ST221_9217	Microglia	HY	5.45806	2.4169
ST221_9218	Microglia	STR	4.16092	1.8245
ST221_9219	Microglia	TH	6.01797	3.1366
ST221_9220	Microglia	TH	6.01797	3.1366
ST221_9221	Microglia	CTX&HPF	6.64108	4.76245
ST221_9222	Microglia	CTX&HPF	6.44409	3.91264
ST221_9223	Microglia	CTX&HPF	6.26761	3.35711
ST221_9224	Microglia	HY	6.26461	4.2747
ST221_9225	Microglia	FT	7.40105	2.57452
ST221_9226	Microglia	CTX&HPF	6.49884	3.30184
ST221_9227	Microglia	CTX&HPF	6.80003	5.0692
ST221_9228	Microglia	FT	4.54627	3.33961
ST221_9229	Microglia	HY	4.48512	2.99686
ST221_9230	Microglia	CTX&HPF	5.36468	3.82767
ST221_9231	Microglia	CTX&HPF	5.39802	3.01434
ST221_9232	Microglia	HY	5.51469	3.97397
ST221_9233	Microglia	TH	3.74344	2.75731
ST221_9234	Microglia	HY	4.50416	3.04012
ST221_9235	Microglia	CTX&HPF	3.00669	2.64349
ST221_9236	Microglia	TH	6.14956	2.50935
ST221_9237	Microglia	HY	4.32986	4.02061
ST221_9238	Microglia	STR	6.21378	3.25749
ST221_9239	Microglia	CTX&HPF	4.89748	4.24328
ST221_9240	Microglia	HY	5.26068	2.6046
ST221_9241	Microglia	HY	4.4183	1.80029
ST221_9242	Microglia	TH	6.05531	2.4985
ST221_9243	Microglia	STR	5.0805	3.98848
ST221_9244	Microglia	HY	5.61211	2.69343
ST221_9245	Microglia	CTX&HPF	6.38484	3.67901
ST221_9246	Microglia	HY	4.25141	4.18957
ST221_9247	Microglia	HY	4.98666	3.82633
ST221_9248	Microglia	HY	5.43616	3.30036
ST221_9249	Microglia	HY	4.30936	3.64976
ST221_9250	Microglia	CTX&HPF	6.67734	3.31166
ST221_9251	Microglia	TH	6.57812	3.26424
ST221_9252	Microglia	CTX&HPF	6.2758	2.45056
ST221_9253	Microglia	TH	6.71065	4.05828
ST221_9254	Microglia	HY	4.07331	1.84595
ST221_9255	Microglia	TH	5.55133	3.09992
ST221_9256	Microglia	CTX&HPF	6.36006	2.53712
ST221_9257	Microglia	CTX&HPF	6.36006	2.53712
ST221_9258	Microglia	HY	5.32598	1.85229
ST221_9259	Microglia	FT	5.61144	1.8863
ST221_9260	Microglia	HY	5.04119	1.92192
ST221_9261	Microglia	CTX&HPF	6.31446	3.26905
ST221_9262	Microglia	HY	4.06557	1.90533
ST221_9263	Microglia	TH	4.76438	3.38224
ST221_9264	Microglia	HY	3.73963	1.85769
ST221_9265	Microglia	CTX&HPF	6.11064	3.33863
ST221_9266	Microglia	FT	5.15046	3.24209
ST221_9267	Microglia	HY	4.07381	2.60199
ST221_9268	Microglia	CTX&HPF	4.94631	1.94236
ST221_9269	Microglia	CTX&HPF	6.7654	2.459
ST221_9270	Microglia	HY	3.90386	3.20047
ST221_9271	Microglia	TH	5.04595	2.69429
ST221_9272	Microglia	TH	5.4638	2.50602
ST221_9273	Microglia	STR	5.93008	2.44172
ST221_9274	Microglia	HY	4.76465	2.56026
ST221_9275	Microglia	HY	4.69125	2.7055
ST221_9276	Microglia	HY	4.48274	1.8251
ST221_9277	Microglia	CTX&HPF	5.7657	1.74026
ST221_9278	Microglia	HY	5.06064	4.0367
ST221_9279	Microglia	CTX&HPF	3.4209	2.60594
ST221_9280	Microglia	HY	3.98688	1.87258
ST221_9281	Microglia	TH	6.05371	3.2614
ST221_9282	Microglia	FT	5.90167	4.47798
ST221_9283	Microglia	HY	5.0822	2.48708
ST221_9284	Microglia	TH	5.56763	1.89867
ST221_9285	Microglia	CTX&HPF	5.58182	3.97936
ST221_9286	Microglia	TH	5.17598	1.85022
ST221_9287	Microglia	FT	6.1647	2.43241
ST221_9288	Microglia	HY	5.19253	3.25368
ST221_9289	Microglia	FT	5.9398	2.60309
ST221_9290	Microglia	CTX&HPF	4.64153	5.0264
ST221_9291	Microglia	HY	4.85096	3.23185
ST221_9292	Microglia	FT	1.502	1.06077
ST221_9293	Microglia	CTX&HPF	5.30165	2.62383
ST221_9294	Microglia	FT	5.78891	3.00818
ST221_9295	Microglia	TH	5.19772	3.25123
ST221_9296	Microglia	FT	5.31014	3.96513
ST221_9297	Microglia	HY	3.77566	3.27748
ST221_9298	Microglia	FT	4.29772	2.68397
ST221_9299	Microglia	CTX&HPF	6.09687	2.60859
ST221_9300	Microglia	HY	3.95591	3.36049
ST221_9301	Microglia	HY	4.63289	4.08834
ST221_9302	Microglia	FT	6.33472	3.09205
ST221_9303	Microglia	HY	5.5296	1.90178
ST221_9304	Microglia	CTX&HPF	6.39104	3.20403
ST221_9305	Microglia	HY	4.33502	2.50065
ST221_9306	Microglia	CTX&HPF	3.32015	1.60532
ST221_9307	Microglia	TH	5.4633	3.39337
ST221_9308	Microglia	FT	4.42683	0.906463
ST221_9309	Microglia	HY	4.7326	3.23125
ST221_9310	Microglia	CTX&HPF	6.63807	4.44372
ST221_9311	Microglia	HY	5.46402	3.12731
ST221_9312	Microglia	CTX&HPF	4.16561	2.58059
ST221_9313	Microglia	CTX&HPF	5.73131	3.90776
ST221_9314	Microglia	TH	4.33575	2.55302
ST221_9315	Microglia	CTX&HPF	6.27293	3.23643
ST221_9316	Microglia	TH	6.4842	2.31753
ST221_9317	Microglia	STR	5.10957	3.84075
ST221_9318	Microglia	STR	5.10957	3.84075
ST221_9319	Microglia	HY	3.29431	4.14101
ST221_9320	Microglia	CTX&HPF	6.02262	3.24044
ST221_9321	Microglia	HY	5.59052	4.48627
ST221_9322	Microglia	TH	5.45664	2.66741
ST221_9323	Microglia	TH	5.32124	2.37882
ST221_9324	Microglia	HY	5.2367	1.83427
ST221_9325	Microglia	FT	1.62953	2.59327
ST221_9326	Microglia	CTX&HPF	5.48627	3.4183
ST221_9327	Microglia	FT	4.79713	3.74605
ST221_9328	Microglia	CTX&HPF	4.54779	1.78066
ST221_9329	Microglia	TH	5.14717	3.69779
ST221_9330	Microglia	FT	5.02976	3.05027
ST221_9331	Microglia	CTX&HPF	6.14584	1.90295
ST221_9332	Microglia	HY	6.0139	2.90149
ST221_9333	Microglia	TH	5.93484	4.61701
ST221_9334	Microglia	HY	4.92813	2.48237
ST221_9335	Microglia	TH	6.16513	3.83043
ST221_9336	Microglia	FT	2.82634	1.63873
ST221_9337	Microglia	TH	5.84217	3.25838
ST221_9338	Microglia	FT	3.26135	3.23198
ST221_9339	Microglia	FT	5.26711	3.64774
ST221_9340	Microglia	CTX&HPF	6.47793	3.104
ST221_9341	Microglia	HY	4.53316	1.87843
ST221_9342	Microglia	CTX&HPF	6.13822	3.84478
ST221_9343	Microglia	CTX&HPF	4.61861	2.76646
ST221_9344	Microglia	TH	6.44107	2.57547
ST221_9345	Microglia	TH	6.44107	2.57547
ST221_9346	Microglia	HY	3.51036	2.47884
ST221_9347	Microglia	HY	4.69269	3.50158
ST221_9348	Microglia	FT	5.82195	3.303
ST221_9349	Microglia	FT	3.12133	3.70617
ST221_9350	Microglia	FT	5.28515	3.2984
ST221_9351	Microglia	STR	3.52927	1.70368
ST221_9352	Microglia	HY	5.38444	3.90112
ST221_9353	Microglia	HY	5.03318	1.92001
ST221_9354	Microglia	HY	3.68187	3.22607
ST221_9355	Microglia	TH	4.2527	2.58753
ST221_9356	Microglia	CTX&HPF	4.25706	2.54116
ST221_9357	Microglia	FT	5.69925	2.46789
ST221_9358	Microglia	CTX&HPF	5.14208	1.75563
ST221_9359	Microglia	CTX&HPF	6.57678	4.31546
ST221_9360	Microglia	CTX&HPF	5.35827	1.8409
ST221_9361	Microglia	HY	4.38188	3.25578
ST221_9362	Microglia	CTX&HPF	5.626	3.76548
ST221_9363	Microglia	TH	3.28623	2.76644
ST221_9364	Microglia	HY	4.6592	3.88443
ST221_9365	Microglia	CTX&HPF	6.61927	3.29276
ST221_9366	Microglia	CTX&HPF	4.66751	3.57064
ST221_9367	Microglia	CTX&HPF	5.07001	2.59396
ST221_9368	Microglia	FT	5.61562	3.84744
ST221_9369	Microglia	TH	6.14665	3.28805
ST221_9370	Microglia	TH	6.14665	3.28805
ST221_9371	Microglia	TH	5.50755	2.55393
ST221_9372	Microglia	CTX&HPF	5.46193	3.2493
ST221_9373	Microglia	HY	5.10201	2.58609
ST221_9374	Microglia	HY	5.39822	2.61311
ST221_9375	Microglia	STR	4.54144	2.7431
ST221_9376	Microglia	CTX&HPF	6.61461	4.69872
ST221_9377	Microglia	CTX&HPF	6.49527	2.70757
ST221_9378	Microglia	CTX&HPF	6.49527	2.70757
ST221_9379	Microglia	CTX&HPF	6.7662	4.74329
ST221_9380	Microglia	CTX&HPF	6.7662	4.74329
ST221_9381	Microglia	CTX&HPF	5.51765	1.63751
ST221_9382	Microglia	CTX&HPF	5.87112	2.4874
ST221_9383	Microglia	HY	5.49646	3.09502
ST221_9384	Microglia	HY	4.17598	1.8301
ST221_9385	Microglia	CTX&HPF	6.33371	2.49534
ST221_9386	Microglia	TH	5.0611	2.41137
ST221_9387	Microglia	FT	5.57678	3.10424
ST221_9388	Microglia	HY	2.96676	1.94919
ST221_9389	Microglia	HY	6.01524	2.51534
ST221_9390	Microglia	TH	5.60138	4.22405
ST221_9391	Microglia	FT	6.20806	2.45758
ST221_9392	Microglia	FT	4.52866	1.86605
ST221_9393	Microglia	FT	6.38112	4.50319
ST221_9394	Microglia	HY	4.69997	2.65783
ST221_9395	Microglia	FT	5.49991	4.19401
ST221_9396	Microglia	FT	5.87373	4.56328
ST221_9397	Microglia	TH	6.00221	2.53743
ST221_9398	Microglia	HY	5.0905	1.80795
ST221_9399	Microglia	TH	6.02437	3.70085
ST221_9400	Microglia	TH	5.9546	2.47496
ST221_9401	Microglia	STR	4.17833	2.87209
ST221_9402	Microglia	HY	4.60816	2.61994
ST221_9403	Microglia	CTX&HPF	4.04513	4.77443
ST221_9404	Microglia	CTX&HPF	3.79274	2.62003
ST221_9405	Microglia	TH	5.96552	2.54551
ST221_9406	Microglia	FT	4.23988	3.38219
ST221_9407	Microglia	HY	3.71315	4.00997
ST221_9408	Microglia	STR	2.82982	3.36649
ST221_9409	Microglia	CTX&HPF	4.76695	2.53194
ST221_9410	Microglia	TH	6.12904	3.25157
ST221_9411	Microglia	HY	5.27375	3.18955
ST221_9412	Microglia	TH	5.84672	3.12709
ST221_9413	Microglia	TH	5.97303	1.85583
ST221_9414	Microglia	CTX&HPF	4.16777	2.77811
ST221_9415	Microglia	TH	4.56906	2.60387
ST221_9416	Microglia	CTX&HPF	5.15129	3.41304
ST221_9417	Microglia	HY	5.22889	2.55313
ST221_9418	Microglia	FT	6.27641	4.00597
ST221_9419	Microglia	FT	6.27641	4.00597
ST221_9420	Microglia	TH	6.81117	2.64948
ST221_9421	Microglia	CTX&HPF	5.20841	3.44443
ST221_9422	Microglia	TH	6.75362	3.21532
ST221_9423	Microglia	CTX&HPF	6.26411	4.03833
ST221_9424	Microglia	HY	5.35488	1.87
ST221_9425	Microglia	TH	6.12503	3.32372
ST221_9426	Microglia	TH	6.12503	3.32372
ST221_9427	Microglia	CTX&HPF	6.22469	5.28301
ST221_9428	Microglia	FT	4.8881	2.75187
ST221_9429	Microglia	CTX&HPF	6.67814	3.37309
ST221_9430	Microglia	FT	3.72797	4.10858
ST221_9431	Microglia	CTX&HPF	6.14258	3.29728
ST221_9432	Microglia	HY	4.1698	2.69058
ST221_9433	Microglia	HY	2.37059	2.8241
ST221_9434	Microglia	HY	5.50341	2.80128
ST221_9435	Microglia	TH	4.18798	4.36854
ST221_9436	Microglia	FT	4.44016	3.90641
ST221_9437	Microglia	TH	6.26157	3.89131
ST221_9438	Microglia	CTX&HPF	5.03822	4.69053
ST221_9439	Microglia	HY	5.37391	3.55822
ST221_9440	Microglia	HY	3.2755	2.316
ST221_9441	Microglia	FT	4.87043	3.9299
ST221_9442	Microglia	FT	3.54758	2.66092
ST221_9443	Microglia	HY	4.42681	3.05033
ST221_9444	Microglia	TH	5.03466	1.80514
ST221_9445	Microglia	HY	4.38634	3.00879
ST221_9446	Microglia	HY	4.62271	4.07962
ST221_9447	Microglia	HY	4.94612	3.31858
ST221_9448	Microglia	TH	5.27188	2.71926
ST221_9449	Microglia	FT	3.02614	3.13823
ST221_9450	Microglia	TH	5.9567	3.80601
ST221_9451	Microglia	CTX&HPF	4.66554	3.69212
ST221_9452	Microglia	FT	5.58664	2.42706
ST221_9453	Microglia	HY	2.5872	2.46906
ST221_9454	Microglia	HY	4.3568	2.69421
ST221_9455	Microglia	HY	4.85928	3.30672
ST221_9456	Microglia	FT	5.23344	1.81636
ST221_9457	Microglia	HY	4.17631	2.47653
ST221_9458	Microglia	FT	5.41756	1.84576
ST221_9459	Microglia	FT	0.959084	0
ST221_9460	Microglia	CTX&HPF	5.19258	4.04208
ST221_9461	Microglia	CTX&HPF	5.63367	1.63087
ST221_9462	Microglia	TH	6.16936	3.22056
ST221_9463	Microglia	CTX&HPF	3.64535	3.527
ST221_9464	Microglia	TH	6.15407	1.85428
ST221_9465	Microglia	TH	4.89029	3.536
ST221_9466	Microglia	HY	5.16287	4.14556
ST221_9467	Microglia	HY	4.57073	3.43104
ST221_9468	Microglia	HY	5.63411	2.51623
ST221_9469	Microglia	CTX&HPF	6.2963	2.44824
ST221_9470	Microglia	TH	5.70677	4.59689
ST221_9471	Microglia	FT	5.56933	3.20659
ST221_9472	Microglia	HY	4.63834	3.32877
ST221_9473	Microglia	HY	4.84219	2.62641
ST221_9474	Microglia	HY	4.26888	3.41757
ST221_9475	Microglia	HY	5.21855	1.86542
ST221_9476	Microglia	TH	6.49742	4.58826
ST221_9477	Microglia	HY	4.79592	1.85774
ST221_9478	Microglia	HY	4.16078	3.37243
ST221_9479	Microglia	CTX&HPF	5.76157	3.15724
ST221_9480	Microglia	TH	5.09389	1.84125
ST221_9481	Microglia	HY	6.00564	3.14815
ST221_9482	Microglia	HY	5.26879	3.88511
ST221_9483	Microglia	HY	4.92023	1.84781
ST221_9484	Microglia	FT	5.93346	3.95926
ST221_9485	Microglia	HY	5.51953	2.4032
ST221_9486	Microglia	HY	5.89842	1.78391
ST221_9487	Microglia	TH	4.77353	3.22001
ST221_9488	Microglia	HY	4.05826	2.41948
ST221_9489	Microglia	HY	3.70293	3.24021
ST221_9490	Microglia	HY	5.07832	3.27646
ST221_9491	Microglia	TH	5.19754	1.73192
ST221_9492	Microglia	TH	6.28462	3.28566
ST221_9493	Microglia	STR	4.74401	3.26303
ST221_9494	Microglia	TH	6.13546	3.14385
ST221_9495	Microglia	HY	5.95961	1.85559
ST221_9496	Microglia	HY	4.76697	4.7318
ST221_9497	Microglia	FT	6.26754	3.00618
ST221_9498	Microglia	FT	3.28974	3.2975
ST221_9499	Microglia	HY	4.27772	2.63465
ST221_9500	Microglia	TH	6.53647	3.79092
ST221_9501	Microglia	TH	4.71211	1.5906
ST221_9502	Microglia	TH	6.06307	1.81994
ST221_9503	Microglia	HY	3.61075	3.28039
ST221_9504	Microglia	CTX&HPF	4.06332	2.49647
ST221_9505	Microglia	FT	3.93572	2.57645
ST221_9506	Microglia	CTX&HPF	6.19174	4.03551
ST221_9507	Microglia	CTX&HPF	6.19174	4.03551
ST221_9508	Microglia	CTX&HPF	5.39947	3.27962
ST221_9509	Microglia	STR	4.10036	3.28657
ST221_9510	Microglia	TH	6.68788	3.6811
ST221_9511	Microglia	TH	6.68788	3.6811
ST221_9512	Microglia	HY	5.35846	3.03966
ST221_9513	Microglia	FT	4.14444	2.54476
ST221_9514	Microglia	CTX&HPF	5.95238	3.91003
ST221_9515	Microglia	STR	4.86756	2.51569
ST221_9516	Microglia	CTX&HPF	6.26348	1.83989
ST221_9517	Microglia	FT	6.34016	4.78086
ST221_9518	Microglia	HY	5.67773	3.15744
ST221_9519	Microglia	HY	4.34724	2.41257
ST221_9520	Microglia	TH	5.8801	3.84296
ST221_9521	Microglia	CTX&HPF	5.72711	2.51708
ST221_9522	Microglia	CTX&HPF	5.15883	1.83146
ST221_9523	Microglia	FT	5.09239	4.98817
ST221_9524	Microglia	HY	3.42439	3.4048
ST221_9525	Microglia	FT	4.39844	2.34326
ST221_9526	Microglia	HY	3.56282	4.35919
ST221_9527	Microglia	HY	5.39456	2.59034
ST221_9528	Microglia	FT	6.77429	2.5945
ST221_9529	Microglia	HY	3.71331	1.81885
ST221_9530	Microglia	TH	6.29073	3.48791
ST221_9531	Microglia	HY	4.45081	3.87405
ST221_9532	Microglia	CTX&HPF	4.91373	2.97636
ST221_9533	Microglia	HY	3.6822	4.03067
ST221_9534	Microglia	HY	3.76784	2.47754
ST221_9535	Microglia	TH	4.79064	3.42225
ST221_9536	Microglia	CTX&HPF	5.87898	1.88813
ST221_9537	Microglia	CTX&HPF	5.87898	1.88813
ST221_9538	Microglia	TH	6.06013	3.8891
ST221_9539	Microglia	TH	6.06013	3.8891
ST221_9540	Microglia	HY	5.83213	3.13912
ST221_9541	Microglia	FT	5.58615	2.48815
ST221_9542	Microglia	HY	4.73316	3.70039
ST221_9543	Microglia	HY	4.6809	2.9616
ST221_9544	Microglia	CTX&HPF	6.51423	3.84743
ST221_9545	Microglia	HY	4.02251	4.58065
ST221_9546	Microglia	CTX&HPF	5.96368	2.55771
ST221_9547	Microglia	HY	4.80056	3.30952
ST221_9548	Microglia	TH	5.38903	3.14107
ST221_9549	Microglia	CTX&HPF	5.31704	2.50057
ST221_9550	Microglia	TH	6.32721	4.68416
ST221_9551	Microglia	HY	4.72151	3.15851
ST221_9552	Microglia	HY	3.87723	4.08112
ST221_9553	Microglia	FT	5.6095	3.25919
ST221_9554	Microglia	FT	4.38729	1.94729
ST221_9555	Microglia	TH	5.02239	3.25033
ST221_9556	Microglia	CTX&HPF	5.04246	1.6973
ST221_9557	Microglia	TH	6.40093	3.03843
ST221_9558	Microglia	CTX&HPF	6.19407	4.18958
ST221_9559	Microglia	CTX&HPF	6.19407	4.18958
ST221_9560	Microglia	CTX&HPF	6.28935	4.87333
ST221_9561	Microglia	CTX&HPF	5.61631	2.48595
ST221_9562	Microglia	TH	4.45774	3.42127
ST221_9563	Microglia	FT	6.12187	2.39719
ST221_9564	Microglia	FT	4.56928	3.2306
ST221_9565	Microglia	HY	5.45128	2.64012
ST221_9566	Microglia	HY	5.36544	3.42121
ST221_9567	Microglia	HY	3.62191	3.4106
ST221_9568	Microglia	FT	6.15661	1.79525
ST221_9569	Microglia	FT	5.04347	2.67992

## Sheet: Fig.4f
cellID	cell_type	subcluster	DAM_C&H score	DAM_TH score
ST216_10772	Microglia	HY	4.349	4.15141
ST216_10773	Microglia	CTX&HPF	2.45432	3.49825
ST216_10774	Microglia	HY	3.25747	3.67805
ST216_10775	Microglia	STR	4.02159	4.70841
ST216_10776	Microglia	HY	1.98986	3.02678
ST216_10777	Microglia	CTX&HPF	3.17681	3.72622
ST216_10778	Microglia	FT	2.48399	3.85329
ST216_10779	Microglia	FT	1.86169	3.20396
ST216_10780	Microglia	FT	1.98875	2.07584
ST216_10781	Microglia	STR	1.73331	3.84099
ST216_10782	Microglia	STR	4.31904	3.65266
ST216_10783	Microglia	FT	2.10529	2.9123
ST216_10784	Microglia	HY	2.22727	3.08547
ST216_10785	Microglia	CTX&HPF	3.80715	4.82241
ST216_10786	Microglia	FT	1.16973	3.2075
ST216_10787	Microglia	HY	1.98507	1.83459
ST216_10788	Microglia	HY	3.27999	3.67517
ST216_10789	Microglia	HY	2.48317	3.64813
ST216_10790	Microglia	HY	1.8165	4.34971
ST216_10791	Microglia	FT	1.85886	3.94044
ST216_10792	Microglia	STR	3.72468	4.26494
ST216_10793	Microglia	HY	2.12127	2.95393
ST216_10794	Microglia	HY	1.96153	3.15923
ST216_10795	Microglia	CTX&HPF	3.50187	4.06918
ST216_10796	Microglia	FT	2.73263	3.41826
ST216_10797	Microglia	HY	2.17925	4.34226
ST216_10798	Microglia	HY	2.06883	3.51647
ST216_10799	Microglia	FT	3.00452	3.94012
ST216_10800	Microglia	HY	1.0329	3.38483
ST216_10801	Microglia	FT	1.40203	0.562286
ST216_10802	Microglia	HY	2.51388	2.91055
ST216_10803	Microglia	STR	2.40118	4.79499
ST216_10804	Microglia	CTX&HPF	4.95357	2.61471
ST216_10805	Microglia	HY	2.25026	3.25081
ST216_10806	Microglia	FT	1.97954	4.64923
ST216_10807	Microglia	HY	2.15938	3.15716
ST216_10808	Microglia	CTX&HPF	5.00296	4.5081
ST216_10809	Microglia	HY	2.64149	3.69743
ST216_10810	Microglia	CTX&HPF	3.5453	4.39471
ST216_10811	Microglia	FT	3.91382	3.88018
ST216_10812	Microglia	CTX&HPF	4.92647	3.60777
ST216_10813	Microglia	STR	2.88334	4.30649
ST216_10814	Microglia	CTX&HPF	1.03547	2.59139
ST216_10815	Microglia	HY	2.9161	1.02088
ST216_10816	Microglia	HY	1.86175	4.08568
ST216_10817	Microglia	HY	1.66143	2.57232
ST216_10818	Microglia	HY	4.45848	3.89259
ST216_10819	Microglia	STR	5.27367	3.36111
ST216_10820	Microglia	FT	2.82523	4.27639
ST216_10821	Microglia	HY	3.6122	3.04967
ST216_10822	Microglia	FT	0.852258	3.12377
ST216_10823	Microglia	HY	2.95924	3.95929
ST216_10824	Microglia	STR	3.10305	3.49104
ST216_10825	Microglia	CTX&HPF	4.69721	4.71057
ST216_10826	Microglia	FT	3.43454	4.94289
ST216_10827	Microglia	FT	0.90731	3.20228
ST216_10828	Microglia	FT	1.49195	1.14895
ST216_10829	Microglia	FT	2.9476	3.40382
ST216_10830	Microglia	HY	3.07681	2.89713
ST216_10831	Microglia	FT	2.89848	3.16871
ST216_10832	Microglia	FT	2.20153	2.89889
ST216_10833	Microglia	HY	3.92846	4.2973
ST216_10834	Microglia	FT	3.59852	2.85338
ST216_10835	Microglia	STR	2.55074	4.87932
ST216_10836	Microglia	HY	2.53205	4.3099
ST216_10837	Microglia	FT	1.74556	1.35735
ST216_10838	Microglia	HY	1.92412	4.45911
ST216_10839	Microglia	HY	4.42271	2.62578
ST216_10840	Microglia	FT	2.92699	1.7507
ST216_10841	Microglia	FT	3.60513	3.12105
ST216_10842	Microglia	FT	3.15604	3.22125
ST216_10843	Microglia	STR	2.98571	3.8137
ST216_10844	Microglia	FT	4.15767	4.00784
ST216_10845	Microglia	HY	3.44059	1.93276
ST216_10846	Microglia	HY	1.18182	1.79257
ST216_10847	Microglia	CTX&HPF	3.98375	2.62071
ST216_10848	Microglia	FT	3.83962	4.43339
ST216_10849	Microglia	FT	1.97704	3.78987
ST216_10850	Microglia	STR	4.77415	4.33137
ST216_10851	Microglia	CTX&HPF	4.11171	3.26372
ST216_10852	Microglia	HY	1.64159	4.76927
ST216_10853	Microglia	STR	4.22822	4.77623
ST216_10854	Microglia	HY	2.68826	3.55672
ST216_10855	Microglia	HY	2.59934	3.09341
ST216_10856	Microglia	FT	4.12541	4.8236
ST216_10857	Microglia	HY	2.34691	3.06434
ST216_10858	Microglia	FT	3.87374	4.57229
ST216_10859	Microglia	STR	2.4914	4.78827
ST216_10860	Microglia	STR	5.2156	4.88574
ST216_10861	Microglia	HY	3.50927	4.91343
ST216_10862	Microglia	HY	2.90401	2.29415
ST216_10863	Microglia	STR	3.35114	3.42694
ST216_10864	Microglia	HY	2.0055	4.69075
ST216_10865	Microglia	CTX&HPF	1.54566	3.62089
ST216_10866	Microglia	HY	1.96199	3.67994
ST216_10867	Microglia	FT	0.996569	3.39815
ST216_10868	Microglia	HY	3.40654	4.19102
ST216_10869	Microglia	CTX&HPF	4.37026	2.12037
ST216_10870	Microglia	FT	2.02256	3.35699
ST216_10871	Microglia	HY	2.269	3.69532
ST216_10872	Microglia	HY	3.63883	4.24642
ST216_10873	Microglia	STR	4.60472	5.28528
ST216_10874	Microglia	HY	3.41597	3.76886
ST216_10875	Microglia	FT	3.03145	3.85596
ST216_10876	Microglia	FT	2.4802	2.88848
ST216_10877	Microglia	HY	1.14757	4.22975
ST216_10878	Microglia	HY	2.06293	1.94211
ST216_10879	Microglia	HY	3.6553	2.62891
ST216_10880	Microglia	HY	4.04023	3.888
ST216_10881	Microglia	FT	1.91564	3.09358
ST216_10882	Microglia	FT	2.79033	4.0322
ST216_10883	Microglia	HY	2.48688	4.94096
ST216_10884	Microglia	FT	3.41373	4.07526
ST216_10885	Microglia	TH	1.80182	5.62797
ST216_10886	Microglia	STR	3.92977	3.29657
ST216_10887	Microglia	CTX&HPF	2.61648	2.58839
ST216_10888	Microglia	HY	2.27344	3.69548
ST216_10889	Microglia	HY	1.63723	4.14495
ST216_10890	Microglia	HY	1.93624	4.27089
ST216_10891	Microglia	STR	2.72149	3.90173
ST216_10892	Microglia	FT	1.64968	2.04606
ST216_10893	Microglia	HY	1.57896	2.99286
ST216_10894	Microglia	HY	2.58277	2.99178
ST216_10895	Microglia	HY	2.63787	2.20296
ST216_10896	Microglia	HY	1.96952	4.3378
ST216_10897	Microglia	STR	4.52574	4.76145
ST216_10898	Microglia	TH	3.6566	5.62917
ST216_10899	Microglia	FT	2.02754	4.1459
ST216_10900	Microglia	HY	2.43847	4.05762
ST216_10901	Microglia	STR	4.30608	3.78015
ST216_10902	Microglia	FT	4.73723	3.07251
ST216_10903	Microglia	STR	2.52011	4.72519
ST216_10904	Microglia	FT	2.64782	4.44236
ST216_10905	Microglia	FT	3.19687	4.21199
ST216_10906	Microglia	FT	1.82896	3.08256
ST216_10907	Microglia	STR	4.97371	3.84082
ST216_10908	Microglia	HY	1.91093	5.27868
ST216_10909	Microglia	FT	1.99294	4.23657
ST216_10910	Microglia	HY	1.65969	2.92422
ST216_10911	Microglia	STR	3.48062	4.97038
ST216_10912	Microglia	CTX&HPF	2.42912	4.01346
ST216_10913	Microglia	HY	3.7055	4.77253
ST216_10914	Microglia	HY	4.67455	4.06268
ST216_10915	Microglia	HY	1.86618	3.74217
ST216_10916	Microglia	FT	0.89749	1.69615
ST216_10917	Microglia	FT	3.97566	4.22446
ST216_10918	Microglia	FT	1.65931	4.08951
ST216_10919	Microglia	HY	2.64323	1.88364
ST216_10920	Microglia	HY	3.31736	3.05035
ST216_10921	Microglia	HY	2.61701	2.85458
ST216_10922	Microglia	STR	4.24681	4.93567
ST216_10923	Microglia	HY	2.7948	3.84726
ST216_10924	Microglia	HY	3.0904	2.63164
ST216_10925	Microglia	HY	2.61549	4.46075
ST216_10926	Microglia	FT	2.18072	2.65803
ST216_10927	Microglia	FT	3.05542	4.73118
ST216_10928	Microglia	FT	2.76515	2.06827
ST216_10929	Microglia	STR	2.94497	3.19481
ST216_10930	Microglia	FT	2.66032	3.86679
ST216_10931	Microglia	FT	3.0652	3.92218
ST216_10932	Microglia	STR	2.00187	3.77966
ST216_10933	Microglia	STR	2.00187	3.77966
ST216_10934	Microglia	FT	2.00122	2.26127
ST216_10935	Microglia	HY	2.59361	4.35516
ST216_10936	Microglia	HY	2.00141	4.14269
ST216_10937	Microglia	CTX&HPF	3.71852	3.38634
ST216_10938	Microglia	STR	3.63941	4.19095
ST216_10939	Microglia	FT	1.99746	0
ST216_10940	Microglia	STR	2.32914	3.80219
ST216_10941	Microglia	CTX&HPF	4.50414	3.69403
ST216_10942	Microglia	FT	1.05107	1.21133
ST216_10943	Microglia	STR	3.9562	4.39736
ST216_10944	Microglia	HY	2.7884	3.89924
ST216_10945	Microglia	HY	2.27328	3.80054
ST216_10946	Microglia	HY	1.86223	4.18552
ST216_10947	Microglia	FT	1.1275	2.43585
ST216_10948	Microglia	HY	1.61303	2.52584
ST216_10949	Microglia	HY	3.46652	2.62438
ST216_10950	Microglia	HY	2.02939	2.22663
ST216_10951	Microglia	CTX&HPF	4.02325	4.28194
ST216_10952	Microglia	CTX&HPF	4.92534	3.71918
ST216_10953	Microglia	CTX&HPF	3.45586	4.02888
ST216_10954	Microglia	HY	2.5195	3.8665
ST216_10955	Microglia	FT	4.47347	1.29513
ST216_10956	Microglia	STR	3.401	3.53085
ST216_10957	Microglia	FT	2.3801	4.03339
ST216_10958	Microglia	CTX&HPF	3.14314	3.98747
ST216_10959	Microglia	STR	3.24463	4.0616
ST216_10960	Microglia	HY	2.85676	0.899574
ST216_10961	Microglia	FT	1.07608	4.08322
ST216_10962	Microglia	HY	2.65794	3.61919
ST216_10963	Microglia	HY	2.87079	4.48721
ST216_10964	Microglia	FT	2.02644	1.01705
ST216_10965	Microglia	HY	2.08513	3.27829
ST216_10966	Microglia	HY	1.06564	3.83112
ST216_10967	Microglia	FT	3.91599	3.672
ST216_10968	Microglia	HY	3.91599	3.672
ST216_10969	Microglia	CTX&HPF	1.92996	4.03392
ST216_10970	Microglia	STR	2.24358	4.76322
ST216_10971	Microglia	CTX&HPF	3.58073	2.89172
ST216_10972	Microglia	STR	2.88644	3.8395
ST216_10973	Microglia	CTX&HPF	1.76869	3.64681
ST216_10974	Microglia	STR	1.48874	4.67541
ST216_10975	Microglia	HY	1.85764	3.75449
ST216_10976	Microglia	HY	2.20597	3.00733
ST216_10977	Microglia	FT	3.75859	2.57152
ST216_10978	Microglia	FT	1.02124	1.88264
ST216_10979	Microglia	HY	1.5591	4.56899
ST216_10980	Microglia	FT	1.7312	1.2418
ST216_10981	Microglia	HY	2.89543	3.75322
ST216_10982	Microglia	STR	5.17505	4.61941
ST216_10983	Microglia	CTX&HPF	3.90217	3.21627
ST216_10984	Microglia	CTX&HPF	4.32284	3.79624
ST216_10985	Microglia	HY	3.17896	4.48782
ST216_10986	Microglia	TH	0.996689	5.55765
ST216_10987	Microglia	FT	1.54017	3.93703
ST216_10988	Microglia	HY	1.11749	4.03894
ST216_10989	Microglia	HY	2.36582	4.87228
ST216_10990	Microglia	CTX&HPF	1.0575	4.74381
ST216_10991	Microglia	STR	4.23517	4.73036
ST216_10992	Microglia	STR	4.11558	3.34332
ST216_10993	Microglia	STR	3.5231	2.6463
ST216_10994	Microglia	FT	1.96793	3.34129
ST216_10995	Microglia	STR	0.987228	1.8933
ST216_10996	Microglia	CTX&HPF	1.91047	4.01255
ST216_10997	Microglia	HY	2.84377	4.32721
ST216_10998	Microglia	CTX&HPF	3.48606	3.38158
ST216_10999	Microglia	CTX&HPF	3.52945	4.84279
ST216_11000	Microglia	HY	2.01907	5.0037
ST216_11001	Microglia	HY	2.54548	2.81394
ST216_11002	Microglia	HY	4.45875	4.55642
ST216_11003	Microglia	STR	3.32642	3.73574
ST216_11004	Microglia	TH	2.04709	5.46549
ST216_11005	Microglia	STR	2.76998	4.20165
ST216_11006	Microglia	TH	1.76931	5.2686
ST216_11007	Microglia	FT	1.78978	3.23889
ST216_11008	Microglia	CTX&HPF	3.66989	3.73842
ST216_11009	Microglia	FT	2.6972	4.89959
ST216_11010	Microglia	TH	1.76081	5.44587
ST216_11011	Microglia	FT	1.12837	4.61678
ST216_11012	Microglia	FT	3.5468	3.91699
ST216_11013	Microglia	STR	2.6297	3.72797
ST216_11014	Microglia	HY	2.53945	4.76955
ST216_11015	Microglia	CTX&HPF	3.72899	3.98543
ST216_11016	Microglia	HY	1.74499	3.80254
ST216_11017	Microglia	HY	1.06121	2.69697
ST216_11018	Microglia	FT	1.16329	1.93773
ST216_11019	Microglia	STR	3.84375	4.56088
ST216_11020	Microglia	FT	1.26088	3.68002
ST216_11021	Microglia	FT	0	5.35548
ST216_11022	Microglia	CTX&HPF	3.95844	4.2371
ST216_11023	Microglia	FT	1.84313	2.85642
ST216_11024	Microglia	HY	2.57422	3.98648
ST216_11025	Microglia	HY	1.62189	5.2508
ST216_11026	Microglia	CTX&HPF	2.71928	3.65565
ST216_11027	Microglia	FT	2.09684	4.15289
ST216_11028	Microglia	FT	3.11509	3.72474
ST216_11029	Microglia	CTX&HPF	5.12934	3.65712
ST221_8770	Microglia	CTX&HPF	4.92334	4.24844
ST221_8771	Microglia	FT	1.38252	5.43345
ST221_8772	Microglia	CTX&HPF	5.01329	4.4805
ST221_8773	Microglia	FT	2.43113	5.66963
ST221_8774	Microglia	STR	3.90721	4.59147
ST221_8775	Microglia	CTX&HPF	3.9697	4.95279
ST221_8776	Microglia	TH	2.67912	5.57986
ST221_8777	Microglia	STR	2.2689	4.36675
ST221_8778	Microglia	TH	4.63275	5.11965
ST221_8779	Microglia	FT	2.72942	4.86244
ST221_8780	Microglia	FT	4.2398	5.60879
ST221_8781	Microglia	CTX&HPF	0.99983	3.30723
ST221_8782	Microglia	TH	2.25023	5.20384
ST221_8783	Microglia	FT	2.94095	4.98897
ST221_8784	Microglia	FT	4.28842	4.42862
ST221_8785	Microglia	CTX&HPF	3.76876	4.86395
ST221_8786	Microglia	FT	2.96084	5.30644
ST221_8787	Microglia	CTX&HPF	3.81867	4.71647
ST221_8788	Microglia	FT	2.73861	4.49389
ST221_8789	Microglia	STR	5.10687	3.93424
ST221_8790	Microglia	HY	3.52001	4.80473
ST221_8791	Microglia	HY	4.77142	4.63345
ST221_8792	Microglia	HY	4.28439	3.51892
ST221_8793	Microglia	TH	2.21029	5.22097
ST221_8794	Microglia	FT	3.2422	5.35822
ST221_8795	Microglia	CTX&HPF	4.20797	4.0565
ST221_8796	Microglia	HY	2.41169	4.58446
ST221_8797	Microglia	STR	4.09714	4.80837
ST221_8798	Microglia	TH	2.60229	5.72157
ST221_8799	Microglia	TH	2.60229	5.72157
ST221_8800	Microglia	CTX&HPF	4.37088	3.90978
ST221_8801	Microglia	CTX&HPF	2.79407	2.97987
ST221_8802	Microglia	CTX&HPF	2.79407	2.97987
ST221_8803	Microglia	TH	2.62672	5.39216
ST221_8804	Microglia	TH	2.75841	5.59827
ST221_8805	Microglia	TH	2.75841	5.59827
ST221_8806	Microglia	HY	2.95201	4.90758
ST221_8807	Microglia	CTX&HPF	4.52433	4.82769
ST221_8808	Microglia	FT	3.46452	4.09566
ST221_8809	Microglia	HY	3.17317	4.91479
ST221_8810	Microglia	HY	3.22906	4.6859
ST221_8811	Microglia	HY	3.27164	5.53024
ST221_8812	Microglia	CTX&HPF	2.94591	3.69288
ST221_8813	Microglia	STR	4.74345	4.89597
ST221_8814	Microglia	HY	3.8047	4.38033
ST221_8815	Microglia	CTX&HPF	1.9825	2.92008
ST221_8816	Microglia	HY	3.36886	4.08463
ST221_8817	Microglia	HY	2.48227	3.89837
ST221_8818	Microglia	STR	4.72751	4.62986
ST221_8819	Microglia	HY	4.46209	3.97715
ST221_8820	Microglia	FT	3.98754	2.48492
ST221_8821	Microglia	HY	3.03103	4.10152
ST221_8822	Microglia	TH	3.20377	5.46802
ST221_8823	Microglia	HY	3.83792	3.0024
ST221_8824	Microglia	CTX&HPF	4.5047	4.57507
ST221_8825	Microglia	HY	4.81068	4.31007
ST221_8826	Microglia	TH	2.37189	5.2168
ST221_8827	Microglia	CTX&HPF	4.29281	3.5761
ST221_8828	Microglia	CTX&HPF	4.29281	3.5761
ST221_8829	Microglia	CTX&HPF	4.29281	3.5761
ST221_8830	Microglia	CTX&HPF	3.35594	4.53232
ST221_8831	Microglia	TH	2.26959	5.50389
ST221_8832	Microglia	HY	4.22356	4.19482
ST221_8833	Microglia	FT	3.88466	4.57726
ST221_8834	Microglia	TH	3.45685	5.56545
ST221_8835	Microglia	HY	3.46768	4.10782
ST221_8836	Microglia	HY	4.09493	4.92992
ST221_8837	Microglia	HY	2.36623	4.291
ST221_8838	Microglia	TH	1.59784	5.4551
ST221_8839	Microglia	HY	3.60791	4.67914
ST221_8840	Microglia	FT	3.93157	4.39748
ST221_8841	Microglia	FT	1.99395	4.25747
ST221_8842	Microglia	STR	3.05797	4.38845
ST221_8843	Microglia	HY	3.5106	5.34077
ST221_8844	Microglia	HY	3.32071	4.38786
ST221_8845	Microglia	FT	3.45582	5.41561
ST221_8846	Microglia	TH	2.11606	5.83643
ST221_8847	Microglia	FT	4.4333	5.13181
ST221_8848	Microglia	TH	2.80996	4.70455
ST221_8849	Microglia	TH	4.36537	5.47488
ST221_8850	Microglia	HY	3.36205	4.99192
ST221_8851	Microglia	TH	1.41856	5.68084
ST221_8852	Microglia	TH	1.41856	5.68084
ST221_8853	Microglia	HY	2.83933	4.06255
ST221_8854	Microglia	TH	2.30417	5.34415
ST221_8855	Microglia	STR	2.41185	4.54633
ST221_8856	Microglia	HY	2.44095	4.44096
ST221_8857	Microglia	FT	4.21983	5.40392
ST221_8858	Microglia	HY	2.99326	5.10365
ST221_8859	Microglia	CTX&HPF	3.52129	3.84379
ST221_8860	Microglia	HY	3.78996	5.07095
ST221_8861	Microglia	FT	1.88188	4.83147
ST221_8862	Microglia	HY	3.06697	4.67693
ST221_8863	Microglia	HY	2.98233	4.02204
ST221_8864	Microglia	CTX&HPF	3.94104	4.76792
ST221_8865	Microglia	FT	2.18374	3.8532
ST221_8866	Microglia	CTX&HPF	3.61881	3.98412
ST221_8867	Microglia	CTX&HPF	3.0664	5.13331
ST221_8868	Microglia	TH	0.951688	5.20532
ST221_8869	Microglia	HY	1.89096	5.24271
ST221_8870	Microglia	TH	4.01475	5.62852
ST221_8871	Microglia	HY	2.37493	4.58303
ST221_8872	Microglia	CTX&HPF	3.44108	4.87777
ST221_8873	Microglia	CTX&HPF	3.99627	4.62981
ST221_8874	Microglia	HY	3.28693	5.46828
ST221_8875	Microglia	FT	0	0
ST221_8876	Microglia	FT	3.00649	4.37942
ST221_8877	Microglia	FT	5.35482	4.02078
ST221_8878	Microglia	CTX&HPF	4.93863	4.76124
ST221_8879	Microglia	TH	1.74014	5.57269
ST221_8880	Microglia	CTX&HPF	4.59131	4.76604
ST221_8881	Microglia	FT	3.50191	4.94691
ST221_8882	Microglia	HY	3.25665	4.62581
ST221_8883	Microglia	CTX&HPF	3.19408	4.02914
ST221_8884	Microglia	HY	3.27055	4.86326
ST221_8885	Microglia	FT	2.65478	3.88813
ST221_8886	Microglia	CTX&HPF	4.55128	4.41536
ST221_8887	Microglia	FT	2.07399	4.49778
ST221_8888	Microglia	FT	3.15798	4.7581
ST221_8889	Microglia	TH	3.61894	5.25997
ST221_8890	Microglia	FT	3.6967	5.34734
ST221_8891	Microglia	HY	4.33919	5.41034
ST221_8892	Microglia	CTX&HPF	3.77237	3.93913
ST221_8893	Microglia	HY	1.88691	4.66086
ST221_8894	Microglia	FT	3.91939	5.83112
ST221_8895	Microglia	FT	0.965908	1.07679
ST221_8896	Microglia	HY	3.15334	4.52514
ST221_8897	Microglia	CTX&HPF	2.79094	2.53347
ST221_8898	Microglia	TH	1.57833	5.607
ST221_8899	Microglia	CTX&HPF	2.8345	4.08414
ST221_8900	Microglia	HY	3.11798	5.40196
ST221_8901	Microglia	TH	2.57523	5.57814
ST221_8902	Microglia	CTX&HPF	4.52708	4.0211
ST221_8903	Microglia	FT	1.05839	3.86568
ST221_8904	Microglia	CTX&HPF	3.0775	4.07584
ST221_8905	Microglia	TH	1.94928	5.70178
ST221_8906	Microglia	HY	1.92554	4.76728
ST221_8907	Microglia	HY	4.19485	3.73946
ST221_8908	Microglia	FT	2.44609	4.29131
ST221_8909	Microglia	CTX&HPF	4.07651	4.86398
ST221_8910	Microglia	HY	2.69791	4.00385
ST221_8911	Microglia	HY	4.42847	4.55224
ST221_8912	Microglia	HY	3.0315	4.80754
ST221_8913	Microglia	CTX&HPF	3.34099	3.08308
ST221_8914	Microglia	CTX&HPF	2.54352	3.07892
ST221_8915	Microglia	CTX&HPF	3.90742	4.79608
ST221_8916	Microglia	HY	3.64173	4.98375
ST221_8917	Microglia	FT	1.6568	3.1876
ST221_8918	Microglia	HY	3.7087	4.50488
ST221_8919	Microglia	CTX&HPF	1.96097	4.28595
ST221_8920	Microglia	HY	3.38736	5.30325
ST221_8921	Microglia	TH	3.78131	5.8393
ST221_8922	Microglia	TH	2.63494	5.33542
ST221_8923	Microglia	TH	2.63494	5.33542
ST221_8924	Microglia	CTX&HPF	3.01515	4.75597
ST221_8925	Microglia	FT	2.31582	3.20981
ST221_8926	Microglia	TH	3.14998	5.7513
ST221_8927	Microglia	HY	4.11761	4.38977
ST221_8928	Microglia	HY	2.72656	4.22839
ST221_8929	Microglia	TH	3.64154	5.57834
ST221_8930	Microglia	CTX&HPF	3.65496	3.69778
ST221_8931	Microglia	HY	3.73123	4.42406
ST221_8932	Microglia	HY	3.11555	4.46076
ST221_8933	Microglia	FT	1.11511	4.56713
ST221_8934	Microglia	FT	1.70642	2.80824
ST221_8935	Microglia	STR	2.50417	4.97153
ST221_8936	Microglia	STR	4.30818	4.07483
ST221_8937	Microglia	HY	4.71919	4.76385
ST221_8938	Microglia	TH	3.05893	5.44617
ST221_8939	Microglia	CTX&HPF	4.50167	4.8033
ST221_8940	Microglia	TH	1.28151	5.56326
ST221_8941	Microglia	TH	1.28151	5.56326
ST221_8942	Microglia	HY	4.4318	4.77833
ST221_8943	Microglia	HY	3.96345	4.91821
ST221_8944	Microglia	TH	3.61328	5.53748
ST221_8945	Microglia	CTX&HPF	2.67199	4.91656
ST221_8946	Microglia	CTX&HPF	2.10819	1.94169
ST221_8947	Microglia	TH	2.33307	5.26913
ST221_8948	Microglia	TH	1.23314	5.44555
ST221_8949	Microglia	TH	1.84788	4.52193
ST221_8950	Microglia	TH	1.06054	4.69801
ST221_8951	Microglia	FT	2.99836	4.43608
ST221_8952	Microglia	TH	2.70587	5.82849
ST221_8953	Microglia	HY	1.92126	4.69711
ST221_8954	Microglia	FT	3.77049	3.90934
ST221_8955	Microglia	HY	2.7563	3.73565
ST221_8956	Microglia	HY	1.95221	5.08106
ST221_8957	Microglia	STR	4.83894	4.36472
ST221_8958	Microglia	HY	2.86884	4.93598
ST221_8959	Microglia	HY	3.0533	4.93282
ST221_8960	Microglia	HY	3.59533	5.2336
ST221_8961	Microglia	TH	1.87464	5.27622
ST221_8962	Microglia	STR	3.15467	4.90983
ST221_8963	Microglia	FT	2.68455	4.09581
ST221_8964	Microglia	HY	2.30425	3.8974
ST221_8965	Microglia	FT	3.51528	4.21632
ST221_8966	Microglia	FT	3.84274	4.67921
ST221_8967	Microglia	HY	3.10041	5.09964
ST221_8968	Microglia	STR	4.28914	4.94822
ST221_8969	Microglia	TH	1.01934	5.55885
ST221_8970	Microglia	HY	4.04653	4.76137
ST221_8971	Microglia	TH	1.29339	5.69333
ST221_8972	Microglia	CTX&HPF	2.11251	4.56866
ST221_8973	Microglia	HY	4.32631	3.94785
ST221_8974	Microglia	STR	3.23499	4.77911
ST221_8975	Microglia	CTX&HPF	3.93928	3.97163
ST221_8976	Microglia	CTX&HPF	4.78889	5.00059
ST221_8977	Microglia	FT	0.981854	2.04346
ST221_8978	Microglia	CTX&HPF	3.42558	4.06769
ST221_8979	Microglia	CTX&HPF	1.62757	4.1897
ST221_8980	Microglia	TH	0.944288	4.31512
ST221_8981	Microglia	CTX&HPF	4.97845	4.65212
ST221_8982	Microglia	STR	3.38506	5.17498
ST221_8983	Microglia	TH	3.54225	5.33159
ST221_8984	Microglia	HY	3.15644	4.42073
ST221_8985	Microglia	TH	3.17796	5.36812
ST221_8986	Microglia	STR	4.80818	4.44528
ST221_8987	Microglia	TH	1.68978	5.5628
ST221_8988	Microglia	FT	3.64741	4.27173
ST221_8989	Microglia	TH	2.81203	5.55406
ST221_8990	Microglia	TH	2.81203	5.55406
ST221_8991	Microglia	CTX&HPF	4.19286	4.19404
ST221_8992	Microglia	CTX&HPF	2.05284	3.28441
ST221_8993	Microglia	STR	4.6935	3.67413
ST221_8994	Microglia	HY	3.3279	3.96268
ST221_8995	Microglia	FT	3.05229	5.57973
ST221_8996	Microglia	TH	0.9949	5.61784
ST221_8997	Microglia	HY	3.96065	4.69403
ST221_8998	Microglia	TH	1.78348	5.80567
ST221_8999	Microglia	CTX&HPF	3.6279	4.69497
ST221_9000	Microglia	HY	4.16317	4.57085
ST221_9001	Microglia	TH	3.10847	5.34122
ST221_9002	Microglia	FT	3.31223	4.71619
ST221_9003	Microglia	FT	2.71882	3.34554
ST221_9004	Microglia	FT	2.71882	3.34554
ST221_9005	Microglia	HY	4.33827	3.74927
ST221_9006	Microglia	FT	3.27472	4.50806
ST221_9007	Microglia	FT	1.83754	5.94177
ST221_9008	Microglia	HY	4.17457	4.98146
ST221_9009	Microglia	HY	4.00856	4.31382
ST221_9010	Microglia	CTX&HPF	4.89594	4.33477
ST221_9011	Microglia	CTX&HPF	4.7603	4.68461
ST221_9012	Microglia	TH	1.72764	5.42431
ST221_9013	Microglia	HY	3.34817	4.0401
ST221_9014	Microglia	HY	2.47445	5.46854
ST221_9015	Microglia	STR	4.7347	4.28266
ST221_9016	Microglia	CTX&HPF	4.62395	3.97423
ST221_9017	Microglia	STR	4.04261	4.53956
ST221_9018	Microglia	FT	3.44789	5.72825
ST221_9019	Microglia	TH	0.961844	5.87472
ST221_9020	Microglia	HY	3.39651	3.93408
ST221_9021	Microglia	CTX&HPF	4.28621	4.53643
ST221_9022	Microglia	CTX&HPF	0.960807	3.90581
ST221_9023	Microglia	CTX&HPF	3.85447	3.99532
ST221_9024	Microglia	HY	2.19129	3.96857
ST221_9025	Microglia	FT	3.12886	5.07198
ST221_9026	Microglia	FT	2.73908	4.54268
ST221_9027	Microglia	HY	2.4253	4.42887
ST221_9028	Microglia	STR	4.96008	4.60661
ST221_9029	Microglia	FT	5.06401	4.6511
ST221_9030	Microglia	STR	3.03975	4.46568
ST221_9031	Microglia	CTX&HPF	3.70741	4.82846
ST221_9032	Microglia	CTX&HPF	2.94374	3.58496
ST221_9033	Microglia	FT	1.85076	5.07617
ST221_9034	Microglia	FT	5.19468	5.80013
ST221_9035	Microglia	TH	2.65917	5.33775
ST221_9036	Microglia	CTX&HPF	3.89628	5.24315
ST221_9037	Microglia	CTX&HPF	4.08534	3.99225
ST221_9038	Microglia	CTX&HPF	4.0827	4.50191
ST221_9039	Microglia	CTX&HPF	3.81459	3.60067
ST221_9040	Microglia	HY	3.37193	4.7588
ST221_9041	Microglia	CTX&HPF	3.04031	3.2443
ST221_9042	Microglia	CTX&HPF	3.7617	3.02244
ST221_9043	Microglia	HY	4.95091	4.93593
ST221_9044	Microglia	TH	3.0874	5.09601
ST221_9045	Microglia	CTX&HPF	3.76417	4.80361
ST221_9046	Microglia	CTX&HPF	3.58772	2.86831
ST221_9047	Microglia	HY	3.72314	4.70883
ST221_9048	Microglia	FT	4.25024	4.40113
ST221_9049	Microglia	TH	3.44789	5.83079
ST221_9050	Microglia	TH	3.44789	5.83079
ST221_9051	Microglia	TH	3.44789	5.83079
ST221_9052	Microglia	HY	2.84328	3.62768
ST221_9053	Microglia	HY	3.32368	4.19238
ST221_9054	Microglia	HY	2.79029	4.85622
ST221_9055	Microglia	CTX&HPF	3.25976	4.11245
ST221_9056	Microglia	TH	2.96834	5.42831
ST221_9057	Microglia	TH	1.73057	5.01847
ST221_9058	Microglia	CTX&HPF	4.75326	4.79459
ST221_9059	Microglia	HY	3.10689	4.96466
ST221_9060	Microglia	TH	2.90035	5.2974
ST221_9061	Microglia	TH	2.72441	6.0096
ST221_9062	Microglia	STR	4.44421	4.09632
ST221_9063	Microglia	CTX&HPF	3.1908	4.8157
ST221_9064	Microglia	TH	1.88743	5.25516
ST221_9065	Microglia	FT	2.22493	4.85171
ST221_9066	Microglia	CTX&HPF	3.71871	4.5674
ST221_9067	Microglia	HY	3.38669	3.70038
ST221_9068	Microglia	CTX&HPF	1.8078	3.19224
ST221_9069	Microglia	TH	0.898652	5.62593
ST221_9070	Microglia	CTX&HPF	4.08916	4.25417
ST221_9071	Microglia	CTX&HPF	2.66008	4.50708
ST221_9072	Microglia	HY	4.45285	4.46633
ST221_9073	Microglia	TH	1.9315	5.15309
ST221_9074	Microglia	CTX&HPF	2.5684	3.41332
ST221_9075	Microglia	HY	3.75133	4.70476
ST221_9076	Microglia	HY	2.54903	4.90371
ST221_9077	Microglia	TH	1.69316	5.49526
ST221_9078	Microglia	CTX&HPF	3.92983	4.85961
ST221_9079	Microglia	CTX&HPF	3.87911	3.80931
ST221_9080	Microglia	CTX&HPF	3.68931	4.56835
ST221_9081	Microglia	HY	4.25172	4.11035
ST221_9082	Microglia	TH	2.48562	5.61014
ST221_9083	Microglia	TH	2.48562	5.61014
ST221_9084	Microglia	CTX&HPF	4.72071	3.62569
ST221_9085	Microglia	HY	2.56632	4.85373
ST221_9086	Microglia	CTX&HPF	3.01571	3.74725
ST221_9087	Microglia	CTX&HPF	4.77932	4.74747
ST221_9088	Microglia	HY	3.12575	4.93509
ST221_9089	Microglia	TH	1.81292	5.73879
ST221_9090	Microglia	FT	3.00698	5.2606
ST221_9091	Microglia	TH	2.28009	5.45687
ST221_9092	Microglia	CTX&HPF	3.7544	4.78829
ST221_9093	Microglia	TH	2.11835	6.01784
ST221_9094	Microglia	HY	2.76464	5.19386
ST221_9095	Microglia	TH	2.75884	5.28013
ST221_9096	Microglia	TH	3.64524	5.95315
ST221_9097	Microglia	HY	3.49237	3.93288
ST221_9098	Microglia	CTX&HPF	5.31011	4.24336
ST221_9099	Microglia	CTX&HPF	2.65333	3.87063
ST221_9100	Microglia	FT	2.07329	4.41337
ST221_9101	Microglia	FT	2.88842	4.66035
ST221_9102	Microglia	FT	2.19676	3.66173
ST221_9103	Microglia	HY	3.00148	3.96615
ST221_9104	Microglia	TH	2.42698	5.46087
ST221_9105	Microglia	TH	1.8465	6.05066
ST221_9106	Microglia	FT	2.62085	5.19939
ST221_9107	Microglia	CTX&HPF	2.04691	4.0507
ST221_9108	Microglia	FT	4.14522	5.00943
ST221_9109	Microglia	FT	1.07916	2.38493
ST221_9110	Microglia	HY	3.54049	3.97101
ST221_9111	Microglia	HY	3.62364	4.62417
ST221_9112	Microglia	HY	3.26949	3.86762
ST221_9113	Microglia	FT	2.05888	0.896796
ST221_9114	Microglia	CTX&HPF	4.58473	5.00161
ST221_9115	Microglia	CTX&HPF	3.83037	2.80535
ST221_9116	Microglia	STR	4.30265	4.11586
ST221_9117	Microglia	CTX&HPF	4.80203	3.93404
ST221_9118	Microglia	TH	2.52082	5.47991
ST221_9119	Microglia	HY	3.68103	4.35268
ST221_9120	Microglia	CTX&HPF	4.31475	4.12077
ST221_9121	Microglia	HY	3.21668	4.74272
ST221_9122	Microglia	FT	3.17537	5.97432
ST221_9123	Microglia	HY	4.20516	4.27469
ST221_9124	Microglia	CTX&HPF	4.04534	4.4914
ST221_9125	Microglia	TH	1.8448	5.88714
ST221_9126	Microglia	TH	1.8448	5.88714
ST221_9127	Microglia	FT	4.16315	5.1495
ST221_9128	Microglia	TH	2.19509	5.38222
ST221_9129	Microglia	TH	2.19509	5.38222
ST221_9130	Microglia	TH	3.00788	5.27701
ST221_9131	Microglia	TH	3.26014	5.33166
ST221_9132	Microglia	HY	2.76539	4.76651
ST221_9133	Microglia	CTX&HPF	0.925836	4.1681
ST221_9134	Microglia	CTX&HPF	3.18239	4.5275
ST221_9135	Microglia	TH	2.59725	5.6722
ST221_9136	Microglia	CTX&HPF	2.79522	5.01762
ST221_9137	Microglia	TH	1.58719	5.1992
ST221_9138	Microglia	TH	2.56626	5.55181
ST221_9139	Microglia	TH	2.73594	5.58042
ST221_9140	Microglia	FT	3.77333	5.49874
ST221_9141	Microglia	FT	3.42648	4.32688
ST221_9142	Microglia	HY	1.93657	4.55283
ST221_9143	Microglia	FT	2.08159	5.81666
ST221_9144	Microglia	FT	2.58979	5.35187
ST221_9145	Microglia	CTX&HPF	3.53112	4.15926
ST221_9146	Microglia	CTX&HPF	4.18888	4.67202
ST221_9147	Microglia	HY	3.68542	4.89847
ST221_9148	Microglia	STR	4.15747	4.64413
ST221_9149	Microglia	HY	2.70067	4.93521
ST221_9150	Microglia	HY	4.37765	4.4606
ST221_9151	Microglia	FT	2.67773	5.38192
ST221_9152	Microglia	FT	2.88068	3.77745
ST221_9153	Microglia	FT	4.05726	4.05094
ST221_9154	Microglia	CTX&HPF	4.17163	5.03159
ST221_9155	Microglia	HY	3.28013	3.78302
ST221_9156	Microglia	TH	1.59165	5.18456
ST221_9157	Microglia	CTX&HPF	4.50186	4.49504
ST221_9158	Microglia	HY	3.72086	4.20909
ST221_9159	Microglia	FT	4.23192	6.18575
ST221_9160	Microglia	HY	2.64349	4.04597
ST221_9161	Microglia	TH	2.55769	5.76592
ST221_9162	Microglia	CTX&HPF	2.98671	3.87818
ST221_9163	Microglia	CTX&HPF	3.44492	4.842
ST221_9164	Microglia	TH	1.57534	5.3754
ST221_9165	Microglia	CTX&HPF	3.89123	3.95057
ST221_9166	Microglia	FT	2.43466	4.49274
ST221_9167	Microglia	TH	2.87891	5.57985
ST221_9168	Microglia	FT	1.75909	2.82981
ST221_9169	Microglia	HY	3.03578	4.71456
ST221_9170	Microglia	CTX&HPF	3.87876	5.06895
ST221_9171	Microglia	TH	2.81761	4.99147
ST221_9172	Microglia	CTX&HPF	5.201	5.10512
ST221_9173	Microglia	HY	3.12203	5.06529
ST221_9174	Microglia	FT	1.94434	4.8505
ST221_9175	Microglia	HY	4.14583	4.98118
ST221_9176	Microglia	FT	4.23509	4.51696
ST221_9177	Microglia	TH	0.97695	5.42179
ST221_9178	Microglia	HY	2.991	4.02407
ST221_9179	Microglia	CTX&HPF	4.1079	4.95434
ST221_9180	Microglia	FT	2.38032	4.18917
ST221_9181	Microglia	HY	2.18874	3.90438
ST221_9182	Microglia	TH	0.931561	5.8534
ST221_9183	Microglia	CTX&HPF	3.00887	4.65532
ST221_9184	Microglia	TH	1.01517	5.64443
ST221_9185	Microglia	CTX&HPF	3.75099	3.94192
ST221_9186	Microglia	HY	3.86113	2.89397
ST221_9187	Microglia	TH	1.97964	5.22584
ST221_9188	Microglia	CTX&HPF	3.06249	3.57587
ST221_9189	Microglia	CTX&HPF	5.01353	4.31417
ST221_9190	Microglia	STR	3.17293	4.77624
ST221_9191	Microglia	STR	3.90129	4.71923
ST221_9192	Microglia	FT	1.97992	4.51441
ST221_9193	Microglia	FT	1.97992	4.51441
ST221_9194	Microglia	HY	3.65973	3.78596
ST221_9195	Microglia	STR	4.07466	3.77153
ST221_9196	Microglia	TH	3.24414	4.10768
ST221_9197	Microglia	TH	3.11877	4.96727
ST221_9198	Microglia	FT	1.77193	4.41003
ST221_9199	Microglia	FT	4.97536	3.98507
ST221_9200	Microglia	FT	2.87289	4.38869
ST221_9201	Microglia	FT	2.87289	4.38869
ST221_9202	Microglia	CTX&HPF	3.96907	4.64795
ST221_9203	Microglia	HY	2.30332	4.98768
ST221_9204	Microglia	FT	3.1631	4.35449
ST221_9205	Microglia	FT	2.3134	5.04962
ST221_9206	Microglia	FT	1.10232	3.28548
ST221_9207	Microglia	STR	4.11911	4.79563
ST221_9208	Microglia	HY	3.37336	4.85617
ST221_9209	Microglia	CTX&HPF	3.27975	4.60585
ST221_9210	Microglia	TH	2.49095	5.23761
ST221_9211	Microglia	HY	4.53484	4.81029
ST221_9212	Microglia	TH	0.908137	5.34186
ST221_9213	Microglia	HY	3.57938	4.76105
ST221_9214	Microglia	HY	5.36711	5.17163
ST221_9215	Microglia	CTX&HPF	3.66097	4.42203
ST221_9216	Microglia	TH	2.76094	5.09645
ST221_9217	Microglia	HY	2.73417	4.75672
ST221_9218	Microglia	STR	2.43186	4.02972
ST221_9219	Microglia	TH	2.65991	5.39436
ST221_9220	Microglia	TH	2.65991	5.39436
ST221_9221	Microglia	CTX&HPF	3.6462	3.92391
ST221_9222	Microglia	CTX&HPF	3.95729	4.23453
ST221_9223	Microglia	CTX&HPF	3.78293	4.9117
ST221_9224	Microglia	HY	3.09998	3.79688
ST221_9225	Microglia	FT	2.11644	2.97423
ST221_9226	Microglia	CTX&HPF	3.29589	4.85635
ST221_9227	Microglia	CTX&HPF	2.86582	4.90813
ST221_9228	Microglia	FT	2.93817	4.25584
ST221_9229	Microglia	HY	2.95499	4.59873
ST221_9230	Microglia	CTX&HPF	4.88489	3.9441
ST221_9231	Microglia	CTX&HPF	3.75971	3.88095
ST221_9232	Microglia	HY	4.2012	4.65222
ST221_9233	Microglia	TH	0.844061	4.40877
ST221_9234	Microglia	HY	3.00737	3.74342
ST221_9235	Microglia	CTX&HPF	2.13201	4.34777
ST221_9236	Microglia	TH	1.4158	5.59057
ST221_9237	Microglia	HY	2.93787	2.3194
ST221_9238	Microglia	STR	3.96395	4.45276
ST221_9239	Microglia	CTX&HPF	2.87656	3.84381
ST221_9240	Microglia	HY	2.16716	4.05321
ST221_9241	Microglia	HY	3.54648	3.86905
ST221_9242	Microglia	TH	1.93851	5.74699
ST221_9243	Microglia	STR	3.20184	3.93636
ST221_9244	Microglia	HY	1.88483	3.58521
ST221_9245	Microglia	CTX&HPF	4.85075	4.07803
ST221_9246	Microglia	HY	4.58592	4.24322
ST221_9247	Microglia	HY	4.11114	4.68193
ST221_9248	Microglia	HY	3.54904	4.14769
ST221_9249	Microglia	HY	3.93078	4.88705
ST221_9250	Microglia	CTX&HPF	3.22807	3.81451
ST221_9251	Microglia	TH	2.83709	5.63657
ST221_9252	Microglia	CTX&HPF	3.62609	3.99931
ST221_9253	Microglia	TH	2.87836	5.86966
ST221_9254	Microglia	HY	1.5862	5.20947
ST221_9255	Microglia	TH	1.30059	5.50411
ST221_9256	Microglia	CTX&HPF	2.85154	4.21
ST221_9257	Microglia	CTX&HPF	2.85154	4.21
ST221_9258	Microglia	HY	2.55644	4.33619
ST221_9259	Microglia	FT	3.8545	3.83877
ST221_9260	Microglia	HY	4.27168	4.76727
ST221_9261	Microglia	CTX&HPF	4.18325	5.17959
ST221_9262	Microglia	HY	4.1599	4.74147
ST221_9263	Microglia	TH	1.03677	5.38796
ST221_9264	Microglia	HY	2.67488	3.95935
ST221_9265	Microglia	CTX&HPF	3.34022	3.55447
ST221_9266	Microglia	FT	4.03604	3.99568
ST221_9267	Microglia	HY	1.84576	5.20375
ST221_9268	Microglia	CTX&HPF	2.10103	4.26404
ST221_9269	Microglia	CTX&HPF	4.40039	4.8739
ST221_9270	Microglia	HY	3.25248	5.0262
ST221_9271	Microglia	TH	2.66327	5.21817
ST221_9272	Microglia	TH	4.02286	5.97963
ST221_9273	Microglia	STR	3.18189	4.7582
ST221_9274	Microglia	HY	1.60448	4.72243
ST221_9275	Microglia	HY	2.93126	4.49165
ST221_9276	Microglia	HY	2.50054	4.25645
ST221_9277	Microglia	CTX&HPF	3.53579	3.99622
ST221_9278	Microglia	HY	4.38851	3.17463
ST221_9279	Microglia	CTX&HPF	3.58669	5.02451
ST221_9280	Microglia	HY	2.41629	5.37473
ST221_9281	Microglia	TH	2.73486	5.72692
ST221_9282	Microglia	FT	1.09044	5.73539
ST221_9283	Microglia	HY	2.23233	4.64236
ST221_9284	Microglia	TH	2.92537	5.73915
ST221_9285	Microglia	CTX&HPF	3.43776	4.78922
ST221_9286	Microglia	TH	1.32463	5.5335
ST221_9287	Microglia	FT	2.01735	5.70852
ST221_9288	Microglia	HY	4.25198	3.87798
ST221_9289	Microglia	FT	3.15661	4.88653
ST221_9290	Microglia	CTX&HPF	1.8078	3.69842
ST221_9291	Microglia	HY	2.48851	4.6252
ST221_9292	Microglia	FT	2.13696	1.28538
ST221_9293	Microglia	CTX&HPF	1.09478	4.07547
ST221_9294	Microglia	FT	2.00042	5.10656
ST221_9295	Microglia	TH	2.15966	5.35138
ST221_9296	Microglia	FT	4.88624	5.11305
ST221_9297	Microglia	HY	4.51586	2.85136
ST221_9298	Microglia	FT	2.74323	3.15655
ST221_9299	Microglia	CTX&HPF	3.38162	3.87175
ST221_9300	Microglia	HY	3.15751	5.274
ST221_9301	Microglia	HY	4.00506	4.81755
ST221_9302	Microglia	FT	4.38466	5.25247
ST221_9303	Microglia	HY	4.00858	5.23851
ST221_9304	Microglia	CTX&HPF	4.72132	3.99317
ST221_9305	Microglia	HY	2.92317	5.24841
ST221_9306	Microglia	CTX&HPF	4.91755	4.04802
ST221_9307	Microglia	TH	0.977946	5.91614
ST221_9308	Microglia	FT	0.860766	4.28727
ST221_9309	Microglia	HY	3.24282	5.01732
ST221_9310	Microglia	CTX&HPF	3.90458	3.55111
ST221_9311	Microglia	HY	3.23521	5.40482
ST221_9312	Microglia	CTX&HPF	3.03111	4.73016
ST221_9313	Microglia	CTX&HPF	4.1324	5.03751
ST221_9314	Microglia	TH	2.14859	5.34666
ST221_9315	Microglia	CTX&HPF	2.54502	2.86279
ST221_9316	Microglia	TH	2.37465	5.80527
ST221_9317	Microglia	STR	2.19103	4.73835
ST221_9318	Microglia	STR	2.19103	4.73835
ST221_9319	Microglia	HY	3.49536	4.2502
ST221_9320	Microglia	CTX&HPF	3.36426	4.03904
ST221_9321	Microglia	HY	4.71978	5.21938
ST221_9322	Microglia	TH	2.66904	5.60027
ST221_9323	Microglia	TH	1.74814	5.87119
ST221_9324	Microglia	HY	2.88262	3.09308
ST221_9325	Microglia	FT	1.13923	3.30975
ST221_9326	Microglia	CTX&HPF	3.0554	4.22097
ST221_9327	Microglia	FT	3.90124	4.86721
ST221_9328	Microglia	CTX&HPF	3.03755	2.94956
ST221_9329	Microglia	TH	1.69766	5.70215
ST221_9330	Microglia	FT	2.73196	4.60924
ST221_9331	Microglia	CTX&HPF	3.57012	5.19707
ST221_9332	Microglia	HY	3.86284	4.44855
ST221_9333	Microglia	TH	1.71058	5.28899
ST221_9334	Microglia	HY	2.74836	3.91961
ST221_9335	Microglia	TH	2.93993	5.45938
ST221_9336	Microglia	FT	2.21443	2.19422
ST221_9337	Microglia	TH	2.15435	5.44612
ST221_9338	Microglia	FT	2.95519	4.48129
ST221_9339	Microglia	FT	1.87037	5.35253
ST221_9340	Microglia	CTX&HPF	4.9623	4.86134
ST221_9341	Microglia	HY	5.14385	3.95118
ST221_9342	Microglia	CTX&HPF	3.79225	5.0144
ST221_9343	Microglia	CTX&HPF	4.13341	4.18935
ST221_9344	Microglia	TH	2.38904	5.31538
ST221_9345	Microglia	TH	2.38904	5.31538
ST221_9346	Microglia	HY	1.67979	4.09223
ST221_9347	Microglia	HY	3.31797	4.52227
ST221_9348	Microglia	FT	2.67667	5.48735
ST221_9349	Microglia	FT	0.948542	3.03494
ST221_9350	Microglia	FT	2.83647	6.16669
ST221_9351	Microglia	STR	3.08423	3.90036
ST221_9352	Microglia	HY	1.38555	4.81192
ST221_9353	Microglia	HY	2.08583	4.85178
ST221_9354	Microglia	HY	1.75219	5.22789
ST221_9355	Microglia	TH	3.43551	5.69273
ST221_9356	Microglia	CTX&HPF	3.06106	5.01561
ST221_9357	Microglia	FT	2.61983	6.12058
ST221_9358	Microglia	CTX&HPF	3.86841	4.56394
ST221_9359	Microglia	CTX&HPF	3.85413	3.96734
ST221_9360	Microglia	CTX&HPF	0.984783	3.57319
ST221_9361	Microglia	HY	3.07886	3.55531
ST221_9362	Microglia	CTX&HPF	4.0122	4.52331
ST221_9363	Microglia	TH	0.951294	5.61624
ST221_9364	Microglia	HY	3.95328	3.71605
ST221_9365	Microglia	CTX&HPF	4.47534	4.5404
ST221_9366	Microglia	CTX&HPF	3.3849	4.18353
ST221_9367	Microglia	CTX&HPF	3.93917	3.66165
ST221_9368	Microglia	FT	4.18028	5.27722
ST221_9369	Microglia	TH	1.41441	5.80123
ST221_9370	Microglia	TH	1.41441	5.80123
ST221_9371	Microglia	TH	2.68896	5.48873
ST221_9372	Microglia	CTX&HPF	3.66877	4.83573
ST221_9373	Microglia	HY	3.04476	5.13096
ST221_9374	Microglia	HY	4.10866	4.36449
ST221_9375	Microglia	STR	4.24229	4.86125
ST221_9376	Microglia	CTX&HPF	3.20973	4.41365
ST221_9377	Microglia	CTX&HPF	2.68901	2.94994
ST221_9378	Microglia	CTX&HPF	2.68901	2.94994
ST221_9379	Microglia	CTX&HPF	3.70439	4.73468
ST221_9380	Microglia	CTX&HPF	3.70439	4.73468
ST221_9381	Microglia	CTX&HPF	3.59831	3.98204
ST221_9382	Microglia	CTX&HPF	1.70722	4.04037
ST221_9383	Microglia	HY	2.66878	4.51999
ST221_9384	Microglia	HY	3.4693	4.97048
ST221_9385	Microglia	CTX&HPF	4.12351	4.6522
ST221_9386	Microglia	TH	1.84076	4.79389
ST221_9387	Microglia	FT	3.33907	4.98511
ST221_9388	Microglia	HY	1.93291	3.78846
ST221_9389	Microglia	HY	3.96209	5.40341
ST221_9390	Microglia	TH	3.32957	5.16225
ST221_9391	Microglia	FT	2.43894	6.14071
ST221_9392	Microglia	FT	2.68109	5.68874
ST221_9393	Microglia	FT	3.09649	3.30604
ST221_9394	Microglia	HY	4.56381	4.6327
ST221_9395	Microglia	FT	2.84522	3.68085
ST221_9396	Microglia	FT	3.55279	5.3365
ST221_9397	Microglia	TH	2.52526	5.61878
ST221_9398	Microglia	HY	3.25199	4.94092
ST221_9399	Microglia	TH	1.83368	5.77167
ST221_9400	Microglia	TH	2.50429	5.47715
ST221_9401	Microglia	STR	4.20023	3.40162
ST221_9402	Microglia	HY	3.37659	4.01925
ST221_9403	Microglia	CTX&HPF	3.85726	4.83459
ST221_9404	Microglia	CTX&HPF	1.63711	2.89805
ST221_9405	Microglia	TH	2.441	5.29023
ST221_9406	Microglia	FT	2.01117	2.15086
ST221_9407	Microglia	HY	3.756	4.73707
ST221_9408	Microglia	STR	2.78384	4.67737
ST221_9409	Microglia	CTX&HPF	2.83498	4.5215
ST221_9410	Microglia	TH	2.24328	5.06622
ST221_9411	Microglia	HY	3.39069	4.02285
ST221_9412	Microglia	TH	0.984546	5.69679
ST221_9413	Microglia	TH	1.6457	5.53256
ST221_9414	Microglia	CTX&HPF	4.00418	4.1027
ST221_9415	Microglia	TH	1.63081	5.2716
ST221_9416	Microglia	CTX&HPF	4.86002	5.1607
ST221_9417	Microglia	HY	3.01737	5.30028
ST221_9418	Microglia	FT	2.02092	5.0196
ST221_9419	Microglia	FT	2.02092	5.0196
ST221_9420	Microglia	TH	3.36712	5.4987
ST221_9421	Microglia	CTX&HPF	3.08576	4.06039
ST221_9422	Microglia	TH	2.9152	5.86834
ST221_9423	Microglia	CTX&HPF	4.94176	4.64635
ST221_9424	Microglia	HY	2.98666	5.0207
ST221_9425	Microglia	TH	1.83809	5.71417
ST221_9426	Microglia	TH	1.83809	5.71417
ST221_9427	Microglia	CTX&HPF	3.94863	3.89754
ST221_9428	Microglia	FT	1.82705	2.40649
ST221_9429	Microglia	CTX&HPF	4.80626	3.54008
ST221_9430	Microglia	FT	3.38073	4.17281
ST221_9431	Microglia	CTX&HPF	4.40962	4.11434
ST221_9432	Microglia	HY	2.41454	4.91921
ST221_9433	Microglia	HY	2.74066	2.90918
ST221_9434	Microglia	HY	3.04889	2.87323
ST221_9435	Microglia	TH	1.65356	5.33069
ST221_9436	Microglia	FT	1.60989	3.12511
ST221_9437	Microglia	TH	3.15223	5.4316
ST221_9438	Microglia	CTX&HPF	3.21087	4.74258
ST221_9439	Microglia	HY	2.73081	5.08877
ST221_9440	Microglia	HY	2.47509	4.67907
ST221_9441	Microglia	FT	4.20881	4.25326
ST221_9442	Microglia	FT	2.00359	4.46266
ST221_9443	Microglia	HY	3.93819	4.86503
ST221_9444	Microglia	TH	1.6222	5.19761
ST221_9445	Microglia	HY	3.22103	4.97089
ST221_9446	Microglia	HY	3.48067	5.12863
ST221_9447	Microglia	HY	2.34774	5.20995
ST221_9448	Microglia	TH	1.59483	5.17011
ST221_9449	Microglia	FT	1.77466	4.89418
ST221_9450	Microglia	TH	2.2276	4.36269
ST221_9451	Microglia	CTX&HPF	4.59719	4.79154
ST221_9452	Microglia	FT	3.53839	6.19559
ST221_9453	Microglia	HY	3.10967	4.06989
ST221_9454	Microglia	HY	2.01536	5.07667
ST221_9455	Microglia	HY	2.70882	4.6905
ST221_9456	Microglia	FT	1.81424	4.05417
ST221_9457	Microglia	HY	4.22318	4.33945
ST221_9458	Microglia	FT	1.79177	2.90764
ST221_9459	Microglia	FT	1.36798	0
ST221_9460	Microglia	CTX&HPF	3.77314	3.53409
ST221_9461	Microglia	CTX&HPF	1.9419	4.51758
ST221_9462	Microglia	TH	4.48389	5.46301
ST221_9463	Microglia	CTX&HPF	2.21744	4.58995
ST221_9464	Microglia	TH	3.50005	5.92291
ST221_9465	Microglia	TH	1.81657	5.62068
ST221_9466	Microglia	HY	3.23614	4.23498
ST221_9467	Microglia	HY	3.39999	4.07854
ST221_9468	Microglia	HY	3.14595	3.84086
ST221_9469	Microglia	CTX&HPF	4.92269	4.82962
ST221_9470	Microglia	TH	1.9467	5.5896
ST221_9471	Microglia	FT	1.97279	5.74064
ST221_9472	Microglia	HY	4.35371	5.18622
ST221_9473	Microglia	HY	2.1887	4.79764
ST221_9474	Microglia	HY	3.87642	3.82787
ST221_9475	Microglia	HY	3.36134	4.95618
ST221_9476	Microglia	TH	2.99802	5.70953
ST221_9477	Microglia	HY	3.96321	3.25066
ST221_9478	Microglia	HY	3.12285	4.91605
ST221_9479	Microglia	CTX&HPF	3.76204	4.25208
ST221_9480	Microglia	TH	2.49839	5.38143
ST221_9481	Microglia	HY	3.98553	4.92878
ST221_9482	Microglia	HY	3.3088	4.52979
ST221_9483	Microglia	HY	2.0463	4.64333
ST221_9484	Microglia	FT	4.21534	4.26205
ST221_9485	Microglia	HY	2.61192	4.69627
ST221_9486	Microglia	HY	4.83815	4.65932
ST221_9487	Microglia	TH	1.82798	5.04988
ST221_9488	Microglia	HY	2.71784	5.05302
ST221_9489	Microglia	HY	2.3001	4.96931
ST221_9490	Microglia	HY	3.21853	4.9153
ST221_9491	Microglia	TH	3.54984	5.3327
ST221_9492	Microglia	TH	4.14933	5.23153
ST221_9493	Microglia	STR	3.75461	4.82251
ST221_9494	Microglia	TH	2.54983	5.70107
ST221_9495	Microglia	HY	3.33659	4.07755
ST221_9496	Microglia	HY	3.38672	5.27657
ST221_9497	Microglia	FT	3.3894	6.15445
ST221_9498	Microglia	FT	3.81469	3.21298
ST221_9499	Microglia	HY	3.33441	4.86943
ST221_9500	Microglia	TH	2.21574	5.72888
ST221_9501	Microglia	TH	2.57099	5.84663
ST221_9502	Microglia	TH	1.79704	5.56274
ST221_9503	Microglia	HY	3.90041	4.03661
ST221_9504	Microglia	CTX&HPF	3.93167	4.64854
ST221_9505	Microglia	FT	2.70397	5.298
ST221_9506	Microglia	CTX&HPF	4.76451	4.9275
ST221_9507	Microglia	CTX&HPF	4.76451	4.9275
ST221_9508	Microglia	CTX&HPF	3.81861	4.8925
ST221_9509	Microglia	STR	3.41719	4.11001
ST221_9510	Microglia	TH	3.13915	5.63016
ST221_9511	Microglia	TH	3.13915	5.63016
ST221_9512	Microglia	HY	3.83791	4.89903
ST221_9513	Microglia	FT	3.90077	4.26137
ST221_9514	Microglia	CTX&HPF	4.186	4.63795
ST221_9515	Microglia	STR	2.1667	4.70056
ST221_9516	Microglia	CTX&HPF	3.84285	4.86458
ST221_9517	Microglia	FT	4.01993	4.26201
ST221_9518	Microglia	HY	3.66193	3.49744
ST221_9519	Microglia	HY	2.08183	5.21649
ST221_9520	Microglia	TH	0.957307	5.32603
ST221_9521	Microglia	CTX&HPF	3.01198	4.62365
ST221_9522	Microglia	CTX&HPF	3.17419	3.01586
ST221_9523	Microglia	FT	3.46298	2.98401
ST221_9524	Microglia	HY	2.62635	4.89638
ST221_9525	Microglia	FT	1.05771	2.1937
ST221_9526	Microglia	HY	3.49316	4.14381
ST221_9527	Microglia	HY	3.27148	4.8113
ST221_9528	Microglia	FT	2.57416	5.75225
ST221_9529	Microglia	HY	2.70205	3.66366
ST221_9530	Microglia	TH	1.86663	5.27153
ST221_9531	Microglia	HY	3.52722	4.23531
ST221_9532	Microglia	CTX&HPF	2.19298	4.91466
ST221_9533	Microglia	HY	3.08902	4.09525
ST221_9534	Microglia	HY	4.26354	4.6453
ST221_9535	Microglia	TH	2.62487	5.85473
ST221_9536	Microglia	CTX&HPF	1.07117	1.94483
ST221_9537	Microglia	CTX&HPF	1.07117	1.94483
ST221_9538	Microglia	TH	3.3819	5.83014
ST221_9539	Microglia	TH	3.3819	5.83014
ST221_9540	Microglia	HY	4.51597	4.27331
ST221_9541	Microglia	FT	2.69101	5.81784
ST221_9542	Microglia	HY	3.24164	4.75814
ST221_9543	Microglia	HY	4.15125	4.12727
ST221_9544	Microglia	CTX&HPF	4.20975	4.33304
ST221_9545	Microglia	HY	2.96524	2.32345
ST221_9546	Microglia	CTX&HPF	5.26007	4.07502
ST221_9547	Microglia	HY	1.05025	4.79661
ST221_9548	Microglia	TH	3.04861	5.22994
ST221_9549	Microglia	CTX&HPF	3.80412	4.6599
ST221_9550	Microglia	TH	2.54388	5.89499
ST221_9551	Microglia	HY	2.5298	4.27831
ST221_9552	Microglia	HY	4.07654	4.23011
ST221_9553	Microglia	FT	2.99964	4.90674
ST221_9554	Microglia	FT	4.17002	4.32759
ST221_9555	Microglia	TH	3.16188	5.52103
ST221_9556	Microglia	CTX&HPF	0.964399	3.74097
ST221_9557	Microglia	TH	1.92958	5.59871
ST221_9558	Microglia	CTX&HPF	1.71706	4.21335
ST221_9559	Microglia	CTX&HPF	1.71706	4.21335
ST221_9560	Microglia	CTX&HPF	2.27846	3.58243
ST221_9561	Microglia	CTX&HPF	4.82118	4.58605
ST221_9562	Microglia	TH	0.910763	5.46179
ST221_9563	Microglia	FT	1.90056	5.87879
ST221_9564	Microglia	FT	1.24414	3.54476
ST221_9565	Microglia	HY	3.09076	4.97063
ST221_9566	Microglia	HY	2.92621	4.14475
ST221_9567	Microglia	HY	1.54813	4.89427
ST221_9568	Microglia	FT	3.60235	5.8684
ST221_9569	Microglia	FT	2.21804	4.19887

## Sheet: Fig.4d
	exp_combine	Gene_group	Region_group
0	3	Microglia score	WT
1	2	Microglia score	WT
2	2	Microglia score	WT
3	2	Microglia score	WT
4	1	Microglia score	WT
5	2	Microglia score	WT
6	0	Microglia score	WT
7	1	Microglia score	WT
8	2	Microglia score	WT
9	3	Microglia score	WT
10	8	Microglia score	WT
11	2	Microglia score	WT
12	3	Microglia score	WT
13	1	Microglia score	WT
14	0	Microglia score	WT
15	2	Microglia score	WT
16	0	Microglia score	WT
17	0	Microglia score	WT
18	2	Microglia score	WT
19	1	Microglia score	WT
20	2	Microglia score	WT
21	0	Microglia score	WT
22	3	Microglia score	WT
23	5	Microglia score	WT
24	1	Microglia score	WT
25	0	Microglia score	WT
26	0	Microglia score	WT
27	3	Microglia score	WT
28	2	Microglia score	WT
29	0	Microglia score	WT
30	2	Microglia score	WT
31	3	Microglia score	WT
32	7	Microglia score	WT
33	1	Microglia score	WT
34	0	Microglia score	WT
35	3	Microglia score	WT
36	0	Microglia score	WT
37	0	Microglia score	WT
38	1	Microglia score	WT
39	3	Microglia score	WT
40	5	Microglia score	WT
41	3	Microglia score	WT
42	1	Microglia score	WT
43	3	Microglia score	WT
44	0	Microglia score	WT
45	0	Microglia score	WT
46	2	Microglia score	WT
47	3	Microglia score	WT
48	4	Microglia score	WT
49	4	Microglia score	WT
50	1	Microglia score	WT
51	0	Microglia score	WT
52	3	Microglia score	WT
53	3	Microglia score	WT
54	1	Microglia score	WT
55	2	Microglia score	WT
56	2	Microglia score	WT
57	2	Microglia score	WT
58	2	Microglia score	WT
59	1	Microglia score	WT
60	2	Microglia score	WT
61	2	Microglia score	WT
62	0	Microglia score	WT
63	3	Microglia score	WT
64	0	Microglia score	WT
65	3	Microglia score	WT
66	2	Microglia score	WT
67	1	Microglia score	WT
68	1	Microglia score	WT
69	5	Microglia score	WT
70	2	Microglia score	WT
71	2	Microglia score	WT
72	1	Microglia score	WT
73	5	Microglia score	WT
74	2	Microglia score	WT
75	5	Microglia score	WT
76	3	Microglia score	WT
77	3	Microglia score	WT
78	1	Microglia score	WT
79	2	Microglia score	WT
80	1	Microglia score	WT
81	1	Microglia score	WT
82	4	Microglia score	WT
83	3	Microglia score	WT
84	3	Microglia score	WT
85	4	Microglia score	WT
86	3	Microglia score	WT
87	1	Microglia score	WT
88	0	Microglia score	WT
89	6	Microglia score	WT
90	1	Microglia score	WT
91	3	Microglia score	WT
92	2	Microglia score	WT
93	1	Microglia score	WT
94	0	Microglia score	WT
95	6	Microglia score	WT
96	1	Microglia score	WT
97	2	Microglia score	WT
98	1	Microglia score	WT
99	1	Microglia score	WT
100	3	Microglia score	WT
101	2	Microglia score	WT
102	1	Microglia score	WT
103	1	Microglia score	WT
104	2	Microglia score	WT
105	0	Microglia score	WT
106	2	Microglia score	WT
107	3	Microglia score	WT
108	0	Microglia score	WT
109	2	Microglia score	WT
110	1	Microglia score	WT
111	2	Microglia score	WT
112	0	Microglia score	WT
113	0	Microglia score	WT
114	1	Microglia score	WT
115	1	Microglia score	WT
116	3	Microglia score	WT
117	1	Microglia score	WT
118	2	Microglia score	WT
119	3	Microglia score	WT
120	1	Microglia score	WT
121	1	Microglia score	WT
122	0	Microglia score	WT
123	2	Microglia score	WT
124	0	Microglia score	WT
125	2	Microglia score	WT
126	6	Microglia score	WT
127	2	Microglia score	WT
128	8	Microglia score	WT
129	2	Microglia score	WT
130	2	Microglia score	WT
131	2	Microglia score	WT
132	3	Microglia score	WT
133	1	Microglia score	WT
134	1	Microglia score	WT
135	2	Microglia score	WT
136	3	Microglia score	WT
137	1	Microglia score	WT
138	1	Microglia score	WT
139	0	Microglia score	WT
140	4	Microglia score	WT
141	3	Microglia score	WT
142	2	Microglia score	WT
143	3	Microglia score	FAD
144	3	Microglia score	FAD
145	1	Microglia score	FAD
146	2	Microglia score	FAD
147	0	Microglia score	FAD
148	3	Microglia score	FAD
149	2	Microglia score	FAD
150	5	Microglia score	FAD
151	0	Microglia score	FAD
152	0	Microglia score	FAD
153	2	Microglia score	FAD
154	2	Microglia score	FAD
155	1	Microglia score	FAD
156	2	Microglia score	FAD
157	2	Microglia score	FAD
158	4	Microglia score	FAD
159	2	Microglia score	FAD
160	1	Microglia score	FAD
161	3	Microglia score	FAD
162	0	Microglia score	FAD
163	2	Microglia score	FAD
164	1	Microglia score	FAD
165	1	Microglia score	FAD
166	2	Microglia score	FAD
167	5	Microglia score	FAD
168	5	Microglia score	FAD
169	2	Microglia score	FAD
170	2	Microglia score	FAD
171	1	Microglia score	FAD
172	8	Microglia score	FAD
173	1	Microglia score	FAD
174	3	Microglia score	FAD
175	1	Microglia score	FAD
176	6	Microglia score	FAD
177	3	Microglia score	FAD
178	2	Microglia score	FAD
179	1	Microglia score	FAD
180	1	Microglia score	FAD
181	2	Microglia score	FAD
182	0	Microglia score	FAD
183	1	Microglia score	FAD
184	3	Microglia score	FAD
185	2	Microglia score	FAD
186	0	Microglia score	FAD
187	0	Microglia score	FAD
188	2	Microglia score	FAD
189	1	Microglia score	FAD
190	0	Microglia score	FAD
191	2	Microglia score	FAD
192	0	Microglia score	FAD
193	1	Microglia score	FAD
194	0	Microglia score	FAD
195	3	Microglia score	FAD
196	0	Microglia score	FAD
197	2	Microglia score	FAD
198	3	Microglia score	FAD
199	1	Microglia score	FAD
200	1	Microglia score	FAD
201	2	Microglia score	FAD
202	1	Microglia score	FAD
203	0	Microglia score	FAD
204	0	Microglia score	FAD
205	2	Microglia score	FAD
206	2	Microglia score	FAD
207	2	Microglia score	FAD
208	3	Microglia score	FAD
209	1	Microglia score	FAD
210	2	Microglia score	FAD
211	2	Microglia score	FAD
212	0	Microglia score	FAD
213	1	Microglia score	FAD
214	3	Microglia score	FAD
215	0	Microglia score	FAD
216	1	Microglia score	FAD
217	1	Microglia score	FAD
218	0	Microglia score	FAD
219	2	Microglia score	FAD
220	1	Microglia score	FAD
221	0	Microglia score	FAD
222	1	Microglia score	FAD
223	4	Microglia score	FAD
224	2	Microglia score	FAD
225	2	Microglia score	FAD
226	2	Microglia score	FAD
227	1	Microglia score	FAD
228	2	Microglia score	FAD
229	0	Microglia score	FAD
230	3	Microglia score	FAD
231	0	Microglia score	FAD
232	2	Microglia score	FAD
233	1	Microglia score	FAD
234	5	Microglia score	FAD
235	1	Microglia score	FAD
236	5	Microglia score	FAD
237	1	Microglia score	FAD
238	0	Microglia score	FAD
239	2	Microglia score	FAD
240	2	Microglia score	FAD
241	1	Microglia score	FAD
242	1	Microglia score	FAD
243	1	Microglia score	FAD
244	1	Microglia score	FAD
245	1	Microglia score	FAD
246	3	Microglia score	FAD
247	3	Microglia score	FAD
248	4	Microglia score	FAD
249	3	Microglia score	FAD
250	1	Microglia score	FAD
251	2	Microglia score	FAD
252	3	Microglia score	FAD
253	3	Microglia score	FAD
254	0	Microglia score	FAD
255	6	Microglia score	FAD
256	2	Microglia score	FAD
257	2	Microglia score	FAD
258	1	Microglia score	FAD
259	0	Microglia score	FAD
260	5	Microglia score	FAD
261	5	Microglia score	FAD
262	2	Microglia score	FAD
263	1	Microglia score	FAD
264	1	Microglia score	FAD
265	0	Microglia score	FAD
266	0	Microglia score	FAD
267	0	Microglia score	FAD
268	1	Microglia score	FAD
269	0	Microglia score	FAD
270	2	Microglia score	FAD
271	2	Microglia score	FAD
272	3	Microglia score	FAD
273	2	Microglia score	FAD
274	1	Microglia score	FAD
275	6	Microglia score	FAD
276	1	Microglia score	FAD
277	3	Microglia score	FAD
278	2	Microglia score	FAD
279	5	Microglia score	FAD
280	2	Microglia score	FAD
281	4	Microglia score	FAD
282	2	Microglia score	FAD
283	2	Microglia score	FAD
284	8	Microglia score	FAD
285	0	Microglia score	FAD
286	0	Microglia score	FAD
287	5	Microglia score	FAD
288	4	Microglia score	FAD
289	0	Microglia score	FAD
290	2	Microglia score	FAD
291	3	Microglia score	FAD
292	2	Microglia score	FAD
293	1	Microglia score	FAD
294	1	Microglia score	FAD
295	3	Microglia score	FAD
296	2	Microglia score	FAD
297	3	Microglia score	FAD
298	3	Microglia score	FAD
299	2	Microglia score	FAD
300	3	Microglia score	FAD
301	1	Microglia score	FAD
302	5	Microglia score	FAD
303	0	Microglia score	FAD
304	0	Microglia score	FAD
305	4	Microglia score	FAD
306	1	Microglia score	FAD
307	3	Microglia score	FAD
308	0	Microglia score	FAD
309	2	Microglia score	FAD
310	0	Microglia score	FAD
311	4	Microglia score	FAD
312	3	Microglia score	FAD
313	3	Microglia score	FAD
314	5	Microglia score	FAD
315	0	Microglia score	FAD
316	2	Microglia score	FAD
317	0	Microglia score	FAD
318	0	Microglia score	FAD
319	0	Microglia score	FAD
320	5	Microglia score	FAD
321	2	Microglia score	FAD
322	2	Microglia score	FAD
323	1	Microglia score	FAD
324	1	Microglia score	FAD
325	4	Microglia score	FAD
326	3	Microglia score	FAD
327	3	Microglia score	FAD
328	3	Microglia score	FAD
329	3	Microglia score	FAD
330	2	Microglia score	FAD
331	3	Microglia score	FAD
332	6	Microglia score	FAD
333	4	Microglia score	FAD
334	0	Microglia score	FAD
335	0	Microglia score	FAD
336	3	Microglia score	FAD
337	3	Microglia score	FAD
338	2	Microglia score	FAD
339	2	Microglia score	FAD
340	1	Microglia score	FAD
341	0	Microglia score	FAD
342	1	Microglia score	FAD
343	1	Microglia score	FAD
344	1	Microglia score	FAD
345	0	Microglia score	FAD
346	2	Microglia score	FAD
347	3	Microglia score	FAD
348	3	Microglia score	FAD
349	3	Microglia score	FAD
350	1	Microglia score	FAD
351	1	Microglia score	FAD
352	0	Microglia score	FAD
353	1	Microglia score	FAD
354	0	Microglia score	FAD
355	0	Microglia score	FAD
356	2	Microglia score	FAD
357	8	DAM score	WT
358	2	DAM score	WT
359	1	DAM score	WT
360	1	DAM score	WT
361	4	DAM score	WT
362	3	DAM score	WT
363	0	DAM score	WT
364	1	DAM score	WT
365	3	DAM score	WT
366	3	DAM score	WT
367	2	DAM score	WT
368	5	DAM score	WT
369	2	DAM score	WT
370	1	DAM score	WT
371	2	DAM score	WT
372	2	DAM score	WT
373	3	DAM score	WT
374	2	DAM score	WT
375	2	DAM score	WT
376	3	DAM score	WT
377	3	DAM score	WT
378	3	DAM score	WT
379	1	DAM score	WT
380	1	DAM score	WT
381	2	DAM score	WT
382	0	DAM score	WT
383	2	DAM score	WT
384	4	DAM score	WT
385	2	DAM score	WT
386	4	DAM score	WT
387	8	DAM score	WT
388	3	DAM score	WT
389	1	DAM score	WT
390	5	DAM score	WT
391	2	DAM score	WT
392	4	DAM score	WT
393	1	DAM score	WT
394	1	DAM score	WT
395	2	DAM score	WT
396	2	DAM score	WT
397	1	DAM score	WT
398	7	DAM score	WT
399	2	DAM score	WT
400	5	DAM score	WT
401	6	DAM score	WT
402	4	DAM score	WT
403	1	DAM score	WT
404	9	DAM score	WT
405	5	DAM score	WT
406	2	DAM score	WT
407	2	DAM score	WT
408	2	DAM score	WT
409	0	DAM score	WT
410	0	DAM score	WT
411	4	DAM score	WT
412	4	DAM score	WT
413	2	DAM score	WT
414	3	DAM score	WT
415	2	DAM score	WT
416	3	DAM score	WT
417	5	DAM score	WT
418	1	DAM score	WT
419	0	DAM score	WT
420	1	DAM score	WT
421	1	DAM score	WT
422	3	DAM score	WT
423	6	DAM score	WT
424	4	DAM score	WT
425	0	DAM score	WT
426	1	DAM score	WT
427	2	DAM score	WT
428	1	DAM score	WT
429	2	DAM score	WT
430	3	DAM score	WT
431	9	DAM score	WT
432	1	DAM score	WT
433	2	DAM score	WT
434	1	DAM score	WT
435	0	DAM score	WT
436	1	DAM score	WT
437	1	DAM score	WT
438	1	DAM score	WT
439	12	DAM score	WT
440	3	DAM score	WT
441	3	DAM score	WT
442	3	DAM score	WT
443	3	DAM score	WT
444	4	DAM score	WT
445	0	DAM score	WT
446	9	DAM score	WT
447	0	DAM score	WT
448	2	DAM score	WT
449	1	DAM score	WT
450	2	DAM score	WT
451	4	DAM score	WT
452	3	DAM score	WT
453	3	DAM score	WT
454	1	DAM score	WT
455	0	DAM score	WT
456	2	DAM score	WT
457	7	DAM score	WT
458	0	DAM score	WT
459	1	DAM score	WT
460	3	DAM score	WT
461	2	DAM score	WT
462	3	DAM score	WT
463	1	DAM score	WT
464	2	DAM score	WT
465	3	DAM score	WT
466	2	DAM score	WT
467	2	DAM score	WT
468	1	DAM score	WT
469	3	DAM score	WT
470	0	DAM score	WT
471	1	DAM score	WT
472	4	DAM score	WT
473	0	DAM score	WT
474	2	DAM score	WT
475	0	DAM score	WT
476	1	DAM score	WT
477	2	DAM score	WT
478	0	DAM score	WT
479	1	DAM score	WT
480	0	DAM score	WT
481	3	DAM score	WT
482	0	DAM score	WT
483	4	DAM score	WT
484	1	DAM score	WT
485	0	DAM score	WT
486	2	DAM score	WT
487	1	DAM score	WT
488	2	DAM score	WT
489	2	DAM score	WT
490	2	DAM score	WT
491	2	DAM score	WT
492	2	DAM score	WT
493	2	DAM score	WT
494	6	DAM score	WT
495	0	DAM score	WT
496	3	DAM score	WT
497	2	DAM score	WT
498	5	DAM score	WT
499	1	DAM score	WT
500	35	DAM score	FAD
501	23	DAM score	FAD
502	8	DAM score	FAD
503	3	DAM score	FAD
504	2	DAM score	FAD
505	14	DAM score	FAD
506	1	DAM score	FAD
507	1	DAM score	FAD
508	0	DAM score	FAD
509	4	DAM score	FAD
510	17	DAM score	FAD
511	4	DAM score	FAD
512	12	DAM score	FAD
513	8	DAM score	FAD
514	4	DAM score	FAD
515	9	DAM score	FAD
516	18	DAM score	FAD
517	2	DAM score	FAD
518	5	DAM score	FAD
519	6	DAM score	FAD
520	8	DAM score	FAD
521	5	DAM score	FAD
522	6	DAM score	FAD
523	0	DAM score	FAD
524	23	DAM score	FAD
525	5	DAM score	FAD
526	9	DAM score	FAD
527	3	DAM score	FAD
528	3	DAM score	FAD
529	3	DAM score	FAD
530	2	DAM score	FAD
531	2	DAM score	FAD
532	2	DAM score	FAD
533	31	DAM score	FAD
534	15	DAM score	FAD
535	5	DAM score	FAD
536	3	DAM score	FAD
537	5	DAM score	FAD
538	7	DAM score	FAD
539	7	DAM score	FAD
540	5	DAM score	FAD
541	6	DAM score	FAD
542	12	DAM score	FAD
543	12	DAM score	FAD
544	12	DAM score	FAD
545	2	DAM score	FAD
546	14	DAM score	FAD
547	5	DAM score	FAD
548	9	DAM score	FAD
549	7	DAM score	FAD
550	2	DAM score	FAD
551	3	DAM score	FAD
552	19	DAM score	FAD
553	1	DAM score	FAD
554	4	DAM score	FAD
555	4	DAM score	FAD
556	3	DAM score	FAD
557	5	DAM score	FAD
558	3	DAM score	FAD
559	7	DAM score	FAD
560	2	DAM score	FAD
561	3	DAM score	FAD
562	11	DAM score	FAD
563	4	DAM score	FAD
564	5	DAM score	FAD
565	7	DAM score	FAD
566	14	DAM score	FAD
567	8	DAM score	FAD
568	6	DAM score	FAD
569	1	DAM score	FAD
570	17	DAM score	FAD
571	6	DAM score	FAD
572	7	DAM score	FAD
573	7	DAM score	FAD
574	0	DAM score	FAD
575	7	DAM score	FAD
576	20	DAM score	FAD
577	0	DAM score	FAD
578	3	DAM score	FAD
579	5	DAM score	FAD
580	3	DAM score	FAD
581	33	DAM score	FAD
582	41	DAM score	FAD
583	29	DAM score	FAD
584	5	DAM score	FAD
585	3	DAM score	FAD
586	10	DAM score	FAD
587	4	DAM score	FAD
588	3	DAM score	FAD
589	7	DAM score	FAD
590	4	DAM score	FAD
591	10	DAM score	FAD
592	8	DAM score	FAD
593	11	DAM score	FAD
594	4	DAM score	FAD
595	3	DAM score	FAD
596	1	DAM score	FAD
597	8	DAM score	FAD
598	1	DAM score	FAD
599	7	DAM score	FAD
600	3	DAM score	FAD
601	16	DAM score	FAD
602	10	DAM score	FAD
603	6	DAM score	FAD
604	10	DAM score	FAD
605	2	DAM score	FAD
606	4	DAM score	FAD
607	6	DAM score	FAD
608	5	DAM score	FAD
609	18	DAM score	FAD
610	4	DAM score	FAD
611	4	DAM score	FAD
612	6	DAM score	FAD
613	6	DAM score	FAD
614	14	DAM score	FAD
615	2	DAM score	FAD
616	1	DAM score	FAD
617	22	DAM score	FAD
618	25	DAM score	FAD
619	4	DAM score	FAD
620	14	DAM score	FAD
621	9	DAM score	FAD
622	6	DAM score	FAD
623	7	DAM score	FAD
624	0	DAM score	FAD
625	16	DAM score	FAD
626	1	DAM score	FAD
627	0	DAM score	FAD
628	6	DAM score	FAD
629	1	DAM score	FAD
630	0	DAM score	FAD
631	1	DAM score	FAD
632	2	DAM score	FAD
633	5	DAM score	FAD
634	0	DAM score	FAD
635	12	DAM score	FAD
636	3	DAM score	FAD
637	1	DAM score	FAD
638	4	DAM score	FAD
639	4	DAM score	FAD
640	3	DAM score	FAD
641	5	DAM score	FAD
642	4	DAM score	FAD
643	6	DAM score	FAD
644	13	DAM score	FAD
645	0	DAM score	FAD
646	1	DAM score	FAD
647	15	DAM score	FAD
648	2	DAM score	FAD
649	2	DAM score	FAD
650	6	DAM score	FAD
651	6	DAM score	FAD
652	3	DAM score	FAD
653	14	DAM score	FAD
654	6	DAM score	FAD
655	31	DAM score	FAD
656	13	DAM score	FAD
657	34	DAM score	FAD
658	30	DAM score	FAD
659	38	DAM score	FAD
660	38	DAM score	FAD
661	1	DAM score	FAD
662	24	DAM score	FAD
663	1	DAM score	FAD
664	5	DAM score	FAD
665	4	DAM score	FAD
666	11	DAM score	FAD
667	6	DAM score	FAD
668	31	DAM score	FAD
669	14	DAM score	FAD
670	7	DAM score	FAD
671	5	DAM score	FAD
672	7	DAM score	FAD
673	4	DAM score	FAD
674	4	DAM score	FAD
675	2	DAM score	FAD
676	10	DAM score	FAD
677	4	DAM score	FAD
678	6	DAM score	FAD
679	2	DAM score	FAD
680	5	DAM score	FAD
681	8	DAM score	FAD
682	3	DAM score	FAD
683	11	DAM score	FAD
684	18	DAM score	FAD
685	5	DAM score	FAD
686	8	DAM score	FAD
687	3	DAM score	FAD
688	3	DAM score	FAD
689	6	DAM score	FAD
690	25	DAM score	FAD
691	5	DAM score	FAD
692	3	DAM score	FAD
693	18	DAM score	FAD
694	2	DAM score	FAD
695	1	DAM score	FAD
696	5	DAM score	FAD
697	8	DAM score	FAD
698	0	DAM score	FAD
699	3	DAM score	FAD
700	8	DAM score	FAD
701	8	DAM score	FAD
702	8	DAM score	FAD
703	2	DAM score	FAD
704	6	DAM score	FAD
705	1	DAM score	FAD
706	9	DAM score	FAD
707	9	DAM score	FAD
708	12	DAM score	FAD
709	5	DAM score	FAD
710	6	DAM score	FAD
711	15	DAM score	FAD
712	8	DAM score	FAD
713	10	DAM score	FAD

## Sheet: Fig.4g
	exp_combine	Gene_group	Region_group
0	3	TH score	CTX
1	2	TH score	CTX
2	1	TH score	CTX
3	2	TH score	CTX
4	0	TH score	CTX
5	1	TH score	CTX
6	1	TH score	CTX
7	0	TH score	CTX
8	1	TH score	CTX
9	0	TH score	CTX
10	0	TH score	CTX
11	0	TH score	CTX
12	0	TH score	CTX
13	1	TH score	CTX
14	1	TH score	CTX
15	1	TH score	CTX
16	0	TH score	CTX
17	0	TH score	CTX
18	2	TH score	CTX
19	0	TH score	CTX
20	0	TH score	CTX
21	2	TH score	CTX
22	1	TH score	CTX
23	0	TH score	CTX
24	1	TH score	CTX
25	3	TH score	CTX
26	1	TH score	CTX
27	0	TH score	CTX
28	1	TH score	CTX
29	1	TH score	CTX
30	1	TH score	CTX
31	3	TH score	CTX
32	0	TH score	CTX
33	1	TH score	CTX
34	1	TH score	CTX
35	2	TH score	CTX
36	2	TH score	CTX
37	2	TH score	CTX
38	0	TH score	CTX
39	0	TH score	CTX
40	3	TH score	CTX
41	3	TH score	CTX
42	1	TH score	CTX
43	3	TH score	CTX
44	0	TH score	CTX
45	3	TH score	CTX
46	0	TH score	CTX
47	1	TH score	CTX
48	0	TH score	CTX
49	0	TH score	CTX
50	0	TH score	CTX
51	0	TH score	CTX
52	1	TH score	CTX
53	0	TH score	CTX
54	2	TH score	CTX
55	1	TH score	CTX
56	1	TH score	CTX
57	0	TH score	CTX
58	0	TH score	CTX
59	1	TH score	CTX
60	3	TH score	CTX
61	2	TH score	CTX
62	0	TH score	CTX
63	0	TH score	CTX
64	0	TH score	CTX
65	1	TH score	CTX
66	4	TH score	CTX
67	4	TH score	CTX
68	2	TH score	CTX
69	0	TH score	CTX
70	0	TH score	CTX
71	2	TH score	CTX
72	1	TH score	CTX
73	0	TH score	CTX
74	0	TH score	CTX
75	0	TH score	CTX
76	1	TH score	CTX
77	1	TH score	CTX
78	1	TH score	CTX
79	0	TH score	CTX
80	1	TH score	CTX
81	2	TH score	CTX
82	0	TH score	CTX
83	1	TH score	CTX
84	0	TH score	CTX
85	1	TH score	CTX
86	0	TH score	CTX
87	0	TH score	CTX
88	2	TH score	CTX
89	3	TH score	CTX
90	0	TH score	CTX
91	0	TH score	CTX
92	0	TH score	CTX
93	0	TH score	CTX
94	2	TH score	CTX
95	0	TH score	CTX
96	0	TH score	CTX
97	0	TH score	CTX
98	3	TH score	CTX
99	0	TH score	CTX
100	0	TH score	CTX
101	4	TH score	CTX
102	0	TH score	CTX
103	0	TH score	CTX
104	1	TH score	CTX
105	1	TH score	CTX
106	1	TH score	CTX
107	2	TH score	CTX
108	1	TH score	CTX
109	0	TH score	CTX
110	1	TH score	CTX
111	1	TH score	CTX
112	3	TH score	CTX
113	1	TH score	CTX
114	1	TH score	CTX
115	0	TH score	CTX
116	0	TH score	CTX
117	0	TH score	HPF
118	1	TH score	HPF
119	1	TH score	HPF
120	0	TH score	HPF
121	1	TH score	HPF
122	0	TH score	HPF
123	0	TH score	HPF
124	2	TH score	HPF
125	0	TH score	HPF
126	0	TH score	HPF
127	0	TH score	HPF
128	3	TH score	HPF
129	1	TH score	HPF
130	0	TH score	HPF
131	0	TH score	HPF
132	0	TH score	HPF
133	1	TH score	HPF
134	2	TH score	HPF
135	0	TH score	HPF
136	2	TH score	HPF
137	0	TH score	HPF
138	3	TH score	HPF
139	2	TH score	HPF
140	2	TH score	HPF
141	5	TH score	HPF
142	0	TH score	HPF
143	0	TH score	HPF
144	3	TH score	HPF
145	0	TH score	HPF
146	0	TH score	HPF
147	0	TH score	HPF
148	2	TH score	HPF
149	0	TH score	HPF
150	0	TH score	HPF
151	1	TH score	HPF
152	0	TH score	HPF
153	1	TH score	HPF
154	0	TH score	HPF
155	0	TH score	HPF
156	0	TH score	HPF
157	2	TH score	HPF
158	0	TH score	HPF
159	0	TH score	HPF
160	2	TH score	HPF
161	2	TH score	HPF
162	1	TH score	HPF
163	1	TH score	HPF
164	0	TH score	HPF
165	0	TH score	HPF
166	3	TH score	HPF
167	0	TH score	HPF
168	2	TH score	HPF
169	1	TH score	HPF
170	0	TH score	HPF
171	0	TH score	HPF
172	0	TH score	HPF
173	0	TH score	HPF
174	1	TH score	HPF
175	0	TH score	HPF
176	0	TH score	HPF
177	0	TH score	HPF
178	4	TH score	HPF
179	0	TH score	HPF
180	0	TH score	HPF
181	4	TH score	HPF
182	1	TH score	HPF
183	1	TH score	HPF
184	0	TH score	HPF
185	0	TH score	HPF
186	0	TH score	HPF
187	0	TH score	HPF
188	1	TH score	HPF
189	1	TH score	HPF
190	3	TH score	HPF
191	0	TH score	HPF
192	0	TH score	HPF
193	4	TH score	HPF
194	0	TH score	HPF
195	2	TH score	HPF
196	0	TH score	HPF
197	0	TH score	HPF
198	0	TH score	HPF
199	0	TH score	HPF
200	3	TH score	HPF
201	0	TH score	HPF
202	0	TH score	HPF
203	0	TH score	HPF
204	0	TH score	HPF
205	0	TH score	HPF
206	2	TH score	HPF
207	0	TH score	HPF
208	0	TH score	HPF
209	0	TH score	HPF
210	0	TH score	HPF
211	0	TH score	HPF
212	0	TH score	HPF
213	2	TH score	HPF
214	7	TH score	TH
215	4	TH score	TH
216	7	TH score	TH
217	4	TH score	TH
218	2	TH score	TH
219	2	TH score	TH
220	1	TH score	TH
221	3	TH score	TH
222	1	TH score	TH
223	2	TH score	TH
224	2	TH score	TH
225	1	TH score	TH
226	2	TH score	TH
227	0	TH score	TH
228	1	TH score	TH
229	1	TH score	TH
230	1	TH score	TH
231	3	TH score	TH
232	5	TH score	TH
233	3	TH score	TH
234	2	TH score	TH
235	3	TH score	TH
236	5	TH score	TH
237	1	TH score	TH
238	2	TH score	TH
239	1	TH score	TH
240	3	TH score	TH
241	0	TH score	TH
242	1	TH score	TH
243	1	TH score	TH
244	0	TH score	TH
245	2	TH score	TH
246	1	TH score	TH
247	1	TH score	TH
248	1	TH score	TH
249	0	TH score	TH
250	0	TH score	TH
251	4	TH score	TH
252	4	TH score	TH
253	0	TH score	TH
254	4	TH score	TH
255	1	TH score	TH
256	0	TH score	TH
257	1	TH score	TH
258	2	TH score	TH
259	0	TH score	TH
260	1	TH score	TH
261	0	TH score	TH
262	2	TH score	TH
263	2	TH score	TH
264	0	TH score	TH
265	1	TH score	TH
266	3	TH score	TH
267	0	TH score	TH
268	1	C&H score	CTX
269	1	C&H score	CTX
270	0	C&H score	CTX
271	1	C&H score	CTX
272	0	C&H score	CTX
273	0	C&H score	CTX
274	0	C&H score	CTX
275	0	C&H score	CTX
276	0	C&H score	CTX
277	2	C&H score	CTX
278	1	C&H score	CTX
279	3	C&H score	CTX
280	3	C&H score	CTX
281	3	C&H score	CTX
282	1	C&H score	CTX
283	1	C&H score	CTX
284	1	C&H score	CTX
285	0	C&H score	CTX
286	0	C&H score	CTX
287	2	C&H score	CTX
288	0	C&H score	CTX
289	1	C&H score	CTX
290	1	C&H score	CTX
291	0	C&H score	CTX
292	1	C&H score	CTX
293	1	C&H score	CTX
294	1	C&H score	CTX
295	0	C&H score	CTX
296	0	C&H score	CTX
297	1	C&H score	CTX
298	0	C&H score	CTX
299	1	C&H score	CTX
300	0	C&H score	CTX
301	4	C&H score	CTX
302	0	C&H score	CTX
303	1	C&H score	CTX
304	3	C&H score	CTX
305	0	C&H score	CTX
306	2	C&H score	CTX
307	0	C&H score	CTX
308	2	C&H score	CTX
309	0	C&H score	CTX
310	0	C&H score	CTX
311	1	C&H score	CTX
312	0	C&H score	CTX
313	0	C&H score	CTX
314	1	C&H score	CTX
315	1	C&H score	CTX
316	0	C&H score	CTX
317	1	C&H score	CTX
318	1	C&H score	CTX
319	2	C&H score	CTX
320	1	C&H score	CTX
321	2	C&H score	CTX
322	2	C&H score	CTX
323	0	C&H score	CTX
324	0	C&H score	CTX
325	0	C&H score	CTX
326	1	C&H score	CTX
327	0	C&H score	CTX
328	0	C&H score	CTX
329	3	C&H score	CTX
330	1	C&H score	CTX
331	2	C&H score	CTX
332	1	C&H score	CTX
333	1	C&H score	CTX
334	0	C&H score	CTX
335	0	C&H score	CTX
336	3	C&H score	CTX
337	0	C&H score	CTX
338	2	C&H score	CTX
339	1	C&H score	CTX
340	1	C&H score	CTX
341	0	C&H score	CTX
342	0	C&H score	CTX
343	2	C&H score	CTX
344	0	C&H score	CTX
345	3	C&H score	CTX
346	0	C&H score	CTX
347	0	C&H score	CTX
348	0	C&H score	CTX
349	2	C&H score	CTX
350	2	C&H score	CTX
351	0	C&H score	CTX
352	0	C&H score	CTX
353	0	C&H score	CTX
354	0	C&H score	CTX
355	0	C&H score	CTX
356	0	C&H score	CTX
357	1	C&H score	CTX
358	1	C&H score	CTX
359	0	C&H score	CTX
360	1	C&H score	CTX
361	2	C&H score	CTX
362	0	C&H score	CTX
363	0	C&H score	CTX
364	0	C&H score	CTX
365	0	C&H score	CTX
366	0	C&H score	CTX
367	0	C&H score	CTX
368	0	C&H score	CTX
369	1	C&H score	CTX
370	1	C&H score	CTX
371	0	C&H score	CTX
372	2	C&H score	CTX
373	0	C&H score	CTX
374	0	C&H score	CTX
375	0	C&H score	CTX
376	2	C&H score	CTX
377	1	C&H score	CTX
378	1	C&H score	CTX
379	1	C&H score	CTX
380	4	C&H score	CTX
381	0	C&H score	CTX
382	0	C&H score	CTX
383	3	C&H score	CTX
384	0	C&H score	CTX
385	3	C&H score	HPF
386	0	C&H score	HPF
387	1	C&H score	HPF
388	1	C&H score	HPF
389	1	C&H score	HPF
390	1	C&H score	HPF
391	1	C&H score	HPF
392	1	C&H score	HPF
393	2	C&H score	HPF
394	0	C&H score	HPF
395	1	C&H score	HPF
396	1	C&H score	HPF
397	2	C&H score	HPF
398	0	C&H score	HPF
399	0	C&H score	HPF
400	2	C&H score	HPF
401	0	C&H score	HPF
402	0	C&H score	HPF
403	0	C&H score	HPF
404	1	C&H score	HPF
405	0	C&H score	HPF
406	0	C&H score	HPF
407	0	C&H score	HPF
408	2	C&H score	HPF
409	0	C&H score	HPF
410	2	C&H score	HPF
411	0	C&H score	HPF
412	2	C&H score	HPF
413	0	C&H score	HPF
414	2	C&H score	HPF
415	0	C&H score	HPF
416	0	C&H score	HPF
417	1	C&H score	HPF
418	1	C&H score	HPF
419	0	C&H score	HPF
420	1	C&H score	HPF
421	3	C&H score	HPF
422	0	C&H score	HPF
423	6	C&H score	HPF
424	2	C&H score	HPF
425	0	C&H score	HPF
426	0	C&H score	HPF
427	2	C&H score	HPF
428	0	C&H score	HPF
429	2	C&H score	HPF
430	0	C&H score	HPF
431	2	C&H score	HPF
432	0	C&H score	HPF
433	2	C&H score	HPF
434	4	C&H score	HPF
435	1	C&H score	HPF
436	6	C&H score	HPF
437	2	C&H score	HPF
438	2	C&H score	HPF
439	1	C&H score	HPF
440	0	C&H score	HPF
441	0	C&H score	HPF
442	0	C&H score	HPF
443	0	C&H score	HPF
444	0	C&H score	HPF
445	0	C&H score	HPF
446	1	C&H score	HPF
447	2	C&H score	HPF
448	0	C&H score	HPF
449	0	C&H score	HPF
450	3	C&H score	HPF
451	1	C&H score	HPF
452	0	C&H score	HPF
453	0	C&H score	HPF
454	3	C&H score	HPF
455	0	C&H score	HPF
456	1	C&H score	HPF
457	0	C&H score	HPF
458	2	C&H score	HPF
459	1	C&H score	HPF
460	0	C&H score	HPF
461	0	C&H score	HPF
462	1	C&H score	HPF
463	2	C&H score	HPF
464	1	C&H score	HPF
465	0	C&H score	HPF
466	0	C&H score	HPF
467	1	C&H score	HPF
468	0	C&H score	HPF
469	2	C&H score	HPF
470	2	C&H score	HPF
471	0	C&H score	HPF
472	1	C&H score	HPF
473	0	C&H score	HPF
474	0	C&H score	HPF
475	2	C&H score	HPF
476	1	C&H score	HPF
477	1	C&H score	HPF
478	0	C&H score	HPF
479	0	C&H score	HPF
480	1	C&H score	HPF
481	1	C&H score	HPF
482	0	C&H score	TH
483	0	C&H score	TH
484	3	C&H score	TH
485	2	C&H score	TH
486	0	C&H score	TH
487	1	C&H score	TH
488	0	C&H score	TH
489	0	C&H score	TH
490	1	C&H score	TH
491	0	C&H score	TH
492	0	C&H score	TH
493	1	C&H score	TH
494	0	C&H score	TH
495	0	C&H score	TH
496	1	C&H score	TH
497	0	C&H score	TH
498	2	C&H score	TH
499	0	C&H score	TH
500	0	C&H score	TH
501	0	C&H score	TH
502	1	C&H score	TH
503	0	C&H score	TH
504	0	C&H score	TH
505	1	C&H score	TH
506	0	C&H score	TH
507	1	C&H score	TH
508	0	C&H score	TH
509	2	C&H score	TH
510	0	C&H score	TH
511	0	C&H score	TH
512	1	C&H score	TH
513	0	C&H score	TH
514	2	C&H score	TH
515	1	C&H score	TH
516	0	C&H score	TH
517	0	C&H score	TH
518	0	C&H score	TH
519	1	C&H score	TH
520	1	C&H score	TH
521	1	C&H score	TH
522	0	C&H score	TH
523	0	C&H score	TH
524	0	C&H score	TH
525	0	C&H score	TH
526	1	C&H score	TH
527	2	C&H score	TH
528	0	C&H score	TH
529	0	C&H score	TH
530	0	C&H score	TH
531	1	C&H score	TH
532	0	C&H score	TH
533	0	C&H score	TH
534	0	C&H score	TH
535	0	C&H score	TH
