# Supplementary material for: Spotiphy enables single-cell spatial whole transcriptomics across an entire section
Source: Nat Methods. 2025 Mar 12;22(4):724–36. doi: 10.1038/s41592-025-02622-5 (PMC11978521; doi:10.1038/s41592-025-02622-5)
Supplement: Supplementary file 8 — Statistical source data. [file 41592_2025_2622_MOESM8_ESM.xlsx]

## Sheet: Fig.5f
cellID	samplename	N-Sec score	T-Sec score
BC1160920F_3458	BC1160920F	2.14572	0.652957
BC1160920F_3459	BC1160920F	3.06298	0.2415
BC1160920F_3460	BC1160920F	2.15241	0.615905
BC1160920F_3461	BC1160920F	2.4663	0.731067
BC1160920F_3462	BC1160920F	3.83044	0.492757
BC1160920F_3463	BC1160920F	2.27465	0.319193
BC1160920F_3464	BC1160920F	3.06132	1.27434
BC1160920F_3465	BC1160920F	2.56195	0.792672
BC1160920F_3466	BC1160920F	3.05577	0.641327
BC1160920F_3467	BC1160920F	3.24741	0.549242
BC1160920F_3468	BC1160920F	3.52721	0.763636
BC1160920F_3469	BC1160920F	3.28045	0.429207
BC1160920F_3470	BC1160920F	2.85399	1.02264
BC1160920F_3471	BC1160920F	3.02769	0.671398
BC1160920F_3472	BC1160920F	2.6566	1.03489
BC1160920F_3473	BC1160920F	3.39652	0.821904
BC1160920F_3474	BC1160920F	3.33946	1.05398
BC1160920F_3475	BC1160920F	3.79668	1.13515
BC1160920F_3476	BC1160920F	3.05027	0.659891
BC1160920F_3477	BC1160920F	2.57456	0.344979
BC1160920F_3478	BC1160920F	3.5724	0.761409
BC1160920F_3479	BC1160920F	3.93017	1.14494
BC1160920F_3480	BC1160920F	3.51182	1.08363
BC1160920F_3481	BC1160920F	3.54879	0.683559
BC1160920F_3482	BC1160920F	3.90625	0.337609
BC1160920F_3483	BC1160920F	3.94399	0.578688
BC1160920F_3484	BC1160920F	3.59718	1.03719
BC1160920F_3485	BC1160920F	3.2359	0.658675
BC1160920F_3486	BC1160920F	1.80224	0.706754
BC1160920F_3487	BC1160920F	2.64731	0.715187
BC1160920F_3488	BC1160920F	3.65244	0.764643
BC1160920F_3489	BC1160920F	2.5117	0.914967
BC1160920F_3490	BC1160920F	3.68297	0.851756
BC1160920F_3491	BC1160920F	4.13765	0.817508
BC1160920F_3492	BC1160920F	3.85886	0.537861
BC1160920F_3493	BC1160920F	3.99094	0.721459
BC1160920F_3494	BC1160920F	3.1464	0.813012
BC1160920F_3495	BC1160920F	3.42718	1.16097
BC1160920F_3496	BC1160920F	4.57513	0.775838
BC1160920F_3497	BC1160920F	3.90079	1.28988
BC1160920F_3498	BC1160920F	4.25977	0.456595
BC1160920F_3499	BC1160920F	3.05431	1.07998
BC1160920F_3500	BC1160920F	3.91236	1.07033
BC1160920F_3501	BC1160920F	4.29585	0.753794
BC1160920F_3502	BC1160920F	3.05236	1.49791
BC1160920F_3503	BC1160920F	4.09836	0.892505
BC1160920F_3504	BC1160920F	3.50016	0.617485
BC1160920F_3505	BC1160920F	4.09217	1.01044
BC1160920F_3506	BC1160920F	4.27974	0.932466
BC1160920F_3507	BC1160920F	4.74255	0.794859
BC1160920F_3508	BC1160920F	4.34919	0.877373
BC1160920F_3509	BC1160920F	4.08909	0.885351
BC1160920F_3510	BC1160920F	4.43293	0.89616
BC1160920F_3511	BC1160920F	3.64044	0.979566
BC1160920F_3512	BC1160920F	4.17811	1.44957
BC1160920F_3513	BC1160920F	3.00268	0.89844
BC1160920F_3514	BC1160920F	3.57528	0.688534
BC1160920F_3515	BC1160920F	3.04333	0.627243
BC1160920F_3516	BC1160920F	3.36079	1.1784
BC1160920F_3517	BC1160920F	2.73184	0.317284
BC1160920F_3518	BC1160920F	2.7326	0.244824
BC1160920F_3519	BC1160920F	3.06281	0
BC1160920F_3520	BC1160920F	2.26637	0.441298
BC1160920F_3521	BC1160920F	2.69498	0.517184
BC1160920F_3522	BC1160920F	3.37995	0.355988
BC1160920F_3523	BC1160920F	2.66237	0.227717
BC1160920F_3524	BC1160920F	3.44439	0.35914
BC1160920F_3525	BC1160920F	3.43179	0.630842
BC1160920F_3526	BC1160920F	2.34534	1.12519
BC1160920F_3527	BC1160920F	3.44204	1.24895
BC1160920F_3528	BC1160920F	3.25654	1.44739
BC1160920F_3529	BC1160920F	3.02439	1.34332
BC1160920F_3530	BC1160920F	3.00262	1.24992
BC1160920F_3531	BC1160920F	2.78295	1.39697
BC1160920F_3532	BC1160920F	2.89257	1.3893
BC1160920F_3533	BC1160920F	2.95554	0.958559
BC1160920F_3534	BC1160920F	3.10996	1.90409
BC1160920F_3535	BC1160920F	3.00304	1.88139
BC1160920F_3536	BC1160920F	3.48612	2.27759
BC1160920F_3537	BC1160920F	3.43982	1.18648
BC1160920F_3538	BC1160920F	3.21897	1.77528
BC1160920F_3539	BC1160920F	2.76941	0.973208
BC1160920F_3540	BC1160920F	2.87266	0.368194
BC1160920F_3541	BC1160920F	3.5542	1.16678
BC1160920F_3542	BC1160920F	1.255	1.30275
BC1160920F_3543	BC1160920F	3.36691	1.29796
BC1160920F_3544	BC1160920F	3.25874	0.838555
BC1160920F_3545	BC1160920F	2.71491	0.691342
BC1160920F_3546	BC1160920F	2.98983	0.620265
BC1160920F_3547	BC1160920F	2.41688	0.141349
BC1160920F_3548	BC1160920F	1.58095	0.178812
BC1160920F_3549	BC1160920F	2.17268	0.588996
BC1160920F_3550	BC1160920F	1.67022	0.718521
BC1160920F_3551	BC1160920F	1.4127	0.858573
BC1160920F_3552	BC1160920F	2.50269	0.190107
BC1160920F_3553	BC1160920F	2.06526	0.19648
BC1160920F_3554	BC1160920F	1.35999	0.28197
BC1160920F_3555	BC1160920F	2.50814	0.600513
BC1160920F_3556	BC1160920F	1.31682	0.216982
BC1160920F_3557	BC1160920F	0.7748	0.20154
BC1160920F_3558	BC1160920F	1.12948	0.254852
BC1160920F_3559	BC1160920F	1.67697	1.28187
BC1160920F_3560	BC1160920F	3.17562	0.832507
BC1160920F_3561	BC1160920F	2.64129	0.678273
BC1160920F_3562	BC1160920F	2.96672	1.11071
BC1160920F_3563	BC1160920F	2.12893	0.36872
BC1160920F_3564	BC1160920F	5.20407	0.894569
BC1160920F_3565	BC1160920F	3.99635	0.558667
BC1160920F_3566	BC1160920F	3.71387	0.811039
BC1160920F_3567	BC1160920F	3.13912	0.795502
BC1160920F_3568	BC1160920F	3.42826	0.996033
BC1160920F_3569	BC1160920F	3.7004	0.622002
BC1160920F_3570	BC1160920F	3.74672	0.732154
BC1160920F_3571	BC1160920F	2.79813	1.29141
BC1160920F_3572	BC1160920F	3.81484	1.08514
BC1160920F_3573	BC1160920F	4.03129	1.35982
BC1160920F_3574	BC1160920F	3.16764	1.32078
BC1160920F_3575	BC1160920F	4.42583	0.99169
BC1160920F_3576	BC1160920F	2.32911	0.773975
BC1160920F_3577	BC1160920F	2.59558	1.1751
BC1160920F_3578	BC1160920F	3.81915	1.12329
BC1160920F_3579	BC1160920F	3.16228	1.64911
BC1160920F_3580	BC1160920F	3.28174	0.61133
BC1160920F_3581	BC1160920F	2.09123	1.02624
BC1160920F_3582	BC1160920F	3.47327	0.953823
BC1160920F_3583	BC1160920F	3.87884	0.392718
BC1160920F_3584	BC1160920F	4.07391	1.30367
BC1160920F_3585	BC1160920F	3.55386	0.593573
BC1160920F_3586	BC1160920F	3.54987	1.27891
BC1160920F_3587	BC1160920F	2.80501	1.00329
BC1160920F_3588	BC1160920F	3.83815	1.09625
BC1160920F_3589	BC1160920F	3.22163	0.201095
BC1160920F_3590	BC1160920F	4.16018	1.00024
BC1160920F_3591	BC1160920F	3.01696	1.2653
BC1160920F_3592	BC1160920F	3.11581	0.784133
BC1160920F_3593	BC1160920F	3.37636	1.05763
BC1160920F_3594	BC1160920F	3.22163	0
BC1160920F_3595	BC1160920F	3.1754	1.35184
BC1160920F_3596	BC1160920F	2.92712	1.09926
BC1160920F_3597	BC1160920F	3.1646	0.642619
BC1160920F_3598	BC1160920F	4.71497	0.749896
BC1160920F_3599	BC1160920F	3.17367	1.06337
BC1160920F_3600	BC1160920F	4.24748	1.06791
BC1160920F_3601	BC1160920F	4.45602	0.699816
BC1160920F_3602	BC1160920F	4.09818	1.19988
BC1160920F_3603	BC1160920F	3.51093	0.991221
BC1160920F_3604	BC1160920F	4.12916	0.845643
BC1160920F_3605	BC1160920F	3.74178	1.04974
BC1160920F_3606	BC1160920F	3.57196	1.01687
BC1160920F_3607	BC1160920F	3.78873	0.853711
BC1160920F_3608	BC1160920F	4.23565	0.501326
BC1160920F_3609	BC1160920F	3.75578	1.24403
BC1160920F_3610	BC1160920F	4.01579	1.32717
BC1160920F_3611	BC1160920F	4.26476	1.04582
BC1160920F_3612	BC1160920F	4.1393	0.569777
BC1160920F_3613	BC1160920F	4.66961	1.03245
BC1160920F_3614	BC1160920F	4.50772	0.715158
BC1160920F_3615	BC1160920F	3.58459	1.11134
BC1160920F_3616	BC1160920F	3.44763	1.24861
BC1160920F_3617	BC1160920F	4.11733	0.933379
BC1160920F_3618	BC1160920F	3.83201	0.527084
BC1160920F_3619	BC1160920F	2.88274	0.670907
BC1160920F_3620	BC1160920F	3.00109	1.14689
BC1160920F_3621	BC1160920F	1.31911	0.215268
BC1160920F_3622	BC1160920F	3.37175	0.532119
BC1160920F_3623	BC1160920F	1.93016	0.396236
BC1160920F_3624	BC1160920F	2.24756	0.355191
BC1160920F_3625	BC1160920F	2.27229	0.754522
BC1160920F_3626	BC1160920F	1.31254	0.574236
BC1160920F_3627	BC1160920F	3.53112	0.194114
BC1160920F_3628	BC1160920F	4.26035	0.817187
BC1160920F_3629	BC1160920F	2.49883	0.457853
BC1160920F_3630	BC1160920F	3.02058	0.238357
BC1160920F_3631	BC1160920F	2.96316	1.19852
BC1160920F_3632	BC1160920F	2.28841	0.408613
BC1160920F_3633	BC1160920F	3.2829	1.5759
BC1160920F_3634	BC1160920F	2.92989	0.866965
BC1160920F_3635	BC1160920F	4.34593	0.883862
BC1160920F_3636	BC1160920F	2.98687	0.185873
BC1160920F_3637	BC1160920F	2.85751	0.76826
BC1160920F_3638	BC1160920F	2.95093	0.120142
BC1160920F_3639	BC1160920F	3.15518	1.43128
BC1160920F_3640	BC1160920F	1.71822	0.641348
BC1160920F_3641	BC1160920F	3.02306	0.641105
BC1160920F_3642	BC1160920F	2.7325	0.754622
BC1160920F_3643	BC1160920F	2.47398	0.793845
BC1160920F_3644	BC1160920F	2.93018	0.779671
BC1160920F_3645	BC1160920F	2.87925	0.719745
BC1160920F_3646	BC1160920F	2.30545	0.425197
BC1160920F_3647	BC1160920F	2.92267	0.53702
BC1160920F_3648	BC1160920F	2.54679	0.523039
BC1160920F_3649	BC1160920F	2.05821	0.901227
BC1160920F_3650	BC1160920F	3.07	0.847796
BC1160920F_3651	BC1160920F	1.31729	0.448458
BC1160920F_3652	BC1160920F	2.25778	0.431509
BC1160920F_3653	BC1160920F	1.40291	0
BC1160920F_3654	BC1160920F	1.78959	0.392389
BC1160920F_3655	BC1160920F	1.05175	0.216662
BC1160920F_3656	BC1160920F	1.50694	0.202687
BC1160920F_3657	BC1160920F	1.81704	0.29833
BC1160920F_3658	BC1160920F	1.09095	0.436415
BC1160920F_3659	BC1160920F	1.76686	0.193166
BC1160920F_3660	BC1160920F	1.4373	0.214081
BC1160920F_3661	BC1160920F	1.61833	0.374891
BC1160920F_3662	BC1160920F	1.27875	0
BC1160920F_3663	BC1160920F	3.85955	0.860432
BC1160920F_3664	BC1160920F	3.19647	1.30278
BC1160920F_3665	BC1160920F	2.9809	0.971922
BC1160920F_3666	BC1160920F	3.75322	0.945025
BC1160920F_3667	BC1160920F	3.20091	1.03515
BC1160920F_3668	BC1160920F	3.61058	1.49998
BC1160920F_3669	BC1160920F	3.27506	1.05239
BC1160920F_3670	BC1160920F	2.75154	0.574835
BC1160920F_3671	BC1160920F	3.94943	1.19171
BC1160920F_3672	BC1160920F	3.32066	0.799176
BC1160920F_3673	BC1160920F	2.69332	1.49637
BC1160920F_3674	BC1160920F	3.56945	0.449872
BC1160920F_3675	BC1160920F	3.68705	1.58874
BC1160920F_3676	BC1160920F	2.85294	1.72759
BC1160920F_3677	BC1160920F	3.40127	1.10097
BC1160920F_3678	BC1160920F	3.15322	1.46148
BC1160920F_3679	BC1160920F	4.33317	0.630154
BC1160920F_3680	BC1160920F	3.45827	1.27436
BC1160920F_3681	BC1160920F	3.96474	0.935906
BC1160920F_3682	BC1160920F	4.1726	1.74823
BC1160920F_3683	BC1160920F	3.19852	1.58232
BC1160920F_3684	BC1160920F	3.33753	1.12265
BC1160920F_3685	BC1160920F	4.24337	1.23091
BC1160920F_3686	BC1160920F	3.72055	0.817825
BC1160920F_3687	BC1160920F	3.23126	1.33672
BC1160920F_3688	BC1160920F	3.52386	0.944508
BC1160920F_3689	BC1160920F	3.42426	0.887367
BC1160920F_3690	BC1160920F	3.14234	0.875812
BC1160920F_3691	BC1160920F	3.25082	0.384222
BC1160920F_3692	BC1160920F	2.90213	0.218769
BC1160920F_3693	BC1160920F	3.18754	1.20984
BC1160920F_3694	BC1160920F	3.25767	1.23736
BC1160920F_3695	BC1160920F	3.21719	0.737954
BC1160920F_3696	BC1160920F	3.42088	1.21873
BC1160920F_3697	BC1160920F	3.59411	1.40131
BC1160920F_3698	BC1160920F	2.5897	0.998802
BC1160920F_3699	BC1160920F	3.69815	1.05309
BC1160920F_3700	BC1160920F	3.62161	1.40292
BC1160920F_3701	BC1160920F	4.53754	0.930805
BC1160920F_3702	BC1160920F	2.82443	0.806667
BC1160920F_3703	BC1160920F	2.57785	1.64895
BC1160920F_3704	BC1160920F	3.60428	1.45946
BC1160920F_3705	BC1160920F	4.61609	0.793621
BC1160920F_3706	BC1160920F	3.74801	0.872115
BC1160920F_3707	BC1160920F	4.20515	0.621426
BC1160920F_3708	BC1160920F	3.62754	0.691112
BC1160920F_3709	BC1160920F	3.93683	0.725366
BC1160920F_3710	BC1160920F	4.28262	0.824304
BC1160920F_3711	BC1160920F	3.69013	0.775755
BC1160920F_3712	BC1160920F	3.61466	1.42797
BC1160920F_3713	BC1160920F	3.7867	1.09479
BC1160920F_3714	BC1160920F	4.13603	1.42896
BC1160920F_3715	BC1160920F	4.05407	1.13293
BC1160920F_3716	BC1160920F	3.92149	1.03408
BC1160920F_3717	BC1160920F	3.90543	1.0668
BC1160920F_3718	BC1160920F	4.61223	1.20048
BC1160920F_3719	BC1160920F	3.84888	1.41637
BC1160920F_3720	BC1160920F	2.9797	0.833199
BC1160920F_3721	BC1160920F	4.14534	1.39677
BC1160920F_3722	BC1160920F	4.1097	1.56812
BC1160920F_3723	BC1160920F	4.6791	0.947725
BC1160920F_3724	BC1160920F	4.41744	0.680442
BC1160920F_3725	BC1160920F	4.13263	0.769185
BC1160920F_3726	BC1160920F	3.84854	0.882997
BC1160920F_3727	BC1160920F	3.79736	0.775247
BC1160920F_3728	BC1160920F	3.63009	0.552114
BC1160920F_3729	BC1160920F	4.22896	1.39752
BC1160920F_3730	BC1160920F	4.37342	1.1368
BC1160920F_3731	BC1160920F	4.01465	0.887062
BC1160920F_3732	BC1160920F	3.88102	1.36
BC1160920F_3733	BC1160920F	3.53792	1.78057
BC1160920F_3734	BC1160920F	2.4433	0.639209
BC1160920F_3735	BC1160920F	4.20347	1.24184
BC1160920F_3736	BC1160920F	4.0322	1.01867
BC1160920F_3737	BC1160920F	3.8732	1.22261
BC1160920F_3738	BC1160920F	4.55081	1.43201
BC1160920F_3739	BC1160920F	3.50745	1.24017
BC1160920F_3740	BC1160920F	3.55849	1.33421
BC1160920F_3741	BC1160920F	3.6497	1.05248
BC1160920F_3742	BC1160920F	3.65378	1.0237
BC1160920F_3743	BC1160920F	3.13239	0.207581
BC1160920F_3744	BC1160920F	3.61532	0.674504
BC1160920F_3745	BC1160920F	3.51983	1.31166
BC1160920F_3746	BC1160920F	3.23143	1.61915
BC1160920F_3747	BC1160920F	2.28995	0.386901
BC1160920F_3748	BC1160920F	1.83897	0.503974
BC1160920F_3749	BC1160920F	2.4148	0.957093
BC1160920F_3750	BC1160920F	3.66152	0.333145
BC1160920F_3751	BC1160920F	3.36771	0.141362
BC1160920F_3752	BC1160920F	2.80754	0.459318
BC1160920F_3753	BC1160920F	2.47036	1.06856
BC1160920F_3754	BC1160920F	2.63655	1.47607
BC1160920F_3755	BC1160920F	2.87442	0.415873
BC1160920F_3756	BC1160920F	4.22176	0.18549
BC1160920F_3757	BC1160920F	3.42041	0.625178
BC1160920F_3758	BC1160920F	2.5793	0.780367
BC1160920F_3759	BC1160920F	2.80639	0.701687
BC1160920F_3760	BC1160920F	3.23773	0.824562
BC1160920F_3761	BC1160920F	2.55382	0.208591
BC1160920F_3762	BC1160920F	2.80572	0.452615
BC1160920F_3763	BC1160920F	2.35983	0.417938
BC1160920F_3764	BC1160920F	4.667	0.388755
BC1160920F_3765	BC1160920F	2.53043	0.204048
BC1160920F_3766	BC1160920F	3.35326	0.390291
BC1160920F_3767	BC1160920F	1.58684	0.459641
BC1160920F_3768	BC1160920F	1.24806	0.427358
BC1160920F_3769	BC1160920F	0.72166	0.185722
BC1160920F_3770	BC1160920F	1.87741	1.03189
BC1160920F_3771	BC1160920F	1.63388	1.0188
BC1160920F_3772	BC1160920F	3.36065	0.512981
BC1160920F_3773	BC1160920F	2.74841	0.665486
BC1160920F_3774	BC1160920F	2.59802	0.911871
BC1160920F_3775	BC1160920F	3.52706	0.865666
BC1160920F_3776	BC1160920F	3.89164	0.588241
BC1160920F_3777	BC1160920F	2.6557	0.230832
BC1160920F_3778	BC1160920F	2.85698	0.862683
BC1160920F_3779	BC1160920F	3.1874	0.66462
BC1160920F_3780	BC1160920F	3.03673	0.798455
BC1160920F_3781	BC1160920F	3.9346	0.62091
BC1160920F_3782	BC1160920F	3.73796	1.03629
BC1160920F_3783	BC1160920F	3.31434	0.816616
BC1160920F_3784	BC1160920F	3.42992	1.2948
BC1160920F_3785	BC1160920F	3.4753	1.44904
BC1160920F_3786	BC1160920F	3.56637	0.601435
BC1160920F_3787	BC1160920F	3.98022	1.30515
BC1160920F_3788	BC1160920F	3.82092	0.997213
BC1160920F_3789	BC1160920F	3.86454	1.41806
BC1160920F_3790	BC1160920F	4.0085	1.92897
BC1160920F_3791	BC1160920F	3.62013	1.25478
BC1160920F_3792	BC1160920F	2.28994	1.26906
BC1160920F_3793	BC1160920F	2.53326	1.24553
BC1160920F_3794	BC1160920F	2.6883	0.599658
BC1160920F_3795	BC1160920F	3.1013	1.63558
BC1160920F_3796	BC1160920F	1.82074	1.5876
BC1160920F_3797	BC1160920F	3.03725	2.08124
BC1160920F_3798	BC1160920F	2.44629	0.899094
BC1160920F_3799	BC1160920F	3.93248	1.78885
BC1160920F_3800	BC1160920F	2.45443	1.11017
BC1160920F_3801	BC1160920F	2.80692	0.982934
BC1160920F_3802	BC1160920F	3.05192	0.333728
BC1160920F_3803	BC1160920F	3.09591	0.490078
BC1160920F_3804	BC1160920F	2.71094	0.732316
BC1160920F_3805	BC1160920F	3.26463	0.336542
BC1160920F_3806	BC1160920F	2.79742	0.821133
BC1160920F_3807	BC1160920F	4.07332	1.08971
BC1160920F_3808	BC1160920F	3.36633	0.905689
BC1160920F_3809	BC1160920F	4.21328	1.79916
BC1160920F_3810	BC1160920F	3.88473	1.22558
BC1160920F_3811	BC1160920F	3.7698	1.41252
BC1160920F_3812	BC1160920F	3.51702	1.13178
BC1160920F_3813	BC1160920F	3.52958	0.938451
BC1160920F_3814	BC1160920F	4.05904	0.71876
BC1160920F_3815	BC1160920F	2.64939	1.22237
BC1160920F_3816	BC1160920F	3.77878	1.36401
BC1160920F_3817	BC1160920F	2.84931	1.21643
BC1160920F_3818	BC1160920F	3.93719	0.541303
BC1160920F_3819	BC1160920F	3.54328	0.653447
BC1160920F_3820	BC1160920F	4.69727	0.907122
BC1160920F_3821	BC1160920F	3.59231	1.59261
BC1160920F_3822	BC1160920F	3.14847	0.832759
BC1160920F_3823	BC1160920F	4.54551	1.48545
BC1160920F_3824	BC1160920F	4.19441	1.02353
BC1160920F_3825	BC1160920F	4.13123	0.800048
BC1160920F_3826	BC1160920F	3.45521	1.10332
BC1160920F_3827	BC1160920F	2.94751	0.648576
BC1160920F_3828	BC1160920F	4.16454	0.75173
BC1160920F_3829	BC1160920F	3.85229	0.925014
BC1160920F_3830	BC1160920F	3.94123	1.03671
BC1160920F_3831	BC1160920F	4.13216	1.11995
BC1160920F_3832	BC1160920F	3.99321	1.25263
BC1160920F_3833	BC1160920F	3.8448	0.549287
BC1160920F_3834	BC1160920F	4.18078	0.525621
BC1160920F_3835	BC1160920F	4.13027	1.07649
BC1160920F_3836	BC1160920F	4.14578	1.12504
BC1160920F_3837	BC1160920F	4.70786	0.900236
BC1160920F_3838	BC1160920F	4.2611	0.762174
BC1160920F_3839	BC1160920F	3.97933	0.867261
BC1160920F_3840	BC1160920F	3.47546	0.978563
BC1160920F_3841	BC1160920F	4.07164	1.74807
BC1160920F_3842	BC1160920F	3.21319	0.69636
BC1160920F_3843	BC1160920F	3.56317	1.02738
BC1160920F_3844	BC1160920F	3.50808	0.962482
BC1160920F_3845	BC1160920F	3.57684	0.688577
BC1160920F_3846	BC1160920F	3.98678	0.796669
BC1160920F_3847	BC1160920F	3.68767	1.00419
BC1160920F_3848	BC1160920F	3.69685	0.657177
BC1160920F_3849	BC1160920F	3.98135	1.45522
BC1160920F_3850	BC1160920F	3.93338	1.1594
BC1160920F_3851	BC1160920F	3.50176	0.149134
BC1160920F_3852	BC1160920F	4.28605	1.35088
BC1160920F_3853	BC1160920F	4.27354	0.595432
BC1160920F_3854	BC1160920F	3.73399	0.806597
BC1160920F_3855	BC1160920F	3.7197	0.501023
BC1160920F_3856	BC1160920F	3.73977	1.0744
BC1160920F_3857	BC1160920F	3.72601	1.33857
BC1160920F_3858	BC1160920F	3.36594	0.314133
BC1160920F_3859	BC1160920F	2.61467	0.831056
BC1160920F_3860	BC1160920F	2.38909	1.07861
BC1160920F_3861	BC1160920F	3.03025	1.3433
BC1160920F_3862	BC1160920F	2.58624	0.55744
BC1160920F_3863	BC1160920F	2.40907	0.201147
BC1160920F_3864	BC1160920F	2.17912	0.442921
BC1160920F_3865	BC1160920F	1.8661	0.386923
BC1160920F_3866	BC1160920F	1.94827	0.598555
BC1160920F_3867	BC1160920F	1.64809	0.159071
BC1160920F_3868	BC1160920F	3.4284	0.480394
BC1160920F_3869	BC1160920F	2.69738	0.646203
BC1160920F_3870	BC1160920F	2.84853	0.550412
BC1160920F_3871	BC1160920F	3.05234	0.603423
BC1160920F_3872	BC1160920F	1.79976	0.909213
BC1160920F_3873	BC1160920F	3.03106	1.05355
BC1160920F_3874	BC1160920F	3.32471	0.462648
BC1160920F_3875	BC1160920F	3.05225	0.416114
BC1160920F_3876	BC1160920F	4.02187	0.260319
BC1160920F_3877	BC1160920F	1.86835	0.437208
BC1160920F_3878	BC1160920F	1.20674	0.280005
BC1160920F_3879	BC1160920F	3.03021	0.133877
BC1160920F_3880	BC1160920F	3.8552	1.13064
BC1160920F_3881	BC1160920F	2.23816	0.677208
BC1160920F_3882	BC1160920F	1.87322	0.902278
BC1160920F_3883	BC1160920F	2.13299	0.634081
BC1160920F_3884	BC1160920F	2.59717	0.470987
BC1160920F_3885	BC1160920F	2.04435	0
BC1160920F_3886	BC1160920F	3.13327	0.36668
BC1160920F_3887	BC1160920F	2.68017	0.583894
BC1160920F_3888	BC1160920F	3.01454	0.624148
BC1160920F_3889	BC1160920F	3.18615	1.0022
BC1160920F_3890	BC1160920F	2.60439	0.18508
BC1160920F_3891	BC1160920F	2.62122	0.660974
BC1160920F_3892	BC1160920F	2.79115	0.672991
BC1160920F_3893	BC1160920F	2.86279	1.1314
BC1160920F_3894	BC1160920F	3.26777	1.03578
BC1160920F_3895	BC1160920F	4.45921	1.33483
BC1160920F_3896	BC1160920F	3.27147	0.792596
BC1160920F_3897	BC1160920F	4.43537	1.86299
BC1160920F_3898	BC1160920F	2.98143	0.851545
BC1160920F_3899	BC1160920F	3.28828	1.60556
BC1160920F_3900	BC1160920F	3.85077	1.17237
BC1160920F_3901	BC1160920F	3.24424	1.50555
BC1160920F_3902	BC1160920F	2.29856	0.817819
BC1160920F_3903	BC1160920F	3.60393	2.03505
BC1160920F_3904	BC1160920F	2.98828	1.23978
BC1160920F_3905	BC1160920F	2.99515	0.786642
BC1160920F_3906	BC1160920F	4.01894	0.970541
BC1160920F_3907	BC1160920F	3.48184	0.931297
BC1160920F_3908	BC1160920F	3.93662	0.954261
BC1160920F_3909	BC1160920F	3.01585	0.852508
BC1160920F_3910	BC1160920F	3.50317	0.508164
BC1160920F_3911	BC1160920F	4.03893	0.789206
BC1160920F_3912	BC1160920F	3.61336	0.988149
BC1160920F_3913	BC1160920F	4.33284	1.42773
BC1160920F_3914	BC1160920F	2.65099	1.35063
BC1160920F_3915	BC1160920F	4.34918	1.20737
BC1160920F_3916	BC1160920F	4.40144	2.13547
BC1160920F_3917	BC1160920F	3.91654	1.08214
BC1160920F_3918	BC1160920F	3.72274	0.636627
BC1160920F_3919	BC1160920F	3.88172	1.75599
BC1160920F_3920	BC1160920F	3.79221	1.20767
BC1160920F_3921	BC1160920F	3.96422	0.496126
BC1160920F_3922	BC1160920F	3.40493	0.708975
BC1160920F_3923	BC1160920F	4.44392	1.22238
BC1160920F_3924	BC1160920F	4.14822	0.777049
BC1160920F_3925	BC1160920F	4.37481	0.753276
BC1160920F_3926	BC1160920F	3.80019	1.28752
BC1160920F_3927	BC1160920F	3.94793	1.22269
BC1160920F_3928	BC1160920F	3.90618	0.869658
BC1160920F_3929	BC1160920F	4.12851	0.733035
BC1160920F_3930	BC1160920F	4.0071	1.59726
BC1160920F_3931	BC1160920F	4.11821	1.40086
BC1160920F_3932	BC1160920F	3.67583	0.94444
BC1160920F_3933	BC1160920F	4.55463	1.01821
BC1160920F_3934	BC1160920F	3.88005	0.463313
BC1160920F_3935	BC1160920F	4.11217	1.72945
BC1160920F_3936	BC1160920F	3.74126	0.960672
BC1160920F_3937	BC1160920F	3.79225	1.33199
BC1160920F_3938	BC1160920F	4.09943	0.3016
BC1160920F_3939	BC1160920F	4.64975	1.03871
BC1160920F_3940	BC1160920F	3.53697	0.995345
BC1160920F_3941	BC1160920F	3.44387	1.2063
BC1160920F_3942	BC1160920F	3.25612	0.873858
BC1160920F_3943	BC1160920F	3.83055	0.585188
BC1160920F_3944	BC1160920F	4.38747	1.88837
BC1160920F_3945	BC1160920F	2.32739	1.13471
BC1160920F_3946	BC1160920F	3.44835	0.891579
BC1160920F_3947	BC1160920F	4.20123	0.958857
BC1160920F_3948	BC1160920F	4.39692	0.454548
BC1160920F_3949	BC1160920F	2.88675	0.52106
BC1160920F_3950	BC1160920F	2.90311	0.622877
BC1160920F_3951	BC1160920F	2.93716	0.798864
BC1160920F_3952	BC1160920F	3.98769	1.20649
BC1160920F_3953	BC1160920F	3.74093	0.625562
BC1160920F_3954	BC1160920F	3.67766	0.837088
BC1160920F_3955	BC1160920F	4.08253	1.5366
BC1160920F_3956	BC1160920F	3.45578	0.76264
BC1160920F_3957	BC1160920F	3.71803	1.31195
BC1160920F_3958	BC1160920F	3.70729	0.630217
BC1160920F_3959	BC1160920F	3.54363	0.886957
BC1160920F_3960	BC1160920F	3.84324	1.48744
BC1160920F_3961	BC1160920F	2.86648	0.732545
BC1160920F_3962	BC1160920F	3.61039	0.771844
BC1160920F_3963	BC1160920F	3.95912	0.904504
BC1160920F_3964	BC1160920F	3.19328	1.22986
BC1160920F_3965	BC1160920F	3.82933	1.12949
BC1160920F_3966	BC1160920F	3.78038	0.864476
BC1160920F_3967	BC1160920F	3.58745	1.27191
BC1160920F_3968	BC1160920F	3.30201	0.822456
BC1160920F_3969	BC1160920F	3.23428	1.06687
BC1160920F_3970	BC1160920F	2.96449	0.858616
BC1160920F_3971	BC1160920F	3.69778	0.958993
BC1160920F_3972	BC1160920F	1.52461	0.401882
BC1160920F_3973	BC1160920F	3.62482	0.759587
BC1160920F_3974	BC1160920F	2.63326	0
BC1160920F_3975	BC1160920F	2.36937	0.219752
BC1160920F_3976	BC1160920F	2.12031	0.248778
BC1160920F_3977	BC1160920F	2.45115	0.499868
BC1160920F_3978	BC1160920F	2.12345	0.197785
BC1160920F_3979	BC1160920F	2.59953	0.759437
BC1160920F_3980	BC1160920F	3.48741	0.501264
BC1160920F_3981	BC1160920F	2.43819	0.445767
BC1160920F_3982	BC1160920F	3.38287	1.38208
BC1160920F_3983	BC1160920F	3.66185	0.868494
BC1160920F_3984	BC1160920F	2.78167	0.617585
BC1160920F_3985	BC1160920F	2.68867	0.460301
BC1160920F_3986	BC1160920F	3.88011	0.890959
BC1160920F_3987	BC1160920F	2.87091	1.57589
BC1160920F_3988	BC1160920F	1.5939	0.703936
BC1160920F_3989	BC1160920F	2.61362	0.441952
BC1160920F_3990	BC1160920F	3.52635	0.578651
BC1160920F_3991	BC1160920F	4.14893	1.34822
BC1160920F_3992	BC1160920F	3.04848	0.77467
BC1160920F_3993	BC1160920F	3.91693	0.809196
BC1160920F_3994	BC1160920F	3.30144	0.572796
BC1160920F_3995	BC1160920F	1.08768	0.539508
BC1160920F_3996	BC1160920F	2.95654	0.381543
BC1160920F_3997	BC1160920F	2.58915	0.156315
BC1160920F_3998	BC1160920F	3.00895	1.35445
BC1160920F_3999	BC1160920F	2.35901	0.875685
BC1160920F_4000	BC1160920F	3.45741	1.47904
BC1160920F_4001	BC1160920F	2.0559	1.12416
BC1160920F_4002	BC1160920F	2.46058	0.704569
BC1160920F_4003	BC1160920F	3.405	1.00722
BC1160920F_4004	BC1160920F	4.14159	0.421557
BC1160920F_4005	BC1160920F	2.78027	0.938497
BC1160920F_4006	BC1160920F	4.56044	0.501703
BC1160920F_4007	BC1160920F	2.36274	0.428691
BC1160920F_4008	BC1160920F	3.08051	0.592586
BC1160920F_4009	BC1160920F	3.07902	0.451052
BC1160920F_4010	BC1160920F	1.98894	0.396083
BC1160920F_4011	BC1160920F	2.86342	1.05081
BC1160920F_4012	BC1160920F	3.02704	0.680874
BC1160920F_4013	BC1160920F	2.51214	0.357576
BC1160920F_4014	BC1160920F	2.49539	0.385872
BC1160920F_4015	BC1160920F	3.32146	0.415099
BC1160920F_4016	BC1160920F	2.61541	0.998752
BC1160920F_4017	BC1160920F	3.34981	1.00272
BC1160920F_4018	BC1160920F	3.48492	1.03738
BC1160920F_4019	BC1160920F	3.94884	0.826199
BC1160920F_4020	BC1160920F	3.64996	0.986864
BC1160920F_4021	BC1160920F	3.74694	0.876213
BC1160920F_4022	BC1160920F	4.19757	2.2588
BC1160920F_4023	BC1160920F	3.07089	1.17025
BC1160920F_4024	BC1160920F	4.00555	1.83368
BC1160920F_4025	BC1160920F	3.59571	1.30051
BC1160920F_4026	BC1160920F	3.9022	2.86185
BC1160920F_4027	BC1160920F	2.63914	1.19659
BC1160920F_4028	BC1160920F	4.01632	1.12533
BC1160920F_4029	BC1160920F	3.91026	1.19417
BC1160920F_4030	BC1160920F	3.21552	0.901251
BC1160920F_4031	BC1160920F	2.91883	0.700088
BC1160920F_4032	BC1160920F	3.48554	1.14833
BC1160920F_4033	BC1160920F	3.16161	1.88192
BC1160920F_4034	BC1160920F	4.29629	0.780678
BC1160920F_4035	BC1160920F	4.03076	0.794791
BC1160920F_4036	BC1160920F	4.26227	1.24459
BC1160920F_4037	BC1160920F	4.05867	0.675185
BC1160920F_4038	BC1160920F	3.77631	1.04535
BC1160920F_4039	BC1160920F	3.58207	1.10954
BC1160920F_4040	BC1160920F	4.31879	1.00379
BC1160920F_4041	BC1160920F	4.07837	1.65915
BC1160920F_4042	BC1160920F	3.90395	1.23483
BC1160920F_4043	BC1160920F	3.80337	0.829683
BC1160920F_4044	BC1160920F	4.58006	1.73474
BC1160920F_4045	BC1160920F	3.62316	0.737061
BC1160920F_4046	BC1160920F	3.36909	0.379852
BC1160920F_4047	BC1160920F	3.8066	1.45377
BC1160920F_4048	BC1160920F	4.06417	1.2816
BC1160920F_4049	BC1160920F	3.1211	0.718398
BC1160920F_4050	BC1160920F	4.25769	1.49681
BC1160920F_4051	BC1160920F	3.88323	1.21685
BC1160920F_4052	BC1160920F	3.92205	0.831569
BC1160920F_4053	BC1160920F	3.72045	1.03643
BC1160920F_4054	BC1160920F	3.96759	0.893244
BC1160920F_4055	BC1160920F	3.9788	0.837469
BC1160920F_4056	BC1160920F	4.36334	1.34372
BC1160920F_4057	BC1160920F	3.59564	1.04695
BC1160920F_4058	BC1160920F	4.18482	1.35392
BC1160920F_4059	BC1160920F	3.60829	0.914554
BC1160920F_4060	BC1160920F	3.82901	1.0658
BC1160920F_4061	BC1160920F	3.73455	1.49782
BC1160920F_4062	BC1160920F	3.93085	0.682268
BC1160920F_4063	BC1160920F	3.95393	0.880907
BC1160920F_4064	BC1160920F	2.59693	0.811144
BC1160920F_4065	BC1160920F	3.5222	1.59501
BC1160920F_4066	BC1160920F	3.73513	1.17456
BC1160920F_4067	BC1160920F	4.18023	1.0924
BC1160920F_4068	BC1160920F	4.57927	1.21142
BC1160920F_4069	BC1160920F	3.79028	0.708498
BC1160920F_4070	BC1160920F	3.43831	1.00762
BC1160920F_4071	BC1160920F	3.5554	0.350808
BC1160920F_4072	BC1160920F	4.18521	0.87777
BC1160920F_4073	BC1160920F	3.751	1.00222
BC1160920F_4074	BC1160920F	3.63756	1.43843
BC1160920F_4075	BC1160920F	3.9899	0.88852
BC1160920F_4076	BC1160920F	4.37043	1.23361
BC1160920F_4077	BC1160920F	3.52121	1.23774
BC1160920F_4078	BC1160920F	3.653	1.02768
BC1160920F_4079	BC1160920F	3.14262	0.894613
BC1160920F_4080	BC1160920F	3.8393	1.28895
BC1160920F_4081	BC1160920F	2.67213	1.06474
BC1160920F_4082	BC1160920F	3.99431	0.950678
BC1160920F_4083	BC1160920F	1.56331	0.861487
BC1160920F_4084	BC1160920F	3.84238	0.959094
BC1160920F_4085	BC1160920F	4.25896	0.919832
BC1160920F_4086	BC1160920F	3.78747	0.581989
BC1160920F_4087	BC1160920F	4.20448	0.993178
BC1160920F_4088	BC1160920F	4.52851	1.0434
BC1160920F_4089	BC1160920F	1.44772	0.459412
BC1160920F_4090	BC1160920F	2.90201	0.287551
BC1160920F_4091	BC1160920F	3.77863	1.41623
BC1160920F_4092	BC1160920F	2.29695	0.876116
BC1160920F_4093	BC1160920F	4.14637	1.14361
BC1160920F_4094	BC1160920F	4.15976	1.25533
BC1160920F_4095	BC1160920F	4.45669	0.587127
BC1160920F_4096	BC1160920F	3.81768	1.72713
BC1160920F_4097	BC1160920F	4.72543	1.51399
BC1160920F_4098	BC1160920F	4.12893	0.631681
BC1160920F_4099	BC1160920F	3.95006	0.919096
BC1160920F_4100	BC1160920F	3.55949	0.759192
BC1160920F_4101	BC1160920F	3.17884	0.420761
BC1160920F_4102	BC1160920F	3.78055	1.16606
BC1160920F_4103	BC1160920F	2.20292	0.405333
BC1160920F_4104	BC1160920F	1.49122	0.207774
BC1160920F_4105	BC1160920F	2.2452	0.779745
BC1160920F_4106	BC1160920F	2.47112	0.688096
BC1160920F_4107	BC1160920F	2.78051	0.646053
BC1160920F_4108	BC1160920F	3.38202	0.483708
BC1160920F_4109	BC1160920F	2.8398	0.400606
BC1160920F_4110	BC1160920F	2.77923	0.532548
BC1160920F_4111	BC1160920F	2.82146	0.68973
BC1160920F_4112	BC1160920F	4.00608	0.660707
BC1160920F_4113	BC1160920F	3.09358	1.17976
BC1160920F_4114	BC1160920F	2.66865	1.05338
BC1160920F_4115	BC1160920F	3.76729	1.09001
BC1160920F_4116	BC1160920F	3.1167	0.94379
BC1160920F_4117	BC1160920F	4.19231	1.96706
BC1160920F_4118	BC1160920F	3.37435	1.10977
BC1160920F_4119	BC1160920F	3.66579	1.45002
BC1160920F_4120	BC1160920F	3.61211	0.84907
BC1160920F_4121	BC1160920F	3.70435	2.5696
BC1160920F_4122	BC1160920F	3.26613	0.572755
BC1160920F_4123	BC1160920F	3.43573	1.0855
BC1160920F_4124	BC1160920F	2.65268	0.164726
BC1160920F_4125	BC1160920F	2.52821	0.66764
BC1160920F_4126	BC1160920F	3.04062	0.558118
BC1160920F_4127	BC1160920F	2.63809	0.364031
BC1160920F_4128	BC1160920F	3.68535	0.507862
BC1160920F_4129	BC1160920F	3.01015	0.49176
BC1160920F_4130	BC1160920F	3.89666	0.264217
BC1160920F_4131	BC1160920F	2.90407	0.740647
BC1160920F_4132	BC1160920F	3.05266	1.35838
BC1160920F_4133	BC1160920F	4.08855	0.911648
BC1160920F_4134	BC1160920F	4.13888	2.46823
BC1160920F_4135	BC1160920F	3.97651	1.19292
BC1160920F_4136	BC1160920F	4.1519	1.79167
BC1160920F_4137	BC1160920F	3.20393	1.11804
BC1160920F_4138	BC1160920F	3.96031	1.57243
BC1160920F_4139	BC1160920F	4.42726	1.37364
BC1160920F_4140	BC1160920F	3.30049	1.03506
BC1160920F_4141	BC1160920F	3.06299	0.551943
BC1160920F_4142	BC1160920F	3.17848	0.715063
BC1160920F_4143	BC1160920F	3.84641	0.767756
BC1160920F_4144	BC1160920F	4.32029	1.44946
BC1160920F_4145	BC1160920F	4.77044	1.74581
BC1160920F_4146	BC1160920F	4.01372	1.57081
BC1160920F_4147	BC1160920F	3.76098	1.65187
BC1160920F_4148	BC1160920F	3.79283	1.47899
BC1160920F_4149	BC1160920F	3.82556	1.20537
BC1160920F_4150	BC1160920F	3.91828	1.08885
BC1160920F_4151	BC1160920F	3.72702	0.926147
BC1160920F_4152	BC1160920F	4.13492	1.47503
BC1160920F_4153	BC1160920F	3.13695	1.43958
BC1160920F_4154	BC1160920F	4.29773	1.10966
BC1160920F_4155	BC1160920F	4.11111	1.31338
BC1160920F_4156	BC1160920F	2.18921	1.02992
BC1160920F_4157	BC1160920F	3.65895	1.21643
BC1160920F_4158	BC1160920F	3.15387	1.15396
BC1160920F_4159	BC1160920F	3.6182	1.11604
BC1160920F_4160	BC1160920F	3.31128	0.779302
BC1160920F_4161	BC1160920F	3.71467	1.5442
BC1160920F_4162	BC1160920F	4.51244	1.51844
BC1160920F_4163	BC1160920F	4.61424	1.06311
BC1160920F_4164	BC1160920F	3.55314	1.37988
BC1160920F_4165	BC1160920F	4.06008	1.71565
BC1160920F_4166	BC1160920F	4.53871	1.35046
BC1160920F_4167	BC1160920F	4.13453	1.00949
BC1160920F_4168	BC1160920F	4.00654	1.64495
BC1160920F_4169	BC1160920F	3.53981	0.942611
BC1160920F_4170	BC1160920F	3.73935	1.28059
BC1160920F_4171	BC1160920F	5.1798	1.13793
BC1160920F_4172	BC1160920F	3.96819	1.0293
BC1160920F_4173	BC1160920F	4.36754	1.09506
BC1160920F_4174	BC1160920F	3.7166	0.826793
BC1160920F_4175	BC1160920F	3.1454	0.99238
BC1160920F_4176	BC1160920F	3.31331	0.947942
BC1160920F_4177	BC1160920F	3.60269	0.826265
BC1160920F_4178	BC1160920F	3.90897	0.683538
BC1160920F_4179	BC1160920F	3.32094	0.822759
BC1160920F_4180	BC1160920F	2.94105	0.744026
BC1160920F_4181	BC1160920F	2.81473	0.780094
BC1160920F_4182	BC1160920F	3.6321	1.57688
BC1160920F_4183	BC1160920F	2.83077	1.33789
BC1160920F_4184	BC1160920F	2.99244	0.995128
BC1160920F_4185	BC1160920F	2.94548	1.15059
BC1160920F_4186	BC1160920F	3.47772	0.391302
BC1160920F_4187	BC1160920F	3.78033	1.04584
BC1160920F_4188	BC1160920F	3.58517	1.69278
BC1160920F_4189	BC1160920F	4.08401	0.887214
BC1160920F_4190	BC1160920F	3.86963	0.749993
BC1160920F_4191	BC1160920F	4.5152	0.313711
BC1160920F_4192	BC1160920F	4.08917	0.941749
BC1160920F_4193	BC1160920F	3.58424	0.99005
BC1160920F_4194	BC1160920F	4.06084	0.808396
BC1160920F_4195	BC1160920F	3.79118	1.45901
BC1160920F_4196	BC1160920F	3.47146	0.845486
BC1160920F_4197	BC1160920F	3.24738	0.934752
BC1160920F_4198	BC1160920F	3.50617	1.08084
BC1160920F_4199	BC1160920F	3.74971	0.781077
BC1160920F_4200	BC1160920F	3.86899	0.207891
BC1160920F_4201	BC1160920F	3.05392	0.963129
BC1160920F_4202	BC1160920F	2.51217	0.231942
BC1160920F_4203	BC1160920F	4.37987	0.963478
BC1160920F_4204	BC1160920F	2.68317	1.42982
BC1160920F_4205	BC1160920F	2.57024	0.709841
BC1160920F_4206	BC1160920F	2.86283	0.225023
BC1160920F_4207	BC1160920F	3.53338	0.781684
BC1160920F_4208	BC1160920F	3.95271	0.820812
BC1160920F_4209	BC1160920F	3.03965	0.935125
BC1160920F_4210	BC1160920F	3.21524	0.998557
BC1160920F_4211	BC1160920F	3.72525	0.963834
BC1160920F_4212	BC1160920F	3.21086	0.810655
BC1160920F_4213	BC1160920F	3.54111	1.71459
BC1160920F_4214	BC1160920F	3.71055	0.132042
BC1160920F_4215	BC1160920F	4.14168	0.530111
BC1160920F_4216	BC1160920F	3.55393	0.836189
BC1160920F_4217	BC1160920F	3.97688	1.07375
BC1160920F_4218	BC1160920F	4.23315	1.0274
BC1160920F_4219	BC1160920F	4.42539	1.65718
BC1160920F_4220	BC1160920F	4.62791	2.18034
BC1160920F_4221	BC1160920F	3.99496	1.83977
BC1160920F_4222	BC1160920F	3.9881	1.39404
BC1160920F_4223	BC1160920F	4.49373	1.98822
BC1160920F_4224	BC1160920F	3.75843	1.4814
BC1160920F_4225	BC1160920F	2.78257	1.22051
BC1160920F_4226	BC1160920F	2.41126	1.15988
BC1160920F_4227	BC1160920F	2.20059	1.01385
BC1160920F_4228	BC1160920F	2.90594	1.61232
BC1160920F_4229	BC1160920F	3.64649	0.516356
BC1160920F_4230	BC1160920F	2.7108	0.588959
BC1160920F_4231	BC1160920F	3.98601	1.3553
BC1160920F_4232	BC1160920F	2.09881	0.701757
BC1160920F_4233	BC1160920F	3.48079	0.710403
BC1160920F_4234	BC1160920F	2.60552	0.585409
BC1160920F_4235	BC1160920F	3.61119	1.11431
BC1160920F_4236	BC1160920F	3.87158	1.76352
BC1160920F_4237	BC1160920F	3.33467	1.2942
BC1160920F_4238	BC1160920F	4.07074	0.997585
BC1160920F_4239	BC1160920F	2.97324	0.695135
BC1160920F_4240	BC1160920F	2.85209	1.26789
BC1160920F_4241	BC1160920F	4.16328	1.40931
BC1160920F_4242	BC1160920F	3.90811	1.90539
BC1160920F_4243	BC1160920F	4.0874	1.97758
BC1160920F_4244	BC1160920F	3.061	2.16246
BC1160920F_4245	BC1160920F	3.08478	0.717835
BC1160920F_4246	BC1160920F	3.16363	1.17999
BC1160920F_4247	BC1160920F	2.9315	1.22859
BC1160920F_4248	BC1160920F	3.67203	1.47837
BC1160920F_4249	BC1160920F	4.36957	3.21468
BC1160920F_4250	BC1160920F	3.95561	1.16394
BC1160920F_4251	BC1160920F	4.62484	1.76151
BC1160920F_4252	BC1160920F	1.677	0.930854
BC1160920F_4253	BC1160920F	3.60691	1.13554
BC1160920F_4254	BC1160920F	2.51864	0.403747
BC1160920F_4255	BC1160920F	2.51369	0.704894
BC1160920F_4256	BC1160920F	3.42796	1.39948
BC1160920F_4257	BC1160920F	3.61707	0.718054
BC1160920F_4258	BC1160920F	3.67833	0.829237
BC1160920F_4259	BC1160920F	3.58639	0.923995
BC1160920F_4260	BC1160920F	4.42609	1.8347
BC1160920F_4261	BC1160920F	4.13988	0.906161
BC1160920F_4262	BC1160920F	3.54827	0.999739
BC1160920F_4263	BC1160920F	3.52258	1.38778
BC1160920F_4264	BC1160920F	4.06545	1.36792
BC1160920F_4265	BC1160920F	2.98863	0.251175
BC1160920F_4266	BC1160920F	3.95922	0.732805
BC1160920F_4267	BC1160920F	3.95694	0.873783
BC1160920F_4268	BC1160920F	4.01025	1.63804
BC1160920F_4269	BC1160920F	3.23216	0.690778
BC1160920F_4270	BC1160920F	3.78084	1.29922
BC1160920F_4271	BC1160920F	3.63991	1.25214
BC1160920F_4272	BC1160920F	4.13799	1.73066
BC1160920F_4273	BC1160920F	4.34283	1.06116
BC1160920F_4274	BC1160920F	4.19461	1.36628
BC1160920F_4275	BC1160920F	4.23489	1.21618
BC1160920F_4276	BC1160920F	3.80643	1.62743
BC1160920F_4277	BC1160920F	4.04749	0.358779
BC1160920F_4278	BC1160920F	4.32556	1.61678
BC1160920F_4279	BC1160920F	3.05245	0.883069
BC1160920F_4280	BC1160920F	3.47347	1.28271
BC1160920F_4281	BC1160920F	4.46905	1.46892
BC1160920F_4282	BC1160920F	3.97994	1.00693
BC1160920F_4283	BC1160920F	3.62746	0.541261
BC1160920F_4284	BC1160920F	3.78179	1.04789
BC1160920F_4285	BC1160920F	3.97746	1.76623
BC1160920F_4286	BC1160920F	3.5265	1.02248
BC1160920F_4287	BC1160920F	4.10732	0.854091
BC1160920F_4288	BC1160920F	3.53866	0.600743
BC1160920F_4289	BC1160920F	3.35238	0.546068
BC1160920F_4290	BC1160920F	3.98465	0.708895
BC1160920F_4291	BC1160920F	2.99315	0.641243
BC1160920F_4292	BC1160920F	3.25204	0.876144
BC1160920F_4293	BC1160920F	4.09794	1.51919
BC1160920F_4294	BC1160920F	4.19328	1.20898
BC1160920F_4295	BC1160920F	3.43314	1.83124
BC1160920F_4296	BC1160920F	3.44978	0.953846
BC1160920F_4297	BC1160920F	2.66018	1.14658
BC1160920F_4298	BC1160920F	4.72914	1.19168
BC1160920F_4299	BC1160920F	3.05233	0.575608
BC1160920F_4300	BC1160920F	3.80314	0.897486
BC1160920F_4301	BC1160920F	2.84507	0.603772
BC1160920F_4302	BC1160920F	2.57942	0.633241
BC1160920F_4303	BC1160920F	3.10776	0.98962
BC1160920F_4304	BC1160920F	3.37038	0.762369
BC1160920F_4305	BC1160920F	4.23694	0.927685
BC1160920F_4306	BC1160920F	4.3874	0.836468
BC1160920F_4307	BC1160920F	4.0671	1.4139
BC1160920F_4308	BC1160920F	3.86275	0.360209
BC1160920F_4309	BC1160920F	2.61092	1.03011
BC1160920F_4310	BC1160920F	4.01195	0.96706
BC1160920F_4311	BC1160920F	3.58298	0.451979
BC1160920F_4312	BC1160920F	3.69018	0.713836
BC1160920F_4313	BC1160920F	4.37151	1.69528
BC1160920F_4314	BC1160920F	4.79975	1.79343
BC1160920F_4315	BC1160920F	3.58537	1.04931
BC1160920F_4316	BC1160920F	3.64219	1.36305
BC1160920F_4317	BC1160920F	4.02879	1.17479
BC1160920F_4318	BC1160920F	4.09019	0.617259
BC1160920F_4319	BC1160920F	3.3532	0.91028
BC1160920F_4320	BC1160920F	3.26472	0.975911
BC1160920F_4321	BC1160920F	3.2874	1.4148
BC1160920F_4322	BC1160920F	3.85494	1.33002
BC1160920F_4323	BC1160920F	3.93079	0.88836
BC1160920F_4324	BC1160920F	3.57953	0.850205
BC1160920F_4325	BC1160920F	2.76258	0.739859
BC1160920F_4326	BC1160920F	4.22788	0.514607
BC1160920F_4327	BC1160920F	3.77758	1.33172
BC1160920F_4328	BC1160920F	3.50517	1.11364
BC1160920F_4329	BC1160920F	4.19799	0.816455
BC1160920F_4330	BC1160920F	3.89025	1.09767
BC1160920F_4331	BC1160920F	3.5646	0.755509
BC1160920F_4332	BC1160920F	2.48148	1.09473
BC1160920F_4333	BC1160920F	3.44596	1.38272
BC1160920F_4334	BC1160920F	1.65416	0.328591
BC1160920F_4335	BC1160920F	3.47782	1.23827
BC1160920F_4336	BC1160920F	3.14998	0.820189
BC1160920F_4337	BC1160920F	2.29876	0.475817
BC1160920F_4338	BC1160920F	4.10336	0.96164
BC1160920F_4339	BC1160920F	4.09663	0.988602
BC1160920F_4340	BC1160920F	4.92436	0.922665
BC1160920F_4341	BC1160920F	4.19711	1.90981
BC1160920F_4342	BC1160920F	3.56389	1.77104
BC1160920F_4343	BC1160920F	4.2979	1.86626
BC1160920F_4344	BC1160920F	4.75417	1.66279
BC1160920F_4345	BC1160920F	4.26775	1.55611
BC1160920F_4346	BC1160920F	4.2916	1.46131
BC1160920F_4347	BC1160920F	3.99374	1.50036
BC1160920F_4348	BC1160920F	4.41282	1.58346
BC1160920F_4349	BC1160920F	4.46929	1.83266
BC1160920F_4350	BC1160920F	4.39469	1.3713
BC1160920F_4351	BC1160920F	2.6729	0.691824
BC1160920F_4352	BC1160920F	3.5964	0.862762
BC1160920F_4353	BC1160920F	3.35929	0.675854
BC1160920F_4354	BC1160920F	3.645	0
BC1160920F_4355	BC1160920F	3.76451	1.00488
BC1160920F_4356	BC1160920F	3.96083	1.63738
BC1160920F_4357	BC1160920F	4.41845	1.78565
BC1160920F_4358	BC1160920F	3.308	1.58371
BC1160920F_4359	BC1160920F	1.5809	0.462935
BC1160920F_4360	BC1160920F	4.12295	0.461945
BC1160920F_4361	BC1160920F	2.94027	0
BC1160920F_4362	BC1160920F	4.19981	0.95541
BC1160920F_4363	BC1160920F	3.44218	0.826096
BC1160920F_4364	BC1160920F	4.1315	1.37637
BC1160920F_4365	BC1160920F	3.71066	0.281508
BC1160920F_4366	BC1160920F	3.5867	1.39062
BC1160920F_4367	BC1160920F	1.85812	0.657989
BC1160920F_4368	BC1160920F	2.72134	1.10133
BC1160920F_4369	BC1160920F	3.03966	1.08614
BC1160920F_4370	BC1160920F	3.8731	1.41675
BC1160920F_4371	BC1160920F	3.61091	0.652576
BC1160920F_4372	BC1160920F	3.27727	1.4356
BC1160920F_4373	BC1160920F	3.79207	0.910725
BC1160920F_4374	BC1160920F	3.0248	1.16501
BC1160920F_4375	BC1160920F	2.70556	1.42004
BC1160920F_4376	BC1160920F	2.68794	2.05298
BC1160920F_4377	BC1160920F	3.65996	1.2819
BC1160920F_4378	BC1160920F	3.71374	1.19048
BC1160920F_4379	BC1160920F	3.77738	0.521887
BC1160920F_4380	BC1160920F	3.78056	0.514619
BC1160920F_4381	BC1160920F	3.74274	1.31222
BC1160920F_4382	BC1160920F	3.83707	1.37487
BC1160920F_4383	BC1160920F	2.81179	1.10704
BC1160920F_4384	BC1160920F	2.68418	0.614309
BC1160920F_4385	BC1160920F	3.7507	1.53568
BC1160920F_4386	BC1160920F	3.8902	0.766589
BC1160920F_4387	BC1160920F	2.98472	0.564583
BC1160920F_4388	BC1160920F	3.49904	1.13958
BC1160920F_4389	BC1160920F	3.41999	0.354945
BC1160920F_4390	BC1160920F	3.22065	0.99532
BC1160920F_4391	BC1160920F	4.07596	1.33162
BC1160920F_4392	BC1160920F	2.86516	0.403279
BC1160920F_4393	BC1160920F	3.12289	0.998346
BC1160920F_4394	BC1160920F	2.54525	0.338267
BC1160920F_4395	BC1160920F	3.58572	1.36041
BC1160920F_4396	BC1160920F	4.44931	1.21356
BC1160920F_4397	BC1160920F	3.69237	1.61626
BC1160920F_4398	BC1160920F	3.90674	0.945089
BC1160920F_4399	BC1160920F	3.83566	1.25907
BC1160920F_4400	BC1160920F	4.69899	1.49507
BC1160920F_4401	BC1160920F	4.19163	1.6436
BC1160920F_4402	BC1160920F	4.57345	1.45942
BC1160920F_4403	BC1160920F	4.40168	1.31735
BC1160920F_4404	BC1160920F	4.2089	1.64575
BC1160920F_4405	BC1160920F	4.43961	1.3567
BC1160920F_4406	BC1160920F	3.57062	1.01762
BC1160920F_4407	BC1160920F	2.91692	1.09746
BC1160920F_4408	BC1160920F	4.80366	1.69604
BC1160920F_4409	BC1160920F	4.77707	0.750873
BC1160920F_4410	BC1160920F	3.41734	1.19783
BC1160920F_4411	BC1160920F	4.01325	1.3508
BC1160920F_4412	BC1160920F	4.52732	1.04279
BC1160920F_4413	BC1160920F	3.91411	0.921406
BC1160920F_4414	BC1160920F	3.40459	0.731895
BC1160920F_4415	BC1160920F	4.46378	1.74811
BC1160920F_4416	BC1160920F	3.90584	1.28778
BC1160920F_4417	BC1160920F	3.86068	1.02726
BC1160920F_4418	BC1160920F	3.59728	0.551373
BC1160920F_4419	BC1160920F	4.33778	0.888354
BC1160920F_4420	BC1160920F	4.7119	1.11134
BC1160920F_4421	BC1160920F	4.13265	0.548143
BC1160920F_4422	BC1160920F	3.49791	1.05994
BC1160920F_4423	BC1160920F	3.4789	0.326677
BC1160920F_4424	BC1160920F	3.62589	0.948572
BC1160920F_4425	BC1160920F	4.62138	1.50755
BC1160920F_4426	BC1160920F	4.01129	1.51858
BC1160920F_4427	BC1160920F	4.25331	0.593927
BC1160920F_4428	BC1160920F	3.95257	0.192675
BC1160920F_4429	BC1160920F	4.45502	0.759051
BC1160920F_4430	BC1160920F	3.81205	0.789178
BC1160920F_4431	BC1160920F	3.04562	0.671813
BC1160920F_4432	BC1160920F	4.75122	1.15216
BC1160920F_4433	BC1160920F	3.71821	0.634362
BC1160920F_4434	BC1160920F	4.32333	0.905139
BC1160920F_4435	BC1160920F	3.91654	1.12159
BC1160920F_4436	BC1160920F	3.89519	1.21489
BC1160920F_4437	BC1160920F	4.60678	1.75575
BC1160920F_4438	BC1160920F	2.98152	1.04827
BC1160920F_4439	BC1160920F	4.11662	1.14186
BC1160920F_4440	BC1160920F	4.24034	0.904178
BC1160920F_4441	BC1160920F	4.42089	1.36221
BC1160920F_4442	BC1160920F	3.20165	0.888962
BC1160920F_4443	BC1160920F	2.85623	1.42073
BC1160920F_4444	BC1160920F	3.5033	0.540447
BC1160920F_4445	BC1160920F	2.9126	0.956755
BC1160920F_4446	BC1160920F	3.69305	0.474078
BC1160920F_4447	BC1160920F	3.65315	1.19377
BC1160920F_4448	BC1160920F	4.32356	1.42563
BC1160920F_4449	BC1160920F	4.04536	1.35486
BC1160920F_4450	BC1160920F	4.0358	1.24025
BC1160920F_4451	BC1160920F	4.32088	1.47275
BC1160920F_4452	BC1160920F	3.00042	0.928023
BC1160920F_4453	BC1160920F	3.5056	0.597252
BC1160920F_4454	BC1160920F	2.36424	0.384742
BC1160920F_4455	BC1160920F	3.96648	1.03819
BC1160920F_4456	BC1160920F	3.60595	0.893845
BC1160920F_4457	BC1160920F	2.70276	0.775404
BC1160920F_4458	BC1160920F	3.25368	0.889362
BC1160920F_4459	BC1160920F	2.33031	0.857455
BC1160920F_4460	BC1160920F	3.23843	1.02979
BC1160920F_4461	BC1160920F	2.00444	0.471086
BC1160920F_4462	BC1160920F	3.65582	1.07997
BC1160920F_4463	BC1160920F	3.39751	0.864821
BC1160920F_4464	BC1160920F	3.43139	1.24906
BC1160920F_4465	BC1160920F	3.47851	0.665105
BC1160920F_4466	BC1160920F	4.36454	0.927829
BC1160920F_4467	BC1160920F	3.33143	1.24285
BC1160920F_4468	BC1160920F	4.06525	0.893297
BC1160920F_4469	BC1160920F	3.99732	1.29397
BC1160920F_4470	BC1160920F	3.77343	0.715192
BC1160920F_4471	BC1160920F	4.35206	1.26304
BC1160920F_4472	BC1160920F	3.79703	1.02258
BC1160920F_4473	BC1160920F	4.368	0.831964
BC1160920F_4474	BC1160920F	4.30299	1.74207
BC1160920F_4475	BC1160920F	4.25848	1.3291
BC1160920F_4476	BC1160920F	4.08151	1.70242
BC1160920F_4477	BC1160920F	4.0203	1.27774
BC1160920F_4478	BC1160920F	2.76658	0.736683
BC1160920F_4479	BC1160920F	3.36665	0.348408
BC1160920F_4480	BC1160920F	3.48166	1.42813
BC1160920F_4481	BC1160920F	3.09178	0.526875
BC1160920F_4482	BC1160920F	3.70693	0.577922
BC1160920F_4483	BC1160920F	4.49091	1.27874
BC1160920F_4484	BC1160920F	4.72563	1.16142
BC1160920F_4485	BC1160920F	4.49205	2.59816
BC1160920F_4486	BC1160920F	4.16142	2.32317
BC1160920F_4487	BC1160920F	2.62565	0.394496
BC1160920F_4488	BC1160920F	3.43906	0.233442
BC1160920F_4489	BC1160920F	1.24438	0
BC1160920F_4490	BC1160920F	1.76246	0.598886
BC1160920F_4491	BC1160920F	2.80625	0.295918
BC1160920F_4492	BC1160920F	2.21365	1.27991
BC1160920F_4493	BC1160920F	1.46055	0.749839
BC1160920F_4494	BC1160920F	2.0233	0.91619
BC1160920F_4495	BC1160920F	2.63059	0.4653
BC1160920F_4496	BC1160920F	2.62656	1.12155
BC1160920F_4497	BC1160920F	2.85525	0.806116
BC1160920F_4498	BC1160920F	3.72689	0.789368
BC1160920F_4499	BC1160920F	2.25217	1.38437
BC1160920F_4500	BC1160920F	3.36342	1.61959
BC1160920F_4501	BC1160920F	2.12012	0.797228
BC1160920F_4502	BC1160920F	2.33697	1.82392
BC1160920F_4503	BC1160920F	3.43963	1.8631
BC1160920F_4504	BC1160920F	2.92161	1.64115
BC1160920F_4505	BC1160920F	3.88394	1.03751
BC1160920F_4506	BC1160920F	2.94896	1.71737
BC1160920F_4507	BC1160920F	3.77035	0.84593
BC1160920F_4508	BC1160920F	3.66662	0.991207
BC1160920F_4509	BC1160920F	4.90895	0.610927
BC1160920F_4510	BC1160920F	3.15969	1.20277
BC1160920F_4511	BC1160920F	3.49687	1.06221
BC1160920F_4512	BC1160920F	3.30176	0.831798
BC1160920F_4513	BC1160920F	2.65401	1.02377
BC1160920F_4514	BC1160920F	3.81841	0.914798
BC1160920F_4515	BC1160920F	3.30343	1.38088
BC1160920F_4516	BC1160920F	3.47264	0.782756
BC1160920F_4517	BC1160920F	3.69873	0.954105
BC1160920F_4518	BC1160920F	3.02871	1.42093
BC1160920F_4519	BC1160920F	1.69993	0.38288
BC1160920F_4520	BC1160920F	4.86478	0.541044
BC1160920F_4521	BC1160920F	3.33904	0.778761
BC1160920F_4522	BC1160920F	2.41402	0.793474
BC1160920F_4523	BC1160920F	3.32749	0.973835
BC1160920F_4524	BC1160920F	2.82325	1.27459
BC1160920F_4525	BC1160920F	3.79533	0.91741
BC1160920F_4526	BC1160920F	4.04926	0.740355
BC1160920F_4527	BC1160920F	3.52633	0.713079
BC1160920F_4528	BC1160920F	3.53513	0.608674
BC1160920F_4529	BC1160920F	3.92349	1.13793
BC1160920F_4530	BC1160920F	3.80429	0.762785
BC1160920F_4531	BC1160920F	3.88735	0.853816
BC1160920F_4532	BC1160920F	3.87237	1.93589
BC1160920F_4533	BC1160920F	3.67701	1.25972
BC1160920F_4534	BC1160920F	3.74366	1.00589
BC1160920F_4535	BC1160920F	4.26852	1.63038
BC1160920F_4536	BC1160920F	2.92293	1.38461
BC1160920F_4537	BC1160920F	4.19318	1.03339
BC1160920F_4538	BC1160920F	3.76656	1.20484
BC1160920F_4539	BC1160920F	3.80623	1.23946
BC1160920F_4540	BC1160920F	4.15992	1.21122
BC1160920F_4541	BC1160920F	4.82293	1.19363
BC1160920F_4542	BC1160920F	4.27294	1.12746
BC1160920F_4543	BC1160920F	3.91506	1.70335
BC1160920F_4544	BC1160920F	4.56742	1.77237
BC1160920F_4545	BC1160920F	4.41333	1.29929
BC1160920F_4546	BC1160920F	4.29242	1.27537
BC1160920F_4547	BC1160920F	4.35596	0.915267
BC1160920F_4548	BC1160920F	3.11003	1.25215
BC1160920F_4549	BC1160920F	3.91645	0.659392
BC1160920F_4550	BC1160920F	4.28589	1.07754
BC1160920F_4551	BC1160920F	3.62682	1.23362
BC1160920F_4552	BC1160920F	4.25825	1.00317
BC1160920F_4553	BC1160920F	3.70149	0.926048
BC1160920F_4554	BC1160920F	4.01154	1.31899
BC1160920F_4555	BC1160920F	4.39106	0.73946
BC1160920F_4556	BC1160920F	3.49977	0.816107
BC1160920F_4557	BC1160920F	3.55738	0.916347
BC1160920F_4558	BC1160920F	4.13404	0.676276
BC1160920F_4559	BC1160920F	3.42995	0.637953
BC1160920F_4560	BC1160920F	3.93744	1.31591
BC1160920F_4561	BC1160920F	3.82563	1.00733
BC1160920F_4562	BC1160920F	2.66994	1.18056
BC1160920F_4563	BC1160920F	2.62896	0.919944
BC1160920F_4564	BC1160920F	3.76913	0.708592
BC1160920F_4565	BC1160920F	3.35289	1.4564
BC1160920F_4566	BC1160920F	3.82383	0.898001
BC1160920F_4567	BC1160920F	3.08954	0.807206
BC1160920F_4568	BC1160920F	4.78295	1.60289
BC1160920F_4569	BC1160920F	4.69419	1.27566
BC1160920F_4570	BC1160920F	3.95932	0.532546
BC1160920F_4571	BC1160920F	3.63187	1.38139
BC1160920F_4572	BC1160920F	3.98206	0.960225
BC1160920F_4573	BC1160920F	3.7382	1.41347
BC1160920F_4574	BC1160920F	4.6752	1.02388
BC1160920F_4575	BC1160920F	4.51374	1.63537
BC1160920F_4576	BC1160920F	3.06143	1.36345
BC1160920F_4577	BC1160920F	3.82777	1.66426
BC1160920F_4578	BC1160920F	3.93636	0.339806
BC1160920F_4579	BC1160920F	3.80931	0.77193
BC1160920F_4580	BC1160920F	3.84994	1.28865
BC1160920F_4581	BC1160920F	3.88451	1.64194
BC1160920F_4582	BC1160920F	3.37918	1.56974
BC1160920F_4583	BC1160920F	3.18154	0.736161
BC1160920F_4584	BC1160920F	2.9191	1.19648
BC1160920F_4585	BC1160920F	3.72378	0.922241
BC1160920F_4586	BC1160920F	3.59542	0.887046
BC1160920F_4587	BC1160920F	3.79239	0.695873
BC1160920F_4588	BC1160920F	4.37192	1.38753
BC1160920F_4589	BC1160920F	3.17091	0.588369
BC1160920F_4590	BC1160920F	3.48371	0.917311
BC1160920F_4591	BC1160920F	2.13243	0.224703
BC1160920F_4592	BC1160920F	3.89621	1.93542
BC1160920F_4593	BC1160920F	3.6393	0.889772
BC1160920F_4594	BC1160920F	4.16813	1.49595
BC1160920F_4595	BC1160920F	4.04062	1.79713
BC1160920F_4596	BC1160920F	3.98801	0.420886
BC1160920F_4597	BC1160920F	2.92972	1.03375
BC1160920F_4598	BC1160920F	4.13038	1.46958
BC1160920F_4599	BC1160920F	3.25165	0.849989
BC1160920F_4600	BC1160920F	4.21626	0.861194
BC1160920F_4601	BC1160920F	3.77664	1.18425
BC1160920F_4602	BC1160920F	3.71025	0.407055
BC1160920F_4603	BC1160920F	3.12681	0.86976
BC1160920F_4604	BC1160920F	2.7474	0.65468
BC1160920F_4605	BC1160920F	3.25829	0.754135
BC1160920F_4606	BC1160920F	2.90052	0.981912
BC1160920F_4607	BC1160920F	3.20019	0.772056
BC1160920F_4608	BC1160920F	3.92869	0.964798
BC1160920F_4609	BC1160920F	3.70933	0.575434
BC1160920F_4610	BC1160920F	3.39252	1.0862
BC1160920F_4611	BC1160920F	3.87418	0.819268
BC1160920F_4612	BC1160920F	3.25444	0.562574
BC1160920F_4613	BC1160920F	3.28506	1.10263
BC1160920F_4614	BC1160920F	0.788672	0.426955
BC1160920F_4615	BC1160920F	1.17023	0.230968
BC1160920F_4616	BC1160920F	0.804168	0.297192
BC1160920F_4617	BC1160920F	0.826864	0.551933
BC1160920F_4618	BC1160920F	0.770043	0.565304
BC1160920F_4619	BC1160920F	1.71708	0.247068
BC1160920F_4620	BC1160920F	1.18589	0.570934
BC1160920F_4621	BC1160920F	0.832051	0
BC1160920F_4622	BC1160920F	1.92186	1.1869
BC1160920F_4623	BC1160920F	2.68498	1.40184
BC1160920F_4624	BC1160920F	2.1247	0.50579
BC1160920F_4625	BC1160920F	1.44916	0.612352
BC1160920F_4626	BC1160920F	2.77492	1.39299
BC1160920F_4627	BC1160920F	1.85023	1.69914
BC1160920F_4628	BC1160920F	3.13111	1.0033
BC1160920F_4629	BC1160920F	2.91302	1.78232
BC1160920F_4630	BC1160920F	4.18688	1.72842
BC1160920F_4631	BC1160920F	4.08108	2.40067
BC1160920F_4632	BC1160920F	4.25296	1.89643
BC1160920F_4633	BC1160920F	3.63935	1.80797
BC1160920F_4634	BC1160920F	2.5227	1.27379
BC1160920F_4635	BC1160920F	4.05492	1.35903
BC1160920F_4636	BC1160920F	4.44431	1.30358
BC1160920F_4637	BC1160920F	4.4935	1.10142
BC1160920F_4638	BC1160920F	3.89201	1.00176
BC1160920F_4639	BC1160920F	3.65038	1.40358
BC1160920F_4640	BC1160920F	4.00266	0.536962
BC1160920F_4641	BC1160920F	3.45579	0.57851
BC1160920F_4642	BC1160920F	3.67957	0.349921
BC1160920F_4643	BC1160920F	3.38213	1.086
BC1160920F_4644	BC1160920F	3.39304	0.750019
BC1160920F_4645	BC1160920F	4.06997	1.08533
BC1160920F_4646	BC1160920F	3.24947	1.55079
BC1160920F_4647	BC1160920F	3.55458	0.75491
BC1160920F_4648	BC1160920F	4.01091	0.794689
BC1160920F_4649	BC1160920F	2.48027	0.214757
BC1160920F_4650	BC1160920F	3.00817	0.820296
BC1160920F_4651	BC1160920F	4.24455	0.958108
BC1160920F_4652	BC1160920F	4.19893	0.752397
BC1160920F_4653	BC1160920F	3.96539	1.21945
BC1160920F_4654	BC1160920F	4.10244	0.576146
BC1160920F_4655	BC1160920F	4.26904	1.17688
BC1160920F_4656	BC1160920F	3.59361	0.936763
BC1160920F_4657	BC1160920F	4.13986	1.52339
BC1160920F_4658	BC1160920F	3.82243	1.02723
BC1160920F_4659	BC1160920F	4.4454	1.03791
BC1160920F_4660	BC1160920F	4.20222	1.40362
BC1160920F_4661	BC1160920F	3.56289	1.82488
BC1160920F_4662	BC1160920F	4.34853	1.75484
BC1160920F_4663	BC1160920F	3.93451	1.25571
BC1160920F_4664	BC1160920F	4.48612	0.611784
BC1160920F_4665	BC1160920F	4.57951	1.12925
BC1160920F_4666	BC1160920F	3.33406	1.28135
BC1160920F_4667	BC1160920F	4.06122	0.810131
BC1160920F_4668	BC1160920F	3.8913	0.893938
BC1160920F_4669	BC1160920F	3.96557	0.565235
BC1160920F_4670	BC1160920F	3.53744	1.49758
BC1160920F_4671	BC1160920F	3.71794	0.973056
BC1160920F_4672	BC1160920F	4.27391	0.447519
BC1160920F_4673	BC1160920F	3.38913	0.584404
BC1160920F_4674	BC1160920F	2.83759	0.624271
BC1160920F_4675	BC1160920F	2.53206	0.995525
BC1160920F_4676	BC1160920F	2.95699	0.954161
BC1160920F_4677	BC1160920F	3.97737	1.2188
BC1160920F_4678	BC1160920F	4.20557	1.24821
BC1160920F_4679	BC1160920F	3.431	1.13631
BC1160920F_4680	BC1160920F	3.80264	0.854394
BC1160920F_4681	BC1160920F	3.83649	1.00568
BC1160920F_4682	BC1160920F	4.144	0.934776
BC1160920F_4683	BC1160920F	3.93647	1.46121
BC1160920F_4684	BC1160920F	4.42704	1.11826
BC1160920F_4685	BC1160920F	4.00285	1.183
BC1160920F_4686	BC1160920F	4.11564	1.167
BC1160920F_4687	BC1160920F	3.82515	1.69685
BC1160920F_4688	BC1160920F	3.00168	1.40382
BC1160920F_4689	BC1160920F	3.93037	1.04757
BC1160920F_4690	BC1160920F	2.72558	0.833118
BC1160920F_4691	BC1160920F	3.36765	0.722296
BC1160920F_4692	BC1160920F	3.7986	1.77762
BC1160920F_4693	BC1160920F	3.86748	1.19401
BC1160920F_4694	BC1160920F	3.49038	1.06786
BC1160920F_4695	BC1160920F	4.16024	0.808046
BC1160920F_4696	BC1160920F	3.48728	1.12737
BC1160920F_4697	BC1160920F	2.84815	0.79995
BC1160920F_4698	BC1160920F	3.58076	1.29129
BC1160920F_4699	BC1160920F	4.37014	0.957787
BC1160920F_4700	BC1160920F	3.81973	1.43497
BC1160920F_4701	BC1160920F	4.13481	0.986662
BC1160920F_4702	BC1160920F	4.46621	0.934555
BC1160920F_4703	BC1160920F	4.15985	1.30258
BC1160920F_4704	BC1160920F	3.77464	1.02042
BC1160920F_4705	BC1160920F	3.15009	1.27557
BC1160920F_4706	BC1160920F	3.2051	1.10655
BC1160920F_4707	BC1160920F	4.15843	1.05392
BC1160920F_4708	BC1160920F	3.6341	1.07533
BC1160920F_4709	BC1160920F	3.73045	1.33342
BC1160920F_4710	BC1160920F	3.97404	0.552494
BC1160920F_4711	BC1160920F	3.44291	0.629851
BC1160920F_4712	BC1160920F	3.9538	1.34814
BC1160920F_4713	BC1160920F	2.88288	1.19676
BC1160920F_4714	BC1160920F	3.80412	1.58703
BC1160920F_4715	BC1160920F	3.63227	0.886048
BC1160920F_4716	BC1160920F	3.49312	1.16069
BC1160920F_4717	BC1160920F	3.99961	0.840523
BC1160920F_4718	BC1160920F	3.37915	0.85339
BC1160920F_4719	BC1160920F	2.63946	0.711193
BC1160920F_4720	BC1160920F	3.41106	1.28132
BC1160920F_4721	BC1160920F	3.46558	1.05918
BC1160920F_4722	BC1160920F	3.21431	0.982303
BC1160920F_4723	BC1160920F	4.26731	0.794132
BC1160920F_4724	BC1160920F	3.28168	1.17457
BC1160920F_4725	BC1160920F	2.95885	0.644821
BC1160920F_4726	BC1160920F	3.7478	0.797238
BC1160920F_4727	BC1160920F	3.72103	1.11825
BC1160920F_4728	BC1160920F	4.30746	1.61201
BC1160920F_4729	BC1160920F	3.41724	0.757054
BC1160920F_4730	BC1160920F	4.42816	1.80928
BC1160920F_4731	BC1160920F	3.96847	1.29334
BC1160920F_4732	BC1160920F	2.05467	1.13472
BC1160920F_4733	BC1160920F	3.43142	1.09615
BC1160920F_4734	BC1160920F	1.51763	0.90014
BC1160920F_4735	BC1160920F	2.28547	0.22129
BC1160920F_4736	BC1160920F	1.79886	0.223251
BC1160920F_4737	BC1160920F	1.49579	0
BC1160920F_4738	BC1160920F	1.74729	0.287389
BC1160920F_4739	BC1160920F	2.75604	0.222423
BC1160920F_4740	BC1160920F	2.61862	0.663686
BC1160920F_4741	BC1160920F	1.63937	0.216633
BC1160920F_4742	BC1160920F	1.05239	0
BC1160920F_4743	BC1160920F	0.395233	0
BC1160920F_4744	BC1160920F	1.20836	0.841755
BC1160920F_4745	BC1160920F	2.3273	0.862629
BC1160920F_4746	BC1160920F	2.65353	0.475617
BC1160920F_4747	BC1160920F	0.777812	0.23938
BC1160920F_4748	BC1160920F	3.07244	1.55279
BC1160920F_4749	BC1160920F	1.34944	0.227549
BC1160920F_4750	BC1160920F	2.14339	0.796997
BC1160920F_4751	BC1160920F	2.42239	0.779185
BC1160920F_4752	BC1160920F	2.22799	0.606774
BC1160920F_4753	BC1160920F	2.51033	1.35378
BC1160920F_4754	BC1160920F	2.90829	0.777202
BC1160920F_4755	BC1160920F	3.10267	0.587793
BC1160920F_4756	BC1160920F	3.72754	1.05664
BC1160920F_4757	BC1160920F	4.02388	1.04971
BC1160920F_4758	BC1160920F	3.63309	1.40491
BC1160920F_4759	BC1160920F	2.79893	0.222582
BC1160920F_4760	BC1160920F	3.40786	1.07365
BC1160920F_4761	BC1160920F	3.41381	0.98504
BC1160920F_4762	BC1160920F	3.42719	1.63601
BC1160920F_4763	BC1160920F	3.60594	0.789419
BC1160920F_4764	BC1160920F	3.86476	0.944889
BC1160920F_4765	BC1160920F	4.20571	1.19215
BC1160920F_4766	BC1160920F	3.15308	0.888461
BC1160920F_4767	BC1160920F	3.99434	1.47133
BC1160920F_4768	BC1160920F	3.51709	1.03536
BC1160920F_4769	BC1160920F	4.03977	0.69539
BC1160920F_4770	BC1160920F	3.71196	1.0827
BC1160920F_4771	BC1160920F	4.25535	0.86902
BC1160920F_4772	BC1160920F	4.64488	0.982366
BC1160920F_4773	BC1160920F	4.49989	1.54187
BC1160920F_4774	BC1160920F	4.07554	1.30677
BC1160920F_4775	BC1160920F	4.53083	1.27797
BC1160920F_4776	BC1160920F	4.1948	1.22496
BC1160920F_4777	BC1160920F	4.45388	1.38852
BC1160920F_4778	BC1160920F	3.50894	1.19312
BC1160920F_4779	BC1160920F	4.07783	1.16022
BC1160920F_4780	BC1160920F	4.56857	1.87985
BC1160920F_4781	BC1160920F	3.8565	1.47849
BC1160920F_4782	BC1160920F	4.31309	1.64963
BC1160920F_4783	BC1160920F	3.98578	1.67244
BC1160920F_4784	BC1160920F	3.95879	1.34527
BC1160920F_4785	BC1160920F	4.25721	1.03482
BC1160920F_4786	BC1160920F	4.09887	1.64153
BC1160920F_4787	BC1160920F	4.19399	0.946046
BC1160920F_4788	BC1160920F	4.44207	0.939131
BC1160920F_4789	BC1160920F	4.57236	1.28997
BC1160920F_4790	BC1160920F	4.28705	0.988883
BC1160920F_4791	BC1160920F	4.56844	1.21497
BC1160920F_4792	BC1160920F	3.1325	1.23288
BC1160920F_4793	BC1160920F	4.15749	1.22742
BC1160920F_4794	BC1160920F	4.15154	0.587794
BC1160920F_4795	BC1160920F	3.72654	1.30666
BC1160920F_4796	BC1160920F	3.83943	1.29666
BC1160920F_4797	BC1160920F	4.2521	0.458052
BC1160920F_4798	BC1160920F	4.0861	0.640974
BC1160920F_4799	BC1160920F	3.18769	0.220904
BC1160920F_4800	BC1160920F	3.89886	0.707599
BC1160920F_4801	BC1160920F	3.51578	0.523576
BC1160920F_4802	BC1160920F	4.09754	0.822622
BC1160920F_4803	BC1160920F	3.65474	0.380107
BC1160920F_4804	BC1160920F	3.23637	0.841871
BC1160920F_4805	BC1160920F	3.70663	1.30953
BC1160920F_4806	BC1160920F	3.29332	0.759247
BC1160920F_4807	BC1160920F	4.01228	1.21657
BC1160920F_4808	BC1160920F	3.91173	1.46971
BC1160920F_4809	BC1160920F	4.39601	0.864785
BC1160920F_4810	BC1160920F	4.3362	1.01071
BC1160920F_4811	BC1160920F	3.32257	1.33003
BC1160920F_4812	BC1160920F	3.89071	0.897061
BC1160920F_4813	BC1160920F	3.93774	1.26511
BC1160920F_4814	BC1160920F	3.3441	0.7731
BC1160920F_4815	BC1160920F	3.68755	0.978198
BC1160920F_4816	BC1160920F	3.88638	0.945229
BC1160920F_4817	BC1160920F	3.7058	1.32333
BC1160920F_4818	BC1160920F	4.67819	1.55473
BC1160920F_4819	BC1160920F	3.99997	0.651359
BC1160920F_4820	BC1160920F	3.77782	1.58618
BC1160920F_4821	BC1160920F	3.65737	1.69682
BC1160920F_4822	BC1160920F	3.34119	1.37542
BC1160920F_4823	BC1160920F	3.39368	0
BC1160920F_4824	BC1160920F	3.381	0.409251
BC1160920F_4825	BC1160920F	3.03693	1.2587
BC1160920F_4826	BC1160920F	1.43601	0.715651
BC1160920F_4827	BC1160920F	3.15424	1.0241
BC1160920F_4828	BC1160920F	2.43423	0.17108
BC1160920F_4829	BC1160920F	3.49303	0.750921
BC1160920F_4830	BC1160920F	3.67456	1.79511
BC1160920F_4831	BC1160920F	4.09265	1.28922
BC1160920F_4832	BC1160920F	4.00325	1.28817
BC1160920F_4833	BC1160920F	3.61743	0.599138
BC1160920F_4834	BC1160920F	3.77074	0.769497
BC1160920F_4835	BC1160920F	4.02265	1.64688
BC1160920F_4836	BC1160920F	4.06129	0.995321
BC1160920F_4837	BC1160920F	3.75239	0.366876
BC1160920F_4838	BC1160920F	3.23747	1.63285
BC1160920F_4839	BC1160920F	3.61628	0.519151
BC1160920F_4840	BC1160920F	4.138	0.858728
BC1160920F_4841	BC1160920F	2.18492	0.808427
BC1160920F_4842	BC1160920F	3.33778	0.789106
BC1160920F_4843	BC1160920F	3.11518	1.36606
BC1160920F_4844	BC1160920F	2.25184	0.753337
BC1160920F_4845	BC1160920F	4.40696	1.57878
BC1160920F_4846	BC1160920F	2.37846	1.0713
BC1160920F_4847	BC1160920F	3.63753	1.17503
BC1160920F_4848	BC1160920F	4.44541	1.30081
BC1160920F_4849	BC1160920F	2.6458	0.573504
BC1160920F_4850	BC1160920F	3.44267	0.577857
BC1160920F_4851	BC1160920F	3.3456	0.909788
BC1160920F_4852	BC1160920F	3.64418	0.777662
BC1160920F_4853	BC1160920F	2.07756	0.204982
BC1160920F_4854	BC1160920F	2.21611	0.379996
BC1160920F_4855	BC1160920F	3.19162	1.48744
BC1160920F_4856	BC1160920F	1.80977	0.894749
BC1160920F_4857	BC1160920F	3.11287	0.681033
BC1160920F_4858	BC1160920F	1.22985	0.550275
BC1160920F_4859	BC1160920F	3.12133	0.27954
BC1160920F_4860	BC1160920F	1.43088	0.762107
BC1160920F_4861	BC1160920F	1.51695	0
BC1160920F_4862	BC1160920F	0.812037	0
BC1160920F_4863	BC1160920F	1.20382	0
BC1160920F_4864	BC1160920F	1.59106	0.622778
BC1160920F_4865	BC1160920F	2.04705	1.79481
BC1160920F_4866	BC1160920F	2.70578	1.18944
BC1160920F_4867	BC1160920F	2.85964	0.916927
BC1160920F_4868	BC1160920F	2.01091	0
BC1160920F_4869	BC1160920F	2.29241	0.670295
BC1160920F_4870	BC1160920F	2.51634	0.641859
BC1160920F_4871	BC1160920F	3.1358	0.442956
BC1160920F_4872	BC1160920F	2.52951	0.987956
BC1160920F_4873	BC1160920F	2.15518	0.38943
BC1160920F_4874	BC1160920F	2.45579	0.426612
BC1160920F_4875	BC1160920F	3.65829	0.264972
BC1160920F_4876	BC1160920F	2.94264	0.90475
BC1160920F_4877	BC1160920F	3.99301	1.05116
BC1160920F_4878	BC1160920F	2.49118	0.681055
BC1160920F_4879	BC1160920F	2.71437	0.608502
BC1160920F_4880	BC1160920F	2.52476	1.17734
BC1160920F_4881	BC1160920F	3.49248	0.808148
BC1160920F_4882	BC1160920F	2.76247	0.407837
BC1160920F_4883	BC1160920F	3.44438	0.64438
BC1160920F_4884	BC1160920F	4.25654	1.04105
BC1160920F_4885	BC1160920F	2.92614	0.727978
BC1160920F_4886	BC1160920F	2.96884	0.893418
BC1160920F_4887	BC1160920F	3.55615	0.542352
BC1160920F_4888	BC1160920F	4.08876	1.42369
BC1160920F_4889	BC1160920F	4.0936	1.67919
BC1160920F_4890	BC1160920F	3.92326	1.96974
BC1160920F_4891	BC1160920F	4.47685	1.14875
BC1160920F_4892	BC1160920F	4.38396	0.76729
BC1160920F_4893	BC1160920F	4.34793	0.918112
BC1160920F_4894	BC1160920F	4.068	1.2301
BC1160920F_4895	BC1160920F	4.09305	1.3371
BC1160920F_4896	BC1160920F	3.43751	0.580908
BC1160920F_4897	BC1160920F	3.89169	1.50033
BC1160920F_4898	BC1160920F	4.30372	0.556256
BC1160920F_4899	BC1160920F	3.85074	0.874152
BC1160920F_4900	BC1160920F	4.16077	1.19542
BC1160920F_4901	BC1160920F	4.12252	1.82518
BC1160920F_4902	BC1160920F	4.33335	1.27784
BC1160920F_4903	BC1160920F	3.928	1.06554
BC1160920F_4904	BC1160920F	4.29684	1.3378
BC1160920F_4905	BC1160920F	4.2951	1.4062
BC1160920F_4906	BC1160920F	4.278	1.78114
BC1160920F_4907	BC1160920F	4.11647	1.36803
BC1160920F_4908	BC1160920F	3.99226	0.794899
BC1160920F_4909	BC1160920F	3.74883	1.16507
BC1160920F_4910	BC1160920F	4.23167	1.49654
BC1160920F_4911	BC1160920F	3.2682	1.3594
BC1160920F_4912	BC1160920F	3.33214	1.28852
BC1160920F_4913	BC1160920F	4.33597	1.96127
BC1160920F_4914	BC1160920F	3.43158	0.538086
BC1160920F_4915	BC1160920F	4.12476	1.16889
BC1160920F_4916	BC1160920F	3.42941	0.808899
BC1160920F_4917	BC1160920F	3.66887	1.34538
BC1160920F_4918	BC1160920F	4.44372	0.951486
BC1160920F_4919	BC1160920F	4.12556	1.63912
BC1160920F_4920	BC1160920F	4.40787	1.84372
BC1160920F_4921	BC1160920F	3.58832	1.79603
BC1160920F_4922	BC1160920F	3.10589	1.03549
BC1160920F_4923	BC1160920F	4.46607	0.469661
BC1160920F_4924	BC1160920F	4.39315	0.991705
BC1160920F_4925	BC1160920F	4.57612	0.752164
BC1160920F_4926	BC1160920F	4.55624	0.620506
BC1160920F_4927	BC1160920F	3.59541	0.924566
BC1160920F_4928	BC1160920F	3.87654	0.733544
BC1160920F_4929	BC1160920F	2.65369	0.665694
BC1160920F_4930	BC1160920F	4.05753	0.954732
BC1160920F_4931	BC1160920F	3.76135	1.12541
BC1160920F_4932	BC1160920F	3.66844	1.41435
BC1160920F_4933	BC1160920F	4.79452	0.795713
BC1160920F_4934	BC1160920F	3.77386	1.63625
BC1160920F_4935	BC1160920F	4.06588	1.54657
BC1160920F_4936	BC1160920F	4.01221	1.60979
BC1160920F_4937	BC1160920F	3.92985	0.676193
BC1160920F_4938	BC1160920F	3.56629	1.55062
BC1160920F_4939	BC1160920F	3.57617	1.17436
BC1160920F_4940	BC1160920F	4.56822	1.22446
BC1160920F_4941	BC1160920F	4.3466	1.75574
BC1160920F_4942	BC1160920F	4.31681	1.1757
BC1160920F_4943	BC1160920F	3.36659	1.40201
BC1160920F_4944	BC1160920F	3.77452	0.547764
BC1160920F_4945	BC1160920F	4.74487	0.770742
BC1160920F_4946	BC1160920F	3.64825	0.711661
BC1160920F_4947	BC1160920F	3.24265	1.33918
BC1160920F_4948	BC1160920F	3.3026	0.75694
BC1160920F_4949	BC1160920F	2.52264	0.93673
BC1160920F_4950	BC1160920F	2.18714	0.891116
BC1160920F_4951	BC1160920F	2.7729	0.946951
BC1160920F_4952	BC1160920F	3.25089	0.447783
BC1160920F_4953	BC1160920F	2.09997	0
BC1160920F_4954	BC1160920F	3.91401	0.899186
BC1160920F_4955	BC1160920F	4.58867	0.788142
BC1160920F_4956	BC1160920F	3.20769	1.29913
BC1160920F_4957	BC1160920F	2.23543	0.77608
BC1160920F_4958	BC1160920F	3.25629	1.39356
BC1160920F_4959	BC1160920F	2.81105	0.709579
BC1160920F_4960	BC1160920F	3.09761	1.10914
BC1160920F_4961	BC1160920F	3.60681	1.31203
BC1160920F_4962	BC1160920F	3.69438	0.202784
BC1160920F_4963	BC1160920F	3.76516	1.49186
BC1160920F_4964	BC1160920F	4.10394	1.47552
BC1160920F_4965	BC1160920F	3.38813	1.19642
BC1160920F_4966	BC1160920F	2.62833	0.638901
BC1160920F_4967	BC1160920F	3.64623	0.562991
BC1160920F_4968	BC1160920F	2.94867	0.88881
BC1160920F_4969	BC1160920F	4.03085	1.89195
BC1160920F_4970	BC1160920F	2.81084	0.911859
BC1160920F_4971	BC1160920F	2.24689	0.722124
BC1160920F_4972	BC1160920F	3.69636	1.81542
BC1160920F_4973	BC1160920F	2.39783	0.904648
BC1160920F_4974	BC1160920F	3.35486	0.78332
BC1160920F_4975	BC1160920F	3.50226	0.624197
BC1160920F_4976	BC1160920F	3.20272	1.30829
BC1160920F_4977	BC1160920F	0.733025	0
BC1160920F_4978	BC1160920F	0.361594	0.262812
BC1160920F_4979	BC1160920F	0.692478	1.04737
BC1160920F_4980	BC1160920F	0.870065	0.295149
BC1160920F_4981	BC1160920F	1.20957	0
BC1160920F_4982	BC1160920F	0.390236	0.379081
BC1160920F_4983	BC1160920F	1.64702	0
BC1160920F_4984	BC1160920F	2.41595	1.0035
BC1160920F_4985	BC1160920F	1.88652	0.536715
BC1160920F_4986	BC1160920F	1.89227	0.743068
BC1160920F_4987	BC1160920F	3.67304	0.396709
BC1160920F_4988	BC1160920F	2.65465	0.232817
BC1160920F_4989	BC1160920F	1.84552	0.116245
BC1160920F_4990	BC1160920F	3.56224	0.459202
BC1160920F_4991	BC1160920F	3.29242	0.89413
BC1160920F_4992	BC1160920F	3.37745	0.793686
BC1160920F_4993	BC1160920F	2.35993	0.660663
BC1160920F_4994	BC1160920F	2.61718	0.534852
BC1160920F_4995	BC1160920F	2.7158	0.770916
BC1160920F_4996	BC1160920F	2.75404	0.159432
BC1160920F_4997	BC1160920F	4.00341	0.93414
BC1160920F_4998	BC1160920F	3.81198	0.928101
BC1160920F_4999	BC1160920F	2.56696	0.841112
BC1160920F_5000	BC1160920F	3.27967	0.797493
BC1160920F_5001	BC1160920F	2.59421	0.53474
BC1160920F_5002	BC1160920F	3.07715	0.420992
BC1160920F_5003	BC1160920F	2.83982	0.408469
BC1160920F_5004	BC1160920F	3.858	0.520465
BC1160920F_5005	BC1160920F	3.15153	0.814802
BC1160920F_5006	BC1160920F	2.4032	0.553913
BC1160920F_5007	BC1160920F	3.88422	1.41108
BC1160920F_5008	BC1160920F	3.43589	1.03671
BC1160920F_5009	BC1160920F	3.37591	0.383459
BC1160920F_5010	BC1160920F	4.42454	0.883935
BC1160920F_5011	BC1160920F	4.22902	0.58283
BC1160920F_5012	BC1160920F	4.45962	1.40028
BC1160920F_5013	BC1160920F	3.72922	0.855542
BC1160920F_5014	BC1160920F	3.63685	1.43461
BC1160920F_5015	BC1160920F	3.9092	1.04972
BC1160920F_5016	BC1160920F	4.05653	1.40197
BC1160920F_5017	BC1160920F	4.28931	0.795346
BC1160920F_5018	BC1160920F	4.74337	1.65936
BC1160920F_5019	BC1160920F	4.45883	0.567232
BC1160920F_5020	BC1160920F	4.14836	1.04911
BC1160920F_5021	BC1160920F	3.94124	1.38469
BC1160920F_5022	BC1160920F	4.65075	1.06492
BC1160920F_5023	BC1160920F	4.00699	1.30551
BC1160920F_5024	BC1160920F	4.43339	1.31214
BC1160920F_5025	BC1160920F	3.64051	0.969504
BC1160920F_5026	BC1160920F	2.9731	0.791634
BC1160920F_5027	BC1160920F	4.70672	0.969963
BC1160920F_5028	BC1160920F	3.51038	0.500312
BC1160920F_5029	BC1160920F	4.67988	1.3097
BC1160920F_5030	BC1160920F	3.51739	1.02941
BC1160920F_5031	BC1160920F	4.31166	1.48534
BC1160920F_5032	BC1160920F	3.96773	1.21357
BC1160920F_5033	BC1160920F	4.33548	1.58369
BC1160920F_5034	BC1160920F	4.49591	0.960236
BC1160920F_5035	BC1160920F	4.26355	0.980937
BC1160920F_5036	BC1160920F	4.18601	1.3242
BC1160920F_5037	BC1160920F	4.01139	0.963916
BC1160920F_5038	BC1160920F	3.8918	0.836665
BC1160920F_5039	BC1160920F	4.21136	1.70555
BC1160920F_5040	BC1160920F	4.62975	1.08399
BC1160920F_5041	BC1160920F	3.44153	0.884825
BC1160920F_5042	BC1160920F	4.14787	1.24659
BC1160920F_5043	BC1160920F	3.74657	0.753089
BC1160920F_5044	BC1160920F	3.90295	1.39671
BC1160920F_5045	BC1160920F	4.5326	0.932168
BC1160920F_5046	BC1160920F	3.2385	0.698424
BC1160920F_5047	BC1160920F	4.1602	0.699359
BC1160920F_5048	BC1160920F	4.40371	0.669835
BC1160920F_5049	BC1160920F	3.87554	1.05879
BC1160920F_5050	BC1160920F	4.41044	1.06128
BC1160920F_5051	BC1160920F	4.4317	0.87119
BC1160920F_5052	BC1160920F	4.16412	1.70715
BC1160920F_5053	BC1160920F	4.44786	1.19771
BC1160920F_5054	BC1160920F	4.34178	1.21043
BC1160920F_5055	BC1160920F	4.14874	1.54695
BC1160920F_5056	BC1160920F	4.66325	1.20173
BC1160920F_5057	BC1160920F	4.43036	1.16182
BC1160920F_5058	BC1160920F	4.59142	1.6775
BC1160920F_5059	BC1160920F	3.61734	0.688577
BC1160920F_5060	BC1160920F	3.09212	1.92486
BC1160920F_5061	BC1160920F	2.84887	0.840568
BC1160920F_5062	BC1160920F	3.46722	0.955652
BC1160920F_5063	BC1160920F	3.80959	0.704657
BC1160920F_5064	BC1160920F	2.88359	0.324285
BC1160920F_5065	BC1160920F	3.87462	0.382195
BC1160920F_5066	BC1160920F	2.51217	0.39242
BC1160920F_5067	BC1160920F	2.3458	0.645055
BC1160920F_5068	BC1160920F	1.80674	0.215577
BC1160920F_5069	BC1160920F	2.01425	0.45569
BC1160920F_5070	BC1160920F	2.66496	0.937402
BC1160920F_5071	BC1160920F	3.13304	1.25866
BC1160920F_5072	BC1160920F	4.3591	1.1496
BC1160920F_5073	BC1160920F	3.12598	0.221781
BC1160920F_5074	BC1160920F	3.23342	0.954479
BC1160920F_5075	BC1160920F	3.35555	0.667923
BC1160920F_5076	BC1160920F	3.77466	1.32287
BC1160920F_5077	BC1160920F	2.72948	1.21518
BC1160920F_5078	BC1160920F	3.85965	0.97243
BC1160920F_5079	BC1160920F	2.70704	0.610207
BC1160920F_5080	BC1160920F	3.63083	1.07523
BC1160920F_5081	BC1160920F	2.2767	1.05318
BC1160920F_5082	BC1160920F	2.38511	0.836661
BC1160920F_5083	BC1160920F	3.03504	0.93716
BC1160920F_5084	BC1160920F	3.38199	1.12763
BC1160920F_5085	BC1160920F	2.7415	0.768468
BC1160920F_5086	BC1160920F	3.36421	0.824955
BC1160920F_5087	BC1160920F	2.87656	0.537846
BC1160920F_5088	BC1160920F	3.59365	1.11046
BC1160920F_5089	BC1160920F	3.25701	0.646014
BC1160920F_5090	BC1160920F	3.85644	0.606546
BC1160920F_5091	BC1160920F	3.69514	1.71753
BC1160920F_5092	BC1160920F	3.29167	1.16121
BC1160920F_5093	BC1160920F	3.29284	0.57884
BC1160920F_5094	BC1160920F	3.06588	1.53069
BC1160920F_5095	BC1160920F	3.3689	1.1022
BC1160920F_5096	BC1160920F	1.90033	0.837001
BC1160920F_5097	BC1160920F	1.27668	0
BC1160920F_5098	BC1160920F	1.59805	0
BC1160920F_5099	BC1160920F	1.65703	0
BC1160920F_5100	BC1160920F	0.700368	0
BC1160920F_5101	BC1160920F	1.53458	0.230923
BC1160920F_5102	BC1160920F	2.08042	0.240888
BC1160920F_5103	BC1160920F	1.78866	0.931215
BC1160920F_5104	BC1160920F	1.94092	0.450575
BC1160920F_5105	BC1160920F	1.30767	0
BC1160920F_5106	BC1160920F	2.99113	0.4741
BC1160920F_5107	BC1160920F	3.02337	0.575933
BC1160920F_5108	BC1160920F	2.50647	0.665614
BC1160920F_5109	BC1160920F	2.50107	0.431838
BC1160920F_5110	BC1160920F	2.06729	0.236855
BC1160920F_5111	BC1160920F	3.19003	0.809732
BC1160920F_5112	BC1160920F	3.3463	0.609352
BC1160920F_5113	BC1160920F	3.37024	1.02624
BC1160920F_5114	BC1160920F	2.2304	0
BC1160920F_5115	BC1160920F	2.94636	0.671909
BC1160920F_5116	BC1160920F	3.08904	1.0192
BC1160920F_5117	BC1160920F	3.69373	0.889741
BC1160920F_5118	BC1160920F	3.57479	0.577298
BC1160920F_5119	BC1160920F	3.06469	0.81294
BC1160920F_5120	BC1160920F	3.19422	1.41891
BC1160920F_5121	BC1160920F	1.53177	0
BC1160920F_5122	BC1160920F	3.3218	0.638745
BC1160920F_5123	BC1160920F	2.97895	0.81571
BC1160920F_5124	BC1160920F	3.55426	0.905161
BC1160920F_5125	BC1160920F	4.47826	1.034
BC1160920F_5126	BC1160920F	4.54084	1.44031
BC1160920F_5127	BC1160920F	4.63875	0.953921
BC1160920F_5128	BC1160920F	2.99331	1.13162
BC1160920F_5129	BC1160920F	4.18192	1.28489
BC1160920F_5130	BC1160920F	4.12793	1.43121
BC1160920F_5131	BC1160920F	4.36793	1.92527
BC1160920F_5132	BC1160920F	3.93846	0.94488
BC1160920F_5133	BC1160920F	4.33818	1.03917
BC1160920F_5134	BC1160920F	3.60027	0.711259
BC1160920F_5135	BC1160920F	3.79235	1.98194
BC1160920F_5136	BC1160920F	3.71893	1.88683
BC1160920F_5137	BC1160920F	4.56946	1.21672
BC1160920F_5138	BC1160920F	3.73764	1.57446
BC1160920F_5139	BC1160920F	4.02099	1.16617
BC1160920F_5140	BC1160920F	4.29726	1.62726
BC1160920F_5141	BC1160920F	3.37253	1.43353
BC1160920F_5142	BC1160920F	3.43083	0.909762
BC1160920F_5143	BC1160920F	4.00046	0.748652
BC1160920F_5144	BC1160920F	3.93416	1.46007
BC1160920F_5145	BC1160920F	3.07754	0.863207
BC1160920F_5146	BC1160920F	3.88039	1.5399
BC1160920F_5147	BC1160920F	4.5991	1.60172
BC1160920F_5148	BC1160920F	3.79613	1.46861
BC1160920F_5149	BC1160920F	3.88455	0.847743
BC1160920F_5150	BC1160920F	3.91764	1.13624
BC1160920F_5151	BC1160920F	4.22851	1.17204
BC1160920F_5152	BC1160920F	4.45871	1.19136
BC1160920F_5153	BC1160920F	4.53796	1.70156
BC1160920F_5154	BC1160920F	4.709	1.23809
BC1160920F_5155	BC1160920F	3.68293	0.981509
BC1160920F_5156	BC1160920F	4.42246	1.3007
BC1160920F_5157	BC1160920F	4.70391	2.03481
BC1160920F_5158	BC1160920F	4.09795	1.03114
BC1160920F_5159	BC1160920F	4.2789	1.28521
BC1160920F_5160	BC1160920F	3.87099	1.25675
BC1160920F_5161	BC1160920F	4.13611	0.911657
BC1160920F_5162	BC1160920F	3.97593	1.33924
BC1160920F_5163	BC1160920F	3.81111	0.977254
BC1160920F_5164	BC1160920F	4.49328	0.323615
BC1160920F_5165	BC1160920F	4.00234	0.528315
BC1160920F_5166	BC1160920F	3.62145	0.979517
BC1160920F_5167	BC1160920F	3.44052	0.687092
BC1160920F_5168	BC1160920F	4.15494	1.04002
BC1160920F_5169	BC1160920F	4.0777	1.13316
BC1160920F_5170	BC1160920F	4.94474	1.39909
BC1160920F_5171	BC1160920F	3.98659	1.58051
BC1160920F_5172	BC1160920F	3.43408	1.1043
BC1160920F_5173	BC1160920F	4.28213	1.35638
BC1160920F_5174	BC1160920F	4.70682	1.51169
BC1160920F_5175	BC1160920F	4.77494	1.16502
BC1160920F_5176	BC1160920F	3.91339	1.1138
BC1160920F_5177	BC1160920F	4.21032	1.30296
BC1160920F_5178	BC1160920F	3.7736	0.511914
BC1160920F_5179	BC1160920F	4.00688	1.52409
BC1160920F_5180	BC1160920F	3.59162	0.91339
BC1160920F_5181	BC1160920F	4.87931	0.996262
BC1160920F_5182	BC1160920F	3.83857	0.944878
BC1160920F_5183	BC1160920F	3.77152	1.62429
BC1160920F_5184	BC1160920F	3.68259	0.823033
BC1160920F_5185	BC1160920F	3.6898	0.517739
BC1160920F_5186	BC1160920F	3.44455	0
BC1160920F_5187	BC1160920F	2.31384	1.2073
BC1160920F_5188	BC1160920F	3.72456	1.70039
BC1160920F_5189	BC1160920F	4.01363	0.852932
BC1160920F_5190	BC1160920F	3.68544	1.41618
BC1160920F_5191	BC1160920F	3.31545	1.42971
BC1160920F_5192	BC1160920F	3.79092	0
BC1160920F_5193	BC1160920F	2.84088	0.920249
BC1160920F_5194	BC1160920F	3.09776	0.231925
BC1160920F_5195	BC1160920F	2.73765	0.384701
BC1160920F_5196	BC1160920F	3.56285	0.762958
BC1160920F_5197	BC1160920F	3.27157	1.48853
BC1160920F_5198	BC1160920F	2.58883	1.01515
BC1160920F_5199	BC1160920F	1.64588	0
BC1160920F_5200	BC1160920F	2.65377	1.23186
BC1160920F_5201	BC1160920F	3.64687	0.773086
BC1160920F_5202	BC1160920F	4.24782	1.06637
BC1160920F_5203	BC1160920F	3.3068	1.29
BC1160920F_5204	BC1160920F	3.05773	0.95001
BC1160920F_5205	BC1160920F	2.56493	0.612238
BC1160920F_5206	BC1160920F	3.72867	0.939689
BC1160920F_5207	BC1160920F	3.18517	0.38049
BC1160920F_5208	BC1160920F	2.23918	0.659216
BC1160920F_5209	BC1160920F	3.14913	1.1442
BC1160920F_5210	BC1160920F	2.75885	0.409428
BC1160920F_5211	BC1160920F	3.56723	0.834308
BC1160920F_5212	BC1160920F	3.31594	0.785869
BC1160920F_5213	BC1160920F	3.98118	1.30902
BC1160920F_5214	BC1160920F	2.86691	1.33015
BC1160920F_5215	BC1160920F	3.19752	2.06876
BC1160920F_5216	BC1160920F	3.05464	0.941622
BC1160920F_5217	BC1160920F	1.95655	0.40687
BC1160920F_5218	BC1160920F	0.741138	0
BC1160920F_5219	BC1160920F	1.90665	0.273248
BC1160920F_5220	BC1160920F	4.42076	1.67328
BC1160920F_5221	BC1160920F	1.42566	0.480746
BC1160920F_5222	BC1160920F	3.97657	1.40624
BC1160920F_5223	BC1160920F	2.70689	0.773827
BC1160920F_5224	BC1160920F	2.77586	0.695357
BC1160920F_5225	BC1160920F	3.64489	0.21911
BC1160920F_5226	BC1160920F	1.18437	0.217852
BC1160920F_5227	BC1160920F	0.798007	0
BC1160920F_5228	BC1160920F	1.14254	0.812749
BC1160920F_5229	BC1160920F	2.11904	0.666289
BC1160920F_5230	BC1160920F	2.72967	1.04373
BC1160920F_5231	BC1160920F	2.82958	0.245263
BC1160920F_5232	BC1160920F	2.96593	0.499463
BC1160920F_5233	BC1160920F	3.6861	0.638846
BC1160920F_5234	BC1160920F	2.05802	0.688481
BC1160920F_5235	BC1160920F	2.70201	0.255685
BC1160920F_5236	BC1160920F	2.0802	0.444042
BC1160920F_5237	BC1160920F	2.12904	1.52883
BC1160920F_5238	BC1160920F	2.82941	1.05328
BC1160920F_5239	BC1160920F	3.83527	0.611831
BC1160920F_5240	BC1160920F	2.90339	0.386299
BC1160920F_5241	BC1160920F	3.79319	0.367035
BC1160920F_5242	BC1160920F	2.95359	0.57351
BC1160920F_5243	BC1160920F	4.21683	0.408471
BC1160920F_5244	BC1160920F	3.04501	1.04966
BC1160920F_5245	BC1160920F	3.94635	0.726384
BC1160920F_5246	BC1160920F	2.9184	0.443022
BC1160920F_5247	BC1160920F	4.21475	0.869374
BC1160920F_5248	BC1160920F	3.38479	1.05718
BC1160920F_5249	BC1160920F	4.06431	1.64223
BC1160920F_5250	BC1160920F	2.59252	0.486781
BC1160920F_5251	BC1160920F	4.21306	1.26973
BC1160920F_5252	BC1160920F	4.53682	1.60482
BC1160920F_5253	BC1160920F	3.89747	1.71683
BC1160920F_5254	BC1160920F	3.71218	1.59019
BC1160920F_5255	BC1160920F	4.23583	1.0125
BC1160920F_5256	BC1160920F	4.31478	1.77058
BC1160920F_5257	BC1160920F	4.01743	1.25996
BC1160920F_5258	BC1160920F	3.70578	1.20019
BC1160920F_5259	BC1160920F	3.3943	0.261102
BC1160920F_5260	BC1160920F	3.73198	0.953989
BC1160920F_5261	BC1160920F	4.23369	0.798855
BC1160920F_5262	BC1160920F	4.39931	1.63032
BC1160920F_5263	BC1160920F	4.04089	0.778207
BC1160920F_5264	BC1160920F	3.66519	1.14733
BC1160920F_5265	BC1160920F	3.66224	1.21537
BC1160920F_5266	BC1160920F	4.21772	1.81871
BC1160920F_5267	BC1160920F	3.85055	1.07501
BC1160920F_5268	BC1160920F	3.74033	1.27717
BC1160920F_5269	BC1160920F	3.94499	0.892381
BC1160920F_5270	BC1160920F	3.62604	1.65081
BC1160920F_5271	BC1160920F	3.55203	1.36645
BC1160920F_5272	BC1160920F	3.98592	2.0689
BC1160920F_5273	BC1160920F	3.92897	1.67106
BC1160920F_5274	BC1160920F	3.52	2.30296
BC1160920F_5275	BC1160920F	3.79479	1.68736
BC1160920F_5276	BC1160920F	3.65998	1.97716
BC1160920F_5277	BC1160920F	4.45281	1.45211
BC1160920F_5278	BC1160920F	3.85496	1.0617
BC1160920F_5279	BC1160920F	4.66466	1.35523
BC1160920F_5280	BC1160920F	3.89422	1.21699
BC1160920F_5281	BC1160920F	4.65778	1.00294
BC1160920F_5282	BC1160920F	4.56288	1.91704
BC1160920F_5283	BC1160920F	4.61005	0.69851
BC1160920F_5284	BC1160920F	4.52078	0.953424
BC1160920F_5285	BC1160920F	4.36835	0.745865
BC1160920F_5286	BC1160920F	3.95046	0.656648
BC1160920F_5287	BC1160920F	4.61673	1.23867
BC1160920F_5288	BC1160920F	4.13574	1.07477
BC1160920F_5289	BC1160920F	4.42245	1.63773
BC1160920F_5290	BC1160920F	3.86507	1.34952
BC1160920F_5291	BC1160920F	3.90118	0.935662
BC1160920F_5292	BC1160920F	4.46052	1.02021
BC1160920F_5293	BC1160920F	3.26596	1.30001
BC1160920F_5294	BC1160920F	3.86297	1.64897
BC1160920F_5295	BC1160920F	3.08466	1.1329
BC1160920F_5296	BC1160920F	4.01207	0.926943
BC1160920F_5297	BC1160920F	1.906	0.362994
BC1160920F_5298	BC1160920F	4.67822	0.914588
BC1160920F_5299	BC1160920F	4.33622	0.885232
BC1160920F_5300	BC1160920F	3.70766	0.707049
BC1160920F_5301	BC1160920F	3.95553	0.399938
BC1160920F_5302	BC1160920F	3.85386	1.06476
BC1160920F_5303	BC1160920F	3.3532	0.957207
BC1160920F_5304	BC1160920F	3.956	1.5721
BC1160920F_5305	BC1160920F	3.85081	0.736087
BC1160920F_5306	BC1160920F	3.5396	1.60444
BC1160920F_5307	BC1160920F	3.40029	1.00135
BC1160920F_5308	BC1160920F	3.12292	1.40803
BC1160920F_5309	BC1160920F	2.84389	0.813974
BC1160920F_5310	BC1160920F	3.83594	0.592869
BC1160920F_5311	BC1160920F	3.78617	0.797364
BC1160920F_5312	BC1160920F	3.72692	0.364637
BC1160920F_5313	BC1160920F	3.44866	0.946843
BC1160920F_5314	BC1160920F	2.24232	0.979204
BC1160920F_5315	BC1160920F	3.9934	1.1133
BC1160920F_5316	BC1160920F	3.37224	0.753691
BC1160920F_5317	BC1160920F	3.93833	1.85336
BC1160920F_5318	BC1160920F	3.16967	1.48945
BC1160920F_5319	BC1160920F	2.96194	1.02527
BC1160920F_5320	BC1160920F	3.40932	1.20006
BC1160920F_5321	BC1160920F	4.17199	0.36043
BC1160920F_5322	BC1160920F	3.13918	1.7067
BC1160920F_5323	BC1160920F	3.05084	0.691339
BC1160920F_5324	BC1160920F	4.27269	1.55387
BC1160920F_5325	BC1160920F	3.21683	1.08436
BC1160920F_5326	BC1160920F	3.1469	1.30594
BC1160920F_5327	BC1160920F	3.61561	1.22373
BC1160920F_5328	BC1160920F	3.67664	0.830047
BC1160920F_5329	BC1160920F	2.16534	0.554326
BC1160920F_5330	BC1160920F	4.12926	0.82514
BC1160920F_5331	BC1160920F	3.44517	1.33981
BC1160920F_5332	BC1160920F	3.5817	0.642125
BC1160920F_5333	BC1160920F	4.00348	1.68844
BC1160920F_5334	BC1160920F	2.31354	1.87274
BC1160920F_5335	BC1160920F	4.03227	1.25233
BC1160920F_5336	BC1160920F	4.08519	1.75091
BC1160920F_5337	BC1160920F	3.93736	1.57521
BC1160920F_5338	BC1160920F	3.35914	1.18054
BC1160920F_5339	BC1160920F	3.85082	1.65712
BC1160920F_5340	BC1160920F	3.53542	0.619521
BC1160920F_5341	BC1160920F	4.23089	1.49425
BC1160920F_5342	BC1160920F	4.34716	1.74823
BC1160920F_5343	BC1160920F	3.58767	1.59072
BC1160920F_5344	BC1160920F	4.00171	0.904498
BC1160920F_5345	BC1160920F	3.95694	0.566307
BC1160920F_5346	BC1160920F	3.77254	0.724918
BC1160920F_5347	BC1160920F	2.79457	0.790901
BC1160920F_5348	BC1160920F	3.84684	0.893985
BC1160920F_5349	BC1160920F	3.25532	0.709583
BC1160920F_5350	BC1160920F	3.75213	0.176447
BC1160920F_5351	BC1160920F	2.59728	0.678387
BC1160920F_5352	BC1160920F	2.45393	1.11972
BC1160920F_5353	BC1160920F	2.2769	0.872102
BC1160920F_5354	BC1160920F	2.53648	0.606996
BC1160920F_5355	BC1160920F	2.31426	0.486598
BC1160920F_5356	BC1160920F	3.32704	0.846627
BC1160920F_5357	BC1160920F	4.1093	1.81512
BC1160920F_5358	BC1160920F	3.48275	0.793266
BC1160920F_5359	BC1160920F	3.48246	0.231349
BC1160920F_5360	BC1160920F	3.39651	2.29925
BC1160920F_5361	BC1160920F	3.54248	1.30222
BC1160920F_5362	BC1160920F	3.53276	0.444491
BC1160920F_5363	BC1160920F	2.69846	0.523066
BC1160920F_5364	BC1160920F	3.08689	0.702235
BC1160920F_5365	BC1160920F	2.07985	0.572773
BC1160920F_5366	BC1160920F	3.14607	0.892538
BC1160920F_5367	BC1160920F	2.32349	0.975536
BC1160920F_5368	BC1160920F	4.10379	0.590438
BC1160920F_5369	BC1160920F	2.4033	0.443557
BC1160920F_5370	BC1160920F	3.72425	1.24837
BC1160920F_5371	BC1160920F	2.055	0.496527
BC1160920F_5372	BC1160920F	4.14423	1.40024
BC1160920F_5373	BC1160920F	4.04002	1.3767
BC1160920F_5374	BC1160920F	3.6463	1.26778
BC1160920F_5375	BC1160920F	3.18617	0.238294
BC1160920F_5376	BC1160920F	4.20541	1.69181
BC1160920F_5377	BC1160920F	3.79513	1.19865
BC1160920F_5378	BC1160920F	3.87652	0.961239
BC1160920F_5379	BC1160920F	3.52064	1.07076
BC1160920F_5380	BC1160920F	3.27625	1.26257
BC1160920F_5381	BC1160920F	3.53074	0.758082
BC1160920F_5382	BC1160920F	3.82203	1.26655
BC1160920F_5383	BC1160920F	4.19191	2.09421
BC1160920F_5384	BC1160920F	3.14675	0.666947
BC1160920F_5385	BC1160920F	3.06289	0.713167
BC1160920F_5386	BC1160920F	3.83705	0.58669
BC1160920F_5387	BC1160920F	3.81956	1.62878
BC1160920F_5388	BC1160920F	4.01344	1.38366
BC1160920F_5389	BC1160920F	3.0377	0.736136
BC1160920F_5390	BC1160920F	3.96955	1.24269
BC1160920F_5391	BC1160920F	3.97316	1.52072
BC1160920F_5392	BC1160920F	3.99793	1.02514
BC1160920F_5393	BC1160920F	3.66491	1.00078
BC1160920F_5394	BC1160920F	4.03233	0.864186
BC1160920F_5395	BC1160920F	4.64717	2.4972
BC1160920F_5396	BC1160920F	4.172	1.70219
BC1160920F_5397	BC1160920F	3.71855	1.87411
BC1160920F_5398	BC1160920F	4.71471	1.46633
BC1160920F_5399	BC1160920F	4.34936	1.81597
BC1160920F_5400	BC1160920F	3.31344	1.55789
BC1160920F_5401	BC1160920F	4.70465	1.59776
BC1160920F_5402	BC1160920F	4.08531	1.30522
BC1160920F_5403	BC1160920F	4.5523	1.80308
BC1160920F_5404	BC1160920F	4.73701	1.73057
BC1160920F_5405	BC1160920F	4.93331	1.64017
BC1160920F_5406	BC1160920F	4.08871	1.88647
BC1160920F_5407	BC1160920F	4.58501	1.42819
BC1160920F_5408	BC1160920F	4.72224	1.32193
BC1160920F_5409	BC1160920F	4.28211	1.78528
BC1160920F_5410	BC1160920F	4.90141	1.83619
BC1160920F_5411	BC1160920F	4.61794	1.22016
BC1160920F_5412	BC1160920F	3.94973	1.42714
BC1160920F_5413	BC1160920F	3.82735	1.7331
BC1160920F_5414	BC1160920F	3.67732	0.755289
BC1160920F_5415	BC1160920F	4.12325	1.51856
BC1160920F_5416	BC1160920F	4.12234	0.921087
BC1160920F_5417	BC1160920F	4.22414	1.01872
BC1160920F_5418	BC1160920F	4.39899	1.49787
BC1160920F_5419	BC1160920F	3.90765	1.39819
BC1160920F_5420	BC1160920F	3.3695	0.839474
BC1160920F_5421	BC1160920F	4.5416	1.37479
BC1160920F_5422	BC1160920F	3.45639	1.00745
BC1160920F_5423	BC1160920F	3.06844	1.7315
BC1160920F_5424	BC1160920F	3.18735	0.565561
BC1160920F_5425	BC1160920F	3.70809	0.830246
BC1160920F_5426	BC1160920F	2.7603	1.20642
BC1160920F_5427	BC1160920F	3.3443	0.120568
BC1160920F_5428	BC1160920F	3.77708	0.691113
BC1160920F_5429	BC1160920F	3.0794	0.62112
BC1160920F_5430	BC1160920F	3.53845	0.319803
BC1160920F_5431	BC1160920F	4.21467	1.32073
BC1160920F_5432	BC1160920F	4.01935	0.86281
BC1160920F_5433	BC1160920F	3.31719	0.696094
BC1160920F_5434	BC1160920F	4.08827	0.919622
BC1160920F_5435	BC1160920F	4.5185	0.893709
BC1160920F_5436	BC1160920F	3.817	1.39374
BC1160920F_5437	BC1160920F	4.60613	1.57851
BC1160920F_5438	BC1160920F	3.78823	1.52643
BC1160920F_5439	BC1160920F	3.9974	1.23201
BC1160920F_5440	BC1160920F	3.00167	1.18216
BC1160920F_5441	BC1160920F	3.55012	0.780631
BC1160920F_5442	BC1160920F	3.105	0.519822
BC1160920F_5443	BC1160920F	3.1152	1.0284
BC1160920F_5444	BC1160920F	2.95737	0.612616
BC1160920F_5445	BC1160920F	2.51218	0.865287
BC1160920F_5446	BC1160920F	2.75876	0
BC1160920F_5447	BC1160920F	3.70257	0.588767
BC1160920F_5448	BC1160920F	2.78901	1.00081
BC1160920F_5449	BC1160920F	3.56676	1.58243
BC1160920F_5450	BC1160920F	3.22228	0.912638
BC1160920F_5451	BC1160920F	3.28747	0.738724
BC1160920F_5452	BC1160920F	3.45997	1.33625
BC1160920F_5453	BC1160920F	2.78341	1.45123
BC1160920F_5454	BC1160920F	3.75815	0.455683
BC1160920F_5455	BC1160920F	4.03566	1.60469
BC1160920F_5456	BC1160920F	3.58076	1.7553
[truncated: 3,397 more rows]

## Sheet: Fig.5g
score	Gene_group	Sample	Cell
1.23395	up	P69-S3	cell_3
4.31881	up	P69-S3	cell_8
2.46789	up	P69-S3	cell_59
1.23395	up	P69-S3	cell_64
1.85092	up	P69-S3	cell_99
1.23395	up	P69-S3	cell_156
1.85092	up	P69-S3	cell_171
1.23395	up	P69-S3	cell_215
1.23395	up	P69-S3	cell_219
8.63762	up	P69-S3	cell_224
0.616973	up	P69-S3	cell_232
0	up	P69-S3	cell_275
0.616973	up	P69-S3	cell_317
2.46789	up	P69-S3	cell_332
6.16973	up	P69-S3	cell_391
0.616973	up	P69-S3	cell_469
1.23395	up	P69-S3	cell_507
2.46789	up	P69-S3	cell_519
0	up	P69-S3	cell_523
0.616973	up	P69-S3	cell_562
0.616973	up	P69-S3	cell_578
1.23395	up	P69-S3	cell_602
1.23395	up	P69-S3	cell_662
1.23395	up	P69-S3	cell_666
1.85092	up	P69-S3	cell_820
0.616973	up	P69-S3	cell_866
2.46789	up	P69-S3	cell_882
0	up	P69-S3	cell_947
1.85092	up	P69-S3	cell_1158
1.85092	up	P69-S3	cell_1224
0	up	P69-S3	cell_1227
0.616973	up	P69-S3	cell_1246
0	up	P69-S3	cell_1265
2.46789	up	P69-S3	cell_1290
1.23395	up	P69-S3	cell_1315
0.616973	up	P69-S3	cell_1320
0	up	P69-S3	cell_1323
0.616973	up	P69-S3	cell_1363
1.23395	up	P69-S3	cell_1367
3.70184	up	P69-S3	cell_1427
1.23395	up	P69-S3	cell_1437
1.85092	up	P69-S3	cell_1464
1.23395	up	P69-S3	cell_1488
0.616973	up	P69-S3	cell_1496
0	up	P69-S3	cell_1535
0	up	P69-S3	cell_1560
4.93578	up	P69-S3	cell_1579
1.85092	up	P69-S3	cell_1593
0	up	P69-S3	cell_1621
6.7867	up	P69-S3	cell_1702
0.616973	up	P69-S3	cell_1711
0	up	P69-S3	cell_1805
1.85092	up	P69-S3	cell_1819
0	up	P69-S3	cell_1822
1.85092	up	P69-S3	cell_1863
0.616973	up	P69-S3	cell_1916
0	up	P69-S3	cell_1980
1.23395	up	P69-S3	cell_1991
1.23395	up	P69-S3	cell_2001
0	up	P69-S3	cell_2038
10.4885	up	P69-S3	cell_2092
0	up	P69-S3	cell_2103
1.85092	up	P69-S3	cell_2106
3.08486	up	P69-S3	cell_2124
0	up	P69-S3	cell_2134
1.85092	up	P69-S3	cell_2253
0	up	P69-S3	cell_2277
0	up	P69-S3	cell_2310
0.616973	up	P69-S3	cell_2348
0.616973	up	P69-S3	cell_2368
1.23395	up	P69-S3	cell_2394
0	up	P69-S3	cell_2473
1.23395	up	P69-S3	cell_2535
0	up	P69-S3	cell_2548
1.23395	up	P69-S3	cell_2588
2.46789	up	P69-S3	cell_2630
1.23395	up	P69-S3	cell_2631
0	up	P69-S3	cell_2647
1.85092	up	P69-S3	cell_2649
0.616973	up	P69-S3	cell_2658
0.616973	up	P69-S3	cell_2678
0	up	P69-S3	cell_2772
0	up	P69-S3	cell_2808
3.08486	up	P69-S3	cell_2824
0.616973	up	P69-S3	cell_2828
1.23395	up	P69-S3	cell_2849
3.70184	up	P69-S3	cell_2876
0.616973	up	P69-S3	cell_2919
2.46789	up	P69-S3	cell_2983
0.616973	up	P69-S3	cell_2992
0	up	P69-S3	cell_3041
0	up	P69-S3	cell_3050
1.23395	up	P69-S3	cell_3098
2.46789	up	P69-S3	cell_3177
0.616973	up	P69-S3	cell_3194
2.46789	up	P69-S3	cell_3201
0	up	P69-S3	cell_3226
0.616973	up	P69-S3	cell_3285
1.85092	up	P69-S3	cell_3348
1.23395	up	P69-S3	cell_3405
3.70184	up	P69-S3	cell_3413
1.85092	up	P69-S3	cell_3469
0	up	P69-S3	cell_3516
0	up	P69-S3	cell_3604
0.616973	up	P69-S3	cell_3619
0.616973	up	P69-S3	cell_3661
3.70184	up	P69-S3	cell_3678
1.85092	up	P69-S3	cell_3728
14.1904	up	P69-S3	cell_3779
0	up	P69-S3	cell_3806
1.23395	up	P69-S3	cell_3894
0	up	P69-S3	cell_3917
1.23395	up	P69-S3	cell_3959
4.31881	up	P69-S3	cell_3997
1.23395	up	P69-S3	cell_4018
0.616973	up	P69-S3	cell_4093
0.616973	up	P69-S3	cell_4183
3.08486	up	P69-S3	cell_4184
1.23395	up	P69-S3	cell_4232
1.23395	up	P69-S3	cell_4239
0.616973	up	P69-S3	cell_4264
0.616973	up	P69-S3	cell_4284
1.85092	up	P69-S3	cell_4301
3.70184	up	P69-S3	cell_4361
1.85092	up	P69-S3	cell_4402
0.616973	up	P69-S3	cell_4412
0	up	P69-S3	cell_4432
2.46789	up	P69-S3	cell_4453
1.85092	up	P69-S3	cell_4455
1.23395	up	P69-S3	cell_4500
0	up	P69-S3	cell_4534
1.23395	up	P69-S3	cell_4576
0.616973	up	P69-S3	cell_4621
1.23395	up	P69-S3	cell_4629
2.46789	up	P69-S3	cell_4639
2.46789	up	P69-S3	cell_4641
9.25459	up	P69-S3	cell_4720
0.616973	up	P69-S3	cell_4738
0.616973	up	P69-S3	cell_4810
0.616973	up	P69-S3	cell_4915
0.616973	up	P69-S3	cell_4933
6.16973	up	P69-S3	cell_4940
0.616973	up	P69-S3	cell_4941
0	up	P69-S3	cell_4951
1.23395	up	P69-S3	cell_5091
1.85092	up	P69-S3	cell_5100
1.23395	up	P69-S3	cell_5140
1.23395	up	P69-S3	cell_5159
2.46789	up	P69-S3	cell_5176
0	up	P69-S3	cell_5195
0.616973	up	P69-S3	cell_5201
0.616973	up	P69-S3	cell_5209
1.23395	up	P69-S3	cell_5280
0.616973	up	P69-S3	cell_5322
0	up	P69-S3	cell_5323
1.23395	up	P69-S3	cell_5339
1.23395	up	P69-S3	cell_5348
0	up	P69-S3	cell_5364
1.85092	up	P69-S3	cell_5460
9.25459	up	P69-S3	cell_5481
0	up	P69-S3	cell_5482
3.70184	up	P69-S3	cell_5502
0	up	P69-S3	cell_5514
0.616973	up	P69-S3	cell_5554
2.46789	up	P69-S3	cell_5573
0	up	P69-S3	cell_5601
0.616973	up	P69-S3	cell_5706
3.08486	up	P69-S3	cell_5729
0	up	P69-S3	cell_5756
0.616973	up	P69-S3	cell_5795
4.93578	up	P69-S3	cell_5843
1.85092	up	P69-S3	cell_5917
8.63762	up	P69-S3	cell_6027
0	up	P69-S3	cell_6029
0	up	P69-S3	cell_6046
8.02065	up	P69-S3	cell_6101
1.23395	up	P69-S3	cell_6126
1.23395	up	P69-S3	cell_6128
1.23395	up	P69-S3	cell_6153
1.23395	up	P69-S3	cell_6168
1.23395	up	P69-S3	cell_6228
1.23395	up	P69-S3	cell_6237
0.616973	up	P69-S3	cell_6238
1.23395	up	P69-S3	cell_6250
2.46789	up	P69-S3	cell_6290
0.616973	up	P69-S3	cell_6306
0.616973	up	P69-S3	cell_6342
0	up	P69-S3	cell_6369
1.85092	up	P69-S3	cell_6371
0	up	P69-S3	cell_6444
1.23395	up	P69-S3	cell_6451
1.85092	up	P69-S3	cell_6480
0.616973	up	P69-S3	cell_6503
0.616973	up	P69-S3	cell_6572
0.616973	up	P69-S3	cell_6582
0	up	P69-S3	cell_6597
1.23395	up	P69-S3	cell_6604
0.616973	up	P69-S3	cell_6628
1.85092	up	P69-S3	cell_6680
1.23395	up	P69-S3	cell_6698
0	up	P69-S3	cell_6751
1.85092	up	P69-S3	cell_6795
0.616973	up	P69-S3	cell_6799
3.08486	up	P69-S3	cell_6833
1.85092	up	P69-S3	cell_6851
2.46789	up	P69-S3	cell_6906
0.616973	up	P69-S3	cell_6911
2.46789	up	P69-S3	cell_6923
0	up	P69-S3	cell_7052
0	up	P69-S3	cell_7094
1.85092	up	P69-S3	cell_7095
1.85092	up	P69-S3	cell_7119
2.46789	up	P69-S3	cell_7152
1.85092	up	P69-S3	cell_7192
0	up	P69-S3	cell_7209
1.85092	up	P69-S3	cell_7230
0.616973	up	P69-S3	cell_7303
1.23395	up	P69-S3	cell_7393
1.85092	up	P69-S3	cell_7394
1.23395	up	P69-S3	cell_7432
0.616973	up	P69-S3	cell_7444
0	up	P69-S3	cell_7479
0	up	P69-S3	cell_7492
1.23395	up	P69-S3	cell_7558
0	up	P69-S3	cell_7586
1.85092	up	P69-S3	cell_7592
2.46789	up	P69-S3	cell_7631
0	up	P69-S3	cell_7676
1.85092	up	P69-S3	cell_7725
1.85092	up	P69-S3	cell_7864
0.616973	up	P69-S3	cell_7877
1.85092	up	P69-S3	cell_7885
1.23395	up	P69-S3	cell_7961
1.85092	up	P69-S3	cell_7963
0.616973	up	P69-S3	cell_7981
0.616973	up	P69-S3	cell_8006
0	up	P69-S3	cell_8018
0	up	P69-S3	cell_8024
0.616973	up	P69-S3	cell_8028
3.70184	up	P69-S3	cell_8082
0.616973	up	P69-S3	cell_8125
0.616973	up	P69-S3	cell_8170
2.46789	up	P69-S3	cell_8189
0.616973	up	P69-S3	cell_8205
0	up	P69-S3	cell_8217
1.85092	up	P69-S3	cell_8224
1.23395	up	P69-S3	cell_8244
1.85092	up	P69-S3	cell_8260
1.23395	up	P69-S3	cell_8341
3.08486	up	P69-S3	cell_8367
1.23395	up	P69-S3	cell_8387
1.85092	up	P69-S3	cell_8425
0.616973	up	P69-S3	cell_8484
0.616973	up	P69-S3	cell_8503
1.85092	up	P69-S3	cell_8532
2.46789	up	P69-S3	cell_8543
0.616973	up	P69-S3	cell_8621
0.616973	up	P69-S3	cell_8636
0	up	P69-S3	cell_8681
0.616973	up	P69-S3	cell_8688
0.616973	up	P69-S3	cell_8703
0.616973	up	P69-S3	cell_8720
3.70184	up	P69-S3	cell_8751
0.616973	up	P69-S3	cell_8804
3.70184	up	P69-S3	cell_8841
1.85092	up	P69-S3	cell_8844
1.23395	up	P69-S3	cell_8866
0	up	P69-S3	cell_8937
0	up	P69-S3	cell_9050
2.46789	up	P69-S3	cell_9082
1.85092	up	P69-S3	cell_9173
0.616973	up	P69-S3	cell_9182
0.616973	up	P69-S3	cell_9348
2.46789	up	P69-S3	cell_9355
2.46789	up	P69-S3	cell_9465
0.616973	up	P69-S3	cell_9481
1.23395	up	P69-S3	cell_9486
1.23395	up	P69-S3	cell_9488
0.616973	up	P69-S3	cell_9507
1.85092	up	P69-S3	cell_9533
1.85092	up	P69-S3	cell_9537
0.616973	up	P69-S3	cell_9572
3.08486	up	P69-S3	cell_9598
0.616973	up	P69-S3	cell_9665
1.23395	up	P69-S3	cell_9671
3.70184	up	P69-S3	cell_9697
0.616973	up	P69-S3	cell_9702
1.85092	up	P69-S3	cell_9722
0.616973	up	P69-S3	cell_9843
1.23395	up	P69-S3	cell_9909
0	up	P69-S3	cell_9912
3.08486	up	P69-S3	cell_9979
0	up	P69-S3	cell_10009
0	up	P69-S3	cell_10012
0.616973	up	P69-S3	cell_10040
0	up	P69-S3	cell_10057
0	up	P69-S3	cell_10191
1.85092	up	P69-S3	cell_10194
0	up	P69-S3	cell_10198
1.85092	up	P69-S3	cell_10350
0.616973	up	P69-S3	cell_10367
2.46789	up	P69-S3	cell_10442
11.7225	down	P69-S3	cell_3
4.31881	down	P69-S3	cell_8
0.616973	down	P69-S3	cell_59
4.31881	down	P69-S3	cell_64
3.70184	down	P69-S3	cell_99
30.8486	down	P69-S3	cell_156
0	down	P69-S3	cell_171
0	down	P69-S3	cell_215
0.616973	down	P69-S3	cell_219
1.23395	down	P69-S3	cell_224
0.616973	down	P69-S3	cell_232
0	down	P69-S3	cell_275
0.616973	down	P69-S3	cell_317
0	down	P69-S3	cell_332
1.23395	down	P69-S3	cell_391
4.31881	down	P69-S3	cell_469
0.616973	down	P69-S3	cell_507
2.46789	down	P69-S3	cell_519
0	down	P69-S3	cell_523
3.70184	down	P69-S3	cell_562
0	down	P69-S3	cell_578
0	down	P69-S3	cell_602
1.85092	down	P69-S3	cell_662
0	down	P69-S3	cell_666
2.46789	down	P69-S3	cell_820
1.85092	down	P69-S3	cell_866
6.7867	down	P69-S3	cell_882
0	down	P69-S3	cell_947
4.93578	down	P69-S3	cell_1158
9.25459	down	P69-S3	cell_1224
0	down	P69-S3	cell_1227
7.40367	down	P69-S3	cell_1246
7.40367	down	P69-S3	cell_1265
0	down	P69-S3	cell_1290
1.23395	down	P69-S3	cell_1315
0	down	P69-S3	cell_1320
0	down	P69-S3	cell_1323
0.616973	down	P69-S3	cell_1363
7.40367	down	P69-S3	cell_1367
2.46789	down	P69-S3	cell_1427
0	down	P69-S3	cell_1437
1.23395	down	P69-S3	cell_1464
2.46789	down	P69-S3	cell_1488
1.23395	down	P69-S3	cell_1496
0.616973	down	P69-S3	cell_1535
0	down	P69-S3	cell_1560
0.616973	down	P69-S3	cell_1579
3.08486	down	P69-S3	cell_1593
3.70184	down	P69-S3	cell_1621
0.616973	down	P69-S3	cell_1702
0	down	P69-S3	cell_1711
4.31881	down	P69-S3	cell_1805
0.616973	down	P69-S3	cell_1819
0	down	P69-S3	cell_1822
18.5092	down	P69-S3	cell_1863
0	down	P69-S3	cell_1916
0	down	P69-S3	cell_1980
22.828	down	P69-S3	cell_1991
0	down	P69-S3	cell_2001
0.616973	down	P69-S3	cell_2038
27.7638	down	P69-S3	cell_2092
1.85092	down	P69-S3	cell_2103
3.08486	down	P69-S3	cell_2106
0	down	P69-S3	cell_2124
0	down	P69-S3	cell_2134
0	down	P69-S3	cell_2253
8.02065	down	P69-S3	cell_2277
0.616973	down	P69-S3	cell_2310
2.46789	down	P69-S3	cell_2348
0	down	P69-S3	cell_2368
0	down	P69-S3	cell_2394
8.02065	down	P69-S3	cell_2473
3.08486	down	P69-S3	cell_2535
0.616973	down	P69-S3	cell_2548
0	down	P69-S3	cell_2588
0	down	P69-S3	cell_2630
0.616973	down	P69-S3	cell_2631
0	down	P69-S3	cell_2647
0	down	P69-S3	cell_2649
3.08486	down	P69-S3	cell_2658
0	down	P69-S3	cell_2678
1.23395	down	P69-S3	cell_2772
0	down	P69-S3	cell_2808
2.46789	down	P69-S3	cell_2824
1.85092	down	P69-S3	cell_2828
6.16973	down	P69-S3	cell_2849
0	down	P69-S3	cell_2876
0	down	P69-S3	cell_2919
10.4885	down	P69-S3	cell_2983
0	down	P69-S3	cell_2992
9.87156	down	P69-S3	cell_3041
1.23395	down	P69-S3	cell_3050
11.7225	down	P69-S3	cell_3098
0	down	P69-S3	cell_3177
0.616973	down	P69-S3	cell_3194
9.25459	down	P69-S3	cell_3201
10.4885	down	P69-S3	cell_3226
1.23395	down	P69-S3	cell_3285
1.85092	down	P69-S3	cell_3348
1.85092	down	P69-S3	cell_3405
20.3601	down	P69-S3	cell_3413
19.7431	down	P69-S3	cell_3469
0	down	P69-S3	cell_3516
0	down	P69-S3	cell_3604
4.31881	down	P69-S3	cell_3619
3.08486	down	P69-S3	cell_3661
4.93578	down	P69-S3	cell_3678
25.2959	down	P69-S3	cell_3728
9.87156	down	P69-S3	cell_3779
4.31881	down	P69-S3	cell_3806
0	down	P69-S3	cell_3894
3.70184	down	P69-S3	cell_3917
0.616973	down	P69-S3	cell_3959
17.8922	down	P69-S3	cell_3997
3.08486	down	P69-S3	cell_4018
0	down	P69-S3	cell_4093
0.616973	down	P69-S3	cell_4183
0.616973	down	P69-S3	cell_4184
0	down	P69-S3	cell_4232
13.5734	down	P69-S3	cell_4239
0	down	P69-S3	cell_4264
4.93578	down	P69-S3	cell_4284
0.616973	down	P69-S3	cell_4301
4.31881	down	P69-S3	cell_4361
6.16973	down	P69-S3	cell_4402
2.46789	down	P69-S3	cell_4412
0	down	P69-S3	cell_4432
0.616973	down	P69-S3	cell_4453
3.08486	down	P69-S3	cell_4455
4.31881	down	P69-S3	cell_4500
0	down	P69-S3	cell_4534
0	down	P69-S3	cell_4576
0	down	P69-S3	cell_4621
2.46789	down	P69-S3	cell_4629
0	down	P69-S3	cell_4639
1.23395	down	P69-S3	cell_4641
3.70184	down	P69-S3	cell_4720
8.63762	down	P69-S3	cell_4738
1.85092	down	P69-S3	cell_4810
3.70184	down	P69-S3	cell_4915
0	down	P69-S3	cell_4933
1.85092	down	P69-S3	cell_4940
0	down	P69-S3	cell_4941
0	down	P69-S3	cell_4951
0.616973	down	P69-S3	cell_5091
1.23395	down	P69-S3	cell_5100
7.40367	down	P69-S3	cell_5140
22.211	down	P69-S3	cell_5159
1.85092	down	P69-S3	cell_5176
0.616973	down	P69-S3	cell_5195
0	down	P69-S3	cell_5201
0	down	P69-S3	cell_5209
1.23395	down	P69-S3	cell_5280
1.85092	down	P69-S3	cell_5322
0.616973	down	P69-S3	cell_5323
0	down	P69-S3	cell_5339
3.08486	down	P69-S3	cell_5348
1.85092	down	P69-S3	cell_5364
21.594	down	P69-S3	cell_5460
0	down	P69-S3	cell_5481
0.616973	down	P69-S3	cell_5482
23.445	down	P69-S3	cell_5502
1.23395	down	P69-S3	cell_5514
0	down	P69-S3	cell_5554
11.1055	down	P69-S3	cell_5573
0	down	P69-S3	cell_5601
12.3395	down	P69-S3	cell_5706
27.7638	down	P69-S3	cell_5729
0.616973	down	P69-S3	cell_5756
0.616973	down	P69-S3	cell_5795
5.55275	down	P69-S3	cell_5843
6.7867	down	P69-S3	cell_5917
0.616973	down	P69-S3	cell_6027
26.5298	down	P69-S3	cell_6029
0	down	P69-S3	cell_6046
3.70184	down	P69-S3	cell_6101
21.594	down	P69-S3	cell_6126
3.08486	down	P69-S3	cell_6128
4.31881	down	P69-S3	cell_6153
3.08486	down	P69-S3	cell_6168
0.616973	down	P69-S3	cell_6228
3.70184	down	P69-S3	cell_6237
1.23395	down	P69-S3	cell_6238
0.616973	down	P69-S3	cell_6250
1.85092	down	P69-S3	cell_6290
0	down	P69-S3	cell_6306
1.23395	down	P69-S3	cell_6342
0	down	P69-S3	cell_6369
8.63762	down	P69-S3	cell_6371
6.7867	down	P69-S3	cell_6444
0	down	P69-S3	cell_6451
0.616973	down	P69-S3	cell_6480
1.85092	down	P69-S3	cell_6503
0	down	P69-S3	cell_6572
1.23395	down	P69-S3	cell_6582
0.616973	down	P69-S3	cell_6597
0	down	P69-S3	cell_6604
14.8073	down	P69-S3	cell_6628
0	down	P69-S3	cell_6680
2.46789	down	P69-S3	cell_6698
0	down	P69-S3	cell_6751
0	down	P69-S3	cell_6795
2.46789	down	P69-S3	cell_6799
24.0619	down	P69-S3	cell_6833
8.02065	down	P69-S3	cell_6851
2.46789	down	P69-S3	cell_6906
0	down	P69-S3	cell_6911
0	down	P69-S3	cell_6923
4.93578	down	P69-S3	cell_7052
1.23395	down	P69-S3	cell_7094
2.46789	down	P69-S3	cell_7095
11.1055	down	P69-S3	cell_7119
0	down	P69-S3	cell_7152
0.616973	down	P69-S3	cell_7192
4.31881	down	P69-S3	cell_7209
9.25459	down	P69-S3	cell_7230
0	down	P69-S3	cell_7303
17.8922	down	P69-S3	cell_7393
1.85092	down	P69-S3	cell_7394
1.23395	down	P69-S3	cell_7432
4.93578	down	P69-S3	cell_7444
2.46789	down	P69-S3	cell_7479
2.46789	down	P69-S3	cell_7492
0	down	P69-S3	cell_7558
1.85092	down	P69-S3	cell_7586
4.93578	down	P69-S3	cell_7592
8.02065	down	P69-S3	cell_7631
1.23395	down	P69-S3	cell_7676
0	down	P69-S3	cell_7725
14.1904	down	P69-S3	cell_7864
12.3395	down	P69-S3	cell_7877
1.23395	down	P69-S3	cell_7885
0	down	P69-S3	cell_7961
0.616973	down	P69-S3	cell_7963
0	down	P69-S3	cell_7981
1.23395	down	P69-S3	cell_8006
0	down	P69-S3	cell_8018
0	down	P69-S3	cell_8024
1.85092	down	P69-S3	cell_8028
13.5734	down	P69-S3	cell_8082
0	down	P69-S3	cell_8125
0.616973	down	P69-S3	cell_8170
0	down	P69-S3	cell_8189
14.1904	down	P69-S3	cell_8205
1.23395	down	P69-S3	cell_8217
0.616973	down	P69-S3	cell_8224
10.4885	down	P69-S3	cell_8244
14.1904	down	P69-S3	cell_8260
1.85092	down	P69-S3	cell_8341
25.2959	down	P69-S3	cell_8367
0.616973	down	P69-S3	cell_8387
1.85092	down	P69-S3	cell_8425
10.4885	down	P69-S3	cell_8484
1.85092	down	P69-S3	cell_8503
0.616973	down	P69-S3	cell_8532
4.31881	down	P69-S3	cell_8543
1.23395	down	P69-S3	cell_8621
16.6583	down	P69-S3	cell_8636
0.616973	down	P69-S3	cell_8681
1.85092	down	P69-S3	cell_8688
0	down	P69-S3	cell_8703
0	down	P69-S3	cell_8720
5.55275	down	P69-S3	cell_8751
1.23395	down	P69-S3	cell_8804
8.02065	down	P69-S3	cell_8841
1.23395	down	P69-S3	cell_8844
0	down	P69-S3	cell_8866
3.08486	down	P69-S3	cell_8937
0	down	P69-S3	cell_9050
0	down	P69-S3	cell_9082
1.23395	down	P69-S3	cell_9173
4.93578	down	P69-S3	cell_9182
14.8073	down	P69-S3	cell_9348
4.93578	down	P69-S3	cell_9355
20.9771	down	P69-S3	cell_9465
4.93578	down	P69-S3	cell_9481
0	down	P69-S3	cell_9486
10.4885	down	P69-S3	cell_9488
1.85092	down	P69-S3	cell_9507
0	down	P69-S3	cell_9533
0.616973	down	P69-S3	cell_9537
4.31881	down	P69-S3	cell_9572
11.7225	down	P69-S3	cell_9598
1.85092	down	P69-S3	cell_9665
0	down	P69-S3	cell_9671
0.616973	down	P69-S3	cell_9697
15.4243	down	P69-S3	cell_9702
0.616973	down	P69-S3	cell_9722
27.1468	down	P69-S3	cell_9843
1.23395	down	P69-S3	cell_9909
6.7867	down	P69-S3	cell_9912
2.46789	down	P69-S3	cell_9979
6.16973	down	P69-S3	cell_10009
1.23395	down	P69-S3	cell_10012
12.9564	down	P69-S3	cell_10040
3.08486	down	P69-S3	cell_10057
0	down	P69-S3	cell_10191
3.08486	down	P69-S3	cell_10194
0	down	P69-S3	cell_10198
9.87156	down	P69-S3	cell_10350
1.85092	down	P69-S3	cell_10367
24.0619	down	P69-S3	cell_10442
0	up	P35-S1	cell_27
7.78092	up	P35-S1	cell_164
1.11156	up	P35-S1	cell_225
5.5578	up	P35-S1	cell_239
15.5618	up	P35-S1	cell_508
1.11156	up	P35-S1	cell_627
4.44624	up	P35-S1	cell_651
1.11156	up	P35-S1	cell_817
0	up	P35-S1	cell_818
3.33468	up	P35-S1	cell_845
12.2272	up	P35-S1	cell_893
0	up	P35-S1	cell_1483
5.5578	up	P35-S1	cell_1591
0	up	P35-S1	cell_1716
2.22312	up	P35-S1	cell_1800
11.1156	up	P35-S1	cell_1810
1.11156	up	P35-S1	cell_1891
13.3387	up	P35-S1	cell_2075
0	up	P35-S1	cell_2571
0	up	P35-S1	cell_2589
3.33468	up	P35-S1	cell_2854
1.11156	up	P35-S1	cell_3082
0	up	P35-S1	cell_3157
6.66936	up	P35-S1	cell_3222
4.44624	up	P35-S1	cell_3239
2.22312	up	P35-S1	cell_3284
1.11156	up	P35-S1	cell_3668
0	up	P35-S1	cell_3970
0	up	P35-S1	cell_4440
2.22312	up	P35-S1	cell_4451
3.33468	up	P35-S1	cell_4490
0	up	P35-S1	cell_4534
0	up	P35-S1	cell_4689
7.78092	up	P35-S1	cell_4889
6.66936	up	P35-S1	cell_5290
5.5578	up	P35-S1	cell_5672
2.22312	up	P35-S1	cell_5740
0	up	P35-S1	cell_5941
4.44624	up	P35-S1	cell_6070
0	up	P35-S1	cell_6090
3.33468	up	P35-S1	cell_6102
1.11156	up	P35-S1	cell_6123
2.22312	up	P35-S1	cell_6152
0	up	P35-S1	cell_6167
2.22312	up	P35-S1	cell_6289
3.33468	up	P35-S1	cell_6357
8.89248	up	P35-S1	cell_6405
0	up	P35-S1	cell_6826
6.66936	up	P35-S1	cell_6882
1.11156	up	P35-S1	cell_6893
4.44624	up	P35-S1	cell_7218
0	up	P35-S1	cell_7290
3.33468	up	P35-S1	cell_7292
1.11156	up	P35-S1	cell_7433
1.11156	up	P35-S1	cell_7659
3.33468	up	P35-S1	cell_7851
6.66936	up	P35-S1	cell_7863
0	up	P35-S1	cell_8027
4.44624	up	P35-S1	cell_8347
1.11156	up	P35-S1	cell_8395
1.11156	up	P35-S1	cell_8474
3.33468	up	P35-S1	cell_8573
0	up	P35-S1	cell_8695
0	up	P35-S1	cell_8728
0	up	P35-S1	cell_8882
2.22312	up	P35-S1	cell_9185
3.33468	up	P35-S1	cell_9294
6.66936	up	P35-S1	cell_9383
6.66936	up	P35-S1	cell_9538
3.33468	up	P35-S1	cell_9567
2.22312	up	P35-S1	cell_9749
1.11156	up	P35-S1	cell_9797
2.22312	up	P35-S1	cell_9803
5.5578	up	P35-S1	cell_9858
1.11156	up	P35-S1	cell_9891
1.11156	up	P35-S1	cell_10057
4.44624	up	P35-S1	cell_10157
1.11156	up	P35-S1	cell_10159
2.22312	up	P35-S1	cell_10215
1.11156	up	P35-S1	cell_10448
2.22312	up	P35-S1	cell_10642
0	up	P35-S1	cell_10666
1.11156	up	P35-S1	cell_10914
2.22312	up	P35-S1	cell_10939
5.5578	up	P35-S1	cell_11012
3.33468	up	P35-S1	cell_11018
5.5578	up	P35-S1	cell_11027
1.11156	up	P35-S1	cell_11101
12.2272	up	P35-S1	cell_11398
4.44624	up	P35-S1	cell_11482
2.22312	up	P35-S1	cell_11533
0	up	P35-S1	cell_11736
0	up	P35-S1	cell_11790
0	up	P35-S1	cell_11836
7.78092	up	P35-S1	cell_12119
0	up	P35-S1	cell_12208
0	up	P35-S1	cell_12256
0	up	P35-S1	cell_12260
3.33468	up	P35-S1	cell_12737
0	up	P35-S1	cell_12927
11.1156	up	P35-S1	cell_13434
0	up	P35-S1	cell_13655
3.33468	up	P35-S1	cell_13723
1.11156	up	P35-S1	cell_13746
1.11156	up	P35-S1	cell_13930
0	up	P35-S1	cell_13979
7.78092	up	P35-S1	cell_13989
0	up	P35-S1	cell_14208
2.22312	up	P35-S1	cell_14463
1.11156	up	P35-S1	cell_14641
0	up	P35-S1	cell_14759
1.11156	up	P35-S1	cell_14761
4.44624	up	P35-S1	cell_14841
1.11156	up	P35-S1	cell_15046
7.78092	up	P35-S1	cell_15083
2.22312	up	P35-S1	cell_15132
0	up	P35-S1	cell_15307
0	up	P35-S1	cell_15329
1.11156	up	P35-S1	cell_15465
13.3387	up	P35-S1	cell_15485
10.004	up	P35-S1	cell_15524
2.22312	up	P35-S1	cell_15804
2.22312	up	P35-S1	cell_15941
1.11156	up	P35-S1	cell_16201
3.33468	up	P35-S1	cell_16285
0	up	P35-S1	cell_16443
2.22312	up	P35-S1	cell_16669
1.11156	up	P35-S1	cell_16795
0	up	P35-S1	cell_17013
0	up	P35-S1	cell_17222
3.33468	up	P35-S1	cell_17254
0	up	P35-S1	cell_17324
8.89248	up	P35-S1	cell_17338
0	up	P35-S1	cell_17402
1.11156	up	P35-S1	cell_17466
3.33468	up	P35-S1	cell_17799
0	up	P35-S1	cell_17945
0	up	P35-S1	cell_17974
0	up	P35-S1	cell_18083
1.11156	up	P35-S1	cell_18096
2.22312	up	P35-S1	cell_18161
0	up	P35-S1	cell_18186
0	up	P35-S1	cell_18247
0	up	P35-S1	cell_18344
2.22312	up	P35-S1	cell_18474
0	up	P35-S1	cell_18565
1.11156	up	P35-S1	cell_18632
0	down	P35-S1	cell_27
1.11156	down	P35-S1	cell_164
0	down	P35-S1	cell_225
1.11156	down	P35-S1	cell_239
2.22312	down	P35-S1	cell_508
0	down	P35-S1	cell_627
0	down	P35-S1	cell_651
1.11156	down	P35-S1	cell_817
1.11156	down	P35-S1	cell_818
0	down	P35-S1	cell_845
0	down	P35-S1	cell_893
5.5578	down	P35-S1	cell_1483
1.11156	down	P35-S1	cell_1591
0	down	P35-S1	cell_1716
0	down	P35-S1	cell_1800
1.11156	down	P35-S1	cell_1810
0	down	P35-S1	cell_1891
0	down	P35-S1	cell_2075
0	down	P35-S1	cell_2571
0	down	P35-S1	cell_2589
0	down	P35-S1	cell_2854
4.44624	down	P35-S1	cell_3082
0	down	P35-S1	cell_3157
0	down	P35-S1	cell_3222
0	down	P35-S1	cell_3239
1.11156	down	P35-S1	cell_3284
1.11156	down	P35-S1	cell_3668
3.33468	down	P35-S1	cell_3970
3.33468	down	P35-S1	cell_4440
1.11156	down	P35-S1	cell_4451
1.11156	down	P35-S1	cell_4490
16.6734	down	P35-S1	cell_4534
0	down	P35-S1	cell_4689
1.11156	down	P35-S1	cell_4889
1.11156	down	P35-S1	cell_5290
1.11156	down	P35-S1	cell_5672
1.11156	down	P35-S1	cell_5740
4.44624	down	P35-S1	cell_5941
2.22312	down	P35-S1	cell_6070
1.11156	down	P35-S1	cell_6090
0	down	P35-S1	cell_6102
6.66936	down	P35-S1	cell_6123
4.44624	down	P35-S1	cell_6152
7.78092	down	P35-S1	cell_6167
4.44624	down	P35-S1	cell_6289
1.11156	down	P35-S1	cell_6357
0	down	P35-S1	cell_6405
1.11156	down	P35-S1	cell_6826
0	down	P35-S1	cell_6882
1.11156	down	P35-S1	cell_6893
1.11156	down	P35-S1	cell_7218
6.66936	down	P35-S1	cell_7290
0	down	P35-S1	cell_7292
3.33468	down	P35-S1	cell_7433
0	down	P35-S1	cell_7659
3.33468	down	P35-S1	cell_7851
2.22312	down	P35-S1	cell_7863
1.11156	down	P35-S1	cell_8027
0	down	P35-S1	cell_8347
0	down	P35-S1	cell_8395
1.11156	down	P35-S1	cell_8474
3.33468	down	P35-S1	cell_8573
0	down	P35-S1	cell_8695
2.22312	down	P35-S1	cell_8728
0	down	P35-S1	cell_8882
1.11156	down	P35-S1	cell_9185
33.3468	down	P35-S1	cell_9294
0	down	P35-S1	cell_9383
0	down	P35-S1	cell_9538
0	down	P35-S1	cell_9567
2.22312	down	P35-S1	cell_9749
1.11156	down	P35-S1	cell_9797
0	down	P35-S1	cell_9803
3.33468	down	P35-S1	cell_9858
0	down	P35-S1	cell_9891
0	down	P35-S1	cell_10057
1.11156	down	P35-S1	cell_10157
3.33468	down	P35-S1	cell_10159
0	down	P35-S1	cell_10215
1.11156	down	P35-S1	cell_10448
7.78092	down	P35-S1	cell_10642
0	down	P35-S1	cell_10666
1.11156	down	P35-S1	cell_10914
1.11156	down	P35-S1	cell_10939
0	down	P35-S1	cell_11012
0	down	P35-S1	cell_11018
3.33468	down	P35-S1	cell_11027
0	down	P35-S1	cell_11101
0	down	P35-S1	cell_11398
18.8965	down	P35-S1	cell_11482
2.22312	down	P35-S1	cell_11533
12.2272	down	P35-S1	cell_11736
1.11156	down	P35-S1	cell_11790
0	down	P35-S1	cell_11836
1.11156	down	P35-S1	cell_12119
1.11156	down	P35-S1	cell_12208
16.6734	down	P35-S1	cell_12256
0	down	P35-S1	cell_12260
2.22312	down	P35-S1	cell_12737
24.4543	down	P35-S1	cell_12927
3.33468	down	P35-S1	cell_13434
0	down	P35-S1	cell_13655
1.11156	down	P35-S1	cell_13723
0	down	P35-S1	cell_13746
3.33468	down	P35-S1	cell_13930
0	down	P35-S1	cell_13979
3.33468	down	P35-S1	cell_13989
6.66936	down	P35-S1	cell_14208
0	down	P35-S1	cell_14463
3.33468	down	P35-S1	cell_14641
1.11156	down	P35-S1	cell_14759
3.33468	down	P35-S1	cell_14761
0	down	P35-S1	cell_14841
0	down	P35-S1	cell_15046
0	down	P35-S1	cell_15083
0	down	P35-S1	cell_15132
5.5578	down	P35-S1	cell_15307
0	down	P35-S1	cell_15329
0	down	P35-S1	cell_15465
5.5578	down	P35-S1	cell_15485
5.5578	down	P35-S1	cell_15524
0	down	P35-S1	cell_15804
0	down	P35-S1	cell_15941
0	down	P35-S1	cell_16201
0	down	P35-S1	cell_16285
0	down	P35-S1	cell_16443
0	down	P35-S1	cell_16669
5.5578	down	P35-S1	cell_16795
0	down	P35-S1	cell_17013
4.44624	down	P35-S1	cell_17222
0	down	P35-S1	cell_17254
0	down	P35-S1	cell_17324
2.22312	down	P35-S1	cell_17338
1.11156	down	P35-S1	cell_17402
1.11156	down	P35-S1	cell_17466
0	down	P35-S1	cell_17799
4.44624	down	P35-S1	cell_17945
0	down	P35-S1	cell_17974
17.785	down	P35-S1	cell_18083
0	down	P35-S1	cell_18096
1.11156	down	P35-S1	cell_18161
0	down	P35-S1	cell_18186
1.11156	down	P35-S1	cell_18247
1.11156	down	P35-S1	cell_18344
24.4543	down	P35-S1	cell_18474
1.11156	down	P35-S1	cell_18565
11.1156	down	P35-S1	cell_18632

## Sheet: Fig.5j
region_name	type_list	proportion
IL	basal	0.00160373
IL	bcells	0.0275624
IL	fibroblasts	0.0286014
IL	lumhr	0.0517646
IL	lumsec	0.572433
IL	lymphatic	0.00134127
IL	myeloid	0.0768712
IL	pericytes	0.00128606
IL	tcells	0.0293315
IL	vascular	0.209205
OL	basal	0.00932111
OL	bcells	0.167474
OL	fibroblasts	0.128325
OL	lumhr	0.0312963
OL	lumsec	0.246988
OL	lymphatic	0.00615286
OL	myeloid	0.19241
OL	pericytes	0.0129085
OL	tcells	0.0501331
OL	vascular	0.154991
ML	basal	0.00377246
ML	bcells	0.0979097
ML	fibroblasts	0.0526341
ML	lumhr	0.0403442
ML	lumsec	0.406077
ML	lymphatic	0.00253287
ML	myeloid	0.169864
ML	pericytes	0.00243126
ML	tcells	0.0502254
ML	vascular	0.174209
