# Supplementary material for: Spotiphy enables single-cell spatial whole transcriptomics across an entire section
Source: Nat Methods. 2025 Mar 12;22(4):724–36. doi: 10.1038/s41592-025-02622-5 (PMC11978521; doi:10.1038/s41592-025-02622-5)
Supplement: Supplementary file 9 — Statistical source data. [file 41592_2025_2622_MOESM9_ESM.xlsx]

## Sheet: Fig.6c
	X	Y	Spotiphy	Spotiphy_in	Spotiphy_out	Tangram	cytoSPACE
0	7360	6226	1.98045	1.99524	1.96734	0.834862	1.99533
1	2698	7120	1.21621	1.25475	1.28929	0.956249	1.09474
2	6900	2706	0.626811	0.815115	0.589108	1.35979	0.990084
3	2131	5557	1.10718	1.02116	1.16514	0.855361	0.901737
4	2357	5947	0.904753	0.829034	1.03607	1.26868	1.37345
5	3199	5456	0.847327	0.507485	1.17638	0.823861	0.340285
6	3989	6431	0.626563	0.776695	0.596208	0.734482	0.972317
7	2692	4968	0.919145	0.872476	0.949869	0.949422	0.964751
8	5212	1929	0.816911	0.900688	0.927144	1.51016	1.30126
9	1855	7024	0.86872	0.895726	0.865382	1.41652	1.0168
10	8245	1529	1.80934	1.9998	1.79034	2	2
11	6063	4762	0.674003	0.661149	0.751081	1.58906	1.02581
12	7684	1726	1.01705	1.01595	1.01942	1.52379	1.89216
13	2906	1447	0.871787	0.953256	0.952014	1.56787	1.89073
14	7798	2117	0.714528	0.676269	0.783035	0.945621	1.46904
15	5566	7796	1.13314	1.209	1.08907	1.59883	1.39005
16	7970	3583	1.31084	1.28688	1.35139	1.41801	0.892421
17	5392	5742	0.736407	0.625854	0.881499	1.45442	0.906197
18	2306	7610	0.900021	0.972813	0.868889	0.965334	1.04865
19	2694	5750	0.939321	0.780055	1.07959	0.783046	1.39159
20	6784	1338	1.20103	1.35214	1.15002	1.46104	1.7218
21	4314	2323	1.18609	1.17499	1.19391	1.24144	1.53754
22	2464	4186	1.20945	1.19916	1.22002	0.808236	1.30545
23	2869	7804	1.01601	1.0937	0.979795	0.971736	0.969831
24	4720	6722	1.16966	1.07924	1.24899	1.39828	1.56324
25	5104	3690	0.384035	0.353996	0.418432	1.18075	0.517047
26	3081	3696	1.02293	0.973817	1.07027	0.962957	1.01268
27	7573	2313	0.531727	0.614266	0.614512	1.45055	0.790603
28	7908	1334	1.48045	1.25959	1.54783	1.97184	2
29	3145	6336	0.591501	0.543806	0.687615	1.13888	0.600574
30	4538	2322	0.873204	1.02758	0.871965	1.22689	1.48122
31	2467	4969	0.871692	0.810294	1.01838	0.782834	1.3455
32	6909	5640	1.44805	1.54509	1.5303	1.48885	1.53782
33	7021	5444	1.31496	1.34475	1.34692	1.48474	1.63227
34	6563	2707	0.660341	0.658831	0.66158	1.15233	0.871623
35	8085	4365	1.72268	1.48954	1.82202	1.99537	1.17266
36	5505	5938	0.87909	0.840605	0.997161	1.37438	1.04752
37	7581	4856	1.79294	1.9073	1.76499	1.8861	1.91796
38	6068	6523	1.62711	1.61029	1.65859	1.50681	1.62669
39	1911	6926	0.675582	0.573098	0.771239	1.37424	0.395119
40	4773	5646	0.637771	0.663378	0.718837	1.64893	0.781219
41	7857	3388	0.703025	0.577402	0.853567	1.31779	1.01606
42	2966	2914	0.983856	1.02292	0.980171	1.32278	1.17715
43	5495	2613	0.61062	0.643	0.591567	1.06404	1.04314
44	2583	6142	1.00611	0.986415	1.05179	1.51648	1.60639
45	4489	4572	0.526877	0.523785	0.64068	1.64961	1.09712
46	4648	1540	0.934457	0.789418	1.03141	0.856031	1.3309
47	4883	4668	0.687492	0.667355	0.856516	1.04942	0.59401
48	6450	2708	1.00566	1.15163	0.933319	1.20067	1.33329
49	6904	3880	0.594163	0.414042	0.740098	0.89359	0.553405
50	3371	6726	0.880141	0.756225	0.949974	0.977226	1.14538
51	2682	1839	0.546856	0.517957	0.633201	1.51365	0.631413
52	6673	1925	1.50132	1.58179	1.4734	1.25102	1.29427
53	3481	5944	0.873273	0.565911	1.0064	1.64677	1.21156
54	3982	4084	1.28123	1.47035	1.22349	1.18951	1.32534
55	3710	7312	1.36338	1.23582	1.47028	1.01631	1.00109
56	3026	4185	0.946323	0.94376	0.947652	0.591542	0.776141
57	6855	6325	0.626209	0.794402	0.64463	1.13461	1.07878
58	5269	2222	0.852506	0.982054	0.918083	1.04353	1.30263
59	2806	5750	0.743482	0.768226	0.988626	0.953337	1.24934
60	3526	1934	0.810968	0.68177	0.937134	1.00708	1.18324
61	3372	7118	1.06566	1.20016	1.0203	0.962388	1.13995
62	5383	2809	0.611347	0.632041	0.680725	1.01546	0.781685
63	3364	4184	0.762202	0.823377	0.747537	1.45536	0.740248
64	7185	3977	0.87478	0.944065	0.860063	1.30846	0.816176
65	7969	2997	1.18148	1.05983	1.27561	1.52101	1.69095
66	2925	7901	0.800578	0.961708	0.771735	1.14173	1.14365
67	2569	1644	1.49459	1.55112	1.47781	1.91721	1.95327
68	2972	4870	0.69617	0.79178	0.677749	1.27847	0.786828
69	6785	1924	1.52775	1.60632	1.51206	1.42929	1.24512
70	2250	7708	0.809863	0.661199	0.911952	1.24188	0.454172
71	3303	2717	0.784237	0.796353	0.805502	0.90136	1.05921
72	3809	2813	0.608162	0.655862	0.611875	0.812863	0.93836
73	2416	6827	0.876052	0.966641	0.853862	1.14624	0.937589
74	4049	7898	1.10356	1.06659	1.14004	1.36881	1.43142
75	7020	5249	1.46674	1.51332	1.45351	1.62177	1.88617
76	5549	2124	0.75434	0.912545	0.726233	1.19474	1.14195
77	5554	3688	0.893249	0.816951	0.952241	1.19464	1.07314
78	6797	5836	0.886922	0.896709	0.945681	1.25827	0.899139
79	5213	2516	0.680229	0.793397	0.797173	1.39603	1.3242
80	6109	1340	1.31976	1.40431	1.30142	1.37476	1.40279
81	6240	7402	1.51157	1.50753	1.51441	1.97556	0.82834
82	5450	6622	1.05611	1.14416	0.993514	1.46466	1.6494
83	6788	2902	0.913952	0.876237	1.01903	1.25559	0.794637
84	2079	7024	0.641222	0.779984	0.631082	1.02468	0.958679
85	5731	6524	1.18384	1.11913	1.22655	1.15457	1.52429
86	4596	2811	1.0641	1.01744	1.15616	1.24274	1.62841
87	5891	3687	1.3004	1.2514	1.35646	1.57203	1.67682
88	7464	3291	1.00814	0.964925	1.0469	1.49728	1.70171
89	2852	2132	1.20726	1.2461	1.24465	1.57096	1.81365
90	4611	7896	1.00853	1.38229	0.924448	1.81608	1.47045
91	5273	3591	0.57794	0.689588	0.484309	0.97288	0.476344
92	6912	6618	0.822206	0.816198	0.826406	1.34752	1.29108
93	6798	6227	0.710161	0.775405	0.729986	1.35482	1.0436
94	3818	5943	0.970149	0.970256	0.985022	1.37707	1.19984
95	3987	6040	0.649496	0.697026	0.654552	1.07782	1.19845
96	3917	1444	0.838989	0.730353	0.965604	0.924933	1.25497
97	3868	3693	0.909412	0.879138	0.944442	1.05161	1.11101
98	6280	2219	1.11327	1.27855	1.04545	0.984308	1.33113
99	5782	4861	0.659001	0.550874	0.867511	1.23182	1.2293
100	2181	3503	0.712959	0.584756	0.833892	1.43318	0.430832
101	4312	1736	0.7962	0.800533	0.830768	1.03584	1.3149
102	5057	6721	1.60058	1.6342	1.5899	1.63367	1.81634
103	4097	5062	1.03262	1.01658	1.04047	1.66464	0.749587
104	6787	2511	1.0799	1.00927	1.11675	1.11552	1.09459
105	3134	2424	1.1816	1.33561	1.12992	1.42654	1.54058
106	6850	4760	0.921639	0.921931	0.942498	1.67836	1.89135
107	3933	6529	0.646228	0.437239	0.828919	0.622983	0.324098
108	7854	2215	0.799398	0.819638	0.806536	1.07902	1.45841
109	5327	2907	0.64623	0.613427	0.794466	0.959134	0.675114
110	5328	3298	0.820324	0.563933	0.994972	1.31038	0.566217
111	6616	1631	1.28759	1.31909	1.27482	1.42481	1.90885
112	4369	2029	0.943277	1.02771	0.955801	1.24803	1.45181
113	2630	3110	0.934335	0.886475	0.97351	1.15222	1.32134
114	3139	4184	0.954842	0.991853	0.978119	0.654018	0.681478
115	2741	2719	1.04189	1.08457	1.09273	1.25016	1.72594
116	2015	4383	0.664567	0.674104	0.749464	1.36787	0.427521
117	4368	1834	0.804613	0.813727	0.805243	1.15734	1.44442
118	3022	2620	1.41652	1.42311	1.46459	1.50692	1.68229
119	4665	7212	0.833032	0.727965	0.874072	1.28034	1.24697
120	3132	1837	1.57205	1.64071	1.53957	1.73437	1.93878
121	6952	1435	1.09783	1.11491	1.09359	1.35424	1.63282
122	5445	4862	0.908132	0.841446	0.954449	1.41605	1.18669
123	3138	3989	0.962041	1.00745	0.95737	1.05605	0.789739
124	5951	4763	0.71784	0.797812	0.692988	1.57495	1.2696
125	3254	5162	0.734618	0.639072	0.810093	0.766774	0.324546
126	6120	4860	0.781562	0.842256	0.754901	1.54556	1.35759
127	3822	7116	1.06098	1.05973	1.09051	1.51668	1.89295
128	6679	3881	0.602981	0.674232	0.572262	1.02956	0.623304
129	5733	7111	1.11737	1.15111	1.09395	1.71461	1.17816
130	5506	6524	1.11834	1.16941	1.08946	1.42343	1.69554
131	2925	7706	1.08418	1.14119	1.05382	0.589702	0.839463
132	5735	7893	1.87425	1.89861	1.85605	1.57923	1.93958
133	7067	2217	0.979705	0.96697	1.08942	1.39019	1.18134
134	3597	6921	0.550465	0.444958	0.821142	1.12573	1.17371
135	5449	6231	1.71684	1.72199	1.745	1.66423	1.80308
136	5726	4763	0.679989	0.440016	0.940733	1.29319	1.30623
137	6182	6914	1.01181	0.902763	1.18556	0.997433	0.820609
138	4817	1637	0.789947	0.992278	0.880817	1.25078	1.29312
139	4319	4083	0.479473	0.492014	0.580146	1.15069	0.590581
140	7750	5149	1.76523	1.8031	1.73737	1.98954	1.8026
141	6510	3979	0.823347	0.857878	0.797285	1.48914	1.44323
142	3756	3694	1.01938	1.12876	0.966916	1.33547	1.36913
143	4207	4279	0.481545	0.442833	0.500823	1.07935	0.477631
144	2812	7510	1.13974	1.23894	1.13189	0.948983	0.862703
145	6791	3880	0.661942	0.565891	0.74348	0.807966	0.500787
146	3092	7216	0.548032	0.653257	0.527786	1.23293	1.11764
147	6173	3784	1.2398	1.16538	1.29331	1.3714	1.7602
148	6796	5640	1.37005	1.44734	1.36538	1.40309	1.57566
149	3861	1346	0.805114	0.868052	0.786443	1.26125	1.42798
150	4260	3203	1.35237	1.44491	1.29414	1.30639	1.86216
151	3365	4575	0.549947	0.487684	0.732789	1.41212	0.789689
152	7302	5737	0.558048	0.487456	0.609532	1.42843	0.422206
153	1793	5166	0.629618	0.653912	0.891914	1.26374	0.77909
154	3030	5358	0.438536	0.572966	0.462473	0.813045	0.633049
155	2183	4090	0.675473	0.631107	0.770954	0.990538	0.901044
156	3145	6140	0.568544	0.306418	0.773898	1.52547	1.04966
157	3713	8094	1.37346	1.42449	1.34883	1.61668	1.78254
158	6124	6425	1.45395	1.477	1.44382	1.43321	1.4472
159	6407	6913	1.26552	1.39003	1.19698	1.50235	1.60495
160	7463	3096	1.1218	1.05693	1.16287	1.2729	1.58478
161	3537	5846	1.19935	0.745403	1.38012	1.70207	1.45391
162	5043	1832	0.928758	0.745155	1.12422	1.45045	1.35031
163	5567	7991	1.40286	1.32533	1.45289	1.61733	1.70844
164	3309	4869	0.649764	0.522619	0.741335	0.55317	0.455957
165	3764	6432	0.611817	0.649349	0.67134	0.743563	0.416792
166	5605	1830	0.985952	1.13453	1.11269	1.40853	1.20671
167	2687	3599	1.11924	1.04907	1.20313	0.716431	0.857525
168	3712	7899	1.31311	1.43904	1.2516	1.36954	1.74018
169	4213	6431	1.75066	1.77028	1.74347	1.51234	1.78289
170	6460	6033	1.07202	0.948563	1.15843	1.35538	0.864842
171	7853	2019	0.878727	0.741451	0.968436	1.02296	1.49133
172	7857	3192	0.947887	0.885208	1.02867	1.3507	1.54243
173	4833	6918	1.31565	1.31575	1.40431	1.53654	1.44564
174	2014	3797	0.406659	0.737461	0.502598	1.40529	0.994754
175	3976	2128	0.812059	0.722474	0.869978	0.809263	1.1231
176	1739	5851	0.620534	0.544283	0.727628	0.986128	0.688079
177	7297	3976	0.703845	0.671557	0.765598	1.58055	1.23827
178	2860	4870	1.21207	1.18946	1.24531	0.998502	0.908064
179	2907	1838	1.30028	1.15648	1.58699	1.66419	1.91253
180	3488	8095	1.36761	1.26854	1.44095	1.56287	1.7406
181	7136	6617	0.339541	0.40656	0.282953	1.99598	0.111988
182	4258	2616	1.01978	1.01857	1.03519	1.44527	1.74629
183	3076	2131	1.52026	1.59184	1.57274	1.72502	1.94449
184	6064	5154	1.09781	0.960328	1.20933	1.51498	1.04963
185	4987	2125	1.04847	1.19249	1.06787	1.17414	1.43748
186	2527	6436	1.10456	1.14207	1.15335	1.58512	1.65636
187	7803	3877	1.30432	1.44146	1.22058	1.82915	1.59852
188	2186	5067	1.34379	1.34879	1.35374	1.16703	1.60909
189	6793	4467	0.866954	0.905933	0.848665	1.4636	1.18986
190	2471	6338	1.00522	1.12197	1.13558	1.46811	1.78829
191	6897	1728	1.24127	1.40171	1.17946	1.61984	1.88027
192	3313	6042	1.08424	0.808392	1.21237	1.34329	1.86464
193	6010	5643	1.04095	0.774886	1.14804	1.56043	1.22381
194	4261	3594	1.3085	1.18347	1.3852	1.12303	1.50958
195	2798	2816	1.14512	1.14987	1.18633	1.35909	1.73182
196	6846	3587	0.587834	0.547362	0.731889	1.1296	0.52425
197	7297	3781	0.685227	0.627086	0.870246	1.34033	0.845421
198	4936	3788	0.402084	0.391997	0.409229	1.14999	0.848788
199	7070	3195	0.956652	0.980976	0.978401	1.48263	1.61098
200	2521	4284	1.11896	1.00622	1.20303	0.878703	1.27632
201	3586	3205	0.754676	0.818822	0.782682	0.886835	0.995928
202	2138	7708	0.784729	0.570874	0.906825	1.27896	0.29767
203	3146	6727	0.804549	0.737322	0.912327	1.02194	1.01144
204	3431	7802	1.11408	1.27253	1.10574	1.46228	1.56742
205	4435	5256	0.618845	0.658103	0.610106	1.40981	0.585512
206	5339	7014	1.43871	1.46242	1.54055	1.57076	1.72364
207	1911	7122	0.691185	0.902918	0.575767	1.55536	0.99786
208	5169	6330	1.76532	1.7844	1.74965	1.68094	1.78866
209	6734	3587	0.379573	0.395485	0.500197	1.28749	0.873637
210	2137	7512	0.612012	0.645149	0.615895	1.22885	0.462348
211	4892	7798	1.02398	0.762559	1.26112	1.71027	1.36545
212	5904	7795	0.548396	0.642514	0.516879	1.76812	0.682197
213	5168	6134	0.941912	1.0598	0.907742	1.27443	1.28522
214	6291	5740	0.829311	0.738422	0.911451	1.29192	1.51073
215	2138	7904	0.784904	0.722411	0.836944	1.32455	1.37947
216	6731	2609	1.0193	0.883503	1.09684	1.00398	1.1998
217	5382	2417	0.890033	0.899756	0.932598	1.01118	1.40054
218	2531	7609	0.911737	0.862442	1.05547	0.928181	1.09125
219	5997	1340	1.12684	1.36774	1.04514	1.242	1.36218
220	1851	5851	0.594802	0.490753	0.754197	1.1264	0.401474
221	6236	6229	1.19731	1.12899	1.24726	1.01049	0.860247
222	6347	5642	0.660666	0.669701	0.689995	1.28203	1.09459
223	7404	2020	0.954072	0.889722	1.03427	1.42078	1.67394
224	5669	4470	0.810228	0.792271	0.951792	1.61299	1.0404
225	3305	3499	1.13674	1.062	1.19966	0.831077	0.779953
226	3083	4282	0.942634	0.907281	1.00428	0.937325	0.655961
227	5842	6132	1.53468	1.55493	1.53293	1.4609	1.47776
228	7572	1726	0.903491	0.941271	0.899514	1.36555	1.66652
229	5897	5643	0.974986	0.541729	1.0881	1.52141	1.26967
230	2749	5457	0.897178	0.733175	1.07442	1.21072	1.07384
231	3422	4868	0.840412	0.607544	1.0052	0.831179	0.245372
232	5098	1538	0.682836	0.820729	0.680714	1.25323	1.1548
233	3372	6922	0.860343	0.728491	1.02264	1.27464	1.4293
234	7910	2117	0.846381	0.734239	0.942885	1.00338	1.41669
235	7079	6324	0.968031	0.992802	0.965583	1.25125	1.09429
236	2128	4383	0.826002	0.788002	0.919225	1.20012	0.877825
237	6230	4077	0.86249	0.967598	0.859616	1.49715	1.48888
238	4767	3691	1.03278	1.06924	1.01665	1.08274	0.782742
239	6684	5641	1.1994	1.22719	1.23615	1.21706	1.45742
240	5214	2711	0.979742	1.12604	1.02219	1.04087	1.27527
241	2530	7218	0.896787	0.890279	0.931972	1.18179	1.04835
242	8198	4365	1.74539	1.58105	1.82722	1.84725	1.15452
243	4430	3692	1.34155	1.39045	1.33927	1.29263	1.44725
244	3810	3205	1.06419	1.01931	1.09382	1.35627	0.843632
245	2587	7707	0.835253	0.79141	0.886404	1.01618	1.03356
246	4037	3791	1.12763	1.1911	1.25398	1.17978	1.23295
247	5612	4373	0.720215	0.543085	0.862828	1.36966	1.06196
248	5605	2026	0.861964	0.990493	0.895995	1.1008	1.21549
249	5611	3981	0.578942	0.612305	0.670569	1.35756	0.87482
250	2573	3013	0.757538	0.636484	0.880791	1.01987	1.23061
251	2977	6434	0.645506	0.754715	0.59367	1.19366	1.20916
252	4818	2028	1.01128	1.04829	1.09533	1.00529	1.29549
253	4876	2321	0.956445	1.07367	0.900556	1.41499	1.64895
254	6112	2318	1.01025	1.0762	1.03249	1.10159	1.40336
255	6518	6521	0.798905	0.934792	0.797466	1.37332	1.08568
256	3820	6334	0.790607	0.853083	0.814594	1.11486	0.313733
257	2413	5849	1.02323	1.13059	1.07129	1.06235	1.20203
258	2136	7121	0.745201	0.778206	0.740231	1.01993	0.952077
259	5160	3396	0.765341	0.863698	0.701989	1.24182	0.533667
260	2297	4480	1.42216	1.41566	1.43274	1.43618	1.10962
261	4832	6722	1.27578	1.15724	1.36764	1.5307	1.54769
262	7358	5443	0.571872	0.8454	0.705818	1.47939	0.866189
263	5110	5450	0.804785	0.841994	0.783645	1.25112	1.4151
264	3704	5356	0.998134	1.04175	0.950773	1.19009	1.02775
265	6178	5740	0.882839	0.919306	0.895478	1.41804	1.841
266	5831	2221	0.714991	0.832904	0.759693	1.0917	1.21824
267	5773	1732	0.740266	0.824139	0.804693	0.993227	1.06058
268	2402	2133	1.6818	1.59527	1.71459	1.89332	1.94118
269	5056	6330	1.60803	1.60902	1.6089	1.54191	1.59844
270	3152	8487	1.21718	1.37577	1.13726	1.66592	1.83111
271	8081	2996	1.00909	1.02966	1.04938	1.62992	1.60345
272	5379	1635	1.09753	1.1267	1.13	1.28025	1.38123
273	7801	3290	0.895249	0.827297	0.960577	1.34787	1.12673
274	4372	3007	0.982514	1.03631	0.958113	1.4582	1.62565
275	6013	6816	1.57729	1.61188	1.57217	1.76506	1.62451
276	6167	2024	1.16034	1.29692	1.07716	1.2259	1.57198
277	4657	4278	0.516782	0.330333	0.746103	1.01754	0.523094
278	5898	6034	0.972391	1.05507	1.08253	1.1176	1.45168
279	1849	5068	0.658357	0.590532	0.83271	1.51414	0.805527
280	5661	1732	1.05229	1.09771	1.08072	1.25442	1.31412
281	4705	1637	0.795122	0.82165	0.810088	1.07544	1.40546
282	7404	2216	0.604858	0.514332	0.708968	1.44989	1.52058
283	6910	6031	0.553935	0.551831	0.586104	1.31219	0.682576
284	4771	5060	0.674377	0.618239	0.816462	1.43764	0.890255
285	2300	5654	1.05426	1.00401	1.09167	0.862992	0.982828
286	3986	5453	1.42114	1.48705	1.38605	1.61084	1.64074
287	6455	4272	0.455948	0.465183	0.495126	1.5623	1.00668
288	3025	3794	1.03308	0.989892	1.06147	0.81084	1.27297
289	3703	4965	0.795154	0.487026	1.03446	0.937182	0.248662
290	3261	7313	1.00528	0.971951	1.14282	0.838941	1.3828
291	3600	8095	1.39333	1.44995	1.37783	1.65673	1.74818
292	5283	6916	1.28653	1.26131	1.33786	1.52779	1.60789
293	4323	5452	0.629941	0.465545	0.741911	1.52561	0.875918
294	4665	7016	1.70947	1.80465	1.71258	1.58151	1.79314
295	2740	2523	1.15582	1.11813	1.23655	1.74964	1.6507
296	3877	6823	0.740732	0.818777	0.718891	1.10697	1.27371
297	6348	6033	1.06342	1.01371	1.14881	1.39493	1.2851
298	8082	3387	1.34962	1.31176	1.41304	1.04567	0.904159
299	5270	2613	0.700285	0.796097	0.675257	1.22865	1.2217
300	6111	1926	1.0684	1.21645	1.04841	1.37887	1.65778
301	4594	2224	1.0236	0.922029	1.08536	1.30655	1.52813
302	2248	6925	1.03234	1.08741	1.03186	1.21256	1.44105
303	5396	7307	1.20854	1.20984	1.23477	1.51088	1.73951
304	5330	4080	0.477989	0.395835	0.540519	1.2753	0.600606
305	6794	4858	0.995188	1.00271	1.0085	1.47916	1.94652
306	6068	6327	1.10188	1.2644	1.05875	1.34207	1.42528
307	7134	5835	0.539963	0.493355	0.592176	1.24725	0.913203
308	2473	7120	0.798908	0.880886	0.792811	0.773004	1.00101
309	7234	1727	1.05924	1.03182	1.09319	1.27446	1.85595
310	3823	7312	1.27198	1.22907	1.3361	0.976058	1.32258
311	5268	1831	0.925725	0.960679	0.916624	1.32663	1.35949
312	3314	6238	0.771484	0.919751	0.87705	1.5671	1.66573
313	3308	4477	0.534605	0.40557	0.651025	1.43721	0.662409
314	7917	4659	1.81483	1.80103	1.82207	1.84727	1.99906
315	2475	7707	1.00897	1.12065	1.01869	1.14258	1.21341
316	2638	5848	1.17189	1.01456	1.28381	1.10246	1.39029
317	5322	1342	0.779618	0.894143	0.790635	1.15468	1.15602
318	2971	4478	0.903772	0.988497	0.888436	1.01495	0.875275
319	3542	7606	1.1296	1.18608	1.1655	1.31882	1.83271
320	3526	2130	0.697547	0.745227	0.694252	0.884857	1.42541
321	6168	2220	1.01657	1.11344	0.972259	1.17316	1.27432
322	2639	6240	0.907884	1.03212	0.860298	1.62117	1.37345
323	2360	6925	0.842097	0.838424	0.903944	0.926711	1.02149
324	7466	4074	0.829292	0.896356	0.794805	1.80682	1.03566
325	6116	3491	1.01229	0.869559	1.11833	1.10178	0.713571
326	5161	3787	0.468614	0.480504	0.518183	1.43573	0.665396
327	7356	4856	1.24787	1.30419	1.23273	1.62668	1.93029
328	4040	4964	0.914738	0.981108	0.871455	1.84077	0.692857
329	5550	2319	0.88495	0.959295	0.872563	1.20013	1.30855
330	4273	7506	1.19281	1.35578	1.14469	1.32752	1.40855
331	7746	3780	1.18355	1.27245	1.20081	1.79836	1.2796
332	7853	1823	1.11413	1.29722	1.06308	1.63316	1.73259
333	5051	4570	0.799349	0.742978	0.89796	1.41361	1.45052
334	5721	3003	1.08733	1.10286	1.10965	0.996664	1.34429
335	5604	1634	0.88983	0.957693	0.929837	1.17894	1.40921
336	4943	6135	0.818043	0.82741	0.824033	1.42952	1.23286
337	3367	5357	0.60936	0.485107	0.72023	1.10927	0.809255
338	5107	4668	0.883461	0.851468	0.920338	1.55537	1.7755
339	7241	4074	0.865065	0.937828	0.862851	1.52573	0.673202
340	2355	5165	1.13977	1.07446	1.17972	0.694328	1.39883
341	6166	1633	1.05747	1.09365	1.09272	1.34408	1.15972
342	3135	2815	1.0713	1.25777	1.01014	1.08489	1.20615
343	5846	7306	1.27645	1.33894	1.24698	1.7533	1.54152
344	7688	3095	0.981434	1.00372	1.00351	1.14801	1.55286
345	6070	6914	0.890182	0.819389	1.26531	1.38572	0.788553
346	5000	6428	1.71684	1.7188	1.71522	1.66126	1.69467
347	4719	6527	1.1307	1.10953	1.14195	1.28759	1.45424
348	5955	6132	1.53448	1.56872	1.53007	1.50788	1.49081
349	3357	1837	0.898945	0.905708	0.929837	1.44936	1.33798
350	2249	7317	1.19473	1.22597	1.18413	1.2504	0.991808
351	3032	5945	0.591044	0.43587	0.751237	1.46743	0.372027
352	5325	2320	0.927434	0.990362	0.984052	1.07345	1.30438
353	3432	8193	1.30029	1.33204	1.28355	1.39998	1.61009
354	5388	4569	0.709877	0.774743	0.673735	1.39379	1.25044
355	5680	8186	1.61099	1.61735	1.65057	1.82802	1.62166
356	7077	5346	1.32508	1.25454	1.41222	1.58928	1.71308
357	5097	1343	0.855571	0.830285	0.881152	1.25835	1.27638
358	1963	5655	0.563846	0.689157	0.535001	1.09778	0.44534
359	1853	6438	0.933186	0.731534	1.03723	1.85581	1.94454
360	5159	3005	1.02371	1.07801	0.999034	1.40952	0.745872
361	5997	1535	1.15158	1.27696	1.08872	1.22676	1.56373
362	5503	5351	0.728331	0.59745	0.865061	1.47033	1.17977
363	3816	5160	0.924849	0.872015	0.963994	1.5095	0.687293
364	2349	3209	0.681798	0.637555	0.710466	1.2939	0.566417
365	4650	2126	0.936905	0.941578	1.04143	1.38577	1.2662
366	7973	4561	1.50896	1.59592	1.48505	1.55517	1.70683
367	4103	7213	0.84395	0.980763	0.862884	1.19967	1.28467
368	5439	2711	0.562077	0.730256	0.627561	0.987916	0.607286
369	7123	2119	1.10309	1.10967	1.10899	1.24202	1.38845
370	4388	8288	1.0452	0.987749	1.10507	1.47224	1.93551
371	2587	7511	0.934236	0.959719	0.918395	0.940533	0.935564
372	4778	7211	0.842298	0.79203	0.907444	0.974786	0.776574
373	7518	2607	0.806989	0.695874	0.942407	1.24018	1.38899
374	7694	5051	1.3222	1.51712	1.26018	1.92137	1.8551
375	2868	7608	1.10085	1.21576	1.05615	0.6904	0.904427
376	5776	2710	0.937321	0.937474	0.983151	1.2059	1.13749
377	3934	7116	0.977823	1.07838	0.954996	1.46565	1.74664
378	3470	2032	0.628966	0.655362	0.721405	1.03759	1.09163
379	5498	3786	0.664922	0.459294	0.788818	0.801079	0.965718
380	4032	2226	0.612147	0.734288	0.57168	1.18368	0.953693
381	2588	7902	1.10235	1.20934	1.09889	1.15867	1.07052
382	3261	7509	0.602857	0.515925	0.657481	0.943169	0.906023
383	2582	5946	1.14492	1.01859	1.24809	1.38684	1.27563
384	7467	4465	1.08531	1.06796	1.10087	1.44758	0.895465
385	5507	6916	1.36607	1.3252	1.48166	1.48191	1.55333
386	5561	6035	0.874773	0.853075	0.899494	1.33564	0.932918
387	2180	3112	0.57211	0.614332	0.566888	1.34202	0.745366
388	2920	6141	0.822311	0.542134	1.03849	0.931196	1.23374
389	6007	4860	0.708149	0.642067	0.780567	1.59343	0.836089
390	6009	5447	1.14548	1.01609	1.2353	1.42304	1.42439
391	6336	2121	1.30973	1.32874	1.29526	1.22489	1.74358
392	5558	4862	0.708513	0.742191	0.714951	1.49413	1.12078
393	6291	5935	1.31026	1.3755	1.30538	1.58301	1.68005
394	6110	1731	1.04452	1.05472	1.13474	1.46007	1.2215
395	3319	7998	1.1106	1.12682	1.14452	1.55639	1.71909
396	5552	2906	0.909781	0.915213	0.927937	1.61995	1.31126
397	2134	6535	1.053	0.979558	1.18999	1.24393	1.56151
398	6005	4274	0.636994	0.658607	0.635388	1.3031	1.1823
399	3813	3987	1.76477	1.98077	1.6925	1.33457	1.94785
400	3639	2325	0.983838	1.10395	0.987019	0.989394	0.894657
401	4714	4571	0.648504	0.514606	0.813528	1.64232	1.36608
402	5219	4276	1.01051	1.18418	0.901343	1.31369	1.09994
403	3359	2619	0.856616	0.856881	0.957716	0.867359	1.15395
404	4930	1636	0.869081	0.982436	0.912357	1.30673	1.4782
405	6955	2413	0.990444	1.01417	1.01251	1.4124	1.44398
406	6014	7012	0.895804	0.957775	1.04629	1.71326	0.768126
407	3415	2717	0.824255	0.919451	0.789715	1.27407	1.07188
408	6682	4858	0.942354	0.991372	0.937215	1.44023	1.5612
409	3411	1348	1.24865	1.30466	1.22566	1.30691	1.6786
410	4547	5060	0.790458	0.674346	0.881821	1.5286	0.604237
411	6685	5836	1.0474	1.0513	1.07859	1.23741	1.07475
412	6180	6327	1.3157	1.4236	1.27818	1.43537	1.07262
413	1798	6927	0.867999	0.636643	1.04884	1.16021	1.11512
414	5836	3981	0.836253	0.821929	0.855132	1.17241	0.6342
415	5672	5448	0.652026	0.58036	0.73839	1.2843	0.819951
416	4761	1735	0.734766	1.03129	0.677822	1.31782	1.47007
417	4375	4181	0.73293	0.565577	0.825933	0.950457	0.509584
418	2188	5654	1.15788	1.06857	1.21228	0.6746	1.05197
419	7580	4465	1.02646	0.959383	1.10536	1.56042	1.04809
420	5106	4081	0.552707	0.429215	0.608886	1.31743	0.592487
421	2242	5165	1.37003	1.33411	1.40106	0.958467	1.73739
422	2361	7316	1.05549	1.24179	1.01797	1.12925	1.19172
423	2136	7317	0.768	0.648766	0.946258	1.13613	0.689055
424	5724	3981	0.407025	0.198401	0.561834	1.17585	0.504465
425	6570	5054	0.702502	0.897509	0.749215	1.38562	1.32547
426	2415	6436	1.08633	1.02275	1.14643	1.42862	1.70154
427	4098	5453	1.13543	1.24244	1.07359	1.19783	1.1158
428	6015	7599	1.0382	1.1712	0.941788	1.76897	0.533401
429	3201	6042	0.425023	0.57745	0.471077	1.27398	1.11332
430	2242	4969	1.27009	1.28498	1.27064	1.10557	1.54768
431	7686	2508	0.845605	0.614927	0.953336	1.39078	1.20889
432	7130	4466	0.853234	0.777359	0.933098	1.48701	0.897562
433	2910	3012	0.960079	1.05037	0.910535	1.35008	1.54561
434	2294	3502	0.747025	0.753167	0.761707	1.2277	0.679681
435	4256	2030	0.960356	0.884832	1.04457	1.31866	1.08303
436	2134	6339	0.936473	0.938917	0.948713	1.04523	1.63404
437	3193	3500	1.14618	1.0344	1.25786	0.778798	1.14146
438	5280	6134	1.02189	1.04271	1.06026	1.35368	1.43371
439	4768	3886	0.594838	0.632096	0.580974	1.28354	0.597619
440	2580	5360	1.06465	1.03961	1.13015	1.07326	1.30871
441	7079	6129	0.659605	0.627228	0.694554	1.54767	1.40825
442	3483	6530	0.691244	0.730481	0.850517	1.43788	0.998889
443	6053	1438	1.25934	1.41259	1.22784	1.19959	1.56359
444	7348	2118	0.882201	0.846369	0.968	1.3157	1.7263
445	4206	4083	0.645527	0.706629	0.675638	1.03187	0.67906
446	4160	7506	1.23826	1.3112	1.2673	1.16975	1.18148
447	3544	7997	1.27256	1.30442	1.28461	1.46664	1.72473
448	6566	3881	0.731742	0.74035	0.726355	1.21104	1.06472
449	3541	7019	0.869124	0.810374	0.939073	1.20971	1.58206
450	2636	5262	1.07785	1.05298	1.11676	0.940224	1.14437
451	2689	4186	0.765904	0.585008	0.889932	0.861746	1.07807
452	5215	2907	0.763206	0.831539	0.719009	1.03732	0.823677
453	3194	3695	1.01758	0.939464	1.07019	0.940062	0.771636
454	2515	2328	0.395559	0.439537	0.458532	1.72997	0.843327
455	7304	6323	1.91883	1.99743	1.87803	1.22696	1.9975
456	4480	1638	1.11013	1.04649	1.17628	1.1338	1.60107
457	7122	1923	1.1752	1.2148	1.15386	1.14903	1.50715
458	4095	4475	0.600994	0.517045	0.655138	1.1764	0.433081
459	8249	2898	0.868791	0.624231	1.06907	1.76673	1.82411
460	3760	5258	0.778554	0.689276	0.957647	1.33488	0.453715
461	3584	2814	0.94937	1.0898	0.892878	0.751709	0.802204
462	6235	5838	1.10469	1.11796	1.12087	1.36872	1.76406
463	5678	7600	1.0226	1.21608	1.00471	1.8823	1.89174
464	7071	3390	1.02482	0.978554	1.1006	1.58758	1.54507
465	5837	4176	0.664764	0.481576	0.838474	1.17051	1.28525
466	4710	3397	1.4884	1.46786	1.53551	1.48448	1.39932
467	7125	2706	1.06368	0.972175	1.15738	1.33991	1.52529
468	7580	4660	1.17218	0.925293	1.32941	1.73963	1.32507
469	2979	7021	0.790533	0.866137	0.771805	0.975507	1.21411
470	1964	6046	0.518632	0.654791	0.536091	1.26334	1.48966
471	4658	4864	0.634855	0.636402	0.729364	1.31705	1.24458
472	7852	1628	1.43612	1.41856	1.44588	1.95235	1.99963
473	2359	6534	0.960312	0.835526	1.14275	1.28072	1.48631
474	5677	7208	1.08689	1.11015	1.06275	1.50366	1.13473
475	6852	5347	1.0837	1.16622	1.077	1.49313	1.7325
476	2753	6826	0.827022	0.831739	0.872807	1.05779	1.17508
477	3094	7999	1.23436	1.30971	1.24412	1.54016	1.8521
478	5274	3982	0.45441	0.401375	0.536278	1.10357	0.345026
479	2747	4675	0.656429	0.674632	0.727862	1.00269	0.995084
480	6181	6522	1.47107	1.4928	1.47106	1.61159	1.58095
481	5453	7600	1.42407	1.40454	1.43805	1.7113	1.61606
482	4889	6820	1.30478	1.20273	1.37901	1.58458	1.65674
483	6967	6324	1.40576	1.22654	1.45233	0.933694	1.19557
484	2696	6533	0.894696	0.641888	1.09097	1.3954	1.397
485	4542	3496	1.61263	1.58624	1.62812	1.78953	1.57115
486	4891	7602	1.07254	1.32081	0.969573	1.64381	1.48813
487	6172	3589	1.13598	1.11746	1.17893	1.36303	1.39863
488	5287	8285	1.46288	1.43726	1.48006	1.99989	1.00206
489	3086	5456	0.620074	0.403768	0.839885	0.634547	0.0931652
490	3093	7607	0.805541	0.909081	0.764342	0.975186	0.719256
491	5270	2809	0.858397	0.982505	0.86541	0.819763	1.22302
492	3262	7900	0.746143	0.709185	0.834346	0.929055	1.2166
493	7407	2998	0.956402	0.973861	1.0217	1.14175	1.45879
494	2864	6239	0.630711	0.598529	0.647419	1.0316	1.31053
495	2414	6240	1.0639	0.865431	1.198	1.3179	1.68654
496	2462	3404	1.06749	1.20798	1.02509	1.21632	1.4114
497	3707	6334	0.820566	0.75715	0.88202	0.924884	0.930567
498	4934	3006	1.0972	0.995169	1.19834	1.41296	1.09198
499	4711	3789	0.836557	0.944279	0.788168	1.05713	1.04966
500	2869	7999	0.969441	1.0572	0.955389	1.20732	1.56094
501	4721	6918	1.45052	1.48035	1.42536	1.4755	1.4985
502	6791	3685	0.511015	0.58666	0.509215	1.03991	0.541666
503	7011	2119	1.15313	1.11754	1.19707	1.25062	1.33083
504	5116	7406	0.959316	1.12781	0.910456	1.42088	1.29255
505	2302	6241	1.08904	1.07264	1.20545	1.41982	1.67422
506	3696	2618	0.991069	0.863897	1.0833	0.81124	0.922945
507	5342	7796	1.18169	1.37125	1.06569	1.59582	1.18398
508	6671	1338	1.2371	1.17955	1.26814	1.37978	1.787
509	8138	3094	0.950812	0.882756	1.08199	1.33211	1.3998
510	2964	2131	1.69415	1.67095	1.74392	1.78301	1.94366
511	3019	1642	1.10519	1.3439	1.12987	1.66723	1.91797
512	3638	1934	1.00497	0.942224	1.04273	0.962528	1.4395
513	5616	5742	0.96269	0.948878	0.986663	1.40028	0.71618
514	6784	1533	1.20048	1.16009	1.27614	1.20257	1.63817
515	3485	7313	1.25547	1.31594	1.23155	1.29437	1.1692
516	7183	3390	1.02738	1.05169	1.09154	1.75465	1.70671
517	5777	2905	0.981732	1.0737	0.930082	1.10417	1.41445
518	6461	6424	1.03932	0.853161	1.25992	1.35871	0.945369
519	5895	5056	0.786167	0.693216	0.864218	1.27425	1.33483
520	6564	3099	1.13215	1.17949	1.12799	1.38557	1.30821
521	7638	5149	1.29252	1.34516	1.29569	1.89701	1.78901
522	4154	5355	0.792749	1.03544	0.650415	1.45054	1.05689
523	6340	3295	1.0529	1.00931	1.15189	1.32352	1.61698
524	7627	1433	1.46621	1.48871	1.45495	1.95253	1.95733
525	7964	1432	1.53344	1.19616	1.72489	1.98846	2
526	3202	6629	1.0226	1.10893	0.980194	1.3625	1.22195
527	4256	1834	0.748877	0.763663	0.747685	0.9143	1.22423
528	5884	1340	1.01956	1.18966	0.961647	1.21257	1.31461
529	2917	5359	0.758845	0.705972	0.896622	1.19632	0.325874
530	5284	7307	1.34956	1.26276	1.41609	1.44257	1.69806
531	6403	5544	0.769385	0.848838	0.750887	1.62527	1.38395
532	3753	2911	0.811716	0.671049	0.893759	0.797806	0.721238
533	4155	5551	1.01667	1.12201	0.967732	1.49089	1.16905
534	7126	3097	0.97161	1.07557	0.950001	1.39554	1.53942
535	7136	6422	1.55017	1.57897	1.5313	1.56858	1.59214
536	5282	6525	1.37134	1.41677	1.36835	1.58261	1.45486
537	7022	5835	0.92935	1.07782	0.925905	1.26722	0.700528
538	2526	6044	1.16645	1.02671	1.28473	1.44874	1.67922
539	3805	1444	0.810123	0.723662	0.879634	1.27352	1.59473
540	6454	3881	0.917328	0.889853	0.948143	1.22375	1.63047
541	7191	6128	0.489608	0.38833	0.663754	1.14604	1.00033
542	2459	2231	1.23779	1.22803	1.24186	1.59824	1.65102
543	4708	2811	0.947648	1.02685	0.922776	1.03847	1.51461
544	3031	5749	0.667819	0.305329	0.877193	1.04472	0.212922
545	2586	7120	0.849441	0.953722	0.912558	1.0149	1.07772
546	7912	2899	1.003	0.966047	1.0644	1.4805	1.56622
547	3307	3891	1.05885	0.972378	1.13907	0.558483	0.800145
548	3988	6236	0.590114	0.514801	0.722214	0.970763	0.774644
549	2632	3697	1.1086	1.05848	1.16681	0.492508	0.972095
550	6619	2609	0.858775	0.751903	0.952156	1.01952	0.997489
551	4199	1736	0.409249	0.489848	0.418635	0.404736	0.834506
552	7806	4855	1.84879	1.99699	1.76756	1.48322	1.99999
553	4608	6723	1.07171	1.05285	1.11837	1.21248	1.58324
554	7972	4170	1.46527	1.45647	1.46986	1.74971	1.36141
555	5774	2123	0.965222	0.996751	0.951272	1.22703	1.10456
556	2750	5653	0.890854	0.850066	0.933076	1.0809	1.4347
557	4147	3008	1.2992	1.22337	1.36607	1.61747	1.85587
558	5276	4765	0.897992	0.720539	1.06035	1.65465	1.19314
559	3881	7996	1.37322	1.43489	1.34177	1.49747	1.80598
560	7968	2801	1.02257	0.960348	1.14478	1.43789	1.34275
561	7075	4955	1.35209	1.31429	1.42758	1.37167	1.82423
562	3487	7704	1.17081	1.16808	1.18647	1.38289	1.67976
563	6793	4663	1.04719	0.897432	1.15764	1.76613	1.82018
564	2240	4187	1.28171	1.37719	1.23536	1.45329	1.57599
565	6567	4272	0.713316	0.72131	0.717926	1.52793	1.3927
566	5163	4570	0.954179	0.92535	0.987288	1.36885	1.48698
567	3921	2617	0.938351	0.932347	0.971153	1.01414	1.3065
568	5888	2514	0.827939	0.954144	0.790769	1.12441	1.45892
569	3598	7508	1.0535	0.982889	1.16194	1.24603	1.40934
570	3365	4771	0.308465	0.323719	0.421221	0.829814	0.709507
571	7749	4757	1.9007	1.99643	1.83358	1.71176	1.99868
572	2750	5848	0.962855	0.563099	1.27806	1.01374	1.41297
573	3131	1642	1.2174	1.27516	1.21696	1.42384	1.82643
574	7466	3878	0.718156	0.749441	0.833126	1.56303	0.941485
575	2579	4968	0.782859	0.692553	0.992978	0.991616	1.06482
576	2082	7806	0.709369	0.606802	0.779214	1.39045	0.98411
577	5778	3492	1.01504	1.16196	0.950406	1.38569	1.25375
578	5390	5351	0.950417	0.857703	1.05294	1.59577	1.47017
579	6729	1827	1.6876	1.81801	1.63004	1.57941	1.82263
580	4990	2908	0.93761	0.860477	1.13488	1.29863	0.763457
581	7747	4171	1.24479	1.24244	1.24599	1.90129	1.07184
582	7686	2313	0.525971	0.570578	0.51265	1.26046	1.10452
583	2241	4774	1.43592	1.39255	1.46848	1.53272	1.90495
584	6060	3785	1.29293	1.22408	1.34323	1.41278	1.79794
585	6560	1925	1.27565	1.30521	1.26996	1.27156	1.17658
586	6575	6815	1.06448	0.938355	1.13745	1.4007	1.68691
587	5118	8188	1.14913	1.31168	1.07446	1.74722	0.816618
588	5660	1537	0.824793	0.873204	0.87422	1.20983	1.30647
589	7347	1727	1.0876	1.13852	1.03995	1.27225	1.75446
590	7125	2901	1.09364	0.962078	1.2334	1.04456	1.364
591	4483	2616	0.991331	1.02072	0.972156	1.55825	1.26961
592	3475	3792	0.78175	0.614607	0.912669	1.18594	0.829595
593	2963	1740	1.32688	1.27917	1.40805	1.81574	1.9334
594	3091	7021	1.22546	1.23033	1.25875	0.57139	1.44117
595	3600	7899	1.38293	1.45102	1.39216	1.26442	1.6387
596	4266	5355	0.582887	0.69681	0.570597	1.52409	0.717527
597	6685	6032	1.08124	0.948227	1.21822	1.44284	0.473208
598	3301	1935	0.90202	1.06136	0.868764	1.19345	1.42095
599	3191	2913	1.1261	1.16783	1.12663	1.15183	1.16461
600	2738	1741	0.587594	0.457335	0.700837	1.59445	1.17298
601	7245	5444	0.67702	0.777905	0.650681	1.48266	1.22307
602	6845	3000	1.06437	1.06565	1.10516	1.31348	1.35782
603	6682	5054	0.907708	0.747424	1.06913	1.37986	1.23369
604	2919	5945	0.431553	0.336514	0.665185	1.15924	1.0546
605	6744	6912	1.30438	1.11111	1.3524	1.99025	1.22291
606	3258	6336	0.732784	0.78968	0.718074	0.644386	0.969161
607	7860	4170	1.43023	1.27533	1.48003	1.76925	1.01371
608	3315	6629	1.08337	1.1722	1.0605	1.53086	1.36422
609	2742	3110	1.0628	0.930305	1.18741	1.22438	1.38621
610	5329	3689	0.371429	0.53476	0.422057	1.17401	1.14881
611	7358	5639	0.645244	0.629592	0.696226	1.38686	0.623666
612	4548	5647	0.635075	0.453039	0.830088	1.4389	0.887292
613	3206	7803	0.828981	0.792068	0.917315	1.10073	0.773167
614	6513	4761	1.08292	1.24752	0.96169	1.63723	1.83438
615	7410	4172	0.875178	0.722288	0.99847	1.70192	0.838797
616	6561	2121	1.34154	1.36962	1.41985	1.2096	1.1857
617	4380	5745	0.917803	0.785043	1.0629	1.59648	0.717782
618	6512	4566	0.933432	1.00899	0.890142	1.63141	1.68969
619	7024	6422	1.33453	1.25105	1.39373	0.736889	1.53785
620	3987	5844	1.12359	1.13009	1.12049	1.43272	1.2456
621	6627	5348	0.775227	0.757032	0.787524	1.54378	1.14161
622	6903	3684	0.749802	0.575012	0.903537	1.32354	0.694726
623	2299	5263	1.12298	1.18552	1.11646	0.878765	1.46416
624	2132	5948	0.945222	0.98673	0.971922	0.994116	1.13853
625	2017	4775	0.600481	0.587693	0.642818	1.14035	0.715844
626	6957	3000	1.14228	1.03807	1.23899	1.22306	1.59838
627	2912	3403	0.731699	0.641411	0.871702	1.05421	0.877636
628	4097	5257	0.85249	0.96992	0.807339	1.41386	1.25254
629	6114	2904	1.15379	1.29875	1.20572	1.54932	1.74769
630	3033	6336	0.59529	0.591292	0.653691	1.23793	0.770614
631	2069	3699	0.456794	0.572664	0.622609	1.5453	0.919478
632	2407	3893	1.40378	1.40866	1.43449	1.53992	1.57693
633	6619	2805	0.754715	0.662967	0.832138	1.10055	0.94022
634	5772	1536	0.881582	1.00988	0.852394	1.21498	1.57953
635	4432	4278	0.868989	0.756175	0.996	1.22846	0.406306
636	5279	5547	1.07315	0.992707	1.14129	1.75327	1.39655
637	2685	2621	1.01578	0.998096	1.06467	1.43636	1.48741
638	3077	2327	1.47748	1.66039	1.43629	1.64255	1.79201
639	5173	7699	1.24511	1.33913	1.2178	1.5444	1.61343
640	2629	2915	0.915437	0.872997	0.988027	1.35337	1.3347
641	5101	2516	0.679446	0.666294	0.839466	1.18239	1.0985
642	5789	7013	1.3981	1.49095	1.33852	1.81215	1.53719
643	7360	6030	0.576943	0.717133	0.678926	1.45587	1.03109
644	3369	5944	0.806659	0.458555	1.02126	1.63103	1.65232
645	4143	1639	0.599537	0.764164	0.558663	0.304683	0.710644
646	5055	5939	0.688702	0.666509	0.750071	1.52306	1.02142
647	4433	4670	0.780867	0.63133	0.899395	1.50979	1.32456
648	6392	1828	1.14179	1.24935	1.08282	1.18647	1.73552
649	3198	5064	0.459101	0.422558	0.555021	0.664299	0.613504
650	6176	4762	0.699897	0.562794	0.829227	1.2805	0.859363
651	5835	3785	1.18931	1.23008	1.1628	1.53095	1.55441
652	8023	2312	0.776515	0.8391	0.760338	1.06777	1.17676
653	5674	6231	1.73524	1.74354	1.73524	1.52135	1.73636
654	7966	2214	0.98225	1.00973	0.963829	0.875123	1.36535
655	7410	3976	0.774183	0.70565	0.830333	1.72837	1.56972
656	7693	4855	1.89248	1.99948	1.84697	1.51732	1.99986
657	4549	5843	0.630616	0.621882	0.672461	1.61738	0.726205
658	2517	2915	0.786225	0.721771	0.829765	1.4522	0.67056
659	5167	5939	0.700254	0.687876	0.760655	1.41309	0.361798
660	3304	3108	0.527009	0.677146	0.598081	0.835248	1.1062
661	5229	7601	1.4037	1.44881	1.38262	1.56952	1.59251
662	5676	6817	1.47716	1.52958	1.45589	1.57414	1.64599
663	3253	4771	0.726676	0.753258	0.840616	1.33325	0.909317
664	4986	1734	0.988166	0.944395	1.14922	1.12872	1.44811
665	4707	2224	0.919542	0.972315	0.886453	1.49366	1.54965
666	4704	1442	0.965	0.957315	1.0364	0.936835	1.48799
667	8081	2801	1.06156	0.976698	1.26349	1.48019	1.56471
668	5227	7014	1.45464	1.46618	1.48859	1.51611	1.639
669	3355	1446	1.17267	1.22517	1.17714	1.30232	1.757
670	6008	5252	1.01897	0.965949	1.0596	1.35453	0.883575
671	2866	6826	0.573929	0.685265	0.598089	1.23951	1.22228
672	6228	3491	0.928862	0.935082	0.944101	1.33255	1.06936
673	2241	4578	1.33188	1.4026	1.29622	1.23765	1.49604
674	5957	6719	1.84726	1.87538	1.83857	1.8979	1.80348
675	6853	5934	0.674381	0.754518	0.617132	1.27329	0.612027
676	5172	7503	1.23943	1.3675	1.18982	1.65098	1.45523
677	5047	3396	0.836432	1.07603	0.699397	1.55755	0.412276
678	3021	2229	1.69075	1.70909	1.67799	1.70495	1.93119
679	6351	7011	1.29244	1.25979	1.39913	1.53513	1.24655
680	2184	4285	1.10318	1.10834	1.13818	1.36439	1.40807
681	6792	4076	0.786546	0.807692	0.868106	1.29741	1.14643
682	4152	4573	1.03226	1.06107	1.02175	1.53929	1.20576
683	4318	3888	1.02208	0.919424	1.08641	1.19481	0.783685
684	6848	3978	0.649892	0.614197	0.77936	1.15501	0.658829
685	5379	1440	0.78277	0.838073	0.829309	1.54654	0.84964
686	2405	3111	0.458674	0.524452	0.451466	1.141	0.639428
687	2180	2916	1.00304	0.984344	1.0559	1.53766	0.981228
688	7403	1825	1.08993	1.08311	1.11032	1.29018	1.56583
689	3480	5553	0.880689	0.804298	0.93986	1.38637	0.795929
690	7072	3782	0.58538	0.705607	0.638696	1.1602	0.540887
691	5609	3395	0.46941	0.52663	0.443721	0.949738	0.464329
692	5218	4080	0.642886	0.497166	0.725026	1.18858	0.595236
693	5380	2026	1.04536	1.04079	1.04745	1.46965	1.47807
694	4828	5353	0.835737	0.942793	0.775589	1.30349	0.964627
695	7357	5052	0.92061	0.91666	1.03611	1.59939	1.84784
696	5452	7014	1.57113	1.59464	1.56617	1.57445	1.70972
697	5788	6621	1.28789	1.27877	1.31465	1.33167	1.37794
698	2249	7512	0.877817	0.860898	0.897168	1.03135	1.08928
699	7525	4954	1.3699	1.43554	1.46768	1.72101	1.38655
700	1966	6828	0.603644	0.571418	0.649145	1.25809	0.434767
701	7806	5051	1.78175	1.95455	1.68199	1.83935	1.95401
702	6054	1633	1.01204	1.09861	1.01875	1.29395	1.47765
703	6508	3196	1.0803	1.13399	1.15706	1.48672	1.55623
704	5051	4766	0.932279	0.960442	1.02558	1.64536	1.68388
705	4725	8287	1.12162	0.928786	1.30821	1.2949	1.0497
706	7075	4759	0.953893	0.864576	1.03318	1.73146	1.47892
707	3874	5649	1.03159	0.935635	1.10285	1.38628	0.705465
708	5955	6328	1.10055	1.21635	1.05527	1.49342	1.43088
709	4932	2419	1.02527	1.22179	0.924706	1.49185	1.61653
710	3417	3108	0.70362	0.715141	0.703474	0.645954	0.900075
711	4713	4375	0.815992	0.616343	1.12894	1.40704	0.99076
712	3482	6139	0.999566	0.997276	1.02567	1.74883	1.44288
713	4894	8384	1.39305	1.13524	1.52522	1.71881	0.770376
714	5276	4569	0.812336	0.903617	0.763498	1.53335	1.3319
715	2699	7315	1.19318	1.29167	1.26656	1.01496	1.18914
716	6227	3295	1.00552	1.05201	1.05131	1.49656	1.24857
717	3650	5845	1.31738	1.28688	1.3347	1.67536	1.8754
718	5385	3395	0.794532	0.587736	0.921154	1.28951	0.462382
719	3986	5649	1.55396	1.60373	1.5149	1.80955	1.51135
720	6519	6913	1.20434	1.38809	1.13805	1.60352	1.49965
721	2470	6142	1.10167	1.06505	1.16611	1.30612	1.62262
722	6898	2120	1.23048	1.25664	1.25718	1.3218	1.02347
723	6509	3588	0.682906	0.654451	0.702699	1.37989	1.09806
724	4940	5157	0.867078	0.914495	0.936445	1.27331	1.17515
725	6334	1534	1.22336	1.33537	1.16812	1.34981	1.71585
726	3700	3792	0.894901	0.995745	0.86035	1.10649	1.38337
727	3143	5554	0.760042	0.469896	0.921291	1.03575	0.224243
728	1961	4873	0.787075	0.783857	0.839505	1.28917	0.471764
729	5678	7404	1.19868	1.36577	1.09513	1.79281	1.92061
730	6279	1828	1.03982	1.17952	1.00223	1.38484	1.72532
731	8078	2018	1.3315	1.29106	1.40955	1.82724	1.65589
732	4550	6234	0.93601	1.14584	0.86445	1.29582	1.01656
733	4210	5257	0.780908	0.887363	0.735735	1.68266	0.779811
734	2418	7414	1.10752	1.33313	1.01324	1.0881	1.19315
735	4837	8287	1.00612	0.763404	1.1652	1.47531	1.14464
736	4323	5648	0.782759	0.681891	0.979329	1.52664	1.07451
737	3085	5065	1.00482	0.846607	1.13054	1.41598	1.19245
738	4268	5746	0.987683	0.884729	1.07453	1.65848	0.905297
739	4088	1932	0.363088	0.40222	0.413724	0.628115	0.846414
740	5166	5548	0.858247	0.75735	0.92384	1.62289	1.36602
741	5048	3592	0.518236	0.510326	0.613737	1.23118	0.709488
742	2570	2035	0.559226	0.564601	0.620593	1.40127	1.14456
743	4824	3788	0.734631	0.583264	0.849999	1.27177	0.802217
744	7858	3584	0.985918	0.921266	1.02345	1.43809	0.838692
745	5899	6425	1.11445	1.1958	1.14192	1.49529	1.4675
746	7014	3293	1.03671	1.10284	1.02526	1.47171	1.46963
747	2072	4677	0.608438	0.669825	0.678675	1.09148	0.904992
748	2924	7510	1.32139	1.17174	1.41559	0.783543	0.370485
749	6899	2315	0.955782	0.989568	0.98018	1.41243	0.85738
750	5395	6720	1.43331	1.46487	1.41418	1.51619	1.59931
751	5286	7894	1.16237	1.18729	1.14994	1.55435	1.27419
752	7458	1336	1.04692	1.17432	0.990477	1.54284	0.968438
753	5664	2906	1.00254	1.0502	0.984498	1.3207	1.48524
754	3936	7507	1.37974	1.45045	1.39703	1.41253	1.4707
755	2292	2916	0.384129	0.490961	0.402497	0.811007	0.694702
756	7298	4172	0.961853	0.952744	0.987263	1.80461	1.09211
757	4836	7896	1.12419	1.0568	1.28428	1.76937	1.1618
758	5509	7307	1.29396	1.26561	1.31374	1.47308	1.76504
759	5892	3883	1.19236	1.25719	1.15389	1.66229	1.45307
760	4821	2810	0.954536	0.963867	1.01731	1.01674	1.12248
761	2251	8099	0.540439	0.560545	0.55133	1.38851	0.892952
762	4093	3888	1.293	1.40247	1.22942	1.09301	1.39848
763	7692	4269	1.06991	1.10259	1.04893	1.83385	0.943728
764	8365	3875	1.20142	0.856165	1.62717	1.73669	1.17442
765	4205	3497	1.24375	1.10708	1.3786	1.04842	1.6881
766	4877	2908	0.917256	0.823841	1.02494	1.27022	0.659593
767	3314	6433	0.922236	1.04522	0.850939	1.17712	1.40748
768	4048	7507	1.33338	1.33161	1.37949	1.3168	1.39637
769	6573	6032	1.17872	1.1242	1.23368	1.43359	0.465458
770	3587	3792	0.677445	0.616479	0.756676	0.963467	0.933607
771	4652	2909	0.889052	0.880866	0.897233	1.25251	1.4246
772	4436	5647	0.824785	0.715315	0.994861	1.54124	1.03576
773	2248	7121	1.08734	1.06279	1.26614	1.12481	1.2041
774	4150	3986	1.07264	1.07836	1.06912	1.08548	1.08949
775	5273	3787	0.432071	0.37302	0.471289	1.3534	1.07215
776	4537	1735	0.910116	0.948835	0.904673	1.12139	1.44025
777	7519	2802	0.642706	0.649095	0.658973	1.3685	1.31579
778	6740	5543	1.03318	0.978262	1.0789	1.30121	1.25177
779	5837	4372	0.845187	0.492974	1.01301	1.5528	1.08697
780	6283	3197	1.09265	1.08861	1.17642	1.39935	1.65073
781	7743	2606	0.726822	0.561831	0.85851	1.3242	1.11831
782	5613	4764	0.698699	0.633044	0.840137	1.30848	1.3487
783	3249	3402	1.12272	1.06093	1.17334	0.859031	0.746752
784	5902	7208	0.97315	0.986212	0.99985	1.68434	1.19606
785	2022	6535	0.978592	1.08257	0.944219	1.33854	1.71165
786	8021	1529	1.52141	1.4639	1.57337	1.99788	1.99999
787	5333	4862	0.979391	0.883747	1.05289	1.49415	1.17864
788	6058	3198	1.11474	1.11863	1.13746	1.47404	1.56185
789	5049	3983	0.411059	0.345738	0.459227	1.18813	0.890943
790	2643	7609	0.841506	0.878917	0.874533	0.94988	0.924049
791	2128	4579	0.79066	0.763354	0.893889	1.03369	0.915742
792	6842	2218	1.34309	1.3725	1.33072	1.45526	1.0277
793	6560	1729	1.21885	1.24518	1.20265	1.25987	1.83009
794	3373	7313	1.247	1.28847	1.22469	1.18477	1.37881
795	6740	5738	1.30372	1.32481	1.35505	1.3514	1.43671
796	2980	7608	1.0793	1.08936	1.13364	0.840959	0.545558
797	5063	8482	1.55444	1.41214	1.68253	1.5006	1.16955
798	2364	8099	0.480908	0.43832	0.559669	1.40407	0.607648
799	6403	5739	1.00371	1.01033	1.00193	1.33056	1.19264
800	4817	1441	1.02589	0.977729	1.12465	1.14593	1.41174
801	7917	4464	1.60945	1.56612	1.64288	1.84107	1.08711
802	5229	7797	1.03725	1.25642	0.923501	1.61068	1.18507
803	5679	7991	1.75613	1.76415	1.75071	1.45882	1.83858
804	2863	5848	0.897195	0.756322	1.22312	1.00485	1.39349
805	4823	3593	1.08869	1.22489	1.06249	1.23396	0.916261
806	5617	5937	0.807819	0.65271	0.91489	1.0896	0.860977
807	4930	1832	0.998477	1.02609	1.06797	1.20339	1.36182
808	3247	2815	0.931366	0.932086	0.934502	1.10742	1.0965
809	2410	4676	1.18449	1.12351	1.26134	1.08395	1.40209
810	4273	7702	0.988021	1.16685	0.984005	1.4533	1.27286
811	7459	1531	1.01308	0.817806	1.17796	1.23263	1.58359
812	4941	5548	0.923571	0.835952	1.02215	1.30717	1.1825
813	5329	3493	0.690901	0.864529	0.590861	1.1899	0.49131
814	6060	3589	1.0251	0.946562	1.16843	1.26231	1.57542
815	5326	2711	0.668695	0.828595	0.581864	0.988533	1.01211
816	6506	2414	1.12128	1.22433	1.10046	1.45755	0.688008
817	3311	5260	0.723073	0.333612	1.00554	0.760102	0.388151
818	4091	3106	1.38412	1.2834	1.48621	1.32665	1.69154
819	7240	3488	1.04405	1.09048	1.01421	1.64116	1.86373
820	7521	3780	0.68461	0.782677	0.768786	1.52567	0.696776
821	4372	3203	1.38213	1.46846	1.31347	1.40992	1.77207
822	5614	4959	0.701798	0.83289	0.62364	1.40044	1.27205
823	6002	3100	1.16021	1.21281	1.16266	1.57154	1.85492
824	8086	4561	1.45534	1.63379	1.41789	1.72613	1.06208
825	4837	8091	1.11421	0.996707	1.22912	1.53337	1.11449
826	5043	2027	1.00964	1.10407	0.998136	1.57746	1.46723
827	2307	7805	0.646047	0.701565	0.695447	0.996277	0.624221
828	4598	3398	1.5012	1.49109	1.50864	1.62356	1.46731
829	8471	1724	1.99722	1.99999	1.9962	2	1.99991
830	3710	7117	0.976416	0.702081	1.24363	1.07211	1.59347
831	5451	6818	1.2629	1.23262	1.32203	1.54033	1.53768
832	7852	1432	1.57519	1.37912	1.64028	1.99975	2
833	7127	3292	0.916916	0.982656	0.992154	1.64891	1.5515
834	6503	1436	1.10392	1.15131	1.07859	1.2103	1.78063
835	3026	3989	0.848714	0.978136	0.818208	1.13027	1.0211
836	4998	5841	0.655024	0.504721	0.823479	1.41501	0.975096
837	2969	3892	0.810975	0.881539	0.791641	0.965074	1.06934
838	7631	2802	0.611089	0.648125	0.628652	1.30879	1.29786
839	3811	3596	1.06137	1.05712	1.07222	1.24733	0.904841
840	2965	2327	1.6052	1.66951	1.59339	1.81605	1.91291
841	3085	4869	0.815729	0.721473	0.949694	1.51193	1.19863
842	4482	2420	1.03869	1.19317	1.00803	1.20582	1.5254
843	6448	1925	1.14914	1.2018	1.12214	1.22802	1.53432
844	6505	2219	1.41404	1.47725	1.3781	1.07271	0.897795
845	4376	4376	0.74844	0.869856	0.724282	1.40078	0.453203
846	8026	3290	0.85939	0.96279	1.03669	1.44997	1.2274
847	5662	2123	0.773294	0.927509	0.716139	1.33129	0.949256
848	2853	2523	1.33338	1.41143	1.35001	1.8385	1.92257
849	2078	6437	0.910699	0.922523	1.01991	1.29304	1.67605
850	7187	4564	0.916517	0.712134	1.11787	1.67207	1.20699
851	3037	7901	0.864546	0.941192	0.862186	1.09085	1.44129
852	7192	6324	0.955817	1.33119	0.928738	1.57365	1.33302
853	4040	4769	0.87101	0.941436	0.827888	1.73946	1.23385
854	4539	2518	1.03764	1.13376	0.994829	1.47125	1.23352
855	8022	2116	0.898295	0.726478	1.08417	1.17363	1.45719
856	7412	4758	1.16171	1.08109	1.27671	1.87755	1.88463
857	6394	2806	1.17172	1.26792	1.10659	1.33015	1.20556
858	4612	8287	1.13328	1.04042	1.18672	1.52488	1.25392
859	7742	2410	0.625136	0.564029	0.70001	1.39309	1.21431
860	4539	2713	1.10492	1.23676	1.17314	1.49734	1.56452
861	7860	4366	1.50308	1.34931	1.61882	1.83877	0.947141
862	6001	2709	1.01004	1.18244	0.906433	1.32411	1.21177
863	3596	6726	0.483483	0.474524	0.553252	1.16506	0.583425
864	5042	1441	0.802472	0.856812	0.780254	1.04726	1.24834
865	3371	6531	1.08605	1.20454	1.05141	1.53643	1.40377
866	6346	5251	1.10837	1.12456	1.09913	1.48404	1.66295
867	5609	3199	0.656478	0.602356	0.708296	0.665667	0.889909
868	5567	8187	1.67694	1.58792	1.72436	1.58138	1.14625
869	4268	5941	1.55293	1.59263	1.5637	1.86782	1.59649
870	3870	4280	0.83439	0.754103	0.910212	1.49089	1.0997
871	5998	1731	1.03981	1.04088	1.0775	1.47505	1.38148
872	6337	2512	1.26658	1.41769	1.18119	1.32108	1.49814
873	5831	2416	0.829823	0.856269	0.810177	1.28563	1.01413
874	3315	6824	0.790799	0.649389	0.91115	0.981026	1.1331
875	8078	1823	1.91405	1.98913	1.87122	1.9937	1.89729
876	2975	5652	0.844668	0.438166	1.08635	0.594421	0.40475
877	4873	1343	0.994334	1.01737	0.986975	1.15203	1.45896
878	4605	5745	0.587801	0.291693	0.778642	1.56972	0.718749
879	8139	3485	1.2707	0.874015	1.45941	1.4597	0.950665
880	5382	2613	0.643687	0.723705	0.605925	1.05899	0.895117
881	6840	1435	1.13388	1.26071	1.05452	1.17848	1.37389
882	5547	1341	0.936839	0.927885	0.996038	1.18926	1.15493
883	4429	3300	1.44801	1.48951	1.45238	1.44082	1.8105
884	3754	3107	0.780932	0.767584	0.83996	1.3055	0.689176
885	6057	2807	1.0544	1.32181	0.889043	1.51291	1.54474
886	6447	1730	1.0859	1.13918	1.05043	1.15869	1.85443
887	4203	3106	1.37233	1.36766	1.39195	1.51029	1.87042
888	4721	7114	1.38592	1.44119	1.37055	1.4988	1.44219
889	3920	2226	0.813945	0.811558	0.853425	0.815517	1.16561
890	5785	5839	0.735784	0.808733	0.705823	1.46645	1.22869
891	6628	5739	1.32382	1.38911	1.34183	1.26099	1.49629
892	3758	4476	0.384196	0.504783	0.419968	1.52258	1.01504
893	5328	3102	0.664318	0.657841	0.851005	1.18019	0.994467
894	5675	6622	1.11004	1.16191	1.09163	1.10213	1.52375
895	5446	5253	0.776799	0.528643	0.950328	1.49816	1.32946
896	2569	1448	1.54224	1.60329	1.51531	1.99064	1.99084
897	7805	4659	1.92522	1.97319	1.89003	1.84071	1.98534
898	4650	1931	1.02229	1.09117	1.01389	1.22444	1.36268
899	6908	5249	1.18949	1.2146	1.18644	1.47969	1.8103
900	5779	3883	0.867692	0.966343	0.850947	1.15078	1.0551
901	2187	5263	1.32207	1.3352	1.37218	1.17512	1.77484
902	7516	1824	0.935155	0.955951	0.940899	1.24328	1.60287
903	3877	6627	0.473598	0.22102	0.714037	0.601578	0.456594
904	2627	2132	0.654051	0.700263	0.6443	1.4427	0.50722
905	7233	1336	1.04928	0.964666	1.08273	1.34285	1.89547
906	6562	2512	0.839485	0.825359	0.85295	0.957594	0.942605
907	2966	2718	1.30955	1.35432	1.31587	1.56726	1.6026
908	6237	6620	0.887533	0.918496	0.88039	1.36313	1.1231
909	6730	2218	1.51617	1.52781	1.51522	1.42647	1.30631
910	6454	4077	0.798998	0.822493	0.78656	1.62206	1.57163
911	4762	1930	1.08106	1.16499	1.03844	1.0388	1.58829
912	5275	4178	0.697929	0.814683	0.662035	1.18387	0.558813
913	1854	6829	0.693996	0.576255	0.805802	1.56024	1.02719
914	5164	4961	0.986854	0.987052	0.986876	1.31446	1.29273
915	7912	2703	0.907552	0.971031	1.00657	1.20863	1.35804
916	2475	7903	0.845329	0.953085	0.853065	1.12812	1.03069
917	4435	5452	0.665222	0.655671	0.756869	1.28558	0.919744
918	3138	3793	1.00752	1.01091	1.04015	0.84302	0.807636
919	6625	4565	1.14724	1.16079	1.15851	1.51697	1.44744
920	6616	1827	1.4295	1.52157	1.39009	1.30808	1.57096
921	2756	7608	1.00955	1.16903	0.919036	0.958553	1.14155
922	4938	4375	0.804563	0.716104	0.958351	1.61165	1.3239
923	4991	3299	0.988681	1.19849	0.863429	1.7128	0.925843
924	5003	7406	1.1002	1.16397	1.09954	1.34213	1.42942
925	3243	1446	1.34239	1.3539	1.3814	1.5345	1.95833
926	5729	5937	0.541542	0.564986	0.571638	1.23349	1.03088
927	3766	7214	1.10832	0.900401	1.3044	1.06118	1.31836
928	5845	6915	1.50262	1.66856	1.47512	1.79792	1.69694
929	5221	5058	0.978275	0.869744	1.04124	1.60305	1.42171
930	2627	2328	0.68866	0.721789	0.745107	1.75252	0.896549
931	6676	3098	1.09813	1.33058	1.08247	1.32421	1.22566
932	1853	6633	0.829533	0.729474	0.923371	1.7866	1.40589
933	2074	5263	1.05844	1.0955	1.03683	1.21623	1.38137
934	2867	7217	0.831356	0.811401	0.928687	0.87542	0.653017
935	5044	2418	0.863192	0.923728	0.89055	1.08689	1.03553
936	8023	2507	0.723114	0.690815	0.798029	1.44945	1.24047
937	7524	4758	1.36719	1.43943	1.36108	1.97274	1.87303
938	4035	3008	1.21414	1.11495	1.38516	1.52443	1.71312
939	6452	3294	1.04793	1.1107	1.10572	1.27389	1.68539
940	3820	6529	0.597759	0.400091	0.764865	0.437929	0.330834
941	6125	6816	0.95616	0.947365	1.09421	1.27559	0.970846
942	2527	6240	1.10826	1.22213	1.14268	1.39823	1.51669
943	3863	2129	1.02425	0.93771	1.1442	0.866821	1.25274
944	6337	2317	1.11741	1.30043	1.01074	1.04993	1.13736
945	4937	3984	0.492207	0.422821	0.544017	1.31622	0.909356
946	5381	2222	0.845143	0.892474	0.842329	0.886644	1.11533
947	7463	2900	0.853818	0.903246	0.865839	1.40117	1.4169
948	6842	2022	1.24381	1.29258	1.22002	1.24497	1.08327
949	2531	7805	1.06241	1.14941	1.09894	1.13531	1.19679
950	3708	6530	0.799263	0.763345	0.879892	1.23731	0.626282
951	3256	5944	0.789054	0.798009	1.11015	1.5611	1.36047
952	3023	3011	1.05434	1.1562	1.04824	1.21524	1.12714
953	5665	3297	0.370882	0.381658	0.512594	0.719957	0.664073
954	5552	3102	1.0515	0.90981	1.13575	1.03606	1.32481
955	8245	1333	1.50796	2	1.15762	2	2
956	6341	3686	0.85673	0.805138	0.889415	1.27602	1.33338
957	7414	5541	0.811129	1.04265	0.694246	1.47108	0.969382
958	3252	4575	0.3529	0.370618	0.454892	1.14476	0.811008
959	7177	1434	1.0196	1.1219	0.979764	1.35158	1.79472
960	7572	1922	0.703788	0.546951	0.793275	1.40284	1.59969
961	4368	1638	0.975016	1.00725	1.00916	1.03867	1.39698
962	4423	1345	0.596222	0.532832	0.671154	0.712474	0.774854
963	5666	3688	1.15195	0.990979	1.26727	0.968858	0.941032
964	4039	4377	0.347926	0.274474	0.391343	0.981229	0.298574
965	7133	5444	1.16906	1.16696	1.19565	1.55116	1.39866
966	7406	2803	0.966574	0.946552	0.980175	1.39734	1.41656
967	2240	4383	1.42083	1.4238	1.45451	1.54997	1.33746
968	3707	6139	0.477933	0.333597	0.610224	1.25833	0.65734
969	6954	2022	1.10929	1.19724	1.1561	1.17058	1.23052
970	6176	4958	1.01724	0.880259	1.1126	1.54184	1.62184
971	6743	6716	1.68458	1.5545	1.78659	1.95222	1.86402
972	4489	4767	0.546715	0.676826	0.627048	1.45867	1.34435
973	5830	1829	0.959007	0.973772	0.96721	1.15231	1.37579
974	4828	5157	0.763342	0.775236	0.823273	1.21594	1.04894
975	5606	2417	0.728358	0.836063	0.7655	1.1099	1.04683
976	3653	6823	0.695975	0.579346	0.850936	1.13043	0.742188
977	6507	2805	0.787418	0.771103	0.861252	1.18087	0.844419
978	5786	6035	0.870643	0.919658	0.852755	1.10112	1.28889
979	2354	4774	1.24864	1.07841	1.43605	1.28636	1.71552
980	4275	8093	1.16906	1.1931	1.39214	1.83351	1.54739
981	4035	3204	1.20327	1.25037	1.31172	1.1598	1.69541
982	4321	4670	0.971706	0.878407	1.08598	1.41986	1.36643
983	3361	3401	1.08562	1.08819	1.10335	0.976268	0.65119
984	2404	2720	0.389954	0.397905	0.504455	1.46377	0.661422
985	6406	6522	0.812254	0.796464	1.01684	1.44018	1.05656
986	4495	6527	1.02158	0.8759	1.12067	1.38414	1.4374
987	7186	4368	0.962854	1.05974	0.947985	1.35859	1.36464
988	4438	6234	1.27299	1.30383	1.27808	1.46798	1.46846
989	4831	6331	0.981136	1.1007	0.919677	1.45418	1.09154
990	5555	3884	0.713538	0.602738	0.775601	1.03732	0.709723
991	4326	6626	1.37909	1.42447	1.39344	1.74529	1.34631
992	5493	2222	0.832988	0.903841	0.820389	0.98113	1.27319
993	4206	3888	1.21586	1.25982	1.2458	1.17739	1.27781
994	2700	7902	1.11357	1.03672	1.16568	0.906657	1.01403
995	7689	3486	0.888051	0.73548	0.996623	1.67261	0.919386
996	2584	6729	1.24467	1.42585	1.23615	1.40663	1.05593
997	6005	4078	1.15619	1.20178	1.12042	1.4327	1.68719
998	7248	6226	0.695648	0.948255	0.562529	1.3391	0.984886
999	5790	7404	1.13415	1.12785	1.14408	1.84383	1.52436
1000	5155	1636	0.876645	0.972922	0.861248	1.11113	1.06308
1001	6393	2414	1.16878	1.39046	1.05497	1.32858	0.992802
1002	5947	3589	1.2245	1.15717	1.30183	1.58055	1.63344
1003	6957	2804	0.955818	1.08418	0.93243	1.25629	1.33449
1004	4045	6529	0.639128	0.725202	0.672454	0.962082	1.07189
1005	4938	4570	0.800825	0.817903	0.841843	1.3143	1.33863
1006	6679	4076	0.864342	0.898807	0.850206	1.31814	1.35968
1007	3977	2715	1.01442	0.955601	1.19101	1.41453	1.51388
1008	2863	6043	0.779417	0.600015	1.11462	1.00888	1.40441
1009	3196	4478	0.498626	0.563234	0.616305	1.09047	0.86555
1010	6394	2610	1.02211	1.14718	0.966112	1.32011	1.32272
1011	4998	5646	0.645052	0.597962	0.699214	1.18445	1.1496
1012	4367	1443	0.381906	0.370752	0.422459	0.781619	0.660054
1013	2589	8293	0.840563	0.926975	0.827159	1.4196	1.32455
1014	4041	5160	0.966484	0.992883	1.06406	1.48441	1.18934
1015	3203	6825	0.707067	0.620438	0.757493	0.749708	0.764588
1016	5730	6133	1.37591	1.41477	1.37586	1.42315	1.49829
1017	7295	3194	1.0524	1.12135	1.06041	1.31151	1.57833
1018	3024	3402	0.88997	0.965355	0.852916	1.00514	1.16727
1019	7351	3292	0.964934	0.874943	1.03908	1.62414	1.785
1020	2639	6044	0.992333	0.891655	1.09129	1.70203	1.68782
1021	6735	3783	0.533655	0.641003	0.503109	0.876976	0.615984
1022	3300	1739	1.21484	1.23882	1.21497	1.57137	1.42017
1023	8360	2115	1.8641	1.95094	1.8246	0.946083	1.99977
1024	7184	3781	0.604125	0.479565	0.795339	1.12751	0.624319
1025	1795	5753	0.645401	0.617456	0.749542	1.17079	0.502431
1026	3188	1935	1.38521	1.54297	1.32553	1.45449	1.79168
1027	5335	5449	1.12087	1.08473	1.14658	1.65514	1.47914
1028	6285	3784	1.18641	1.09395	1.2427	1.37984	1.68615
1029	2854	2914	1.0366	1.08164	1.05311	1.447	1.51291
1030	3697	2814	0.798237	0.908057	0.755892	0.576659	0.735209
1031	6799	6423	0.861145	1.01761	0.722806	1.20117	0.808223
1032	2533	8196	0.475766	0.380428	0.56167	1.18832	0.864491
1033	4488	4180	0.858013	0.788202	0.901818	1.15043	0.933956
1034	3082	3891	0.84608	0.908946	0.888494	0.976622	1.10638
1035	6906	4858	0.933802	0.982994	0.933755	1.67787	1.94066
1036	5676	7013	1.76931	1.77872	1.76244	1.86987	1.72073
1037	2412	5458	0.877239	0.984005	0.932818	1.02444	1.32554
1038	4200	1932	0.711569	0.621501	0.804065	1.06753	0.940393
1039	3584	2618	0.889608	0.84235	0.934423	1.01678	1.28055
1040	3366	4966	0.85715	0.607678	0.982502	0.673305	0.232266
1041	3374	7704	1.02892	1.16213	0.992592	1.42326	1.21452
1042	5165	5156	0.676728	0.464159	0.788122	1.59003	1.31203
1043	2570	1839	0.958995	1.20375	0.779794	1.36857	1.63335
1044	4321	4865	0.876962	0.89902	0.991336	1.12434	0.933258
1045	2857	3892	0.910801	0.923606	0.973207	1.02315	1.00983
1046	3989	6627	0.688698	0.356638	0.915893	0.637703	0.34079
1047	5945	2807	1.06514	1.09235	1.04875	1.31577	1.03181
1048	4148	3204	1.31641	1.3139	1.33327	1.33248	1.80417
1049	3368	5748	0.853839	0.487495	1.3148	1.50196	0.985954
1050	7351	3096	1.11113	1.07538	1.16318	1.12459	1.51658
1051	4717	5549	0.716979	0.784265	0.719651	1.64932	0.942131
1052	2976	6043	0.622074	0.387301	0.805316	1.30224	1.10379
1053	6056	2220	0.883728	1.0774	0.861753	1.15345	1.53749
1054	8193	2800	0.824929	0.634086	1.25153	1.55475	1.77515
1055	5494	2417	0.857887	0.825447	0.962427	0.95228	1.25651
1056	6911	6422	0.877902	0.994126	0.725259	1.05144	1.27138
1057	2644	7804	0.903678	0.912632	0.907078	0.932227	1.03154
1058	2460	2817	0.737341	0.843296	0.750501	1.35986	0.372569
1059	6799	6618	1.37268	1.4079	1.37294	1.78899	1.37172
1060	2682	1643	1.09754	1.1582	1.08346	1.50247	1.5949
1061	4090	2715	1.05603	1.01518	1.11621	1.49979	1.65352
1062	4885	5451	0.980692	0.940512	1.0233	1.27704	1.17762
1063	2238	3600	0.577605	0.64423	0.573414	1.25562	0.66229
1064	7909	1921	1.06834	1.09439	1.12236	1.30091	1.31911
1065	7238	3096	1.05558	1.12725	1.1215	1.27517	1.3976
1066	2071	4090	0.70925	0.591852	0.828946	0.836993	0.327552
1067	7188	4955	1.27211	1.25286	1.30543	1.13931	1.39846
1068	4033	2422	0.985311	0.956718	1.00717	1.48411	1.18214
1069	5492	1830	1.02577	1.03292	1.08386	1.34313	1.64323
1070	6070	7110	1.02115	1.15552	0.937894	1.63206	1.2163
1071	5497	3395	0.471875	0.288636	0.57959	0.861334	0.535753
1072	7415	5736	0.762947	0.721212	0.812601	1.38648	1.41339
1073	2814	8488	1.32624	1.47985	1.28967	1.55259	1.82238
1074	6728	1631	1.45533	1.47028	1.46587	1.59253	1.93143
1075	5549	1928	0.910369	1.03065	1.04273	1.46806	1.06236
1076	2806	5555	1.04325	0.970339	1.08488	1.22363	1.37204
1077	7128	3879	0.833362	0.810761	0.900111	0.994426	0.811738
1078	5158	2809	1.02266	1.11853	1.01565	0.98848	1.11697
1079	4989	2516	0.918408	0.975327	0.869962	1.19351	1.24024
1080	7460	1922	0.8375	0.841767	0.855644	1.42647	1.60315
1081	4821	3006	1.07973	1.09258	1.10105	1.39448	1.07088
1082	6238	6816	0.887888	1.01653	0.883427	0.964894	0.992992
1083	6396	3392	0.806533	0.892624	0.778308	1.40523	1.52894
1084	5729	5741	0.97713	1.08308	0.926071	1.36198	1.20014
1085	2024	7122	0.506897	0.445812	0.568119	1.27196	0.37387
1086	5330	3885	0.449931	0.486849	0.442354	1.29197	0.58658
1087	6687	6619	1.29535	1.29325	1.29841	1.44083	1.36611
1088	7856	2801	0.813794	0.812795	0.881321	1.3172	1.41325
1089	6404	6131	0.963712	0.768778	1.08903	1.25426	0.718132
1090	8196	3974	1.41921	1.26957	1.51312	1.55784	0.955301
1091	5272	3200	0.693041	0.555385	1.00877	1.51737	0.650288
1092	5266	1440	0.828695	0.890101	0.872974	1.37873	1.31787
1093	3375	7900	0.983133	1.00866	1.01808	1.21342	1.28482
1094	4543	3887	0.771853	0.644951	0.872672	1.06563	0.30466
1095	5380	1831	1.17906	1.10675	1.29647	1.34933	1.84133
1096	2795	1838	1.11995	0.9734	1.28182	1.6269	1.56014
1097	2628	2523	1.06023	0.730909	1.29512	1.4061	1.15872
1098	6278	1437	1.21981	1.31416	1.17557	1.30521	1.59835
1099	2298	4872	1.3419	1.30494	1.38859	1.28846	1.76104
1100	8083	3779	1.53273	1.35239	1.63934	1.8791	0.97901
1101	2460	2622	0.35558	0.402267	0.406565	1.26784	0.714757
1102	6397	3784	1.01108	0.985395	1.04184	1.28775	1.74578
1103	5942	1829	1.05398	1.07933	1.06812	1.40111	1.62229
1104	3079	2913	0.990425	1.20678	1.02005	1.01237	1.10298
1105	4325	6235	1.75628	1.74715	1.77642	1.84893	1.80292
1106	4317	3496	1.46593	1.30333	1.57713	1.21404	1.674
1107	3693	1640	0.609676	0.787811	0.67377	1.06124	1.48483
1108	2870	8390	1.03022	1.17977	1.01835	1.16057	1.52827
1109	3937	7898	1.29296	1.3013	1.3353	1.36585	1.63002
1110	7236	2314	0.684747	0.579407	0.774934	1.29057	1.21024
1111	4551	6429	0.910481	0.928079	0.92782	1.44003	1.04277
1112	5103	3298	0.738691	1.07364	0.578121	1.73123	0.400395
1113	5613	4568	0.670636	0.689305	0.74971	1.47791	0.957882
1114	2625	1350	1.56619	1.45206	1.60189	1.95081	1.95135
1115	4315	2714	0.972896	1.07431	0.96257	1.55019	1.65779
1116	3983	4671	0.478085	0.463057	0.487498	1.52047	0.641436
1117	6338	2708	1.16648	1.29842	1.09561	1.42417	1.29337
1118	4378	4963	0.857554	0.913996	0.961116	1.11981	0.749086
1119	6845	3195	1.17365	1.25345	1.26181	1.53132	1.53854
1120	4204	3301	1.23353	1.33669	1.19778	1.35683	1.86766
1121	6399	4175	0.583212	0.662442	0.571961	1.5166	1.31179
1122	4378	5159	0.808359	0.915752	0.85833	1.44725	0.704197
1123	3189	2131	1.14041	1.22906	1.1622	1.42348	1.59813
1124	6798	6032	0.867068	0.663043	1.0748	1.26793	0.732922
1125	1910	6731	0.724205	0.684788	0.806975	1.5191	0.839157
1126	3876	6432	0.775906	0.801541	0.797114	0.699796	0.266639
1127	5839	4959	0.754571	0.428489	1.06491	1.29646	1.26161
1128	5833	3003	0.959272	0.950133	0.97873	1.02726	1.23422
1129	3144	5945	0.600461	0.597213	0.617462	1.43233	0.355953
1130	3376	8291	1.16511	1.28399	1.11488	1.4376	1.4214
1131	7637	4758	1.91745	1.97594	1.87117	1.8879	1.96787
1132	2626	1741	1.02875	1.16527	0.94508	1.46711	1.60179
1133	8141	4267	1.44187	1.50396	1.41385	1.5577	1.03745
1134	2805	5163	1.02198	0.899341	1.16801	1.27059	0.836946
1135	3651	6432	1.17344	1.03323	1.33605	1.0509	0.915524
1136	2800	3599	0.914279	1.00054	0.921629	0.811234	0.813377
1137	6342	4077	0.783123	0.878569	0.772316	1.53914	1.34627
1138	5277	4960	1.09534	0.991705	1.16165	1.53224	1.11548
1139	3583	2227	0.831435	0.844578	0.841142	0.860689	1.24312
1140	5284	7503	1.44667	1.42756	1.46304	1.67229	1.82041
1141	2804	4968	1.03447	0.977243	1.09456	1.09743	1.11032
1142	2577	4186	0.824106	0.8133	0.927838	0.965688	1.20015
1143	4599	3985	0.8308	0.751292	0.960463	1.32984	1.03022
1144	6735	3978	0.861747	0.797063	0.957099	1.23518	0.964583
1145	2075	5459	0.945799	1.01785	1.01749	1.03873	1.18921
1146	2852	2327	1.2841	1.36741	1.26908	1.71555	1.88123
1147	6453	3686	0.837421	0.845146	0.833761	1.17468	1.50323
1148	4946	7113	1.62393	1.62845	1.63262	1.78474	1.64879
1149	5888	2709	0.984921	0.96125	1.03781	1.21744	1.01572
1150	1909	6340	0.719855	0.739633	0.712838	1.76875	1.91105
1151	7354	4270	0.894634	0.8117	1.0574	1.61159	1.27656
1152	1855	7220	0.848578	0.987011	0.767358	1.61917	1.45998
1153	5103	3103	1.19321	1.26324	1.18881	1.49552	1.16221
1154	2573	2817	0.975084	0.947859	1.01883	1.45579	1.06502
1155	7739	1433	1.58963	1.48024	1.63107	1.99987	1.99939
1156	3753	2716	0.70716	0.71623	0.724045	0.517729	0.699157
1157	5112	6232	1.29612	1.44127	1.2516	1.32993	1.76695
1158	7132	5053	1.37064	1.38619	1.36753	1.36497	1.64539
1159	3919	2031	0.93712	0.849248	1.14577	0.976428	1.14179
1160	4602	4767	0.598414	0.688259	0.728075	1.42125	1.18442
1161	4036	3399	1.17079	0.965757	1.32283	1.17544	1.08125
1162	2859	4479	0.648436	0.611993	0.713025	1.14929	0.992664
1163	3206	7998	1.22273	1.26587	1.22058	1.66701	1.77923
1164	3983	4475	0.26926	0.265576	0.304459	0.912207	0.399473
1165	3814	4574	0.327868	0.272164	0.47893	1.2272	0.729428
1166	5619	6720	1.20192	1.26595	1.20685	1.37112	1.61499
1167	6569	4663	1.07891	1.08268	1.07635	1.63822	1.76431
1168	3593	5552	1.21788	1.27433	1.19481	1.80204	1.43969
1169	5325	2124	0.887151	1.01075	0.859974	1.18578	1.17105
1170	6559	1534	1.17275	1.24646	1.18164	1.04168	1.82541
1171	4424	1736	0.967916	1.01458	0.947493	1.1733	1.5604
1172	3878	7214	1.1495	1.08832	1.19969	1.14635	1.70546
1173	3479	5161	0.920496	0.65327	1.36787	1.35464	0.7311
1174	1796	6144	0.629468	0.822328	0.590419	1.89537	1.8496
1175	7520	3389	1.04047	0.923415	1.12585	1.4636	1.28693
1176	2302	6436	1.03437	0.923663	1.21478	1.38666	1.61923
1177	6234	5447	0.950094	1.09583	0.856876	1.5821	1.38526
1178	2244	5752	1.11918	1.18005	1.13177	0.954517	1.06301
1179	5778	3296	0.540346	0.447753	0.628152	1.05664	0.576671
1180	5393	6134	1.26677	1.17911	1.3103	1.44866	1.42254
1181	6056	2415	0.924683	1.00797	0.953482	1.22292	1.45553
1182	3923	3204	1.03954	0.971917	1.11932	1.27521	1.42489
1183	2911	3207	0.873708	0.985975	0.893788	0.992761	1.35809
1184	6221	1339	1.26983	1.33691	1.25794	1.39644	1.53139
1185	3862	1542	0.890222	0.732583	0.992224	0.822004	1.3647
1186	4835	7700	0.995449	1.12837	0.983549	1.69939	1.37222
1187	2800	3794	0.968923	0.980321	1.08725	1.01663	1.30122
1188	2584	6533	1.13164	1.01695	1.20901	1.63464	1.28828
1189	3198	5260	0.662381	0.431708	0.803193	0.859542	0.255819
1190	3821	6921	0.892676	0.877497	0.924006	1.64599	1.49534
1191	4486	3594	1.55101	1.57591	1.53517	1.63993	1.67636
1192	1851	5655	0.670915	0.736973	0.709743	1.31005	0.313203
1193	1795	5949	0.647863	0.790054	0.644191	1.4545	1.12644
1194	2740	2328	0.745378	0.968169	0.740004	1.39451	1.31658
1195	2979	7217	0.481574	0.408902	0.557765	1.17014	0.660861
1196	3095	8390	1.23488	1.27783	1.21232	1.2117	1.54853
1197	4090	2910	1.12533	0.981851	1.22274	1.5605	1.77838
1198	3263	8096	1.31644	1.26854	1.36134	1.71715	1.82478
1199	4873	1539	0.962765	1.0442	1.01072	1.17691	1.57855
1200	3814	4378	0.696737	0.696187	0.697159	1.62929	1.10041
1201	2298	5067	1.31435	1.24683	1.37473	0.813475	1.45424
1202	2516	2719	0.80663	0.762118	0.853015	1.22352	0.672563
1203	2693	5359	1.13039	1.16816	1.1927	0.918584	0.91042
1204	2972	4674	0.759234	0.686836	0.835274	0.884422	0.617274
1205	1908	5948	0.506258	0.612166	0.574323	1.3494	0.893829
1206	5661	1928	0.909931	1.07477	0.866277	1.29632	1.22371
1207	3637	1543	0.700314	0.757584	0.756121	1.21935	1.61328
1208	4775	6233	0.784582	0.875119	0.718195	1.59934	0.96383
1209	3135	3011	1.02305	1.28888	1.01368	1.46031	1.38069
1210	2637	5653	1.06182	0.99388	1.12012	0.85717	1.29923
1211	5618	6133	1.42919	1.42142	1.43391	1.48498	1.65157
1212	1912	7318	0.777099	0.753365	0.941498	1.5443	0.707843
1213	2856	3501	0.7222	0.760393	0.766595	0.954301	0.953266
1214	2404	2915	0.437619	0.508064	0.442485	1.0281	0.416623
1215	2803	4577	0.612369	0.49438	0.797425	1.22841	1.04294
1216	3090	6629	0.927562	0.864499	1.01277	1.26894	1.29706
1217	7068	2608	1.01014	0.909135	1.07924	1.41536	1.24061
1218	5885	1731	0.925013	0.99718	0.949745	1.10857	1.31648
1219	7913	3094	1.17988	0.967032	1.3165	1.39646	1.71265
1220	5099	1929	0.860385	0.906203	1.02735	1.57639	1.17075
1221	7300	4954	0.795298	0.891318	0.943797	1.41102	1.70793
1222	2748	5066	1.07815	1.05415	1.09888	1.09135	0.953811
1223	7121	1532	1.07951	1.17227	1.03273	1.35643	1.79764
1224	5895	4861	0.669682	0.478511	0.868032	1.46485	1.23413
1225	3082	4087	0.944505	0.988629	0.9238	0.768312	0.741672
1226	5339	6818	1.25076	1.28174	1.26087	1.53959	1.58916
1227	5323	1733	1.05659	1.09761	1.08919	1.3682	1.6463
1228	2303	6632	0.975696	0.987217	1.0858	1.34786	1.3173
1229	4708	2615	0.848788	1.00076	0.799936	1.31072	1.16153
1230	7069	2804	1.16521	1.15681	1.19788	1.28548	1.28983
1231	2019	5557	0.746375	0.724618	0.758019	0.91877	0.689696
1232	2130	5165	1.253	1.377	1.21031	1.30229	1.68297
1233	4157	6333	1.83443	1.88665	1.8236	1.85635	1.86967
1234	3083	4478	0.873535	1.01924	0.880625	0.858832	0.847418
1235	2858	4283	0.713656	0.606142	0.846176	0.893219	1.20046
1236	5167	5743	0.71475	0.519784	0.937592	1.52992	0.62915
1237	5512	8285	1.52802	1.60795	1.50418	1.79773	1.51356
1238	5774	1927	1.08496	1.15151	1.04608	1.40079	1.54174
1239	3594	5943	1.27944	1.41196	1.21958	1.55059	1.74501
1240	3749	1542	0.856462	0.87246	0.951286	1.15367	1.62333
1241	7972	3974	1.27357	1.10597	1.32143	1.60859	0.94798
1242	3418	3695	0.971881	0.964212	0.994988	0.977505	0.92299
1243	4777	7016	1.72039	1.77048	1.6768	1.71381	1.70313
1244	8250	3093	0.928871	0.958199	1.12446	1.53103	0.607814
1245	7862	4757	1.86948	1.94039	1.82622	1.61757	1.99992
1246	4764	2713	0.838202	0.944048	0.82515	1.05757	1.20614
1247	2245	5947	0.949396	1.0037	0.989725	1.13773	1.31692
1248	4540	2909	0.831951	0.735098	0.895453	1.34914	1.3363
1249	5894	4470	0.968801	0.685232	1.09709	1.65294	1.22232
1250	2757	8195	0.857114	1.02825	0.793203	1.52975	1.63698
1251	6457	4859	1.00916	1.19575	0.886699	1.37461	1.75857
1252	3422	5064	0.749016	0.337825	1.05447	0.857645	0.430652
1253	3990	6822	0.432558	0.298589	0.628235	0.453131	0.40454
1254	5950	4567	1.06593	0.724244	1.2404	1.66294	1.42598
1255	3527	2521	0.830889	0.842239	0.863127	1.03629	0.89196
1256	3146	6531	0.912752	1.00708	0.879684	1.60288	1.50309
1257	7856	2997	1.1545	1.09498	1.2231	1.31104	1.6355
1258	2420	8001	0.706796	0.570212	0.854747	1.42159	0.553165
1259	4314	2518	1.01165	1.03939	1.0274	1.46518	1.62088
1260	7577	3682	0.676548	0.533135	0.876696	1.60035	0.752757
1261	3650	6041	1.04703	1.27445	0.9128	1.21037	1.48106
1262	6565	3294	0.92333	0.922138	1.00623	1.30405	1.47772
1263	2861	5261	0.681677	0.56737	0.784358	1.12139	0.687609
1264	4760	1344	0.959514	1.06384	0.936077	1.15101	1.55867
1265	6226	2708	1.17751	1.29926	1.12026	1.48638	1.5202
1266	5447	5449	0.930116	0.984312	0.87401	1.5826	1.35046
1267	6629	6130	0.951651	0.948378	0.975473	1.69943	0.64444
1268	6846	3391	1.09931	1.11125	1.13202	1.62965	1.60993
1269	2850	1545	0.781143	0.750629	0.903823	1.45966	1.58275
1270	7517	2216	0.538449	0.404345	0.673895	1.46538	1.11514
1271	3482	6335	1.01421	0.893861	1.10605	1.38044	1.12079
1272	6841	1631	1.39008	1.50459	1.3423	1.59534	1.91016
1273	3416	2912	0.856429	0.814312	0.904713	0.747372	0.728641
1274	4375	3985	0.61335	0.393759	0.757323	1.13857	0.531975
1275	6569	4859	0.77182	1.07033	0.635309	1.535	1.15004
1276	2246	6339	0.99753	0.712992	1.23277	1.33163	1.67979
1277	5663	2514	0.90051	0.987811	0.920537	1.22738	1.13981
1278	6181	6718	1.01333	1.04877	0.995153	1.24189	1.22999
1279	4158	6724	0.823459	1.0634	0.827925	1.17599	1.14021
1280	2192	7219	0.952672	0.994271	0.938888	1.30844	0.981695
1281	5946	3198	0.92692	0.844786	1.00317	1.47319	1.41652
1282	7862	4953	1.89564	1.99936	1.85093	1.73644	2
1283	2980	7412	1.08188	0.950994	1.15088	0.888048	0.406727
1284	5499	4177	0.697943	0.810647	0.663456	1.71835	1.4007
1285	5455	7991	1.25111	1.0775	1.41736	1.6437	1.6352
1286	3585	3010	0.887413	0.853156	0.925048	0.747093	0.674032
1287	7354	4074	0.72288	0.879362	0.73621	1.78042	0.990794
1288	7072	3977	0.995341	1.01168	0.976191	1.19762	0.798986
1289	3302	2326	1.10899	1.09982	1.13024	1.24384	1.33745
1290	5156	2223	0.807326	0.877524	0.80443	0.99804	1.29822
1291	3477	4575	0.629401	0.474768	0.853998	1.65608	0.910179
1292	2363	7903	0.593922	0.51598	0.736428	1.0791	0.714874
1293	2074	5068	0.858087	0.943393	0.835344	1.40384	1.13549
1294	5608	2808	0.81208	0.846614	0.825975	1.35992	1.40384
1295	5717	1634	0.809837	0.935054	0.817326	1.11685	1.27174
1296	5777	3101	0.777877	0.835276	0.749305	1.00154	0.821799
1297	6958	3391	1.15888	1.04965	1.26052	1.31937	1.06458
1298	4945	6917	1.40549	1.39271	1.44006	1.47619	1.59827
1299	6402	5348	1.06509	1.27384	0.976047	1.73307	1.3492
1300	2184	4481	0.925551	0.996362	1.0032	1.2241	0.972781
1301	3769	8192	1.29426	1.27882	1.42309	1.39756	1.62572
1302	7740	1824	0.800285	0.869	0.808027	1.51565	1.78525
1303	5722	3590	1.16783	1.10007	1.23625	0.937762	1.11434
1304	3150	7901	0.628836	0.812381	0.687266	1.05958	1.48277
1305	3089	6434	0.719087	0.711506	0.754	1.46109	1.25405
1306	3646	4672	0.919601	0.808498	1.04748	1.60177	1.64172
1307	5832	2807	1.0013	1.04993	0.976349	1.28205	1.2432
1308	5057	6526	1.86123	1.87401	1.85055	1.81841	1.72127
1309	6401	4957	1.17001	1.1048	1.21577	1.43529	1.82295
1310	5610	3590	0.999548	0.902416	1.07662	1.06651	1.07252
1311	5054	5743	0.680746	0.6405	0.727833	1.47828	1.10971
1312	6503	1632	1.01776	1.10522	0.989226	1.18128	1.86614
1313	3488	8291	1.17751	1.2783	1.20785	1.49344	1.54321
1314	2129	4774	1.03317	1.15716	1.01549	1.09408	1.482
1315	2739	2132	0.922039	0.817927	1.02066	1.28921	1.18118
1316	2409	4480	1.15456	1.11601	1.18299	0.965145	0.992203
1317	4431	3887	0.826685	0.591846	1.02209	0.87969	0.405958
1318	4038	4182	0.714863	0.689293	0.752891	1.27528	0.679371
1319	5508	7111	1.67572	1.70914	1.6755	1.82291	1.83108
1320	3928	4964	0.76813	0.825467	0.792177	1.62618	0.822689
1321	2973	5261	0.821523	0.651919	0.935228	1.08444	0.749126
1322	5387	4178	0.620677	0.648414	0.646349	1.35872	0.864417
1323	5108	4863	0.800191	0.742326	0.922194	1.3179	1.10687
1324	2513	1741	1.51395	1.58811	1.4696	1.79901	1.95732
1325	7178	1630	1.02035	1.08573	1.0765	1.32613	1.89611
1326	4500	8288	1.23109	1.19003	1.25447	1.4902	1.70168
1327	2477	8294	1.21872	1.32368	1.17129	1.41355	1.6534
1328	5061	8090	0.861905	0.899351	0.828828	1.46392	0.600916
1329	2468	5556	1.04117	1.01703	1.07817	0.802229	1.16143
1330	5721	3199	0.448492	0.459327	0.54464	0.742156	0.667335
1331	4440	7017	1.53471	1.66309	1.48597	1.67425	1.88222
1332	6959	3782	0.700258	0.594248	0.756574	1.1164	0.66835
1333	1967	7024	0.587964	0.638261	0.567919	1.53226	0.309523
1334	5944	2416	0.769348	0.965323	0.6898	1.46934	1.28354
1335	3480	5357	0.946024	0.857621	0.990166	1.43663	0.836815
1336	7023	6227	1.21104	1.30853	1.19341	1.33868	1.45662
1337	8079	2214	0.894675	0.909797	0.880587	1.00722	1.08894
1338	4381	6137	1.31535	1.33493	1.38976	1.63099	1.45307
1339	2758	8391	0.919892	1.07589	0.941032	1.25522	1.42407
1340	5551	2710	0.791951	0.943936	0.816654	1.06811	0.902157
1341	2470	5947	1.15053	1.14326	1.25027	1.09375	1.37765
1342	4311	1345	0.372233	0.405636	0.459256	0.885933	0.569583
1343	7520	3193	0.985837	0.939575	1.06732	1.28632	1.62185
1344	2419	7805	0.724928	0.849597	0.777286	1.13271	0.99689
1345	3590	4574	0.715605	0.347041	0.946756	1.59444	1.68909
1346	2867	7412	1.38851	1.2878	1.44767	0.851892	0.635693
1347	2755	7413	1.16701	1.20797	1.15284	0.834749	0.950608
1348	3264	8487	1.14188	1.23885	1.09148	1.43965	1.64505
1349	6897	1533	1.28337	1.42272	1.2138	1.27235	1.55167
1350	6965	5542	1.46537	1.51546	1.46224	1.49724	1.46149
1351	6909	5836	0.799356	1.04897	0.738971	1.38422	0.819873
1352	3984	4866	0.795586	0.865067	0.74421	1.82826	1.05311
1353	5212	2125	0.95075	1.01768	0.940081	1.27353	1.45031
1354	2301	6045	0.909893	0.973803	0.989491	1.21374	1.44147
1355	2189	6241	1.20177	1.16483	1.31272	1.38187	1.70852
1356	6622	3587	0.471646	0.479734	0.498379	1.34011	1.03863
1357	7749	4562	1.93253	1.97615	1.89941	1.73385	1.81695
1358	5054	5548	0.764804	0.65657	0.866313	1.24043	1.0796
1359	5724	4177	0.603669	0.448385	0.732662	1.14218	0.700416
1360	2019	5752	0.665939	0.646222	0.718616	0.984266	0.809477
1361	3412	1543	0.858552	0.844649	0.992243	1.20956	1.38051
1362	3025	3598	0.861155	0.799981	0.979953	0.744272	0.888276
1363	4202	2519	0.962747	0.936196	1.01497	1.21321	1.58914
1364	5383	3004	0.604437	0.72845	0.715241	0.946089	1.00485
1365	8253	4071	1.47429	1.31189	1.56126	1.70452	1.03219
1366	2853	2718	1.17045	1.18925	1.22331	1.44665	1.6481
1367	5612	4177	0.715376	0.708207	0.763296	1.55053	1.06916
1368	6008	5056	1.0261	0.860773	1.1192	1.38954	1.31367
1369	5004	7602	1.25494	1.3715	1.20673	1.68236	1.53449
1370	3593	5748	1.32842	1.32117	1.35908	1.71912	1.81786
1371	3259	6727	0.809877	0.82772	0.801256	1.10801	0.85287
1372	3751	2325	1.21061	1.21187	1.24688	0.879256	0.922189
1373	6398	3979	0.860886	0.802057	0.953432	1.36228	1.54615
1374	6851	4956	0.977618	0.921664	1.03906	1.61555	1.96701
1375	4322	5257	0.836434	0.865858	0.87418	1.53842	0.527422
1376	2194	7806	0.647933	0.673165	0.680302	1.05442	0.388827
1377	3582	2032	0.842797	0.793533	0.91122	0.986274	1.4149
1378	4669	8385	1.15071	1.04619	1.21009	1.56317	1.57458
1379	4434	5061	0.867922	0.853184	0.925579	1.4329	0.957551
1380	3880	7801	1.41749	1.42365	1.4303	1.44372	1.76197
1381	2975	5847	0.442196	0.324144	0.542806	1.26569	0.627151
1382	7015	3488	0.860615	0.752713	0.928101	1.26609	1.08944
1383	2304	7023	0.983618	1.05685	0.994111	1.13198	1.16388
1384	5114	6819	1.29782	1.28698	1.38918	1.51581	1.65272
1385	5732	6915	1.74684	1.7947	1.73544	1.75871	1.7285
1386	3474	3597	0.699154	0.841253	0.668341	0.98327	0.830676
1387	4094	4084	0.834327	0.909377	0.791819	1.14706	0.864635
1388	3194	3891	1.01921	1.11243	1.01095	0.72991	0.995338
1389	6514	5152	1.01243	0.982894	1.08138	1.5591	1.4273
1390	3431	7998	1.17991	1.20517	1.19268	1.46106	1.68803
1391	7188	5150	0.700281	0.549904	0.872473	1.25795	1.6708
1392	4875	2126	0.99479	1.09511	1.04269	1.31676	1.35854
1393	7971	3779	1.60074	1.49461	1.68231	1.96727	1.29744
1394	6393	2219	1.26785	1.41228	1.19902	1.01739	1.27068
1395	8141	4072	1.44799	1.43962	1.45499	1.63644	1.16198
1396	5334	5254	1.0227	0.810293	1.17221	1.56132	1.5996
1397	4824	3984	0.564867	0.684582	0.458512	1.24843	0.678173
1398	2580	5164	0.853502	0.856497	0.937496	1.1955	1.36258
1399	2133	6143	0.925768	0.968193	0.967619	1.24613	1.70943
1400	2626	1937	0.48095	0.369346	0.570935	1.41223	0.697088
1401	6116	3687	1.08677	1.06331	1.1234	1.45007	1.7121
1402	6114	3100	1.16321	1.1965	1.16851	1.61592	1.76189
1403	2251	7903	0.631988	0.595833	0.725083	0.900417	0.714202
1404	7121	1337	1.03659	1.09871	1.01055	1.24414	1.84121
1405	2744	3697	1.06962	1.14774	1.14504	0.86266	0.911019
1406	1904	4775	0.38153	0.582172	0.30364	1.09818	0.437583
1407	6289	5153	0.981057	0.883592	1.12816	1.57952	1.66347
1408	5728	5546	1.01391	0.600256	1.18087	1.43605	0.569394
1409	3142	5358	0.645636	0.365437	0.979532	0.716709	0.13917
1410	2294	3698	0.848447	0.924617	0.891674	1.30582	1.24241
1411	6183	7109	1.13651	1.24191	1.26114	1.6372	1.25758
1412	7687	2900	0.909655	0.86113	0.976867	1.37463	1.50269
1413	2752	6435	0.860803	0.809385	0.894057	1.26246	1.45896
1414	2978	6825	0.886139	0.777885	1.01648	0.907555	1.08628
1415	3244	1837	1.27326	1.46208	1.27302	1.57151	1.74107
1416	4662	6234	0.85998	1.07304	0.702095	1.44205	0.896493
1417	5834	3394	0.726045	0.788468	0.82804	1.2788	0.454966
1418	2516	2524	0.664954	0.530455	0.793257	0.985253	0.632544
1419	7077	5542	1.28008	1.36662	1.27483	1.45074	1.2506
1420	6117	4078	0.911927	1.08467	0.772989	1.15339	1.81542
1421	8254	4267	1.50907	1.46254	1.53529	1.49433	0.847746
1422	7576	3095	0.962162	1.13162	0.934109	1.33734	1.64622
1423	5210	1538	0.917923	1.04161	0.952316	1.36163	1.32132
1424	3131	1446	1.13723	1.15841	1.28487	1.44736	1.87578
1425	4487	3985	0.67168	0.558834	0.811635	1.12012	0.436587
1426	3974	1542	0.909179	0.760513	1.0682	1.09863	1.11922
1427	4322	5061	0.981578	0.917166	1.01272	1.37126	0.566075
1428	7301	5150	0.985002	0.895109	1.05602	1.42992	1.86039
1429	3640	2716	1.00307	1.06254	1.00923	0.868202	0.788689
1430	3361	3206	0.640897	0.746667	0.643351	0.818151	0.772252
1431	4996	5059	0.929601	1.01842	1.01037	1.37696	1.12808
1432	4148	3399	1.22034	1.24216	1.37326	1.20471	1.66512
1433	3702	4574	0.504557	0.303836	0.712869	1.49252	1.12817
1434	3862	1737	0.924546	1.03338	0.913318	1.04365	1.2562
1435	7135	6031	0.561133	0.333443	0.663047	1.52697	1.04899
1436	4262	3790	1.22283	1.34808	1.17834	1.23558	1.54754
1437	4047	7116	0.839554	0.822628	0.907134	1.01829	1.39154
1438	3311	5455	0.825961	0.479521	1.07571	1.04452	0.987167
1439	3979	3106	1.13154	1.06803	1.35272	1.24651	1.3628
1440	4427	2714	0.909816	1.07161	0.928811	1.5781	1.64518
1441	6399	4370	0.544756	0.410048	0.683862	1.38918	0.916096
1442	4328	7017	1.44942	1.47785	1.43817	1.44274	1.8277
1443	6223	1730	1.03732	1.08501	1.05101	1.48467	1.45996
1444	4156	5942	1.84182	1.86021	1.83024	1.95984	1.92877
1445	5624	8284	1.53129	1.54728	1.52511	1.64403	1.31466
1446	1962	5459	0.709567	0.66515	0.750271	1.22061	0.611525
1447	5001	6624	1.70562	1.73965	1.70181	1.69115	1.71458
1448	5390	5156	0.788196	0.514896	0.904819	1.55068	1.35152
1449	6449	2316	1.28258	1.41977	1.21183	1.37142	0.817598
1450	7346	1336	1.03826	0.894047	1.10064	1.51841	1.43731
1451	2574	3208	1.12253	1.04573	1.17736	1.56442	1.42595
1452	2870	8195	1.02446	1.02919	1.02304	1.41816	1.50855
1453	5337	6427	1.49064	1.56063	1.4488	1.53064	1.58569
1454	6618	2414	0.901685	0.747735	0.983876	1.2747	0.551717
1455	3190	2522	1.00306	0.972616	1.11424	1.21409	1.37828
1456	6905	4467	0.784127	0.688307	0.844301	1.36709	0.858976
1457	4939	4766	0.863516	0.808841	0.916426	1.36633	1.12169
1458	7916	4072	1.40277	1.18763	1.51583	1.77065	1.08071
1459	6449	2121	1.21918	1.35924	1.12652	1.03749	1.49691
1460	8189	1431	1.70903	1.99996	1.58753	2	2
1461	5436	1733	1.07638	0.948799	1.2813	1.23623	1.55222
1462	4763	2126	0.896892	0.915059	0.946709	1.27515	1.09612
1463	2308	8196	0.576286	0.589605	0.569849	1.0494	0.632144
1464	5279	5743	0.748085	0.590111	0.988265	1.53249	0.621971
1465	6742	6130	0.927999	0.77378	1.06644	1.62373	0.7727
1466	2461	3209	0.806404	0.97647	0.775137	1.35676	1.24314
1467	4936	3592	0.674805	0.827467	0.667798	0.901605	0.500706
1468	4770	4473	0.827123	0.611096	0.976482	1.67722	1.0797
1469	2629	2719	1.06173	0.94933	1.17259	1.37897	1.44999
1470	4716	5353	0.830887	0.878363	0.813743	1.30817	0.887982
1471	5848	8088	1.95579	1.87783	1.99178	1.80888	1.99303
1472	6456	4468	0.853216	0.883517	0.841812	1.51792	1.44123
1473	7629	2020	0.568975	0.491484	0.675563	1.3479	1.58396
1474	2794	1643	0.339684	0.426582	0.430747	1.44071	1.22369
1475	6290	5544	0.954287	1.01488	0.911371	1.56879	1.11058
1476	6790	3489	0.791371	0.961077	0.85077	1.69695	1.02978
1477	7180	2412	0.814881	0.868712	0.792101	1.41316	1.50898
1478	6117	3882	1.20398	1.17415	1.22344	1.48732	1.71592
1479	6227	3100	1.08364	1.08654	1.11523	1.44188	1.6707
1480	2916	4772	0.931637	0.907402	1.01188	0.858474	0.68927
1481	3648	5454	1.25157	1.21149	1.27248	1.42745	1.13516
1482	3819	6138	0.941518	0.916529	0.973457	1.45143	0.715108
1483	7181	2803	1.03812	0.934705	1.12205	1.21398	1.49716
1484	3360	3010	0.720316	0.743804	0.747072	0.756372	1.02076
1485	7129	4270	0.931221	0.881093	1.00928	1.54573	1.32965
1486	7128	3684	0.668893	0.575074	0.784582	1.39476	0.485117
1487	3245	2228	1.13236	1.05457	1.19721	1.14667	0.98317
1488	3029	5163	0.876493	0.779377	0.996729	1.28177	0.976993
1489	3318	7802	0.945481	1.0205	0.969947	1.16065	1.02106
1490	7235	2119	0.996166	1.04223	0.965896	1.18265	1.41375
1491	7461	2313	0.595901	0.576002	0.733901	1.47502	1.03857
1492	2909	2425	1.48037	1.59459	1.45177	1.80932	1.93449
1493	3207	8194	1.22724	1.28896	1.1993	1.51829	1.64991
1494	5441	3493	0.644229	0.819075	0.557147	1.27778	0.491965
1495	5607	2612	0.762189	0.805852	0.766337	1.1534	1.08831
1496	4594	2029	1.00968	1.10059	0.989888	1.42599	1.44785
1497	4657	4473	0.64267	0.569372	0.811423	1.72319	1.53253
1498	2408	4284	1.4011	1.30877	1.50506	1.13648	1.34899
1499	4493	5941	0.854893	0.721402	0.934145	1.38809	0.563342
1500	2236	3014	0.505607	0.554125	0.570771	0.888256	0.675598
1501	4370	2420	0.954257	1.09734	0.869229	1.4097	1.5082
1502	4986	1539	0.904725	0.990425	0.869603	1.19122	1.38652
1503	2743	3305	1.16288	1.0692	1.23756	1.1851	1.5652
1504	5959	7697	1.2557	1.0755	1.44714	1.79207	1.262
1505	2403	2524	0.945451	1.1977	0.843869	1.09455	1.18462
1506	3036	7510	0.955526	0.841292	1.04495	0.983215	0.870516
1507	7018	4662	0.947673	0.937511	1.00316	1.71204	1.04912
1508	2865	6630	0.573521	0.478581	0.706398	1.0452	1.4633
1509	5901	6817	1.67454	1.7524	1.65275	1.80818	1.7412
1510	5102	2907	0.864649	0.95077	0.95561	1.26772	1.06809
1511	4772	5255	0.876934	0.889077	0.901371	1.23994	0.849179
1512	6282	2806	1.21563	1.29233	1.21684	1.40087	1.32648
1513	4722	7505	1.24487	1.63417	1.23514	1.42215	1.54263
1514	5784	5252	0.728439	0.742048	0.787986	1.40056	0.783395
1515	3367	5162	0.748957	0.351803	1.08346	0.876732	0.52194
1516	4929	1441	1.08823	1.06241	1.11153	1.06542	1.48452
1517	5953	5545	1.16439	0.908211	1.25268	1.52611	1.3932
1518	2683	2230	0.718771	0.813183	0.702369	1.35787	0.810462
1519	3205	7411	0.529793	0.461322	0.609627	0.98	0.934453
1520	7303	5932	0.695179	0.871054	0.806884	1.57913	0.850714
1521	3993	7800	1.25216	1.27126	1.30006	1.44809	1.69227
1522	3541	7215	1.17317	1.20449	1.16536	1.15631	1.02123
1523	8142	4463	1.78374	1.28505	1.97227	1.98156	0.612136
1524	6675	2707	0.786488	0.699118	0.882729	0.863063	1.03291
1525	5060	7699	1.12082	1.17215	1.15556	1.56796	1.56588
1526	2751	6044	0.965668	0.779015	1.22842	1.36964	1.6209
1527	7745	3193	0.980521	0.973627	0.990896	1.21708	1.10385
1528	5957	6914	1.1378	1.2678	1.07973	1.74436	1.18202
1529	5785	5643	1.01196	0.726803	1.08928	1.44571	0.96699
1530	7293	2412	0.714116	0.542581	0.810723	1.38931	1.27678
1531	4161	7702	1.22872	1.35673	1.18253	1.41562	1.37183
1532	2350	3404	0.731293	0.645668	0.884317	1.18966	0.789191
1533	7690	3877	1.23043	1.27481	1.20005	1.86357	1.36705
1534	5341	7601	1.3506	1.43346	1.34786	1.55465	1.63475
1535	3871	4671	0.429445	0.36302	0.537258	1.39857	1.02315
1536	4933	2614	0.864341	0.872902	0.88888	1.19875	0.827206
1537	6789	3098	1.16025	1.2235	1.15498	1.44132	1.40363
1538	4377	4768	0.839635	0.780587	0.910575	1.44176	1.17659
1539	3933	6725	0.40292	0.218675	0.591282	0.343619	0.453537
1540	3647	4867	0.852567	0.715836	0.988497	1.05869	0.165319
1541	5110	5645	0.683011	0.62802	0.829676	1.33869	0.941659
1542	2850	1740	0.931508	0.692088	1.08208	1.66559	1.66927
1543	3598	7312	1.32159	1.26089	1.37358	1.06748	1.03916
1544	6341	3882	1.0813	0.888532	1.24873	1.3121	1.81903
1545	3591	4965	0.70406	0.582415	0.792039	1.11451	0.456464
1546	6905	4271	0.89287	0.742321	1.03471	1.22908	0.695836
1547	3651	6237	1.10372	1.12297	1.09781	0.921416	1.40516
1548	5672	5644	0.972134	0.871027	1.10448	1.40751	0.730318
1549	7347	1923	1.02081	0.993988	1.08122	1.26271	1.62224
1550	3532	4085	1.02688	1.07182	0.984929	1.55079	1.52413
1551	7522	3976	0.705184	0.826148	0.639048	1.60038	1.54814
1552	3136	3402	1.07856	1.06504	1.08765	0.875574	1.03145
1553	3878	7018	0.877641	1.08364	0.771162	1.62358	1.83797
1554	3750	1738	0.572577	0.787258	0.688155	0.901294	1.48519
1555	2307	8001	0.421062	0.387201	0.552879	1.15231	0.838245
1556	6736	4369	0.752863	0.882611	0.795741	1.28981	1.20151
1557	5717	1830	0.90198	0.925564	0.921733	1.22084	1.10398
1558	2973	5065	0.837736	0.697598	1.02207	1.46206	0.886542
1559	2701	8098	1.0194	1.08563	1.0201	1.23984	1.29585
1560	4827	4766	0.715974	0.632351	0.775034	1.09901	1.01737
1561	6113	2513	0.938451	1.04886	0.870912	1.01241	1.31235
1562	2963	1936	1.41702	1.39294	1.52362	1.58608	1.98133
1563	3033	6532	0.686371	0.762435	0.69663	1.41869	1.46428
1564	6848	4173	0.92697	0.832181	1.01478	1.47778	0.677828
1565	3991	7214	1.00426	1.07018	0.986696	1.2284	1.50799
1566	3027	4380	0.985252	1.11069	0.974756	0.992	0.757478
1567	5162	3983	0.530908	0.545783	0.52871	1.11289	0.686664
1568	7685	2117	0.681095	0.618733	0.741811	1.12038	1.57655
1569	7011	2315	0.927367	0.993993	1.01634	1.39557	1.14651
1570	3020	2033	1.57433	1.53466	1.6013	1.58077	1.98614
1571	7411	4563	0.964559	0.863755	1.03085	1.56205	1.52512
1572	5784	5448	0.73427	0.566234	0.846816	1.34723	0.733256
1573	3187	1544	1.2319	1.2151	1.28908	1.39248	1.92794
1574	5332	4667	0.731449	0.917378	0.640873	1.5362	1.45557
1575	7296	3585	0.714723	0.774581	0.72024	1.32833	1.35355
1576	6742	6325	0.863468	0.852001	0.87168	0.924367	0.644238
1577	3413	1739	0.807374	0.824266	0.904842	1.46585	1.20539
1578	7468	4856	1.47722	1.63453	1.32818	1.91557	1.94604
1579	5564	7013	1.7044	1.71338	1.69802	1.71796	1.76478
1580	6113	2709	1.12382	1.30415	1.04974	1.46488	1.43923
1581	5502	4960	0.834165	0.893893	0.794457	1.525	1.15875
1582	3758	4672	0.777284	0.731302	0.889197	1.45718	1.46611
1583	5394	6525	1.10775	1.18278	1.08093	1.39287	1.58405
1584	5442	3884	0.657739	0.698716	0.720807	1.18803	0.784371
1585	7241	3879	0.72325	0.802209	0.832758	1.43193	1.06831
1586	3767	7410	1.26725	1.24073	1.28469	0.933222	1.41531
1587	3375	8095	1.23638	1.22432	1.2806	1.50356	1.70404
1588	6855	6520	1.48344	1.48849	1.47727	1.48665	1.48512
1589	5501	4764	0.837946	0.735344	0.914895	1.21505	1.40429
1590	3208	8389	1.04591	1.07128	1.04138	1.01791	1.38592
1591	4947	7504	1.16097	1.3772	1.09345	1.46751	1.5519
1592	5331	4276	0.904783	0.889501	0.972425	1.35134	1.08604
1593	4707	2419	1.04908	1.18123	1.0204	1.40423	1.40998
1594	2581	5751	1.15826	1.10623	1.24323	0.962202	1.22982
1595	5113	6428	1.87235	1.8738	1.87101	1.82255	1.67166
1596	7293	2607	0.737295	0.611299	0.905252	1.44476	1.51734
1597	5230	8188	1.40625	1.52444	1.32267	1.92763	1.30799
1598	6232	4860	1.03029	0.924711	1.0894	1.27124	1.67832
1599	3880	7605	1.47838	1.50882	1.47643	1.59243	1.79538
1600	7350	2705	0.978214	0.789317	1.09835	1.43083	1.54856
1601	5453	7405	1.24459	1.19133	1.27563	1.48867	1.65127
1602	5846	7501	1.02122	0.823327	1.16831	1.88908	0.861305
1603	3086	5260	0.286464	0.414969	0.346037	0.672225	0.829988
1604	4950	8482	1.61626	1.40023	1.73179	1.8016	0.813791
1605	1906	5557	0.645408	0.647009	0.681705	1.22303	0.424868
1606	7908	1530	1.47147	1.48181	1.46457	1.99876	1.99999
1607	3304	2913	0.891488	0.846354	0.94189	0.960014	0.866911
1608	7015	3684	0.686475	0.600483	0.831269	1.27035	0.50428
1609	5157	2614	0.728092	0.872474	0.769294	1.34505	1.19921
1610	3089	6238	0.623701	0.476282	0.78594	1.45769	0.709263
1611	6014	7207	1.03066	1.23171	0.977199	1.65161	1.53951
1612	5104	3494	0.722965	0.672199	0.831661	1.24859	0.611688
1613	2920	6337	0.634787	0.868279	0.526463	1.1698	1.0598
1614	3817	5552	0.956656	0.802877	1.07525	1.15528	1.03116
1615	4934	3201	1.28315	1.29974	1.31513	1.58839	1.19626
1616	2685	2817	1.11962	1.02975	1.23561	1.23712	1.73874
1617	3302	2521	0.879605	0.906882	0.874228	1.37997	1.41062
1618	7746	3584	0.955597	0.861793	0.994056	1.48424	0.717676
1619	7235	1923	1.12993	1.05066	1.18615	1.18162	1.66224
1620	2022	6730	0.945147	1.08398	0.820426	1.31077	0.872543
1621	2347	2427	1.29265	1.57528	1.2495	1.01052	1.51913
1622	3432	8389	1.15252	1.12615	1.20461	1.44377	1.39685
1623	4937	4179	0.884721	0.794347	0.945045	1.17882	1.16443
1624	7184	3586	0.712806	0.926778	0.689025	1.47339	1.2974
1625	5442	3689	0.523667	0.686642	0.557611	1.21496	1.26469
1626	2305	7219	1.02251	1.17218	1.05588	1.12052	1.17158
1627	5227	7210	1.44586	1.48914	1.46088	1.62099	1.60245
1628	5435	1342	0.714073	0.892023	0.70884	1.25191	1.05718
1629	3148	7314	0.512614	0.584904	0.582837	1.40163	0.999844
1630	6177	5349	0.912746	0.972448	0.916698	1.52726	1.63964
1631	4428	3105	1.08386	1.10044	1.07562	1.41825	1.67269
1632	3090	6825	0.824028	0.4984	1.02514	0.807686	1.14367
1633	2642	7218	1.16724	1.20919	1.17286	1.17728	1.14893
1634	7464	3487	0.838711	1.06066	0.752015	1.342	1.08599
1635	7802	3682	1.20034	1.20721	1.2015	1.84139	1.13046
1636	2581	5555	1.15936	1.19613	1.17722	1.01125	1.1528
1637	5343	8383	1.46902	1.37159	1.54059	1.99982	1.09954
1638	5449	6036	0.842792	0.748864	1.00363	1.35234	1.128
1639	5556	4471	0.794463	0.681825	0.919496	1.33317	1.15086
1640	5099	1734	0.817897	0.822935	0.923204	1.2752	1.09132
1641	2810	6924	0.604215	0.509075	0.858666	1.23983	1.08476
1642	2926	8292	1.00281	1.09896	0.967819	1.33444	1.14391
1643	4427	2518	0.770802	0.91035	0.760357	1.34208	1.28767
1644	5107	4472	0.935293	0.816444	1.01438	1.17837	0.895908
1645	4311	1541	0.423829	0.540023	0.375789	0.700132	0.778912
1646	5664	2710	0.9211	0.925847	0.977204	0.996589	1.09624
1647	7247	5835	0.66017	0.725294	0.730885	1.47352	0.862573
1648	3879	7409	1.27941	1.35518	1.27159	0.997726	1.54808
1649	4888	6624	1.29418	1.27846	1.31663	1.29945	1.6223
1650	5496	3199	0.90151	0.804034	0.966873	0.867305	1.15116
1651	4605	5940	0.684984	0.615673	0.74262	1.45137	0.890921
1652	7577	3487	1.09032	1.08183	1.18694	1.66449	1.13916
1653	7298	4368	0.84346	1.05558	0.764596	1.61052	1.31321
1654	3022	2816	1.09395	1.34026	1.01777	1.36564	1.38152
1655	2521	4480	0.979748	0.962876	1.00318	0.929467	1.03272
1656	3263	8291	1.04818	1.14036	1.02136	1.19351	1.32434
1657	5210	1342	0.970619	0.93948	1.04471	1.19361	1.33701
1658	5899	6230	1.64478	1.64845	1.6447	1.60936	1.5788
1659	8197	4169	1.46966	1.49683	1.45699	1.38291	1.09928
1660	4371	2812	0.891311	0.908051	0.921705	1.41797	1.25155
1661	5563	6622	1.00264	1.09308	0.953098	1.27535	1.58577
1662	5947	3394	0.856765	0.711248	0.984848	1.36324	0.611932
1663	5109	5254	0.753884	0.612404	0.941756	1.04478	1.34807
1664	1959	4481	0.610495	0.428999	0.729282	1.42417	0.60562
1665	6111	2122	1.07792	1.19232	1.00689	1.18806	1.48043
1666	3205	7607	0.597706	0.664201	0.552893	0.91476	0.736563
1667	5006	8384	1.658	1.51073	1.74463	1.9011	1.36889
1668	2915	4381	0.857281	0.778327	0.940174	1.10758	0.949026
1669	6786	2315	1.30257	1.40621	1.25592	1.54446	1.03443
1670	6676	2903	0.778989	0.685502	0.99723	1.29893	0.925402
1671	3594	6139	1.36854	1.47734	1.31429	1.27988	1.62637
1672	5844	6523	1.2841	1.23442	1.31162	1.29626	1.38668
1673	7913	3290	0.664926	0.576291	0.824563	1.43158	1.20869
1674	4600	4180	0.530042	0.47531	0.588856	1.00826	0.403947
1675	6573	6228	0.800507	0.979261	0.678872	1.58453	0.871194
1676	2358	6338	0.937597	0.915598	1.03105	1.46442	1.79852
1677	4718	6136	0.661534	0.575342	0.714017	1.29979	0.864055
1678	3088	6043	0.697111	0.377346	0.904971	1.39799	0.917491
1679	6170	3002	1.21147	1.14918	1.24289	1.62779	1.78575
1680	6626	4956	0.691079	0.703461	0.752847	1.35847	1.11618
1681	2855	3305	0.994844	0.956881	1.08861	0.988723	1.28644
1682	3132	2033	1.4757	1.64445	1.43673	1.64482	1.88964
1683	7021	5640	1.50445	1.48731	1.51824	1.44989	1.3306
1684	3019	1838	1.417	1.45229	1.53481	1.72518	1.97007
1685	4776	6624	1.24443	1.21599	1.27278	1.3804	1.58417
1686	6345	5055	1.18353	0.993579	1.31886	1.62977	1.63253
1687	5154	1440	0.722483	0.760078	0.742681	1.33584	1.17159
1688	7065	1435	0.987811	1.05785	0.9655	1.43424	1.85766
1689	3312	5651	0.826147	0.76997	1.16437	1.31451	1.44876
1690	5716	1439	0.880969	1.00929	0.83269	1.33304	1.5439
1691	7685	1922	0.702839	0.716908	0.796751	1.45679	1.6959
1692	6065	5545	1.17908	0.962558	1.28583	1.49508	1.45367
1693	2247	6534	1.29401	1.2083	1.35827	1.31495	1.50696
1694	6571	5446	0.825906	0.640077	0.947467	1.29847	1.06774
1695	7073	4173	0.824118	0.722139	0.937682	1.34614	0.792687
1696	2463	3600	1.2941	1.43601	1.26696	1.28755	1.56237
1697	5268	2027	1.05234	1.01237	1.10234	1.46165	1.39869
1698	2700	7706	0.669958	0.783622	0.682218	0.921987	1.06869
1699	3751	2129	1.02916	1.06153	1.01982	0.783512	0.888152
1700	6572	5837	1.18381	1.28792	1.13145	1.36032	1.13904
1701	4491	5158	0.777425	0.824341	0.781919	1.54743	0.693701
1702	4215	6822	0.648923	0.803656	0.600666	0.835591	0.827369
1703	3417	3303	1.00119	1.02457	1.05515	0.964017	0.494293
1704	6284	3588	0.774784	0.781812	0.797851	1.37835	1.21416
1705	7124	2314	0.999354	0.89254	1.12823	1.40457	1.45293
1706	5559	5449	0.62197	0.748332	0.570375	1.25368	0.765514
1707	6631	6717	0.957996	0.696139	1.33506	1.57626	1.59114
1708	4887	6037	0.900572	0.971381	0.919617	1.38895	0.955618
1709	4767	3495	1.4254	1.54911	1.35888	1.50548	1.32546
1710	3530	3499	0.603373	0.600917	0.733223	0.851082	0.802173
1711	2813	7902	0.851074	0.932395	0.853824	1.1073	1.07981
1712	2126	3796	0.442937	0.61604	0.398074	1.12105	0.670237
1713	5157	2418	0.927911	0.945042	0.927165	1.29251	1.29726
1714	1796	6340	0.754143	0.840088	0.741221	1.837	1.93235
1715	4151	4377	0.506601	0.419186	0.543593	1.13941	0.487645
1716	4315	2910	0.940163	1.02168	0.946176	1.3845	1.43001
1717	2127	3992	0.520785	0.547915	0.531252	0.791984	0.382725
1718	6003	3491	1.00109	0.898217	1.15113	1.13275	1.23436
1719	2474	7511	1.07817	1.17008	1.07287	1.01149	1.04334
1720	7355	4465	0.763893	0.932571	0.669505	1.51111	1.4428
1721	3487	7900	1.18263	1.21747	1.1919	1.37085	1.66833
1722	2244	5556	1.15452	1.05987	1.2078	0.94106	1.05011
1723	3134	2620	1.12107	1.08437	1.20418	1.30621	1.36369
1724	5958	7110	0.911633	0.932289	0.921249	1.66784	0.960373
1725	2640	6631	1.02799	0.887972	1.11283	1.50081	1.02669
1726	3698	3205	0.676879	0.773477	0.63362	1.23647	0.876594
1727	4996	4863	0.83031	0.804748	0.916823	1.37318	1.0826
1728	7459	1727	0.950016	1.02401	0.995463	1.24803	1.27288
1729	4153	5159	0.864285	1.05784	0.776256	1.58455	0.660763
1730	3200	5847	0.722137	0.868038	0.578716	1.54523	1.07326
1731	3543	7802	1.37093	1.40049	1.36161	1.4809	1.75315
1732	4989	2712	0.994265	0.90157	1.11301	1.10798	0.763517
1733	4819	2224	0.768953	0.886867	0.778886	1.34702	1.35105
1734	2965	2522	1.50808	1.62353	1.51666	1.61604	1.80019
1735	6851	5151	1.21568	1.18158	1.23864	1.64841	1.75251
1736	3030	5554	0.706289	0.35945	0.878103	0.70739	0.16512
1737	4717	5744	0.702614	0.594043	0.817895	1.58559	0.758473
1738	4834	7309	0.821963	1.00206	0.74595	1.13646	1.24649
1739	4485	3398	1.43252	1.48276	1.39611	1.55655	1.64026
1740	5337	6232	1.71034	1.74054	1.68953	1.55965	1.80418
1741	3524	1543	0.705358	0.683855	0.829059	1.17554	1.46707
1742	3527	2325	0.673393	0.638961	0.754529	0.756748	1.25955
1743	6902	3489	0.835528	0.762854	0.938135	1.15858	0.802334
1744	6120	5056	1.01369	0.886442	1.0957	1.4881	1.20413
1745	3192	3109	0.810381	0.968471	0.799322	1.19556	1.20315
1746	5385	3591	0.687209	0.929601	0.484752	1.2961	1.05484
1747	5731	6328	1.45921	1.5193	1.45921	1.24657	1.42928
1748	6348	6229	1.0331	0.845786	1.1837	1.16749	0.937541
1749	6514	5348	0.788845	0.86883	0.743334	1.61442	1.15373
1750	5223	5645	0.835167	0.76812	0.983641	1.62599	0.802539
1751	5338	6623	1.387	1.41533	1.38155	1.47316	1.61389
1752	7008	1337	0.976692	1.16941	1.00628	1.37251	1.93353
1753	7965	1823	1.15761	1.37576	1.06564	1.58549	1.09429
1754	2634	4479	0.778053	0.693928	0.84911	1.18329	1.17622
1755	3870	4476	0.33223	0.296322	0.359371	1.19693	0.690907
1756	4104	7409	1.15624	1.22901	1.11727	1.26879	1.32541
1757	2023	6926	0.537818	0.719861	0.561048	1.18709	0.558244
1758	6795	5249	0.876108	0.926568	0.870403	1.63831	1.71411
1759	5045	2614	0.805458	0.827044	0.863574	1.21038	1.01951
1760	2754	7217	1.30258	1.31766	1.34466	1.03878	1.05742
1761	7747	3975	1.25291	1.37644	1.21316	1.80219	1.58565
1762	4492	5745	0.712955	0.683355	0.798957	1.43852	0.827529
1763	2970	4087	0.812526	0.981597	0.745983	0.872159	0.926331
1764	5719	2612	0.879239	0.944549	0.836416	1.21681	0.887642
1765	7413	4954	0.989898	1.08135	1.06822	1.76444	1.51074
1766	4664	6820	1.04564	1.10051	1.04773	1.26361	1.50461
1767	2803	4772	1.0287	1.0627	1.08765	0.901272	0.99746
1768	3362	3793	1.01738	0.889271	1.08548	0.736023	0.726097
1769	6392	2023	1.21704	1.34764	1.14528	1.25906	1.72291
1770	2855	3110	1.02537	1.04363	1.03283	1.3078	1.31666
1771	2915	4576	0.70103	0.684135	0.735718	1.2172	0.888799
1772	7800	2899	0.84872	0.900332	0.848575	1.32137	1.50286
1773	5440	3102	1.00558	1.02993	0.992878	1.05592	1.36166
1774	4544	4278	0.630939	0.498005	0.715753	1.08866	0.623256
1775	2572	2621	0.837106	0.808074	0.891756	1.2743	1.04271
1776	7014	3097	1.20034	1.08469	1.26875	1.43821	1.69351
1777	4371	2616	0.942829	0.998226	0.975261	1.49369	1.58742
1778	4604	5549	0.633488	0.492916	0.771264	1.48496	0.782556
1779	4429	3496	1.50197	1.46971	1.53772	1.51748	1.60869
1780	5620	6915	1.6261	1.65805	1.60746	1.61794	1.57237
1781	4649	1735	0.844602	0.946852	0.833666	1.03142	1.57715
1782	5396	7112	1.7132	1.7451	1.71077	1.79444	1.83673
1783	2131	5361	1.19141	1.1749	1.29665	1.15422	1.50881
1784	6071	7501	0.779526	0.986748	0.617562	1.92817	0.603779
1785	5159	3200	0.893639	0.81615	1.09885	1.57657	0.712378
1786	7796	1726	1.08382	1.12209	1.08649	1.46164	1.88249
1787	6512	4370	0.632207	0.602303	0.675341	1.74817	1.35223
1788	2466	4578	1.0025	1.06887	0.994461	0.906676	1.09536
1789	5342	7992	1.27017	1.07613	1.41447	1.72028	1.55633
1790	7291	1825	1.12116	1.07798	1.15208	1.24524	1.76158
1791	3260	7118	1.00438	1.16467	0.905859	0.783197	1.35222
1792	3865	2715	0.602112	0.634423	0.628019	1.08015	0.968787
1793	5267	1635	1.00074	1.19385	0.994373	1.18089	1.47317
1794	4030	1444	0.868914	0.777231	1.03349	0.872961	1.09437
1795	5510	7698	1.31318	1.22868	1.37346	1.75583	1.31833
1796	5059	7308	0.900436	0.901861	0.903929	1.31856	0.905002
1797	4995	4668	0.754574	0.765104	0.779489	1.43299	1.46182
1798	2809	6728	0.7185	0.792849	0.798278	1.39188	1.40653
1799	3588	4183	1.36689	1.20887	1.4266	1.67296	1.5345
1800	4888	6428	1.29203	1.38558	1.28531	1.38508	1.24549
1801	6738	4956	1.03002	0.896898	1.13659	1.24822	1.66418
1802	4266	5159	0.895974	1.01965	0.81004	1.59246	0.352257
1803	5046	2810	0.890827	0.875305	0.961263	1.12362	0.776869
1804	4209	4866	0.987375	0.932276	1.038	1.46879	0.767675
1805	6796	5445	1.02744	0.987504	1.06287	1.28049	1.44122
1806	7800	3095	1.04768	0.997884	1.10613	1.32027	1.55944
1807	3654	7215	1.17395	1.05864	1.31417	1.12288	1.02667
1808	6281	2610	1.16728	1.3211	1.07894	1.3999	1.59873
1809	3920	2422	0.743973	0.85189	0.72318	1.16889	1.21675
1810	5885	1536	1.12974	1.34222	1.01852	1.24156	1.70363
1811	5222	5450	1.09351	1.12478	1.07861	1.43712	1.68519
1812	8194	2996	0.809832	0.82549	0.951715	1.6402	1.51199
1813	2574	3404	1.10191	1.13754	1.12305	1.23681	1.46815
1814	5509	7502	1.24666	1.30643	1.20969	1.52379	1.63518
1815	1962	5264	0.698911	0.712743	0.696681	1.05703	0.542372
1816	6732	2805	0.772883	0.700505	0.850286	1.06945	0.995695
1817	6178	5544	1.12122	1.07958	1.14726	1.51951	1.41273
1818	5498	3591	0.800361	1.02558	0.68141	1.44013	1.15537
1819	5445	4667	0.76335	0.743117	0.813458	1.42936	1.50393
1820	4718	5940	0.588647	0.611865	0.612079	1.34946	1.08197
1821	3307	4086	0.882164	0.822883	1.01279	1.31335	0.916963
1822	7246	5639	0.744485	0.781756	0.724997	1.15105	1.08936
1823	5948	3785	1.26008	1.28304	1.24263	1.58638	1.62683
1824	4654	3300	1.42329	1.42	1.42691	1.56963	1.60878
1825	5668	4275	0.72529	0.555848	0.85247	1.37551	1.17957
1826	3023	3207	0.768528	0.757412	0.891487	0.981974	1.29203
1827	4211	5648	0.807239	0.846439	0.843769	1.46677	1.10784
1828	2075	5655	0.971531	0.812967	1.08778	0.677972	0.79577
1829	6459	5446	0.92659	0.851628	0.997071	1.61023	1.24993
1830	2860	5065	0.828518	0.65956	1.01011	1.13019	0.869348
1831	2125	3405	0.662434	0.741943	0.660217	1.46141	0.45961
1832	5622	7698	1.1606	1.2061	1.14264	1.82613	1.71837
1833	4438	6430	1.02749	1.11361	1.03381	1.58171	1.35972
1834	2533	8391	1.60906	1.71518	1.5565	1.82081	1.90976
1835	4263	4377	0.782532	0.886025	0.720693	1.26389	1.11116
1836	5492	1635	0.961768	1.03196	1.18343	1.11968	1.23652
1837	2753	6630	0.786439	0.758387	0.834786	1.36159	1.10684
1838	4931	2223	0.940237	1.06475	0.909221	1.22787	1.43864
1839	2859	4674	0.766	0.68365	0.858545	0.839132	0.989965
1840	2532	8000	0.846054	0.899094	0.838002	1.23158	0.666133
1841	6169	2611	1.10592	1.22529	1.04677	1.18658	1.5204
1842	4547	5256	0.616019	0.72917	0.59538	1.49155	0.965695
1843	5791	7795	1.24521	1.28891	1.26537	1.73824	1.18504
1844	5562	6426	1.10859	1.06624	1.15692	1.26114	1.57006
1845	3545	8388	0.93829	1.00757	0.954022	1.31198	0.960873
1846	4664	6625	1.13298	1.00679	1.20756	1.518	1.58321
1847	3358	2424	0.77312	0.789206	0.771415	1.22704	1.45971
1848	3647	5063	0.473152	0.433648	0.601866	0.989566	0.611657
1849	4874	1734	0.941705	1.02002	1.01735	1.33953	1.12261
1850	3018	1447	1.03753	1.12418	1.19625	1.51058	1.94592
1851	7242	4270	1.08771	1.03675	1.18731	1.63563	1.29605
1852	3301	2130	0.977316	0.940059	0.998824	1.09863	1.13189
1853	3420	4086	0.86924	0.947517	0.841656	1.4466	1.03395
1854	3376	8487	1.36628	1.23896	1.45103	1.37394	1.63189
1855	6673	2120	1.37873	1.31982	1.43889	1.3527	1.37032
1856	4598	3593	1.56756	1.68517	1.49969	1.70864	1.63923
1857	4037	3986	1.35671	1.58088	1.28468	1.17018	1.32177
1858	2807	6141	0.956882	0.716016	1.13933	1.16506	1.44225
1859	6224	2122	1.08034	1.2081	0.995437	1.15253	1.48571
1860	7581	5051	1.36387	1.38171	1.38288	1.83951	1.79381
1861	7859	3975	1.33921	1.15938	1.40492	1.77631	1.48902
1862	2191	6828	1.06745	1.09498	1.09757	1.14703	1.35107
1863	7017	4075	0.825728	0.983519	0.870477	1.30426	0.986894
1864	7629	2215	0.713349	0.756737	0.681254	1.30436	1.40885
1865	7292	2216	0.744331	0.629749	0.823739	1.26109	1.4461
1866	5845	7110	0.843201	0.824567	0.904797	1.63901	0.95421
1867	6123	5838	0.814489	0.854526	0.813443	1.44962	1.5982
1868	2464	3991	1.22779	1.17205	1.27305	0.908498	1.42945
1869	3824	7899	1.32197	1.42972	1.28759	1.44501	1.8063
1870	6898	1924	1.20253	1.27428	1.21411	1.3682	1.06827
1871	1903	4384	0.705793	0.771264	0.707616	1.83217	0.925978
1872	7855	2410	0.919654	0.831024	0.985995	1.37166	1.43004
1873	4768	4082	0.515564	0.588835	0.491742	1.11409	0.697153
1874	4832	6526	1.32276	1.32636	1.32019	1.04243	1.46358
1875	1958	4090	0.560144	0.347514	0.730516	1.14502	0.299138
1876	3872	5062	0.933432	0.850495	0.998355	1.45018	0.68238
1877	3199	5651	0.939623	0.646023	1.139	1.52968	1.04271
1878	4096	4671	0.917434	0.893023	0.940704	1.62078	1.12556
1879	5781	4274	0.701416	0.313868	0.980664	1.28394	1.28644
1880	5954	5741	0.628396	0.462153	0.703473	1.62495	0.98251
1881	5675	6426	1.20941	1.10835	1.28768	1.12488	1.55242
1882	6126	7012	0.896636	0.900996	1.10302	1.30655	0.903563
1883	3318	7607	0.566893	0.685401	0.636728	1.1509	0.869782
1884	3864	2520	0.770679	0.716444	0.825008	0.72504	1.13457
1885	4257	2225	1.08202	1.14364	1.09745	1.10193	1.49256
1886	6630	6521	0.92605	0.879071	0.944243	1.1334	0.987553
1887	7630	2606	0.746761	0.558884	0.853038	1.39555	1.28746
1888	4877	2712	0.847416	0.875266	0.922827	1.13552	1.08503
1889	6854	6129	0.561376	0.576036	0.609685	1.31001	0.976801
1890	2923	7314	0.942428	0.847676	1.01983	0.795348	0.699676
1891	6286	4175	0.761991	0.79743	0.741955	1.45822	1.12955
1892	3472	2814	0.933285	1.06942	0.925481	0.949605	0.916338
1893	7689	3291	0.900301	1.00763	0.855665	1.45809	0.713741
1894	3363	3988	0.941346	0.989487	1.02394	1.07358	1.00482
1895	4424	1540	0.827592	0.920385	0.833981	0.833102	1.34491
1896	2922	6728	0.758864	0.654176	0.875284	0.901164	1.20596
1897	3141	4771	0.782904	0.714994	0.937452	1.48725	0.765584
1898	3936	7703	1.46002	1.443	1.48851	1.59323	1.82201
1899	3471	2423	0.712582	0.63555	0.849993	1.00603	1.10359
1900	6623	3978	0.699049	0.702253	0.724038	1.41713	1.1099
1901	3374	7509	0.692686	0.538736	0.865758	1.23886	0.780324
1902	5438	2515	0.751068	0.798205	0.809553	1.02394	1.34336
1903	5398	7894	1.15997	1.02197	1.23992	1.53452	1.24586
1904	3079	3109	0.787055	0.884182	0.841894	1.27896	1.38435
1905	6953	1630	1.24465	1.40549	1.14926	1.31672	1.79065
1906	2414	6045	1.07354	0.9812	1.1787	0.995402	1.54104
1907	4034	2813	0.940045	0.933337	1.08861	1.64597	1.53071
1908	5228	7405	1.21272	1.1892	1.26207	1.61806	1.76914
1909	3319	8193	1.16724	1.34931	1.09796	1.357	1.60787
1910	4044	6138	1.06714	1.099	1.04302	1.35714	1.34562
1911	5622	7502	1.02671	1.19291	1.02148	1.69986	1.88326
1912	4327	6821	1.18424	1.20331	1.18133	1.06039	1.21009
1913	4886	5842	0.613858	0.455053	0.795494	1.38417	0.839723
1914	2127	4187	0.662693	0.644982	0.710549	1.03994	0.820916
1915	6572	5641	1.08256	1.05577	1.10176	1.12232	1.40731
1916	2696	6337	0.792969	0.878773	0.765535	1.48225	1.52315
1917	3922	2813	0.853536	0.763792	0.962856	1.30234	1.41052
1918	6626	5152	0.983611	0.988936	1.06128	1.52918	1.29307
1919	3189	2326	1.08424	1.24837	1.02318	1.32552	1.42259
1920	4155	5746	1.44999	1.48456	1.42527	1.7854	1.44151
1921	4781	8189	1.06184	0.794373	1.25661	1.23187	0.890424
1922	4999	6037	0.746441	0.834924	0.698994	1.45984	1.22404
1923	4106	7996	0.946956	0.956751	0.942197	0.92865	1.33071
1924	1798	6731	0.755785	0.67383	0.804835	1.79299	1.17281
1925	4876	2517	0.901494	1.09839	0.810785	1.24162	1.5211
1926	6177	5153	1.09104	0.943002	1.25667	1.66518	1.43904
1927	6733	3196	1.09388	1.22715	1.15943	1.28925	1.41614
1928	2633	4088	0.907766	0.733879	1.10706	0.913978	0.974677
1929	7243	4661	0.742005	0.637322	0.83406	1.63507	1.15806
1930	6620	3001	0.984097	0.994055	1.04266	1.35924	0.994982
1931	3654	7410	1.08914	1.04283	1.15389	1.13155	1.30393
1932	4769	4277	0.738641	0.483531	0.960189	0.925512	0.661577
1933	4993	4081	0.677391	0.564263	0.737793	1.21972	1.13392
1934	5727	5155	0.798548	0.609416	0.940067	1.58636	0.832705
1935	6960	3977	0.901148	0.947953	0.86711	1.18812	0.773466
1936	3426	6237	0.902984	0.877151	0.929011	1.67951	1.66527
1937	6280	2024	1.23146	1.30061	1.19477	1.19983	1.58561
1938	4262	3986	0.911944	0.908906	0.916373	1.34558	0.988667
1939	4546	4865	0.494301	0.622744	0.586296	0.991235	1.13059
1940	7135	6226	0.565651	0.762771	0.520611	1.63161	1.6836
1941	3036	7314	0.470741	0.47132	0.507023	1.29974	0.696367
1942	2645	8195	0.751925	0.846409	0.713877	1.49444	1.00078
1943	2355	5360	0.753438	0.752688	0.815647	0.942137	1.34955
1944	2406	3307	0.795162	0.943611	0.961305	1.1763	1.04971
1945	5443	4080	0.586371	0.447574	0.749918	1.60789	1.12369
1946	5671	5057	0.756238	0.579434	0.825922	1.47963	1.02369
1947	1965	6437	0.849076	0.864595	0.847413	1.66079	1.86071
1948	4778	7407	1.25969	1.38163	1.25622	1.33868	1.48233
1949	2124	3210	0.71075	0.774496	0.908512	1.62425	0.593527
1950	5560	5644	0.737632	0.866715	0.669482	1.27965	0.966362
1951	3759	4867	0.785972	0.633629	0.991385	0.861636	0.736263
1952	3484	6922	0.912331	0.608729	1.1029	1.32039	1.44948
1953	7969	3192	0.952976	0.805484	1.07806	1.36684	1.4911
1954	3524	1347	1.00792	1.12951	1.09438	1.22462	1.23801
1955	3749	1347	0.826446	0.749464	0.94997	1.26984	1.63535
1956	2575	3599	1.25937	1.16918	1.30542	0.893755	1.01335
1957	2417	7023	0.687761	0.798309	0.704382	0.794312	0.842417
1958	2182	3894	0.487843	0.620424	0.416257	1.00566	0.713189
1959	4827	4962	0.736481	0.820907	0.701625	1.41835	0.971198
1960	4484	3007	0.787292	0.66287	0.843208	1.42763	1.34123
1961	4893	8189	0.85761	0.828219	0.941933	1.57081	0.824224
1962	5841	5546	1.02833	0.660547	1.1672	1.47928	0.956615
1963	3248	3206	0.726758	0.847038	0.658559	1.01988	0.884363
1964	6000	2318	0.865132	0.976946	0.78393	1.41649	1.37
1965	2808	6337	0.756467	0.836806	0.725797	1.11319	1.23903
1966	3694	2031	1.09056	1.10582	1.07805	1.00173	1.13256
1967	5718	2221	0.638975	0.813498	0.59954	1.41168	0.980023
1968	5998	1927	1.01299	1.10319	0.971635	1.33541	1.81859
1969	4042	5355	0.873824	0.8894	0.864998	1.09179	1.0162
1970	3305	3304	0.960516	1.00622	0.9595	1.11936	0.614336
1971	6856	6716	1.02855	0.779423	1.10536	1.4808	1.54578
1972	3188	1739	1.44487	1.50729	1.44986	1.7745	1.75117
1973	3817	5356	0.929142	0.792229	1.04481	1.3792	0.356647
1974	5386	3787	0.405105	0.344265	0.471326	1.13949	0.936066
1975	5889	2905	0.851975	0.933947	0.803188	1.20858	1.20666
1976	2913	3794	0.703243	0.677358	0.757237	0.874248	1.44925
1977	5615	5351	0.536724	0.457437	0.58271	1.33057	0.582247
1978	5155	1831	0.698252	0.815143	0.80027	1.48318	1.10634
1979	3149	7509	0.422028	0.451021	0.504348	1.09502	0.786504
1980	6236	6033	1.14435	1.21565	1.15981	1.45829	1.49035
1981	5395	6916	1.31537	1.21512	1.42864	1.52352	1.70432
1982	2756	7804	0.853438	0.977473	0.887871	0.927578	0.774886
1983	3927	4769	0.71589	0.762015	0.71013	1.6115	0.999344
1984	1906	5362	0.6166	0.697207	0.613225	1.06957	0.343179
1985	2526	5849	1.20623	1.29989	1.27277	1.10405	0.930295
1986	6788	2707	0.771751	0.677187	0.854931	0.973542	0.94592
1987	3255	5553	0.967912	0.482042	1.36896	1.45957	1.03551
1988	3649	5650	1.38756	1.5491	1.27804	1.80465	1.92819
1989	7517	2411	0.670388	0.810551	0.711202	1.25291	0.706575
1990	3980	3693	1.01434	1.03642	1.04665	1.12724	0.799474
1991	4162	7898	0.899996	0.943539	0.883762	1.16752	1.14284
1992	2812	7706	0.984708	1.08325	0.907136	0.773963	1.07218
1993	2192	7023	1.1156	1.04781	1.18525	1.16503	1.19125
1994	5213	2320	0.958217	0.97913	0.943191	1.23005	1.34243
1995	6912	6814	0.632521	0.0699485	0.750625	0.290895	1.69328
1996	5568	8382	1.29586	1.4992	1.16977	1.76319	1.84834
1997	2185	4676	1.25063	1.29266	1.23825	1.17269	1.62107
1998	3821	6725	0.696933	0.981232	0.643714	1.38274	1.10796
[truncated: 1,477 more rows]

## Sheet: Fig.6d
	X	Y	Spotiphy	Spotiphy_in	Spotiphy_out	Tangram	cytoSPACE
0	7360	6226	1.50725	1.66444	1.39379	0.346133	1.88991
1	2698	7120	0.245719	0.245185	0.263703	0.164023	0.135138
2	6900	2706	0.0506102	0.0958823	0.0424267	0.222369	0.162441
3	2131	5557	0.18823	0.157318	0.21803	0.0844135	0.144816
4	2357	5947	0.100708	0.105287	0.110188	0.15008	0.147082
5	3199	5456	0.239327	0.0897865	0.459608	0.16332	0.0369379
6	3989	6431	0.0608585	0.0836886	0.0568902	0.0556576	0.286374
7	2692	4968	0.130207	0.117685	0.141005	0.107264	0.104851
8	5212	1929	0.0922423	0.107208	0.104188	0.203429	0.266427
9	1855	7024	0.191028	0.198637	0.188777	0.499745	0.327119
10	8245	1529	0.524845	1.46985	0.506667	0.803288	1.39172
11	6063	4762	0.107837	0.125154	0.120723	0.560403	0.314656
12	7684	1726	0.102384	0.119641	0.103047	0.254084	0.617608
13	2906	1447	0.154454	0.182392	0.151752	0.453265	0.69118
14	7798	2117	0.0666813	0.0539993	0.0851904	0.127896	0.505485
15	5566	7796	0.262445	0.310775	0.250138	0.546312	0.393942
16	7970	3583	0.282475	0.286522	0.308996	0.32763	0.142149
17	5392	5742	0.0918995	0.0819178	0.112061	0.292525	0.209748
18	2306	7610	0.136724	0.158035	0.133855	0.131746	0.2788
19	2694	5750	0.120542	0.097184	0.155865	0.0683997	0.232886
20	6784	1338	0.1394	0.163144	0.132151	0.153936	0.554276
21	4314	2323	0.148723	0.166815	0.151552	0.154793	0.485396
22	2464	4186	0.221792	0.23214	0.217303	0.103358	0.31015
23	2869	7804	0.108441	0.135006	0.0993009	0.108247	0.151569
24	4720	6722	0.129049	0.116911	0.142625	0.211529	0.3238
25	5104	3690	0.0289477	0.0282879	0.0319063	0.219618	0.0669122
26	3081	3696	0.184652	0.172193	0.20047	0.108058	0.0996182
27	7573	2313	0.0317764	0.0451846	0.040387	0.203793	0.0860024
28	7908	1334	0.316506	0.306778	0.349897	0.650194	0.858033
29	3145	6336	0.0986464	0.0760561	0.129932	0.390165	0.0930008
30	4538	2322	0.124669	0.153438	0.118066	0.155558	0.375591
31	2467	4969	0.0858769	0.0774276	0.108955	0.0561811	0.214696
32	6909	5640	0.357225	0.471204	0.350761	0.250439	0.432179
33	7021	5444	0.375767	0.375725	0.38397	0.307224	0.459203
34	6563	2707	0.0300302	0.0366638	0.032012	0.136713	0.0940429
35	8085	4365	0.897221	0.784662	0.972149	1.15507	0.408322
36	5505	5938	0.12686	0.147339	0.139859	0.264142	0.272183
37	7581	4856	0.642923	0.848983	0.575915	0.559609	0.729951
38	6068	6523	0.632583	0.693067	0.617591	0.585603	0.650828
39	1911	6926	0.0908035	0.0562651	0.120644	0.415341	0.0291085
40	4773	5646	0.0370799	0.0590125	0.0473199	0.226601	0.0595979
41	7857	3388	0.0476386	0.0389004	0.0731553	0.262587	0.118148
42	2966	2914	0.128621	0.138471	0.12811	0.187641	0.157216
43	5495	2613	0.0308485	0.0359106	0.0319648	0.109884	0.124262
44	2583	6142	0.129615	0.130087	0.141119	0.243998	0.341932
45	4489	4572	0.042262	0.0527521	0.0524541	0.316426	0.152272
46	4648	1540	0.11757	0.0880492	0.141015	0.0660085	0.198465
47	4883	4668	0.0779441	0.072806	0.100824	0.158158	0.0688247
48	6450	2708	0.141839	0.200554	0.113631	0.233865	0.291327
49	6904	3880	0.0393068	0.022063	0.0621297	0.121197	0.0383216
50	3371	6726	0.122794	0.129148	0.132094	0.191603	0.226477
51	2682	1839	0.0543824	0.0405507	0.0781281	0.369165	0.0405746
52	6673	1925	0.386623	0.417216	0.375118	0.307688	0.391552
53	3481	5944	0.192589	0.0704163	0.279888	0.646944	0.232965
54	3982	4084	0.552664	0.812524	0.446188	0.270659	0.413305
55	3710	7312	0.243807	0.227343	0.284752	0.175956	0.100098
56	3026	4185	0.146779	0.14789	0.152907	0.0322575	0.0492509
57	6855	6325	0.101307	0.160501	0.0889341	0.196719	0.411897
58	5269	2222	0.0721455	0.105832	0.0819406	0.0795082	0.13609
59	2806	5750	0.164299	0.15409	0.198136	0.149114	0.271276
60	3526	1934	0.0693374	0.0629527	0.0840671	0.11902	0.138038
61	3372	7118	0.168483	0.211534	0.15192	0.109573	0.185108
62	5383	2809	0.0398223	0.0468737	0.0445845	0.127105	0.0941261
63	3364	4184	0.147576	0.18451	0.127447	0.322094	0.0743855
64	7185	3977	0.0938632	0.130791	0.0935637	0.218076	0.118009
65	7969	2997	0.174258	0.133584	0.204052	0.259921	0.480288
66	2925	7901	0.0546802	0.081128	0.0457181	0.11891	0.216276
67	2569	1644	0.469545	0.63583	0.400656	0.510488	0.495367
68	2972	4870	0.055686	0.0692666	0.0543901	0.171843	0.0691533
69	6785	1924	0.546895	0.578098	0.534798	0.531483	0.368497
70	2250	7708	0.106678	0.0669896	0.157546	0.336224	0.0519546
71	3303	2717	0.0988178	0.102462	0.100755	0.0819082	0.161354
72	3809	2813	0.0340828	0.0453028	0.0333356	0.0797738	0.13276
73	2416	6827	0.0649256	0.0781223	0.0694529	0.141125	0.073231
74	4049	7898	0.191552	0.202963	0.192068	0.17714	0.257431
75	7020	5249	0.212224	0.204137	0.231124	0.205668	0.429856
76	5549	2124	0.0739851	0.106279	0.0699431	0.138973	0.239137
77	5554	3688	0.148994	0.134639	0.168541	0.263161	0.318755
78	6797	5836	0.129004	0.110957	0.160983	0.206334	0.100608
79	5213	2516	0.0724335	0.0793728	0.0820423	0.17695	0.217816
80	6109	1340	0.165761	0.186087	0.179139	0.171228	0.206481
81	6240	7402	0.491837	0.660751	0.465633	0.897011	0.211669
82	5450	6622	0.133712	0.155216	0.127984	0.185356	0.380294
83	6788	2902	0.0810247	0.0913342	0.0896096	0.165103	0.122384
84	2079	7024	0.0571591	0.0938607	0.0502933	0.116733	0.232904
85	5731	6524	0.130044	0.130233	0.138453	0.200988	0.375443
86	4596	2811	0.119588	0.157407	0.124753	0.190155	0.639416
87	5891	3687	0.451918	0.408607	0.516905	0.499557	0.922015
88	7464	3291	0.113906	0.112471	0.122409	0.271443	0.409909
89	2852	2132	0.389801	0.411112	0.388087	0.478126	0.659525
90	4611	7896	0.156548	0.366763	0.115694	0.415795	0.363443
91	5273	3591	0.0653365	0.0938972	0.0493744	0.154796	0.0854521
92	6912	6618	0.251398	0.227871	0.2747	0.582695	0.48862
93	6798	6227	0.150425	0.193688	0.144459	0.331469	0.354633
94	3818	5943	0.169944	0.181457	0.166898	0.2612	0.33633
95	3987	6040	0.0889517	0.10545	0.0856225	0.130715	0.211576
96	3917	1444	0.0766184	0.0743839	0.100101	0.0745909	0.188885
97	3868	3693	0.114474	0.114891	0.116433	0.114332	0.156488
98	6280	2219	0.117263	0.165024	0.103799	0.0891676	0.207125
99	5782	4861	0.072909	0.0628578	0.098054	0.27563	0.424556
100	2181	3503	0.0898118	0.0497471	0.12997	0.418851	0.0303249
101	4312	1736	0.120991	0.187916	0.0981463	0.136688	0.5167
102	5057	6721	0.558601	0.576855	0.568276	0.545911	0.72317
103	4097	5062	0.126946	0.122807	0.141216	0.362027	0.0791468
104	6787	2511	0.194309	0.195194	0.19671	0.0897218	0.223073
105	3134	2424	0.190101	0.193006	0.211145	0.222618	0.326504
106	6850	4760	0.103848	0.123155	0.101711	0.369427	0.716815
107	3933	6529	0.101407	0.0338584	0.170892	0.0681363	0.0259549
108	7854	2215	0.0809871	0.0856089	0.0804205	0.17542	0.403864
109	5327	2907	0.0422665	0.0461638	0.0704783	0.110047	0.0512395
110	5328	3298	0.116355	0.0747064	0.187333	0.234524	0.0769574
111	6616	1631	0.353358	0.380098	0.359158	0.380424	0.809963
112	4369	2029	0.118038	0.137444	0.120711	0.170268	0.278534
113	2630	3110	0.20782	0.17652	0.240824	0.181401	0.312561
114	3139	4184	0.146803	0.13962	0.155945	0.0394537	0.037765
115	2741	2719	0.178823	0.191131	0.18559	0.213985	0.618048
116	2015	4383	0.0852139	0.0594821	0.113943	0.324299	0.0219674
117	4368	1834	0.122034	0.166447	0.116873	0.164212	0.433212
118	3022	2620	0.240378	0.269188	0.244214	0.294306	0.58221
119	4665	7212	0.0553971	0.0614142	0.0579456	0.189624	0.354305
120	3132	1837	0.508806	0.565338	0.492883	0.532051	0.718129
121	6952	1435	0.104835	0.136713	0.103288	0.126684	0.404026
122	5445	4862	0.170494	0.156733	0.189657	0.409223	0.399726
123	3138	3989	0.160687	0.164719	0.161029	0.172786	0.0527759
124	5951	4763	0.1495	0.197456	0.13835	0.568598	0.476098
125	3254	5162	0.134942	0.0960214	0.159627	0.106362	0.0303649
126	6120	4860	0.171341	0.249584	0.150334	0.542344	0.505725
127	3822	7116	0.101884	0.104948	0.110498	0.236926	0.561588
128	6679	3881	0.0403086	0.0494609	0.0434953	0.11711	0.0472474
129	5733	7111	0.219737	0.265418	0.210373	0.357914	0.340423
130	5506	6524	0.117549	0.130237	0.116625	0.158821	0.416588
131	2925	7706	0.105297	0.118453	0.1001	0.0241234	0.10359
132	5735	7893	1.08219	1.08253	1.09062	0.650047	1.22091
133	7067	2217	0.114118	0.0976472	0.141597	0.188506	0.228404
134	3597	6921	0.0346194	0.0212294	0.0686761	0.154214	0.222798
135	5449	6231	0.79642	0.810602	0.800798	0.680105	0.860594
136	5726	4763	0.0959726	0.0514666	0.164573	0.253443	0.403604
137	6182	6914	0.206119	0.256382	0.220845	0.205704	0.124926
138	4817	1637	0.0947968	0.115577	0.106528	0.129718	0.165538
139	4319	4083	0.0641338	0.0574092	0.082639	0.213884	0.0866879
140	7750	5149	0.894416	0.944225	0.88444	0.900237	0.951726
141	6510	3979	0.0948567	0.113768	0.0854577	0.261455	0.341371
142	3756	3694	0.174839	0.24456	0.15022	0.21363	0.234371
143	4207	4279	0.0504398	0.0454579	0.0534402	0.244688	0.0795133
144	2812	7510	0.19265	0.21599	0.188615	0.0704717	0.074059
145	6791	3880	0.0446006	0.0508147	0.0584793	0.0992173	0.0286221
146	3092	7216	0.0317574	0.0757113	0.0284765	0.174296	0.258646
147	6173	3784	0.34862	0.326978	0.374044	0.407459	0.832004
148	6796	5640	0.422546	0.466708	0.398228	0.309288	0.735229
149	3861	1346	0.070906	0.0845753	0.0662858	0.168797	0.290877
150	4260	3203	0.293063	0.367961	0.252772	0.290737	0.807268
151	3365	4575	0.0715373	0.0689135	0.0975336	0.29369	0.179312
152	7302	5737	0.0565624	0.047234	0.0633268	0.345637	0.0410702
153	1793	5166	0.0644299	0.0686439	0.126761	0.206255	0.120363
154	3030	5358	0.0298452	0.0923613	0.0277909	0.0984684	0.127912
155	2183	4090	0.104391	0.09893	0.116427	0.144341	0.166692
156	3145	6140	0.0619655	0.0157575	0.132523	0.665738	0.371678
157	3713	8094	0.372895	0.427063	0.345189	0.286859	0.438613
158	6124	6425	0.469872	0.527702	0.472234	0.491919	0.560399
159	6407	6913	0.465672	0.502672	0.467551	0.461459	0.935899
160	7463	3096	0.140912	0.133974	0.155848	0.218672	0.405141
161	3537	5846	0.323055	0.121978	0.443413	0.712095	0.459743
162	5043	1832	0.128064	0.116175	0.157691	0.180604	0.34579
163	5567	7991	0.411989	0.379572	0.438352	0.404895	0.556943
164	3309	4869	0.0666553	0.0545424	0.0830454	0.045131	0.033812
165	3764	6432	0.0645351	0.0781705	0.0745272	0.08656	0.0276987
166	5605	1830	0.137841	0.17806	0.149437	0.206377	0.255995
167	2687	3599	0.139386	0.128799	0.159754	0.0642658	0.176693
168	3712	7899	0.250082	0.291767	0.231472	0.164088	0.264097
169	4213	6431	0.879143	0.946929	0.85017	0.557485	0.901823
170	6460	6033	0.121854	0.129943	0.145588	0.278796	0.105917
171	7853	2019	0.0938628	0.0638562	0.120788	0.102522	0.422689
172	7857	3192	0.108545	0.0760566	0.143681	0.235211	0.320686
173	4833	6918	0.240677	0.236048	0.2536	0.247008	0.293342
174	2014	3797	0.0234666	0.0913141	0.0307296	0.286892	0.127986
175	3976	2128	0.0953857	0.112462	0.0935194	0.0551132	0.360815
176	1739	5851	0.0582371	0.0378501	0.0895838	0.128331	0.0849053
177	7297	3976	0.0449758	0.0582665	0.051941	0.299211	0.187111
178	2860	4870	0.216022	0.222389	0.220785	0.15001	0.0783917
179	2907	1838	0.258749	0.202771	0.331542	0.486197	0.781699
180	3488	8095	0.296901	0.258133	0.322253	0.240884	0.301329
181	7136	6617	0.0576045	0.0825909	0.0400025	1.30554	0.00620332
182	4258	2616	0.144062	0.147171	0.151295	0.184903	0.754491
183	3076	2131	0.447014	0.497614	0.451409	0.464007	0.780698
184	6064	5154	0.356858	0.285536	0.402445	0.608571	0.237914
185	4987	2125	0.192799	0.322464	0.185546	0.13324	0.317861
186	2527	6436	0.18012	0.20681	0.175295	0.397054	0.495688
187	7803	3877	0.480562	0.610428	0.425122	0.935712	0.638974
188	2186	5067	0.461555	0.455989	0.468279	0.279376	0.547381
189	6793	4467	0.139096	0.159105	0.131744	0.3011	0.202184
190	2471	6338	0.146201	0.169287	0.159609	0.23882	0.516351
191	6897	1728	0.209526	0.270441	0.184795	0.280995	0.798893
192	3313	6042	0.175484	0.131275	0.250621	0.48821	0.55663
193	6010	5643	0.269909	0.159382	0.33207	0.490311	0.483064
194	4261	3594	0.243614	0.194321	0.282831	0.160097	0.449675
195	2798	2816	0.248279	0.277758	0.250493	0.283133	0.653187
196	6846	3587	0.0386283	0.038384	0.0603818	0.215866	0.058095
197	7297	3781	0.0499135	0.0473711	0.080802	0.18379	0.10627
198	4936	3788	0.0231707	0.0248292	0.0269389	0.164566	0.231287
199	7070	3195	0.125287	0.149465	0.120695	0.290254	0.422199
200	2521	4284	0.126336	0.112679	0.144127	0.0938375	0.355444
201	3586	3205	0.0703933	0.0859834	0.0706661	0.0824889	0.188674
202	2138	7708	0.139766	0.0717583	0.197169	0.417407	0.0130165
203	3146	6727	0.14322	0.18337	0.143726	0.194155	0.253405
204	3431	7802	0.245409	0.302379	0.219258	0.288475	0.323941
205	4435	5256	0.0434148	0.0497407	0.047301	0.207555	0.0561723
206	5339	7014	0.306843	0.300053	0.335439	0.310377	0.517946
207	1911	7122	0.113023	0.20131	0.073546	0.514144	0.340548
208	5169	6330	0.867376	0.898232	0.855987	0.747841	0.919594
209	6734	3587	0.0201998	0.0201393	0.0333553	0.237919	0.137338
210	2137	7512	0.0590617	0.0710343	0.0576644	0.267744	0.0615908
211	4892	7798	0.161053	0.116265	0.217323	0.330307	0.535475
212	5904	7795	0.0499401	0.0651205	0.0531062	0.43701	0.0941103
213	5168	6134	0.119933	0.151814	0.117275	0.162305	0.202556
214	6291	5740	0.0975828	0.0946982	0.108472	0.160058	0.261859
215	2138	7904	0.0719469	0.0845533	0.0921506	0.205873	0.44073
216	6731	2609	0.212499	0.175959	0.240964	0.0875557	0.427755
217	5382	2417	0.0912672	0.113241	0.0989864	0.0909462	0.349694
218	2531	7609	0.170194	0.15683	0.206223	0.0982016	0.26032
219	5997	1340	0.114807	0.162174	0.0999154	0.136963	0.258272
220	1851	5851	0.0765539	0.0461694	0.128762	0.23175	0.0230642
221	6236	6229	0.159131	0.199422	0.154812	0.0998098	0.10099
222	6347	5642	0.0672819	0.088361	0.0631811	0.211703	0.19856
223	7404	2020	0.11119	0.106736	0.125138	0.208436	0.452441
224	5669	4470	0.111826	0.0947118	0.159193	0.337423	0.223965
225	3305	3499	0.207322	0.198454	0.221124	0.157828	0.0626904
226	3083	4282	0.161708	0.154807	0.175636	0.103717	0.0377852
227	5842	6132	0.554908	0.568291	0.561028	0.442338	0.626832
228	7572	1726	0.12997	0.154351	0.118411	0.22844	0.491104
229	5897	5643	0.28118	0.0812176	0.352307	0.495328	0.527825
230	2749	5457	0.102324	0.0730312	0.139173	0.18765	0.13787
231	3422	4868	0.207407	0.111562	0.284389	0.144448	0.0168289
232	5098	1538	0.0744558	0.0913666	0.0699124	0.146849	0.19256
233	3372	6922	0.107494	0.0779946	0.151987	0.206269	0.362964
234	7910	2117	0.083565	0.0645308	0.102874	0.107546	0.387202
235	7079	6324	0.230536	0.262611	0.227075	0.242527	0.357126
236	2128	4383	0.121896	0.112535	0.140646	0.173266	0.182614
237	6230	4077	0.108229	0.180452	0.0942664	0.313303	0.640175
238	4767	3691	0.306803	0.37946	0.278295	0.196971	0.145538
239	6684	5641	0.34227	0.373912	0.328227	0.251745	0.655944
240	5214	2711	0.160942	0.180605	0.159485	0.120454	0.261584
241	2530	7218	0.065178	0.100343	0.0785566	0.12797	0.167616
242	8198	4365	0.713368	0.749003	0.746495	0.910614	0.375939
243	4430	3692	0.439075	0.556484	0.38419	0.290662	0.259784
244	3810	3205	0.128417	0.142364	0.127469	0.183485	0.0976708
245	2587	7707	0.103037	0.110406	0.114657	0.0956748	0.236224
246	4037	3791	0.276547	0.273469	0.295768	0.15592	0.215399
247	5612	4373	0.0801854	0.0391981	0.133238	0.218369	0.184771
248	5605	2026	0.124825	0.137429	0.12905	0.135905	0.188424
249	5611	3981	0.0640918	0.10175	0.064022	0.216206	0.106465
250	2573	3013	0.0847853	0.0604531	0.117665	0.12609	0.224087
251	2977	6434	0.0781764	0.15329	0.059116	0.261492	0.294877
252	4818	2028	0.140707	0.157689	0.144106	0.110746	0.411602
253	4876	2321	0.0941933	0.137301	0.0796088	0.184695	0.770713
254	6112	2318	0.0895059	0.107302	0.0902087	0.0921562	0.41677
255	6518	6521	0.154026	0.204178	0.148509	0.213781	0.236273
256	3820	6334	0.150622	0.151657	0.161841	0.258689	0.0170598
257	2413	5849	0.119517	0.153851	0.111707	0.108074	0.163451
258	2136	7121	0.0723165	0.0762941	0.0748797	0.104869	0.241392
259	5160	3396	0.103741	0.134972	0.0926648	0.314676	0.0918571
260	2297	4480	0.533782	0.526854	0.548464	0.464281	0.234231
261	4832	6722	0.142011	0.11506	0.165499	0.195748	0.327602
262	7358	5443	0.0373716	0.0963754	0.0566056	0.196481	0.145762
263	5110	5450	0.0627778	0.100651	0.0623137	0.18158	0.272083
264	3704	5356	0.103133	0.154194	0.0920405	0.128089	0.265079
265	6178	5740	0.108576	0.141507	0.097067	0.229862	0.445234
266	5831	2221	0.0771928	0.0929715	0.07947	0.0951294	0.233212
267	5773	1732	0.0729939	0.0869572	0.0811248	0.0750935	0.14171
268	2402	2133	0.470251	0.800863	0.407411	0.42837	0.586975
269	5056	6330	0.708423	0.728717	0.710491	0.640413	0.672909
270	3152	8487	0.280319	0.460273	0.215724	0.447728	1.05267
271	8081	2996	0.147756	0.159794	0.160059	0.324429	0.577391
272	5379	1635	0.12796	0.14998	0.151589	0.149365	0.319996
273	7801	3290	0.130426	0.0932677	0.158184	0.276728	0.201469
274	4372	3007	0.112129	0.130097	0.106038	0.215998	0.404955
275	6013	6816	0.649955	0.757769	0.629381	0.673769	0.789276
276	6167	2024	0.156444	0.178768	0.153815	0.14203	0.323918
277	4657	4278	0.0412101	0.013457	0.0995102	0.112813	0.058631
278	5898	6034	0.227571	0.222759	0.25167	0.151146	0.300804
279	1849	5068	0.0558273	0.059115	0.0796416	0.349188	0.176908
280	5661	1732	0.174307	0.194328	0.175318	0.198597	0.326241
281	4705	1637	0.0797147	0.0857006	0.095393	0.104291	0.200675
282	7404	2216	0.0550721	0.04394	0.0708594	0.243302	0.419007
283	6910	6031	0.06365	0.0648704	0.0692089	0.276027	0.12533
284	4771	5060	0.0498169	0.0457049	0.072937	0.197801	0.233046
285	2300	5654	0.184136	0.154004	0.213836	0.110807	0.0922697
286	3986	5453	0.536379	0.592148	0.510225	0.621853	0.835904
287	6455	4272	0.0306758	0.0382232	0.0338668	0.236226	0.157218
288	3025	3794	0.163308	0.174565	0.162923	0.0751196	0.185332
289	3703	4965	0.141575	0.0423973	0.257921	0.165534	0.0156166
290	3261	7313	0.180722	0.169393	0.207533	0.0770765	0.495319
291	3600	8095	0.404501	0.424509	0.39638	0.31099	0.381924
292	5283	6916	0.194096	0.19807	0.199565	0.242897	0.423892
293	4323	5452	0.0352635	0.023724	0.0464324	0.310274	0.150163
294	4665	7016	0.746742	0.78954	0.731764	0.609837	0.840151
295	2740	2523	0.221391	0.209226	0.241319	0.445812	0.475649
296	3877	6823	0.123992	0.20141	0.100154	0.262612	0.486713
297	6348	6033	0.133686	0.158191	0.145745	0.199747	0.230639
298	8082	3387	0.29544	0.299984	0.318208	0.195279	0.106054
299	5270	2613	0.0681001	0.0827086	0.0703652	0.126534	0.19562
300	6111	1926	0.131479	0.157063	0.125858	0.17705	0.350307
301	4594	2224	0.127688	0.147896	0.129661	0.175908	0.539108
302	2248	6925	0.140607	0.151235	0.143809	0.158499	0.283943
303	5396	7307	0.249193	0.341596	0.225218	0.336302	0.800931
304	5330	4080	0.0270012	0.0313341	0.0410056	0.178909	0.0650323
305	6794	4858	0.146647	0.14795	0.15305	0.289951	0.735582
306	6068	6327	0.156413	0.22946	0.143269	0.181664	0.313678
307	7134	5835	0.0464994	0.0622982	0.0510923	0.178295	0.170235
308	2473	7120	0.0523425	0.084827	0.0553626	0.0524988	0.118328
309	7234	1727	0.0851477	0.0872458	0.101138	0.13416	0.577904
310	3823	7312	0.186433	0.173019	0.20325	0.0946576	0.198159
311	5268	1831	0.0869245	0.117504	0.0919924	0.170647	0.293264
312	3314	6238	0.124239	0.135978	0.150018	0.350329	0.460942
313	3308	4477	0.0507898	0.0497879	0.0660737	0.402635	0.0947994
314	7917	4659	0.961661	0.954346	0.971398	0.942925	1.14338
315	2475	7707	0.238326	0.257704	0.234806	0.213919	0.264512
316	2638	5848	0.139865	0.120978	0.172568	0.133912	0.215278
317	5322	1342	0.0637373	0.0781707	0.0739246	0.120579	0.182832
318	2971	4478	0.146479	0.152444	0.149495	0.091581	0.0650252
319	3542	7606	0.199998	0.203887	0.210464	0.293757	0.469985
320	3526	2130	0.0537781	0.0672169	0.0527417	0.0906718	0.254145
321	6168	2220	0.0960771	0.120546	0.0921825	0.0991639	0.288477
322	2639	6240	0.0886399	0.132104	0.0760303	0.296701	0.246533
323	2360	6925	0.0797	0.0719676	0.0956042	0.0931039	0.144428
324	7466	4074	0.14796	0.179493	0.15374	0.526254	0.1564
325	6116	3491	0.247433	0.180231	0.310314	0.310584	0.111997
326	5161	3787	0.044022	0.051059	0.0452961	0.28527	0.133144
327	7356	4856	0.372282	0.464081	0.345139	0.50475	0.583348
328	4040	4964	0.123535	0.147927	0.111987	0.401015	0.0705162
329	5550	2319	0.0885545	0.0986804	0.088117	0.135201	0.264351
330	4273	7506	0.17128	0.225711	0.165053	0.198072	0.222758
331	7746	3780	0.401117	0.438544	0.397391	0.807644	0.359389
332	7853	1823	0.129733	0.199143	0.11697	0.231714	0.442642
333	5051	4570	0.101698	0.115482	0.10851	0.181707	0.287567
334	5721	3003	0.16698	0.215696	0.150135	0.161391	0.424623
335	5604	1634	0.122114	0.137376	0.130037	0.154556	0.508283
336	4943	6135	0.0633798	0.0819852	0.0662181	0.198549	0.187995
337	3367	5357	0.0387768	0.0488204	0.0503114	0.224704	0.150045
338	5107	4668	0.0945942	0.0964119	0.103517	0.238046	0.472208
339	7241	4074	0.0783608	0.120126	0.0764393	0.248843	0.0676321
340	2355	5165	0.117493	0.100322	0.138694	0.047878	0.308057
341	6166	1633	0.121509	0.134177	0.129147	0.152741	0.171241
342	3135	2815	0.135541	0.196275	0.119123	0.102806	0.222046
343	5846	7306	0.439961	0.494071	0.420978	0.479975	0.527409
344	7688	3095	0.0914726	0.0991173	0.0907066	0.16302	0.359327
345	6070	6914	0.107533	0.134256	0.169769	0.218108	0.118764
346	5000	6428	0.781077	0.782608	0.794054	0.725052	0.715957
347	4719	6527	0.149341	0.154316	0.159256	0.138486	0.248153
348	5955	6132	0.5779	0.592828	0.580746	0.484258	0.641921
349	3357	1837	0.0885637	0.120579	0.0793568	0.227433	0.16144
350	2249	7317	0.255304	0.27332	0.24774	0.201899	0.321442
351	3032	5945	0.103077	0.0620484	0.156611	0.564125	0.0263081
352	5325	2320	0.0734609	0.158922	0.0810122	0.0734221	0.208585
353	3432	8193	0.267547	0.272302	0.26675	0.195723	0.352313
354	5388	4569	0.0743149	0.0875912	0.0715966	0.205714	0.231891
355	5680	8186	0.931722	0.956847	0.931151	0.735941	1.01431
356	7077	5346	0.21544	0.204626	0.233879	0.228689	0.335301
357	5097	1343	0.0794601	0.0826054	0.0852958	0.133529	0.235053
358	1963	5655	0.0452708	0.0983984	0.0343974	0.226555	0.0237261
359	1853	6438	0.143831	0.080378	0.191034	0.767994	0.785299
360	5159	3005	0.152016	0.158124	0.149512	0.332817	0.0683658
361	5997	1535	0.135728	0.166548	0.126653	0.140536	0.377773
362	5503	5351	0.0868213	0.0740008	0.121273	0.266981	0.212121
363	3816	5160	0.208518	0.193353	0.231511	0.482089	0.109005
364	2349	3209	0.0782771	0.0720737	0.0981998	0.281171	0.0931514
365	4650	2126	0.122828	0.14321	0.129285	0.16524	0.271091
366	7973	4561	0.668044	0.997554	0.620173	0.668603	0.879687
367	4103	7213	0.0884027	0.115956	0.102257	0.1632	0.233546
368	5439	2711	0.029643	0.0482888	0.0307929	0.133598	0.031673
369	7123	2119	0.0964769	0.103592	0.100028	0.181982	0.267315
370	4388	8288	0.165871	0.15942	0.194753	0.330368	0.854517
371	2587	7511	0.0828244	0.0922596	0.094767	0.0775966	0.0966405
372	4778	7211	0.0882709	0.118999	0.0842509	0.0974511	0.0866105
373	7518	2607	0.0753601	0.0628298	0.102216	0.193797	0.280264
374	7694	5051	0.50005	0.628145	0.447196	0.647035	0.683096
375	2868	7608	0.150984	0.176596	0.139528	0.0370544	0.0829975
376	5776	2710	0.0861709	0.106336	0.100466	0.142459	0.168717
377	3934	7116	0.0950031	0.108767	0.0978328	0.217389	0.5054
378	3470	2032	0.0516194	0.0661074	0.0596694	0.0984656	0.123863
379	5498	3786	0.0764309	0.0529919	0.0971095	0.125703	0.30759
380	4032	2226	0.0424897	0.0764769	0.0340028	0.10633	0.207937
381	2588	7902	0.248593	0.272916	0.242507	0.194656	0.139235
382	3261	7509	0.0518871	0.0626059	0.0595892	0.106346	0.242479
383	2582	5946	0.177958	0.163621	0.206642	0.229095	0.26016
384	7467	4465	0.218366	0.22077	0.229357	0.317721	0.145818
385	5507	6916	0.221553	0.242882	0.221078	0.217003	0.315535
386	5561	6035	0.0911486	0.0986827	0.101126	0.169084	0.115742
387	2180	3112	0.0487702	0.118727	0.0526056	0.274716	0.112218
388	2920	6141	0.0819719	0.0466009	0.130888	0.111038	0.299964
389	6007	4860	0.149399	0.146406	0.18603	0.565053	0.159837
390	6009	5447	0.395506	0.327272	0.446633	0.539369	0.59071
391	6336	2121	0.187493	0.210173	0.178379	0.132777	0.402243
392	5558	4862	0.125295	0.139462	0.122363	0.40695	0.302263
393	6291	5935	0.400963	0.412973	0.40524	0.422437	0.596706
394	6110	1731	0.127143	0.139367	0.1467	0.185058	0.159391
395	3319	7998	0.134904	0.141417	0.140631	0.241176	0.343908
396	5552	2906	0.132424	0.129335	0.151789	0.29423	0.271237
397	2134	6535	0.190673	0.189768	0.209538	0.264375	0.427621
398	6005	4274	0.0758177	0.121881	0.0671001	0.301534	0.263535
399	3813	3987	0.903147	1.19976	0.761603	0.261079	0.575099
400	3639	2325	0.152254	0.217322	0.130019	0.12353	0.0974333
401	4714	4571	0.0546267	0.0353071	0.0845392	0.357666	0.259161
402	5219	4276	0.13116	0.231524	0.101597	0.262222	0.189413
403	3359	2619	0.081917	0.0830724	0.102491	0.0670676	0.14549
404	4930	1636	0.0970678	0.146076	0.102714	0.151201	0.275656
405	6955	2413	0.109048	0.131221	0.112751	0.196909	0.307864
406	6014	7012	0.129139	0.202131	0.153978	0.384413	0.129581
407	3415	2717	0.110154	0.13071	0.111613	0.209001	0.13894
408	6682	4858	0.158395	0.181874	0.154525	0.27681	0.478545
409	3411	1348	0.284362	0.279558	0.308109	0.222842	0.452149
410	4547	5060	0.0559895	0.0500916	0.0736838	0.323277	0.0443372
411	6685	5836	0.171924	0.16179	0.193314	0.14593	0.217545
412	6180	6327	0.281233	0.379495	0.258469	0.279438	0.2324
413	1798	6927	0.158543	0.0621694	0.24695	0.31978	0.430946
414	5836	3981	0.139474	0.149492	0.138411	0.280523	0.0771581
415	5672	5448	0.0904802	0.0780496	0.11113	0.371854	0.150505
416	4761	1735	0.0893285	0.151442	0.0766439	0.145052	0.263056
417	4375	4181	0.098941	0.0626824	0.129851	0.189577	0.0532622
418	2188	5654	0.188986	0.166286	0.213113	0.0566027	0.128498
419	7580	4465	0.210036	0.179833	0.253314	0.363111	0.296343
420	5106	4081	0.0402829	0.0449821	0.0457393	0.179053	0.087789
421	2242	5165	0.361183	0.314206	0.397983	0.16694	0.655621
422	2361	7316	0.251881	0.277064	0.250145	0.142874	0.255114
423	2136	7317	0.0803613	0.0630502	0.115893	0.148381	0.143645
424	5724	3981	0.0240128	0.00658608	0.0476194	0.215887	0.0493846
425	6570	5054	0.131634	0.231785	0.108583	0.4388	0.382765
426	2415	6436	0.100073	0.110424	0.109046	0.180774	0.392777
427	4098	5453	0.159789	0.210172	0.14364	0.162048	0.1773
428	6015	7599	0.368153	0.452586	0.309908	0.869124	0.130695
429	3201	6042	0.0232864	0.063986	0.0297018	0.306631	0.243383
430	2242	4969	0.369142	0.333991	0.398845	0.244699	0.397973
431	7686	2508	0.0727919	0.0465233	0.0982734	0.184678	0.30996
432	7130	4466	0.149985	0.152214	0.166477	0.334594	0.198713
433	2910	3012	0.119066	0.136819	0.117266	0.227233	0.382496
434	2294	3502	0.0765465	0.0765641	0.0892199	0.287275	0.0902817
435	4256	2030	0.118771	0.105909	0.14149	0.217482	0.123015
436	2134	6339	0.115878	0.118574	0.118359	0.161521	0.387647
437	3193	3500	0.189745	0.167876	0.21862	0.112993	0.157017
438	5280	6134	0.187797	0.214066	0.192417	0.21852	0.320996
439	4768	3886	0.0608661	0.0727234	0.0571663	0.170614	0.0533626
440	2580	5360	0.185781	0.180213	0.195273	0.121928	0.223676
441	7079	6129	0.114956	0.141411	0.11022	0.454357	0.501988
442	3483	6530	0.112519	0.122719	0.122511	0.333204	0.180602
443	6053	1438	0.145898	0.176507	0.149029	0.116078	0.396918
444	7348	2118	0.107522	0.114683	0.115492	0.184051	0.515267
445	4206	4083	0.132941	0.124386	0.14852	0.172612	0.165529
446	4160	7506	0.165317	0.168231	0.170203	0.0877716	0.0908645
447	3544	7997	0.197357	0.182515	0.209423	0.172053	0.23155
448	6566	3881	0.0822247	0.0744324	0.0904529	0.197399	0.150827
449	3541	7019	0.0852339	0.0923089	0.0978172	0.151272	0.507536
450	2636	5262	0.17333	0.184182	0.175831	0.117554	0.233659
451	2689	4186	0.0609603	0.0404005	0.0859011	0.0667158	0.115593
452	5215	2907	0.0747728	0.0862077	0.0781561	0.107684	0.0987566
453	3194	3695	0.205856	0.1643	0.239413	0.144518	0.0667235
454	2515	2328	0.0140952	0.0209434	0.0193272	0.435292	0.091562
455	7304	6323	1.46785	1.75037	1.34381	0.730002	1.61404
456	4480	1638	0.256292	0.266018	0.256942	0.204749	0.429643
457	7122	1923	0.122696	0.147846	0.115202	0.136464	0.255186
458	4095	4475	0.0716088	0.061551	0.0856435	0.262395	0.0519597
459	8249	2898	0.0895759	0.0679008	0.186081	0.531796	0.658758
460	3760	5258	0.0789031	0.0646821	0.133661	0.26481	0.027801
461	3584	2814	0.152969	0.189862	0.141992	0.0988003	0.0649687
462	6235	5838	0.238781	0.244037	0.237597	0.26696	0.425707
463	5678	7600	0.221336	0.265657	0.210676	0.528883	0.699656
464	7071	3390	0.164093	0.160958	0.189472	0.359999	0.327555
465	5837	4176	0.0537139	0.0441881	0.0814861	0.194113	0.226809
466	4710	3397	0.536863	0.509412	0.562063	0.457171	0.479154
467	7125	2706	0.163875	0.145218	0.181022	0.177619	0.344336
468	7580	4660	0.188366	0.128876	0.254727	0.340132	0.314721
469	2979	7021	0.0882524	0.112688	0.0826438	0.0864184	0.287349
470	1964	6046	0.0359627	0.0567285	0.0419633	0.22054	0.391611
471	4658	4864	0.05953	0.0945608	0.0775631	0.254957	0.381764
472	7852	1628	0.568042	0.579396	0.571206	1.02514	1.14733
473	2359	6534	0.0700246	0.060203	0.0958795	0.163041	0.275919
474	5677	7208	0.163798	0.196809	0.140979	0.26564	0.210622
475	6852	5347	0.125593	0.147051	0.121647	0.215403	0.431735
476	2753	6826	0.0681888	0.0570708	0.0990564	0.147523	0.210371
477	3094	7999	0.176537	0.209705	0.170254	0.240054	0.497897
478	5274	3982	0.0242626	0.0234045	0.0344366	0.131652	0.024384
479	2747	4675	0.0601104	0.0643805	0.0748587	0.0969796	0.0910771
480	6181	6522	0.576483	0.594414	0.595516	0.622389	0.901854
481	5453	7600	0.26912	0.259757	0.284733	0.374881	0.357256
482	4889	6820	0.160281	0.15141	0.173761	0.196009	0.321308
483	6967	6324	0.451864	0.385601	0.471129	0.140178	0.597271
484	2696	6533	0.104036	0.0743643	0.138507	0.302008	0.307758
485	4542	3496	0.661267	0.659521	0.666182	0.643876	0.635203
486	4891	7602	0.173845	0.330212	0.114739	0.274771	0.541647
487	6172	3589	0.35576	0.303398	0.412505	0.406775	0.57646
488	5287	8285	0.677817	0.70132	0.671521	1.10757	0.424791
489	3086	5456	0.126317	0.0540264	0.228778	0.0840046	0.00154711
490	3093	7607	0.0831923	0.101116	0.0816218	0.0846292	0.107385
491	5270	2809	0.121606	0.132084	0.123768	0.0659604	0.185495
492	3262	7900	0.048637	0.0388533	0.0747347	0.100015	0.218488
493	7407	2998	0.0969644	0.10618	0.111279	0.14794	0.318924
494	2864	6239	0.0535792	0.0659595	0.0569032	0.095879	0.31433
495	2414	6240	0.124679	0.13147	0.137947	0.137149	0.34908
496	2462	3404	0.28075	0.341056	0.256695	0.271159	0.372546
497	3707	6334	0.0953219	0.116318	0.104989	0.141505	0.178799
498	4934	3006	0.231462	0.18141	0.278125	0.308931	0.201774
499	4711	3789	0.160766	0.200653	0.142269	0.166098	0.22199
500	2869	7999	0.100085	0.112014	0.103024	0.148269	0.313554
501	4721	6918	0.287321	0.302429	0.281493	0.262263	0.331214
502	6791	3685	0.0282699	0.0530329	0.0235064	0.172873	0.0468869
503	7011	2119	0.105325	0.109873	0.118286	0.171694	0.221615
504	5116	7406	0.235679	0.326881	0.20615	0.22778	0.431012
505	2302	6241	0.0979194	0.111434	0.110006	0.21134	0.363803
506	3696	2618	0.124167	0.113216	0.141555	0.096478	0.160412
507	5342	7796	0.22557	0.312151	0.185177	0.318917	0.411049
508	6671	1338	0.131636	0.128709	0.139994	0.165213	0.485682
509	8138	3094	0.111443	0.130085	0.155963	0.232078	0.253247
510	2964	2131	0.757509	0.812526	0.744609	0.734213	1.14015
511	3019	1642	0.188258	0.27668	0.173431	0.405052	0.725678
512	3638	1934	0.0795048	0.0849929	0.0840611	0.0872525	0.234535
513	5616	5742	0.239944	0.312945	0.20462	0.509275	0.134078
514	6784	1533	0.143869	0.127958	0.169934	0.123217	0.47778
515	3485	7313	0.212461	0.292808	0.188312	0.177359	0.274257
516	7183	3390	0.154792	0.15734	0.169373	0.3935	0.407592
517	5777	2905	0.130222	0.199521	0.106365	0.164612	0.398855
518	6461	6424	0.177992	0.150655	0.256654	0.180565	0.171634
519	5895	5056	0.157985	0.145371	0.181517	0.424059	0.38412
520	6564	3099	0.142222	0.14942	0.164711	0.318636	0.266325
521	7638	5149	0.366461	0.411377	0.352909	0.533275	0.534691
522	4154	5355	0.0717958	0.141382	0.0503779	0.292099	0.226752
523	6340	3295	0.182573	0.203453	0.199376	0.376089	0.485906
524	7627	1433	0.598449	0.623252	0.59059	1.03623	1.16753
525	7964	1432	0.610743	0.37726	0.771529	1.02848	1.06945
526	3202	6629	0.302596	0.378026	0.273059	0.470981	0.403134
527	4256	1834	0.080402	0.147849	0.0713476	0.0995823	0.330053
528	5884	1340	0.101999	0.133609	0.0953186	0.129124	0.187482
529	2917	5359	0.149173	0.109582	0.198385	0.217813	0.0245694
530	5284	7307	0.277567	0.337655	0.270485	0.27305	0.732803
531	6403	5544	0.161158	0.208984	0.137058	0.478569	0.475712
532	3753	2911	0.059613	0.05694	0.0741843	0.0566314	0.0900929
533	4155	5551	0.134649	0.171994	0.118	0.212495	0.203406
534	7126	3097	0.115612	0.118879	0.121127	0.208279	0.389733
535	7136	6422	0.739848	0.811284	0.700792	0.560271	0.941563
536	5282	6525	0.411613	0.445531	0.396775	0.405694	0.434443
537	7022	5835	0.143488	0.198522	0.137244	0.271875	0.0679788
538	2526	6044	0.261627	0.242997	0.28133	0.287713	0.499745
539	3805	1444	0.0717722	0.0827526	0.0760144	0.151249	0.382845
540	6454	3881	0.149595	0.162211	0.14701	0.272997	0.493992
541	7191	6128	0.0608025	0.0436926	0.094836	0.244995	0.216092
542	2459	2231	0.260849	0.383594	0.234909	0.323635	0.51857
543	4708	2811	0.106008	0.133045	0.102606	0.103159	0.548614
544	3031	5749	0.13197	0.0370727	0.221803	0.299427	0.00809272
545	2586	7120	0.0736817	0.110096	0.0723982	0.0799773	0.127131
546	7912	2899	0.110973	0.0879873	0.138945	0.273687	0.513867
547	3307	3891	0.152908	0.152998	0.160858	0.0384042	0.0824349
548	3988	6236	0.0390775	0.0358747	0.0652864	0.0685384	0.118364
549	2632	3697	0.139275	0.11698	0.163237	0.0210797	0.191601
550	6619	2609	0.0916598	0.0805667	0.109139	0.0907783	0.223121
551	4199	1736	0.0266151	0.0512689	0.0274692	0.0172617	0.213769
552	7806	4855	0.971516	1.1635	0.88923	0.606124	1.30727
553	4608	6723	0.116009	0.13101	0.120924	0.198606	0.321042
554	7972	4170	0.562204	0.616707	0.548781	0.850983	0.482668
555	5774	2123	0.121618	0.126656	0.124659	0.134921	0.197472
556	2750	5653	0.119108	0.119478	0.129854	0.22227	0.305125
557	4147	3008	0.234515	0.190301	0.277494	0.30211	0.863003
558	5276	4765	0.133262	0.0766777	0.181001	0.302778	0.296614
559	3881	7996	0.353456	0.415366	0.323557	0.230533	0.50492
560	7968	2801	0.138313	0.108967	0.182368	0.296072	0.420955
561	7075	4955	0.271791	0.300661	0.273864	0.232971	0.511677
562	3487	7704	0.168422	0.167597	0.1721	0.175271	0.273097
563	6793	4663	0.159119	0.16634	0.180069	0.510969	0.622161
564	2240	4187	0.388352	0.475132	0.328555	0.368329	0.542738
565	6567	4272	0.0831209	0.1046	0.0823353	0.262146	0.275295
566	5163	4570	0.114213	0.11421	0.131728	0.189664	0.273223
567	3921	2617	0.0887904	0.083362	0.0975409	0.12587	0.390107
568	5888	2514	0.0671409	0.112089	0.0554864	0.122313	0.281813
569	3598	7508	0.0986163	0.0918152	0.117775	0.181384	0.230881
570	3365	4771	0.0177396	0.0270222	0.0247186	0.0696888	0.147817
571	7749	4757	1.03496	1.1596	0.961411	0.823985	1.25749
572	2750	5848	0.171806	0.0806186	0.302631	0.192284	0.279038
573	3131	1642	0.300212	0.393488	0.277651	0.295781	1.00059
574	7466	3878	0.0819622	0.0948825	0.092364	0.356921	0.118838
575	2579	4968	0.0629606	0.0499206	0.0938084	0.0802098	0.128082
576	2082	7806	0.0661348	0.0642358	0.0908002	0.272803	0.154303
577	5778	3492	0.318269	0.357145	0.310279	0.408111	0.332093
578	5390	5351	0.207479	0.178938	0.264149	0.358864	0.37378
579	6729	1827	0.72638	0.804707	0.689932	0.634361	0.840047
580	4990	2908	0.116896	0.103013	0.157286	0.183778	0.0809214
581	7747	4171	0.3444	0.366381	0.347635	0.653178	0.192073
582	7686	2313	0.0279088	0.035241	0.0278377	0.218065	0.216233
583	2241	4774	0.535327	0.50023	0.563061	0.478232	0.735656
584	6060	3785	0.380874	0.347397	0.417152	0.418925	0.938303
585	6560	1925	0.173838	0.187084	0.168117	0.181196	0.304667
586	6575	6815	0.197252	0.211555	0.242395	0.271154	0.920642
587	5118	8188	0.399262	0.464243	0.354407	0.774687	0.154595
588	5660	1537	0.0896862	0.102364	0.0938939	0.131458	0.346652
589	7347	1727	0.10755	0.106211	0.129537	0.175588	0.508687
590	7125	2901	0.140959	0.114386	0.176936	0.138557	0.268631
591	4483	2616	0.131368	0.150461	0.126668	0.231273	0.175187
592	3475	3792	0.120211	0.102959	0.145833	0.155162	0.159878
593	2963	1740	0.296722	0.276418	0.319433	0.523157	0.793987
594	3091	7021	0.226776	0.232776	0.231441	0.0256608	0.374383
595	3600	7899	0.27048	0.284347	0.266322	0.189573	0.283292
596	4266	5355	0.0313908	0.0542164	0.0277156	0.353506	0.0678515
597	6685	6032	0.264364	0.181342	0.385961	0.438084	0.0597052
598	3301	1935	0.0826161	0.161226	0.0667378	0.230612	0.148226
599	3191	2913	0.186473	0.205277	0.193517	0.140652	0.247299
600	2738	1741	0.0393331	0.0233718	0.0667604	0.36539	0.153107
601	7245	5444	0.0567786	0.10227	0.042047	0.220608	0.322166
602	6845	3000	0.154016	0.13036	0.183905	0.182044	0.368609
603	6682	5054	0.138398	0.130778	0.160428	0.265503	0.227573
604	2919	5945	0.0220931	0.0185468	0.0530241	0.168001	0.127821
605	6744	6912	0.519705	0.483754	0.551528	1.33577	0.692312
606	3258	6336	0.104103	0.121776	0.0946625	0.063221	0.138159
607	7860	4170	0.532143	0.480126	0.56683	0.704185	0.192255
608	3315	6629	0.313023	0.414952	0.261866	0.615789	0.545901
609	2742	3110	0.20108	0.157205	0.2424	0.268144	0.390523
610	5329	3689	0.0263104	0.0476567	0.0265499	0.152768	0.453655
611	7358	5639	0.0932526	0.0844	0.0999667	0.312237	0.102748
612	4548	5647	0.0408052	0.0217527	0.0747502	0.222972	0.138086
613	3206	7803	0.150028	0.102131	0.192621	0.163464	0.089493
614	6513	4761	0.254566	0.325368	0.214141	0.58333	0.715369
615	7410	4172	0.187705	0.106779	0.257943	0.407739	0.139261
616	6561	2121	0.160706	0.160775	0.169221	0.109078	0.195673
617	4380	5745	0.157847	0.122153	0.189732	0.397746	0.153824
618	6512	4566	0.204533	0.236653	0.193031	0.507251	0.525282
619	7024	6422	0.434321	0.381778	0.477896	0.0863573	0.660102
620	3987	5844	0.305293	0.364595	0.274641	0.309132	0.349236
621	6627	5348	0.0782823	0.0910851	0.0783267	0.278999	0.181359
622	6903	3684	0.0609049	0.0373439	0.091273	0.23398	0.0700867
623	2299	5263	0.173996	0.172291	0.186067	0.0767244	0.325035
624	2132	5948	0.202003	0.1983	0.2118	0.169388	0.154566
625	2017	4775	0.0433688	0.0462884	0.0535503	0.194945	0.121732
626	6957	3000	0.160994	0.119451	0.199125	0.164138	0.451734
627	2912	3403	0.0592995	0.0447978	0.102633	0.0935456	0.0828707
628	4097	5257	0.0758899	0.119589	0.0624754	0.273389	0.442105
629	6114	2904	0.151722	0.167921	0.160062	0.206156	0.309279
630	3033	6336	0.0983351	0.0911831	0.112284	0.409648	0.180929
631	2069	3699	0.0245543	0.0414596	0.0477675	0.351649	0.104539
632	2407	3893	0.506251	0.56615	0.482716	0.407385	0.646574
633	6619	2805	0.0444985	0.0557751	0.0512566	0.124612	0.195548
634	5772	1536	0.0800832	0.111132	0.0751612	0.139224	0.526746
635	4432	4278	0.161873	0.124213	0.199885	0.393546	0.0252295
636	5279	5547	0.251857	0.205615	0.302606	0.440506	0.435049
637	2685	2621	0.198122	0.202159	0.214644	0.407832	0.518657
638	3077	2327	0.378928	0.428299	0.359183	0.435846	0.641189
639	5173	7699	0.427279	0.485621	0.397455	0.434344	0.694162
640	2629	2915	0.131771	0.137702	0.155328	0.256699	0.285917
641	5101	2516	0.0720267	0.0757426	0.101906	0.130859	0.150922
642	5789	7013	0.50767	0.581521	0.483307	0.602777	0.632124
643	7360	6030	0.083583	0.152942	0.0912546	0.555579	0.354098
644	3369	5944	0.116335	0.0359039	0.209228	0.528576	0.476069
645	4143	1639	0.033549	0.0903868	0.0335901	0.0123643	0.148804
646	5055	5939	0.0530439	0.0658785	0.0562995	0.361618	0.159801
647	4433	4670	0.0551771	0.0565164	0.0715592	0.252964	0.197184
648	6392	1828	0.134173	0.162825	0.131184	0.129638	0.687106
649	3198	5064	0.0245752	0.0279015	0.0321666	0.045432	0.100387
650	6176	4762	0.104197	0.0944674	0.124605	0.323557	0.155709
651	5835	3785	0.3244	0.363362	0.305804	0.447573	0.781147
652	8023	2312	0.0633916	0.0743584	0.0811085	0.110209	0.239484
653	5674	6231	0.774652	0.773053	0.790112	0.613575	0.887679
654	7966	2214	0.105443	0.102632	0.120306	0.101533	0.309523
655	7410	3976	0.071055	0.0900099	0.0777091	0.361474	0.365895
656	7693	4855	1.03317	1.26158	0.965108	0.645849	1.2196
657	4549	5843	0.0436882	0.0550595	0.0487938	0.358028	0.0905307
658	2517	2915	0.144351	0.16231	0.162243	0.456165	0.0586238
659	5167	5939	0.100982	0.083112	0.121285	0.340518	0.0205328
660	3304	3108	0.0425715	0.0451303	0.0545733	0.0686924	0.152087
661	5229	7601	0.520658	0.553339	0.51123	0.351808	0.872229
662	5676	6817	0.285386	0.314918	0.276403	0.280256	0.453241
663	3253	4771	0.101756	0.123415	0.13236	0.292145	0.156047
664	4986	1734	0.127884	0.130237	0.155461	0.136595	0.385502
665	4707	2224	0.0934681	0.118766	0.08508	0.190509	0.454625
666	4704	1442	0.149304	0.16083	0.151164	0.0931369	0.349794
667	8081	2801	0.175198	0.113592	0.266767	0.372011	0.540068
668	5227	7014	0.278017	0.279038	0.284738	0.286106	0.468574
669	3355	1446	0.233703	0.244664	0.233382	0.218523	0.412723
670	6008	5252	0.311188	0.303648	0.32133	0.48633	0.229197
671	2866	6826	0.0476982	0.0512633	0.0542187	0.212074	0.167709
672	6228	3491	0.212044	0.206769	0.220263	0.348653	0.226565
673	2241	4578	0.473042	0.49616	0.466507	0.357839	0.465503
674	5957	6719	0.932592	0.977952	0.922498	0.911861	0.944206
675	6853	5934	0.0646154	0.111048	0.0529748	0.236999	0.112536
676	5172	7503	0.380132	0.446961	0.354597	0.405016	0.757032
677	5047	3396	0.151698	0.248962	0.104872	0.599689	0.0324231
678	3021	2229	0.666308	0.699841	0.65697	0.666763	1.02222
679	6351	7011	0.490149	0.583892	0.484847	0.562026	0.617686
680	2184	4285	0.31318	0.341024	0.293673	0.307854	0.511661
681	6792	4076	0.0735425	0.0755149	0.0828635	0.221488	0.187638
682	4152	4573	0.256794	0.26573	0.253398	0.557473	0.393374
683	4318	3888	0.312889	0.255528	0.35192	0.223604	0.0966066
684	6848	3978	0.0444833	0.0387675	0.0645538	0.174384	0.0763219
685	5379	1440	0.0764378	0.0852034	0.0886136	0.22071	0.101952
686	2405	3111	0.0405474	0.0752419	0.0306022	0.237231	0.08907
687	2180	2916	0.146776	0.244221	0.147202	0.371732	0.217204
688	7403	1825	0.113177	0.107677	0.128258	0.177333	0.474855
689	3480	5553	0.0932858	0.0774844	0.120451	0.412469	0.0891795
690	7072	3782	0.0285945	0.0506439	0.0349109	0.166763	0.0473345
691	5609	3395	0.0407014	0.0627903	0.0366697	0.132689	0.0656675
692	5218	4080	0.0424255	0.0527654	0.050145	0.15403	0.0898622
693	5380	2026	0.115512	0.115409	0.121147	0.170131	0.436635
694	4828	5353	0.0826153	0.105297	0.0749322	0.19845	0.287599
695	7357	5052	0.165017	0.217766	0.182788	0.395408	0.588938
696	5452	7014	0.42178	0.433042	0.428167	0.383039	0.485321
697	5788	6621	0.192952	0.199061	0.206506	0.207663	0.295456
698	2249	7512	0.115739	0.109613	0.123191	0.112954	0.344074
699	7525	4954	0.518982	0.559838	0.523933	0.523497	0.544898
700	1966	6828	0.0463421	0.0406615	0.0665887	0.326279	0.017156
701	7806	5051	0.720844	0.856516	0.658268	0.612937	0.821169
702	6054	1633	0.115912	0.132232	0.116266	0.134662	0.245056
703	6508	3196	0.146285	0.152886	0.170919	0.327887	0.363383
704	5051	4766	0.126374	0.135735	0.140497	0.261303	0.407305
705	4725	8287	0.138244	0.111045	0.175858	0.236185	0.142794
706	7075	4759	0.115318	0.119622	0.12924	0.333113	0.343755
707	3874	5649	0.126523	0.104969	0.155679	0.226133	0.0962003
708	5955	6328	0.154022	0.201572	0.143224	0.205888	0.312329
709	4932	2419	0.115443	0.167479	0.100648	0.19512	0.441333
710	3417	3108	0.0614997	0.0653748	0.0722189	0.0351176	0.0941376
711	4713	4375	0.0996463	0.0547839	0.179305	0.197734	0.121886
712	3482	6139	0.211215	0.257952	0.201202	0.651901	0.341903
713	4894	8384	0.562731	0.384389	0.672031	0.781987	0.136288
714	5276	4569	0.0920201	0.105336	0.0917893	0.267398	0.231645
715	2699	7315	0.21017	0.216099	0.220885	0.121194	0.15673
716	6227	3295	0.202459	0.242145	0.20395	0.447592	0.258619
717	3650	5845	0.415959	0.433661	0.41161	0.642264	0.689695
718	5385	3395	0.132859	0.088645	0.199434	0.251443	0.0584252
719	3986	5649	0.616074	0.692692	0.57319	0.775758	0.72559
720	6519	6913	0.353102	0.491625	0.337019	0.547856	0.846234
721	2470	6142	0.233358	0.212952	0.258776	0.218557	0.385159
722	6898	2120	0.133735	0.139606	0.138578	0.134042	0.227964
723	6509	3588	0.0669133	0.0771126	0.0690376	0.245905	0.162138
724	4940	5157	0.154948	0.172228	0.164275	0.277944	0.392067
725	6334	1534	0.187904	0.230298	0.175994	0.164031	0.684179
726	3700	3792	0.115491	0.157656	0.100389	0.151212	0.244667
727	3143	5554	0.195712	0.0915713	0.275937	0.291036	0.015737
728	1961	4873	0.10727	0.0925279	0.135045	0.306524	0.0353778
729	5678	7404	0.185343	0.266292	0.153836	0.290227	0.702271
730	6279	1828	0.135847	0.164138	0.132898	0.177299	0.466554
731	8078	2018	0.398095	0.395288	0.478551	0.565171	0.722324
732	4550	6234	0.116593	0.16136	0.108398	0.172992	0.239115
733	4210	5257	0.0611092	0.0859389	0.0632229	0.318865	0.103245
734	2418	7414	0.231515	0.274425	0.223829	0.134737	0.24429
735	4837	8287	0.134834	0.0839425	0.186931	0.244364	0.163095
736	4323	5648	0.0955547	0.0780873	0.130519	0.341285	0.347827
737	3085	5065	0.215713	0.180778	0.257784	0.325207	0.266511
738	4268	5746	0.119525	0.112182	0.134735	0.317317	0.185999
739	4088	1932	0.0133126	0.0275221	0.0163083	0.0422995	0.202296
740	5166	5548	0.113279	0.0891097	0.157283	0.394959	0.337279
741	5048	3592	0.0614002	0.0703488	0.073702	0.29418	0.17644
742	2570	2035	0.0381781	0.0566373	0.0448269	0.221396	0.291941
743	4824	3788	0.12023	0.0822934	0.156097	0.174962	0.145483
744	7858	3584	0.139821	0.106667	0.174087	0.236768	0.107494
745	5899	6425	0.134363	0.178123	0.128171	0.18682	0.299331
746	7014	3293	0.175008	0.225937	0.162113	0.329991	0.29105
747	2072	4677	0.056554	0.071878	0.0635797	0.12909	0.172646
748	2924	7510	0.299382	0.220026	0.362146	0.101347	0.0123831
749	6899	2315	0.0795821	0.0881706	0.0824387	0.16987	0.08977
750	5395	6720	0.417046	0.431354	0.414569	0.415906	0.499617
751	5286	7894	0.236021	0.264363	0.229282	0.366144	0.449425
752	7458	1336	0.162985	0.238784	0.149507	0.403938	0.193234
753	5664	2906	0.169016	0.193326	0.161252	0.225816	0.423609
754	3936	7507	0.182953	0.227361	0.176786	0.13806	0.208529
755	2292	2916	0.0190928	0.0513715	0.02356	0.083983	0.112427
756	7298	4172	0.143174	0.150178	0.165501	0.398698	0.204998
757	4836	7896	0.203994	0.16088	0.27286	0.415893	0.373932
758	5509	7307	0.270346	0.290423	0.262893	0.274379	0.449848
759	5892	3883	0.3308	0.40464	0.292094	0.411653	0.5097
760	4821	2810	0.0856612	0.107504	0.089593	0.12304	0.20061
761	2251	8099	0.0513392	0.0623826	0.0442173	0.324773	0.14343
762	4093	3888	0.492437	0.593403	0.411706	0.168524	0.29534
763	7692	4269	0.265978	0.314352	0.251686	0.684024	0.156901
764	8365	3875	0.255437	0.213823	0.400269	0.633172	0.3588
765	4205	3497	0.212817	0.156217	0.272741	0.121442	0.512437
766	4877	2908	0.114008	0.0986636	0.138002	0.205484	0.0691049
767	3314	6433	0.195995	0.297767	0.174899	0.207707	0.35237
768	4048	7507	0.176936	0.182766	0.181603	0.122676	0.173689
769	6573	6032	0.259293	0.243393	0.310941	0.434709	0.0543025
770	3587	3792	0.106242	0.107552	0.111519	0.100537	0.150245
771	4652	2909	0.100805	0.118878	0.106421	0.191648	0.480773
772	4436	5647	0.0816869	0.0650384	0.117594	0.296614	0.207952
773	2248	7121	0.190394	0.189626	0.216484	0.142142	0.223524
774	4150	3986	0.325128	0.368866	0.305511	0.236096	0.281563
775	5273	3787	0.0296153	0.0325056	0.0363595	0.211054	0.383166
776	4537	1735	0.114499	0.127625	0.112972	0.128176	0.221078
777	7519	2802	0.0443452	0.044024	0.0483181	0.211527	0.289101
778	6740	5543	0.139536	0.155235	0.139029	0.177252	0.456798
779	5837	4372	0.124224	0.0446958	0.214491	0.301343	0.28207
780	6283	3197	0.205383	0.246983	0.204765	0.390264	0.472524
781	7743	2606	0.0535452	0.0316879	0.0765832	0.193995	0.214394
782	5613	4764	0.110797	0.0807607	0.158303	0.282778	0.405768
783	3249	3402	0.212132	0.204713	0.241804	0.135496	0.0676372
784	5902	7208	0.238856	0.289409	0.231581	0.358913	0.52062
785	2022	6535	0.158172	0.188938	0.147911	0.313855	0.468149
786	8021	1529	0.635747	0.62539	0.678485	1.22935	1.1706
787	5333	4862	0.175323	0.145807	0.201966	0.300708	0.336633
788	6058	3198	0.165299	0.168633	0.174934	0.283461	0.337703
789	5049	3983	0.0263905	0.028425	0.0328063	0.159032	0.275996
790	2643	7609	0.0751874	0.0889572	0.0855818	0.0962322	0.15715
791	2128	4579	0.104532	0.115736	0.118586	0.120897	0.125164
792	6842	2218	0.130845	0.142059	0.132449	0.155858	0.209684
793	6560	1729	0.196376	0.222801	0.187333	0.204185	0.812777
794	3373	7313	0.29913	0.31202	0.296167	0.145725	0.447915
795	6740	5738	0.443131	0.399344	0.478554	0.290408	0.604898
796	2980	7608	0.173421	0.152119	0.19897	0.0779111	0.0306483
797	5063	8482	0.725482	0.623801	0.833654	0.666375	0.398495
798	2364	8099	0.0431689	0.0355179	0.053737	0.358537	0.0474568
799	6403	5739	0.212843	0.220891	0.224213	0.257716	0.261858
800	4817	1441	0.196901	0.169685	0.232183	0.132707	0.285955
801	7917	4464	0.742625	0.799334	0.747032	0.993062	0.360967
802	5229	7797	0.211785	0.355419	0.156007	0.348769	0.439914
803	5679	7991	0.991659	1.01258	0.981845	0.501108	1.27148
804	2863	5848	0.172954	0.112504	0.277643	0.106773	0.259797
805	4823	3593	0.315198	0.367853	0.303909	0.304895	0.199183
806	5617	5937	0.110411	0.0925216	0.131082	0.190469	0.123845
807	4930	1832	0.147896	0.138164	0.184345	0.154214	0.233316
808	3247	2815	0.114297	0.129048	0.120484	0.0960236	0.153384
809	2410	4676	0.175114	0.167084	0.193948	0.12863	0.255881
810	4273	7702	0.0917009	0.135576	0.0943319	0.168077	0.117055
811	7459	1531	0.0940248	0.0606818	0.147428	0.236858	0.342044
812	4941	5548	0.092467	0.0862169	0.105206	0.196857	0.23212
813	5329	3493	0.0836892	0.159515	0.0608774	0.208739	0.0841045
814	6060	3589	0.246266	0.197929	0.316537	0.282314	0.599847
815	5326	2711	0.0636319	0.0790883	0.0580794	0.0992979	0.187351
816	6506	2414	0.148802	0.15733	0.150848	0.235739	0.0537101
817	3311	5260	0.0956114	0.0196627	0.225006	0.0627005	0.0291673
818	4091	3106	0.194536	0.178132	0.23837	0.181383	0.569187
819	7240	3488	0.148111	0.160434	0.14762	0.358859	0.496229
820	7521	3780	0.0700983	0.0828917	0.0828331	0.374425	0.0584134
821	4372	3203	0.326667	0.375379	0.295488	0.385534	0.688744
822	5614	4959	0.105485	0.178712	0.069768	0.383627	0.413276
823	6002	3100	0.166764	0.184361	0.16516	0.256585	0.396001
824	8086	4561	0.561725	1.05673	0.555913	0.676254	0.236583
825	4837	8091	0.195462	0.16863	0.231755	0.286843	0.181957
826	5043	2027	0.176923	0.259767	0.167415	0.24993	0.317782
827	2307	7805	0.0542137	0.0628198	0.0609352	0.223208	0.0668931
828	4598	3398	0.498646	0.510709	0.494012	0.583746	0.537738
829	8471	1724	1.17469	1.23111	1.23271	1.7075	1.53354
830	3710	7117	0.111951	0.0745424	0.16262	0.124718	0.525566
831	5451	6818	0.279756	0.296113	0.281903	0.30624	0.402985
832	7852	1432	0.710491	0.599987	0.759032	1.11933	1.3237
833	7127	3292	0.146815	0.157722	0.148763	0.388099	0.32961
834	6503	1436	0.126394	0.155395	0.120608	0.132266	0.370023
835	3026	3989	0.100926	0.132862	0.0916218	0.199465	0.0990428
836	4998	5841	0.0407524	0.0282613	0.0655705	0.339951	0.210193
837	2969	3892	0.0765477	0.104615	0.0654332	0.124394	0.136237
838	7631	2802	0.0331341	0.051578	0.0325854	0.246655	0.254695
839	3811	3596	0.161738	0.170709	0.157477	0.164126	0.0929307
840	2965	2327	0.650321	0.69685	0.635784	0.691958	1.12871
841	3085	4869	0.120215	0.0985567	0.156831	0.372159	0.29341
842	4482	2420	0.18182	0.238882	0.160251	0.155438	0.381433
843	6448	1925	0.133826	0.148263	0.13148	0.141308	0.528341
844	6505	2219	0.185075	0.193401	0.187023	0.1322	0.0746891
845	4376	4376	0.108957	0.137975	0.0968203	0.411851	0.0342121
846	8026	3290	0.0833274	0.132326	0.103525	0.186462	0.139665
847	5662	2123	0.0762218	0.107903	0.0701913	0.167812	0.153355
848	2853	2523	0.430364	0.472718	0.415692	0.561269	0.758155
849	2078	6437	0.135703	0.135164	0.147962	0.330824	0.422087
850	7187	4564	0.153427	0.102382	0.215807	0.415843	0.242458
851	3037	7901	0.0568461	0.077487	0.049953	0.114632	0.521182
852	7192	6324	0.375727	0.63678	0.333094	0.621148	0.469217
853	4040	4769	0.155706	0.219713	0.127062	0.635281	0.379996
854	4539	2518	0.167861	0.183782	0.164643	0.18024	0.254717
855	8022	2116	0.0946973	0.0636891	0.140097	0.164346	0.468252
856	7412	4758	0.284743	0.32443	0.283791	0.466745	0.551796
857	6394	2806	0.148779	0.196288	0.127962	0.202211	0.194984
858	4612	8287	0.128507	0.11951	0.138552	0.334241	0.234023
859	7742	2410	0.0363484	0.0388959	0.043438	0.242146	0.284899
860	4539	2713	0.150218	0.204229	0.152404	0.260073	0.33671
861	7860	4366	0.642256	0.55348	0.719387	0.944946	0.262007
862	6001	2709	0.0928794	0.141737	0.0746025	0.188517	0.19173
863	3596	6726	0.0385507	0.0611129	0.0451335	0.259061	0.0916655
864	5042	1441	0.0802528	0.0823586	0.0831884	0.105999	0.216708
865	3371	6531	0.24427	0.341848	0.187253	0.376279	0.413651
866	6346	5251	0.27523	0.348842	0.247665	0.551115	0.624422
867	5609	3199	0.0903034	0.0880981	0.0971272	0.0507531	0.251265
868	5567	8187	0.642549	0.63804	0.655499	0.473548	0.405434
869	4268	5941	0.654895	0.684389	0.645159	0.689186	0.788746
870	3870	4280	0.206428	0.171527	0.242613	0.367479	0.425079
871	5998	1731	0.121447	0.135004	0.127101	0.173873	0.297865
872	6337	2512	0.197071	0.239269	0.183828	0.247134	0.432808
873	5831	2416	0.0721657	0.0901059	0.0645997	0.180988	0.131139
874	3315	6824	0.112111	0.0798905	0.144189	0.169254	0.202376
875	8078	1823	1.2448	1.69605	1.14692	1.23487	1.15035
876	2975	5652	0.156041	0.0604547	0.26375	0.0693858	0.026689
877	4873	1343	0.160124	0.169352	0.158381	0.15194	0.325498
878	4605	5745	0.038794	0.00855408	0.0737827	0.247549	0.105418
879	8139	3485	0.458911	0.158513	0.667589	0.601042	0.174579
880	5382	2613	0.0427708	0.0524152	0.0450582	0.111093	0.105793
881	6840	1435	0.120964	0.15148	0.107374	0.103742	0.313749
882	5547	1341	0.107425	0.112934	0.110328	0.138977	0.171817
883	4429	3300	0.395516	0.398938	0.401577	0.47447	0.67423
884	3754	3107	0.0673639	0.0876657	0.0698724	0.186014	0.0679632
885	6057	2807	0.113942	0.181775	0.0830906	0.216054	0.253901
886	6447	1730	0.112118	0.138881	0.102045	0.117393	0.795109
887	4203	3106	0.277172	0.277857	0.293174	0.325001	0.693639
888	4721	7114	0.509029	0.551811	0.496573	0.50321	0.681205
889	3920	2226	0.0839446	0.132612	0.0758539	0.0605786	0.347005
890	5785	5839	0.100832	0.160129	0.0806536	0.413976	0.334558
891	6628	5739	0.428504	0.442631	0.43458	0.31133	0.767887
892	3758	4476	0.0381628	0.0738877	0.0392026	0.374752	0.259993
893	5328	3102	0.0576829	0.072503	0.0946966	0.137055	0.246282
894	5675	6622	0.101628	0.112281	0.104871	0.140043	0.30093
895	5446	5253	0.0978359	0.0487293	0.147456	0.26431	0.245441
896	2569	1448	0.604541	0.680262	0.582553	0.459542	1.16191
897	7805	4659	1.06021	1.10336	1.04979	0.951106	1.20153
898	4650	1931	0.123265	0.156931	0.117256	0.133954	0.339292
899	6908	5249	0.135484	0.137092	0.139753	0.189906	0.390827
900	5779	3883	0.136759	0.195401	0.117504	0.258998	0.270266
901	2187	5263	0.409982	0.41209	0.417488	0.232078	0.65841
902	7516	1824	0.0995644	0.105382	0.104764	0.175384	0.321294
903	3877	6627	0.0584777	0.0125694	0.134261	0.0555171	0.0650298
904	2627	2132	0.0692631	0.0810199	0.0666237	0.37338	0.0232585
905	7233	1336	0.110412	0.173192	0.11192	0.230351	0.519784
906	6562	2512	0.0564887	0.100409	0.0527088	0.081541	0.204319
907	2966	2718	0.226156	0.274397	0.230151	0.260965	0.537692
908	6237	6620	0.134319	0.183793	0.125568	0.208108	0.32678
909	6730	2218	0.283115	0.292401	0.288018	0.259371	0.35677
910	6454	4077	0.0915341	0.110326	0.0893147	0.283673	0.424047
911	4762	1930	0.174963	0.201384	0.167907	0.124661	0.581415
912	5275	4178	0.0588002	0.10592	0.050341	0.178792	0.0450537
913	1854	6829	0.102794	0.051539	0.170881	0.509596	0.301678
914	5164	4961	0.128006	0.13448	0.130306	0.211505	0.295787
915	7912	2703	0.0922367	0.0866293	0.113308	0.199761	0.354599
916	2475	7903	0.132483	0.150154	0.129481	0.124827	0.150273
917	4435	5452	0.0553564	0.068989	0.0592503	0.254648	0.169218
918	3138	3793	0.191854	0.188631	0.197513	0.0898128	0.0650271
919	6625	4565	0.282438	0.270285	0.309741	0.456731	0.328702
920	6616	1827	0.380067	0.422226	0.357355	0.301538	0.730505
921	2756	7608	0.119144	0.159658	0.111096	0.0779322	0.130933
922	4938	4375	0.11331	0.0869499	0.139441	0.318123	0.228702
923	4991	3299	0.238497	0.349291	0.171491	0.652858	0.203895
924	5003	7406	0.21743	0.299001	0.195995	0.188443	0.388918
925	3243	1446	0.285986	0.338563	0.271862	0.344262	0.607918
926	5729	5937	0.0443193	0.0628646	0.0429472	0.225919	0.208651
927	3766	7214	0.13691	0.105449	0.175534	0.0928419	0.251098
928	5845	6915	0.634312	0.794637	0.592592	0.681255	0.700024
929	5221	5058	0.220552	0.185854	0.253891	0.433884	0.443241
930	2627	2328	0.120556	0.141824	0.123476	0.680021	0.118287
931	6676	3098	0.158765	0.190626	0.176851	0.250843	0.286999
932	1853	6633	0.124595	0.128038	0.155506	0.702787	0.396003
933	2074	5263	0.227686	0.247985	0.2196	0.285699	0.41025
934	2867	7217	0.135748	0.116798	0.156139	0.0872026	0.0352482
935	5044	2418	0.109608	0.129836	0.111713	0.112164	0.161193
936	8023	2507	0.0572065	0.0490662	0.0691499	0.247061	0.244547
937	7524	4758	0.38938	0.43293	0.372616	0.556122	0.62991
938	4035	3008	0.17631	0.168698	0.21578	0.220212	0.735645
939	6452	3294	0.145302	0.172268	0.160938	0.30969	0.424348
940	3820	6529	0.0762946	0.0377572	0.138117	0.0301837	0.0221829
941	6125	6816	0.132644	0.17148	0.153723	0.213167	0.207091
942	2527	6240	0.162112	0.184173	0.178531	0.202657	0.435404
943	3863	2129	0.241167	0.221091	0.262871	0.102191	0.382451
944	6337	2317	0.103486	0.137141	0.0878024	0.100087	0.139574
945	4937	3984	0.0449015	0.0476316	0.0480591	0.159426	0.277455
946	5381	2222	0.075493	0.124064	0.0791238	0.0615644	0.142873
947	7463	2900	0.0932087	0.0899922	0.100305	0.209213	0.291429
948	6842	2022	0.202238	0.208455	0.204266	0.199062	0.234094
949	2531	7805	0.237188	0.261401	0.237961	0.179906	0.24905
950	3708	6530	0.168746	0.177912	0.172585	0.414833	0.086662
951	3256	5944	0.109776	0.139916	0.183197	0.422991	0.396647
952	3023	3011	0.130203	0.210757	0.109402	0.143234	0.139097
953	5665	3297	0.0234603	0.026688	0.0356271	0.0582759	0.113602
954	5552	3102	0.243064	0.192407	0.286352	0.105836	0.545773
955	8245	1333	0.444768	1.38793	0.313674	0.846893	1.36712
956	6341	3686	0.154502	0.128282	0.177942	0.265738	0.430362
957	7414	5541	0.146055	0.229345	0.112134	0.270819	0.275437
958	3252	4575	0.0234579	0.0341868	0.0310885	0.220094	0.189755
959	7177	1434	0.0896493	0.141618	0.0792168	0.168263	0.451085
960	7572	1922	0.0543336	0.0383237	0.0680711	0.223718	0.35818
961	4368	1638	0.212779	0.242179	0.199976	0.12784	0.548356
962	4423	1345	0.0493167	0.045355	0.064676	0.0667002	0.190743
963	5666	3688	0.267237	0.211023	0.329213	0.172084	0.203083
964	4039	4377	0.0307485	0.0333468	0.0316642	0.182109	0.0323807
965	7133	5444	0.191947	0.242952	0.188342	0.256709	0.263294
966	7406	2803	0.0967893	0.107781	0.0946258	0.221081	0.273718
967	2240	4383	0.540457	0.561557	0.5371	0.516583	0.40029
968	3707	6139	0.0249961	0.0138623	0.0583618	0.24749	0.0855233
969	6954	2022	0.106692	0.12097	0.108943	0.15221	0.297835
970	6176	4958	0.296042	0.258718	0.328548	0.537839	0.592664
971	6743	6716	0.653038	0.626389	0.715992	0.819366	1.25308
972	4489	4767	0.0365032	0.0565516	0.0453838	0.234988	0.224237
973	5830	1829	0.109301	0.120526	0.119622	0.130284	0.268415
974	4828	5157	0.0892756	0.0832978	0.106654	0.201259	0.245317
975	5606	2417	0.0821143	0.0994983	0.0843942	0.106298	0.122088
976	3653	6823	0.0680073	0.0785998	0.0906736	0.252264	0.105853
977	6507	2805	0.061924	0.0644896	0.0655223	0.227	0.0958277
978	5786	6035	0.107625	0.119229	0.109817	0.170448	0.220369
979	2354	4774	0.289623	0.22328	0.350545	0.276581	0.427292
980	4275	8093	0.211882	0.231619	0.343739	0.314964	0.514296
981	4035	3204	0.161263	0.169913	0.169811	0.110639	0.486526
982	4321	4670	0.0939912	0.0914388	0.106233	0.226449	0.223143
983	3361	3401	0.189892	0.187116	0.212408	0.153062	0.0473288
984	2404	2720	0.0173157	0.0278196	0.0363222	0.34319	0.103155
985	6406	6522	0.082291	0.101228	0.143872	0.175457	0.2185
986	4495	6527	0.107826	0.106107	0.128502	0.160007	0.291472
987	7186	4368	0.21423	0.274756	0.187225	0.388403	0.411173
988	4438	6234	0.364034	0.370277	0.369091	0.339651	0.490875
989	4831	6331	0.153904	0.195871	0.14286	0.229573	0.177738
990	5555	3884	0.0641386	0.0653412	0.073531	0.126288	0.105038
991	4326	6626	0.306083	0.354454	0.272942	0.374326	0.299786
992	5493	2222	0.0934397	0.110886	0.0938319	0.106272	0.274764
993	4206	3888	0.436805	0.495838	0.407719	0.228345	0.307702
994	2700	7902	0.15192	0.156259	0.157386	0.116376	0.159563
995	7689	3486	0.0714901	0.0513455	0.0995887	0.406948	0.162349
996	2584	6729	0.266663	0.299057	0.2665	0.287951	0.14803
997	6005	4078	0.247261	0.289168	0.221668	0.33711	0.699283
998	7248	6226	0.114334	0.269507	0.0768516	0.520292	0.256042
999	5790	7404	0.223283	0.248253	0.218493	0.320236	0.390985
1000	5155	1636	0.144175	0.151725	0.150176	0.136217	0.223439
1001	6393	2414	0.14049	0.193763	0.116813	0.196402	0.154902
1002	5947	3589	0.33178	0.31498	0.360728	0.439821	0.680283
1003	6957	2804	0.0932701	0.14115	0.0759666	0.186911	0.30645
1004	4045	6529	0.068362	0.105677	0.0587628	0.0936577	0.348982
1005	4938	4570	0.0751756	0.0837113	0.0819091	0.197359	0.237609
1006	6679	4076	0.103123	0.093531	0.132646	0.227675	0.265033
1007	3977	2715	0.114198	0.102471	0.143779	0.163616	0.350158
1008	2863	6043	0.0714903	0.0533705	0.141877	0.157755	0.296698
1009	3196	4478	0.0323092	0.048017	0.0450663	0.167821	0.130253
1010	6394	2610	0.16029	0.183983	0.159064	0.256823	0.26133
1011	4998	5646	0.0373215	0.0412459	0.0464413	0.166722	0.17621
1012	4367	1443	0.0144345	0.0150362	0.0211739	0.0792884	0.10591
1013	2589	8293	0.0856367	0.109114	0.086333	0.20949	0.415778
1014	4041	5160	0.141736	0.144416	0.16619	0.349695	0.272684
1015	3203	6825	0.11266	0.0843376	0.151841	0.0876252	0.0927568
1016	5730	6133	0.456146	0.453321	0.472848	0.407505	0.537712
1017	7295	3194	0.153038	0.163776	0.159471	0.242673	0.430596
1018	3024	3402	0.0914022	0.108025	0.0913562	0.0962916	0.160118
1019	7351	3292	0.138061	0.130796	0.149313	0.329775	0.482662
1020	2639	6044	0.124414	0.099344	0.157292	0.376541	0.41171
1021	6735	3783	0.027012	0.0619544	0.0247547	0.103002	0.0478348
1022	3300	1739	0.165253	0.189558	0.16555	0.26398	0.255201
1023	8360	2115	1.0166	1.27354	0.940926	0.326009	1.57392
1024	7184	3781	0.0385896	0.0341086	0.087282	0.13676	0.0524561
1025	1795	5753	0.0958251	0.0756221	0.120513	0.232528	0.0522598
1026	3188	1935	0.257549	0.331395	0.233541	0.295343	0.421117
1027	5335	5449	0.300125	0.295487	0.309929	0.446135	0.41422
1028	6285	3784	0.337604	0.273495	0.387408	0.343374	0.824669
1029	2854	2914	0.137412	0.18801	0.134616	0.26877	0.458489
1030	3697	2814	0.0673838	0.0902313	0.0605703	0.0313432	0.12615
1031	6799	6423	0.127685	0.181395	0.0955463	0.179626	0.169346
1032	2533	8196	0.0264109	0.0170388	0.0377925	0.210126	0.104353
1033	4488	4180	0.154738	0.135379	0.173204	0.344665	0.157165
1034	3082	3891	0.116689	0.157211	0.104721	0.124608	0.12462
1035	6906	4858	0.173467	0.19398	0.163831	0.398253	0.865476
1036	5676	7013	0.773033	0.791291	0.774909	0.768069	0.872473
1037	2412	5458	0.0813938	0.12124	0.0736316	0.0939638	0.253741
1038	4200	1932	0.0556663	0.0530047	0.0711824	0.118828	0.177954
1039	3584	2618	0.155038	0.143095	0.171374	0.147106	0.261887
1040	3366	4966	0.188211	0.110469	0.241044	0.071031	0.0100391
1041	3374	7704	0.157379	0.186202	0.147608	0.177551	0.160464
1042	5165	5156	0.0824149	0.0509415	0.107799	0.340475	0.308759
1043	2570	1839	0.223464	0.363176	0.139893	0.297316	0.663464
1044	4321	4865	0.0834209	0.100564	0.0937643	0.129897	0.110866
1045	2857	3892	0.0769794	0.0833498	0.0801429	0.100932	0.118878
1046	3989	6627	0.0961498	0.0188922	0.195313	0.0516521	0.0333623
1047	5945	2807	0.108912	0.125031	0.114562	0.179021	0.111942
1048	4148	3204	0.188656	0.215643	0.18272	0.168317	0.702221
1049	3368	5748	0.0975163	0.0313826	0.231646	0.41152	0.134393
1050	7351	3096	0.14725	0.130139	0.182478	0.19219	0.338703
1051	4717	5549	0.0477542	0.07358	0.0457542	0.2591	0.0879062
1052	2976	6043	0.0765615	0.0398388	0.125157	0.326208	0.292482
1053	6056	2220	0.0902245	0.117801	0.0808608	0.120338	0.450166
1054	8193	2800	0.0844885	0.0610547	0.239756	0.481425	0.680534
1055	5494	2417	0.082098	0.0851108	0.0936959	0.0891056	0.279817
1056	6911	6422	0.123667	0.158641	0.0871901	0.14966	0.34295
1057	2644	7804	0.0951013	0.108618	0.0923527	0.093823	0.174033
1058	2460	2817	0.114342	0.218961	0.104369	0.402377	0.0191821
1059	6799	6618	0.795672	0.795118	0.803444	0.866828	0.656034
1060	2682	1643	0.222151	0.258176	0.217323	0.291989	0.344463
1061	4090	2715	0.147022	0.151701	0.154875	0.193458	0.575642
1062	4885	5451	0.118962	0.106385	0.128938	0.203683	0.235733
1063	2238	3600	0.0399638	0.0563663	0.0407405	0.248623	0.0500902
1064	7909	1921	0.178655	0.150235	0.202243	0.193524	0.268896
1065	7238	3096	0.138408	0.129844	0.160156	0.212422	0.326422
1066	2071	4090	0.0948175	0.0738289	0.118145	0.153177	0.01397
1067	7188	4955	0.216097	0.307007	0.212229	0.181023	0.342361
1068	4033	2422	0.103697	0.136728	0.107519	0.184224	0.200894
1069	5492	1830	0.0990645	0.136715	0.108827	0.156426	0.409363
1070	6070	7110	0.23545	0.323419	0.208268	0.380274	0.490415
1071	5497	3395	0.0367384	0.0208141	0.0633234	0.094969	0.0955878
1072	7415	5736	0.160302	0.153933	0.179107	0.515412	0.6287
1073	2814	8488	0.311843	0.435156	0.27508	0.441414	0.67498
1074	6728	1631	0.436447	0.43904	0.451313	0.515144	0.952721
1075	5549	1928	0.106285	0.138252	0.116412	0.181203	0.149779
1076	2806	5555	0.209972	0.173935	0.237724	0.29388	0.328349
1077	7128	3879	0.0635118	0.0825624	0.0852841	0.116967	0.0986126
1078	5158	2809	0.152999	0.170799	0.147217	0.125684	0.200648
1079	4989	2516	0.0928178	0.114166	0.08376	0.166141	0.19226
1080	7460	1922	0.0711877	0.0879847	0.0707683	0.215193	0.336136
1081	4821	3006	0.182334	0.179342	0.192901	0.307946	0.195435
1082	6238	6816	0.183857	0.245768	0.185633	0.193907	0.203897
1083	6396	3392	0.131918	0.142125	0.131168	0.374202	0.457077
1084	5729	5741	0.222638	0.30433	0.205559	0.493066	0.377328
1085	2024	7122	0.0400435	0.0273568	0.0549464	0.294903	0.0375293
1086	5330	3885	0.0324482	0.0548069	0.0291138	0.161412	0.0619883
1087	6687	6619	0.37561	0.402124	0.374075	0.31626	0.426732
1088	7856	2801	0.0660237	0.0648955	0.0713557	0.236838	0.374388
1089	6404	6131	0.107934	0.102949	0.138218	0.218305	0.124732
1090	8196	3974	0.288286	0.259856	0.3428	0.307654	0.257419
1091	5272	3200	0.0796765	0.0487275	0.17424	0.327555	0.0670147
1092	5266	1440	0.0927572	0.109017	0.0960221	0.184669	0.182273
1093	3375	7900	0.115514	0.117371	0.124974	0.131463	0.160876
1094	4543	3887	0.145052	0.101174	0.193214	0.267508	0.0196829
1095	5380	1831	0.146619	0.136481	0.176198	0.161871	0.530833
1096	2795	1838	0.288442	0.245099	0.333016	0.56096	0.490314
1097	2628	2523	0.260229	0.126464	0.385688	0.455069	0.216136
1098	6278	1437	0.165409	0.203205	0.152156	0.158395	0.350442
1099	2298	4872	0.391864	0.323687	0.442997	0.340825	0.500516
1100	8083	3779	0.668205	0.522303	0.775837	0.906342	0.246441
1101	2460	2622	0.0175201	0.0269894	0.0245006	0.22238	0.0619857
1102	6397	3784	0.219639	0.204991	0.238205	0.294169	0.654935
1103	5942	1829	0.142132	0.155665	0.138975	0.193391	0.472954
1104	3079	2913	0.144577	0.212177	0.13502	0.0934193	0.157332
1105	4325	6235	1.00726	1.03684	1.00911	0.895344	1.15072
1106	4317	3496	0.317102	0.25131	0.370214	0.227977	0.623373
1107	3693	1640	0.031709	0.0590934	0.0373438	0.104215	0.209346
1108	2870	8390	0.151313	0.17959	0.147815	0.221634	0.410046
1109	3937	7898	0.255516	0.277089	0.25064	0.167418	0.320843
1110	7236	2314	0.0513531	0.0524799	0.060901	0.183975	0.252323
1111	4551	6429	0.107709	0.11998	0.10888	0.193121	0.164336
1112	5103	3298	0.0964267	0.221429	0.0533434	0.611792	0.0279927
1113	5613	4568	0.0771009	0.0754267	0.0912764	0.288762	0.180382
1114	2625	1350	0.637081	0.497536	0.697822	0.600485	1.24474
1115	4315	2714	0.150633	0.17443	0.143665	0.222137	0.503562
1116	3983	4671	0.0436347	0.0607316	0.0393907	0.592336	0.0778812
1117	6338	2708	0.149939	0.20175	0.130743	0.211995	0.175403
1118	4378	4963	0.0760406	0.104481	0.0847467	0.166254	0.102201
1119	6845	3195	0.18715	0.22051	0.188499	0.270024	0.437739
1120	4204	3301	0.207462	0.269477	0.182033	0.231516	0.831956
1121	6399	4175	0.0511596	0.0840259	0.0446793	0.258065	0.274479
1122	4378	5159	0.0826962	0.101343	0.088843	0.216704	0.0756544
1123	3189	2131	0.184631	0.225144	0.182345	0.225203	0.301122
1124	6798	6032	0.153348	0.105943	0.228645	0.270209	0.182913
1125	1910	6731	0.0807322	0.0635761	0.107234	0.520081	0.0995253
1126	3876	6432	0.145921	0.157669	0.154634	0.101893	0.0107022
1127	5839	4959	0.113289	0.0328579	0.205043	0.349367	0.296833
1128	5833	3003	0.105914	0.119388	0.106433	0.114094	0.211092
1129	3144	5945	0.0861808	0.0884535	0.0894362	0.521061	0.0288232
1130	3376	8291	0.188344	0.227527	0.173271	0.206177	0.303761
1131	7637	4758	1.08052	1.28255	0.996195	0.980885	1.19988
1132	2626	1741	0.19011	0.307533	0.139723	0.274023	0.37117
1133	8141	4267	0.313715	0.387617	0.30216	0.386242	0.193824
1134	2805	5163	0.129636	0.0983758	0.192767	0.203469	0.0819586
1135	3651	6432	0.238857	0.296172	0.246581	0.261394	0.169914
1136	2800	3599	0.113372	0.140398	0.110329	0.0864362	0.104476
1137	6342	4077	0.107941	0.146743	0.101728	0.283447	0.491137
1138	5277	4960	0.252135	0.218991	0.277819	0.372843	0.335837
1139	3583	2227	0.0779117	0.0892979	0.0760125	0.0838257	0.210065
1140	5284	7503	0.505936	0.568818	0.4768	0.460466	1.11644
1141	2804	4968	0.155259	0.137535	0.173661	0.156185	0.111787
1142	2577	4186	0.0886699	0.0817003	0.106821	0.0900757	0.275878
1143	4599	3985	0.15969	0.131653	0.202396	0.382396	0.291113
1144	6735	3978	0.080872	0.0753914	0.0986209	0.19959	0.1193
1145	2075	5459	0.147409	0.15607	0.165486	0.132687	0.293379
1146	2852	2327	0.425525	0.46196	0.415828	0.445708	0.717186
1147	6453	3686	0.136354	0.1607	0.125187	0.233507	0.382549
1148	4946	7113	0.648366	0.70447	0.629758	0.64265	0.699744
1149	5888	2709	0.105756	0.111419	0.115226	0.200194	0.158272
1150	1909	6340	0.0464967	0.0542817	0.0470733	0.64082	0.661105
1151	7354	4270	0.151749	0.133233	0.187492	0.339592	0.32995
1152	1855	7220	0.113669	0.168386	0.0952348	0.388788	0.549184
1153	5103	3103	0.233189	0.242782	0.232399	0.398843	0.195403
1154	2573	2817	0.199645	0.249067	0.19689	0.491129	0.197305
1155	7739	1433	0.713325	0.634247	0.747583	1.08949	1.29084
1156	3753	2716	0.0468322	0.0487434	0.051297	0.0241588	0.0974266
1157	5112	6232	0.450883	0.495576	0.438686	0.363532	0.570861
1158	7132	5053	0.247667	0.355401	0.232237	0.223842	0.392695
1159	3919	2031	0.166775	0.133523	0.210708	0.0991792	0.295439
1160	4602	4767	0.0921219	0.0919682	0.130112	0.271584	0.196518
1161	4036	3399	0.154554	0.126026	0.188588	0.129445	0.191113
1162	2859	4479	0.0612001	0.0472049	0.0768187	0.141709	0.096334
1163	3206	7998	0.167987	0.191157	0.166824	0.301921	0.455316
1164	3983	4475	0.0228962	0.0280236	0.0229829	0.146991	0.0567649
1165	3814	4574	0.0379953	0.0274456	0.0663576	0.286133	0.102082
1166	5619	6720	0.196903	0.214386	0.19486	0.206155	0.317711
1167	6569	4663	0.268776	0.264919	0.2818	0.605998	0.612287
1168	3593	5552	0.208508	0.31935	0.186084	0.511079	0.460306
1169	5325	2124	0.0916801	0.119919	0.0864701	0.109912	0.247698
1170	6559	1534	0.164572	0.213273	0.157638	0.136744	0.462266
1171	4424	1736	0.192651	0.259045	0.161902	0.167508	0.56437
1172	3878	7214	0.0989665	0.10188	0.10841	0.128621	0.420415
1173	3479	5161	0.0778565	0.0840646	0.168044	0.208637	0.13384
1174	1796	6144	0.0867191	0.165447	0.0727199	0.849855	0.915303
1175	7520	3389	0.111477	0.114508	0.130741	0.29407	0.257965
1176	2302	6436	0.146539	0.129751	0.171467	0.225831	0.404272
1177	6234	5447	0.271257	0.364987	0.218529	0.609187	0.523602
1178	2244	5752	0.163527	0.179945	0.16196	0.121403	0.226954
1179	5778	3296	0.0579329	0.0318575	0.0925864	0.167176	0.0714011
1180	5393	6134	0.279457	0.292518	0.28585	0.26727	0.314852
1181	6056	2415	0.0843409	0.105242	0.0858431	0.119749	0.306903
1182	3923	3204	0.130208	0.122951	0.146738	0.16267	0.284164
1183	2911	3207	0.0777086	0.117984	0.0742968	0.106756	0.261367
1184	6221	1339	0.178755	0.203945	0.173427	0.187315	0.356644
1185	3862	1542	0.0721807	0.06951	0.0863949	0.0591039	0.232112
1186	4835	7700	0.162383	0.280078	0.141657	0.271267	0.45386
1187	2800	3794	0.0845277	0.0836187	0.097622	0.0940495	0.228706
1188	2584	6533	0.166277	0.150191	0.187673	0.349425	0.250366
1189	3198	5260	0.112004	0.038979	0.177245	0.147234	0.0154522
1190	3821	6921	0.142602	0.207933	0.130625	0.359429	0.352056
1191	4486	3594	0.625609	0.738312	0.566872	0.539926	0.553813
1192	1851	5655	0.0990192	0.125914	0.104742	0.319626	0.0144182
1193	1795	5949	0.106299	0.135447	0.0984838	0.357054	0.311464
1194	2740	2328	0.0880879	0.148245	0.0726579	0.405513	0.227708
1195	2979	7217	0.0232368	0.0184166	0.0345301	0.188321	0.05942
1196	3095	8390	0.16366	0.224744	0.138471	0.181721	0.570203
1197	4090	2910	0.136519	0.128132	0.15849	0.267286	0.870512
1198	3263	8096	0.279552	0.295066	0.280771	0.332087	0.384857
1199	4873	1539	0.130757	0.129352	0.150766	0.121738	0.330816
1200	3814	4378	0.153186	0.156167	0.152403	0.402577	0.487414
1201	2298	5067	0.243737	0.220466	0.264988	0.102984	0.373863
1202	2516	2719	0.12094	0.129359	0.132986	0.290874	0.051103
1203	2693	5359	0.154346	0.178826	0.154988	0.126397	0.0892356
1204	2972	4674	0.0754124	0.0734239	0.0956631	0.0817578	0.042356
1205	1908	5948	0.0385483	0.0580833	0.0396106	0.339702	0.152927
1206	5661	1928	0.127211	0.154596	0.123677	0.195376	0.21873
1207	3637	1543	0.0516734	0.064704	0.0551348	0.107094	0.209668
1208	4775	6233	0.0675932	0.0910893	0.0610931	0.251409	0.13338
1209	3135	3011	0.176866	0.248456	0.172046	0.265107	0.304509
1210	2637	5653	0.117629	0.113302	0.125861	0.0857203	0.209567
1211	5618	6133	0.433708	0.435615	0.439015	0.393823	0.518497
1212	1912	7318	0.142811	0.103518	0.194755	0.354127	0.100108
1213	2856	3501	0.0553825	0.0724994	0.0607559	0.0959059	0.12916
1214	2404	2915	0.0330748	0.0776288	0.028719	0.22631	0.02126
1215	2803	4577	0.0365444	0.0257784	0.0644531	0.17771	0.116099
1216	3090	6629	0.258183	0.259311	0.283109	0.366081	0.451474
1217	7068	2608	0.0955709	0.0954026	0.106828	0.194574	0.222084
1218	5885	1731	0.0938623	0.11979	0.107893	0.106922	0.209202
1219	7913	3094	0.148022	0.102611	0.189584	0.208064	0.381943
1220	5099	1929	0.123975	0.165654	0.137521	0.282054	0.231167
1221	7300	4954	0.102512	0.188878	0.125528	0.286709	0.453178
1222	2748	5066	0.18008	0.170276	0.200944	0.17429	0.087786
1223	7121	1532	0.104167	0.123976	0.0991946	0.132284	0.577382
1224	5895	4861	0.0882644	0.0521769	0.126384	0.44613	0.343138
1225	3082	4087	0.145542	0.138994	0.151681	0.0729271	0.0481276
1226	5339	6818	0.291145	0.307228	0.288597	0.317398	0.486097
1227	5323	1733	0.121921	0.133816	0.159717	0.165601	0.547517
1228	2303	6632	0.0823557	0.0928794	0.098894	0.190534	0.210992
1229	4708	2615	0.0766179	0.105556	0.0696558	0.190109	0.187721
1230	7069	2804	0.164899	0.167135	0.177202	0.183432	0.271742
1231	2019	5557	0.0808885	0.0910003	0.0894288	0.107187	0.0748284
1232	2130	5165	0.376213	0.429331	0.346245	0.283287	0.678579
1233	4157	6333	1.02655	1.15292	0.967947	1.00136	1.11065
1234	3083	4478	0.128821	0.171119	0.118903	0.0885448	0.0836129
1235	2858	4283	0.0465864	0.0385979	0.0622701	0.0744365	0.138133
1236	5167	5743	0.0626752	0.0322017	0.126039	0.29869	0.0645852
1237	5512	8285	0.719113	0.787909	0.6935	0.88635	0.857627
1238	5774	1927	0.145524	0.151336	0.147592	0.184637	0.44437
1239	3594	5943	0.425646	0.538763	0.384632	0.603	0.759963
1240	3749	1542	0.078243	0.0935727	0.0787429	0.131202	0.274527
1241	7972	3974	0.411604	0.362025	0.443407	0.74316	0.19389
1242	3418	3695	0.157666	0.17605	0.15828	0.111824	0.216528
1243	4777	7016	0.726446	0.744148	0.717749	0.682472	0.745213
1244	8250	3093	0.104162	0.161655	0.186979	0.324433	0.0384788
1245	7862	4757	1.00466	1.06858	0.975458	0.767797	1.18547
1246	4764	2713	0.0828365	0.118862	0.075872	0.105287	0.194259
1247	2245	5947	0.126751	0.137882	0.130776	0.157998	0.16887
1248	4540	2909	0.0887256	0.0767721	0.108238	0.260317	0.363207
1249	5894	4470	0.252151	0.121224	0.327708	0.514818	0.411428
1250	2757	8195	0.10423	0.149164	0.0822538	0.32119	0.375966
1251	6457	4859	0.249111	0.323926	0.212805	0.495783	0.685062
1252	3422	5064	0.0997232	0.0236557	0.215954	0.0638148	0.0422589
1253	3990	6822	0.0440703	0.0145021	0.0970797	0.0268974	0.0504349
1254	5950	4567	0.289445	0.141491	0.399486	0.570509	0.565811
1255	3527	2521	0.12848	0.122812	0.140045	0.121339	0.133923
1256	3146	6531	0.238524	0.29144	0.220158	0.594685	0.609188
1257	7856	2997	0.137411	0.125012	0.156097	0.220994	0.422313
1258	2420	8001	0.081962	0.053475	0.118834	0.367235	0.0372772
1259	4314	2518	0.147575	0.17464	0.135909	0.236828	0.557791
1260	7577	3682	0.0659844	0.0301676	0.104885	0.373691	0.0846076
1261	3650	6041	0.212735	0.395204	0.138659	0.31654	0.518788
1262	6565	3294	0.0979636	0.106577	0.112118	0.231438	0.341343
1263	2861	5261	0.073082	0.0489763	0.126687	0.173428	0.0786339
1264	4760	1344	0.176654	0.259825	0.152372	0.153809	0.449086
1265	6226	2708	0.132815	0.181788	0.118071	0.227226	0.264681
1266	5447	5449	0.226243	0.243089	0.272239	0.368743	0.375294
1267	6629	6130	0.171077	0.186972	0.169956	0.558703	0.0558783
1268	6846	3391	0.243109	0.21509	0.282335	0.424908	0.470449
1269	2850	1545	0.125062	0.132928	0.136339	0.333545	0.411477
1270	7517	2216	0.036938	0.0208769	0.0583043	0.246169	0.238187
1271	3482	6335	0.132538	0.160122	0.151143	0.338773	0.206632
1272	6841	1631	0.24827	0.316486	0.226684	0.309209	0.841954
1273	3416	2912	0.111005	0.0944805	0.130499	0.0450291	0.0554863
1274	4375	3985	0.100516	0.0534442	0.148683	0.266183	0.0625243
1275	6569	4859	0.126527	0.230735	0.0843341	0.403508	0.229623
1276	2246	6339	0.109492	0.0790811	0.144326	0.226654	0.42974
1277	5663	2514	0.114971	0.128849	0.112803	0.131741	0.164248
1278	6181	6718	0.192809	0.239697	0.17524	0.208601	0.360078
1279	4158	6724	0.117438	0.224374	0.0972759	0.170512	0.276523
1280	2192	7219	0.128527	0.141248	0.124948	0.153809	0.270575
1281	5946	3198	0.113998	0.106478	0.131134	0.261149	0.284356
1282	7862	4953	1.04043	1.2665	0.979422	0.841354	1.4149
1283	2980	7412	0.180843	0.128706	0.21934	0.0931409	0.0183531
1284	5499	4177	0.0763629	0.104545	0.0698511	0.307423	0.270693
1285	5455	7991	0.452369	0.342496	0.563457	0.622005	0.705351
1286	3585	3010	0.0839467	0.0898127	0.0918137	0.0619975	0.0810639
1287	7354	4074	0.092529	0.134955	0.0940845	0.407335	0.152342
1288	7072	3977	0.113052	0.137965	0.117777	0.165893	0.155337
1289	3302	2326	0.179704	0.183965	0.187599	0.161474	0.204504
1290	5156	2223	0.0693507	0.0917295	0.0750307	0.0995092	0.187071
1291	3477	4575	0.0671585	0.0621188	0.114844	0.326996	0.14738
1292	2363	7903	0.038901	0.0329921	0.0579447	0.191262	0.0555403
1293	2074	5068	0.135819	0.176943	0.12522	0.219804	0.284893
1294	5608	2808	0.0768543	0.0915827	0.0838822	0.193267	0.316506
1295	5717	1634	0.0912978	0.107318	0.0925617	0.124457	0.258085
1296	5777	3101	0.0841818	0.114519	0.0803442	0.10912	0.114495
1297	6958	3391	0.247041	0.215628	0.318809	0.294751	0.212122
1298	4945	6917	0.243408	0.250093	0.243467	0.236855	0.353216
1299	6402	5348	0.334017	0.479237	0.277847	0.725304	0.477379
1300	2184	4481	0.22701	0.248833	0.227982	0.222467	0.186785
1301	3769	8192	0.326159	0.363216	0.323811	0.200382	0.345063
1302	7740	1824	0.0640601	0.105398	0.0705578	0.229166	0.606145
1303	5722	3590	0.358613	0.286101	0.423452	0.234587	0.259985
1304	3150	7901	0.0329325	0.0548713	0.0364407	0.118253	0.450857
1305	3089	6434	0.146009	0.152409	0.157053	0.577795	0.425939
1306	3646	4672	0.184519	0.139877	0.226566	0.375853	0.518917
1307	5832	2807	0.11304	0.13242	0.11857	0.169107	0.266133
1308	5057	6526	0.916201	0.932384	0.919324	0.864698	0.775362
1309	6401	4957	0.380939	0.322387	0.42702	0.488506	0.75102
1310	5610	3590	0.214743	0.222802	0.227949	0.250294	0.250713
1311	5054	5743	0.0475492	0.0405857	0.0658646	0.322105	0.304766
1312	6503	1632	0.115481	0.155815	0.105271	0.152572	0.714262
1313	3488	8291	0.262197	0.279338	0.252952	0.212477	0.398891
1314	2129	4774	0.290208	0.331917	0.279037	0.231093	0.57844
1315	2739	2132	0.135898	0.0948528	0.190323	0.293769	0.203544
1316	2409	4480	0.221535	0.194257	0.250427	0.137212	0.16343
1317	4431	3887	0.215864	0.122922	0.322128	0.184029	0.03613
1318	4038	4182	0.171387	0.169419	0.1763	0.246353	0.123572
1319	5508	7111	0.719659	0.734851	0.719068	0.711371	0.819598
1320	3928	4964	0.0875584	0.124918	0.084964	0.417191	0.10413
1321	2973	5261	0.132533	0.110769	0.155258	0.199647	0.171591
1322	5387	4178	0.0520069	0.0848032	0.0498505	0.22332	0.108101
1323	5108	4863	0.0926923	0.0802254	0.112087	0.157963	0.227872
1324	2513	1741	0.561823	0.701123	0.494002	0.479508	0.732366
1325	7178	1630	0.0888045	0.105045	0.0890186	0.128477	0.542704
1326	4500	8288	0.179381	0.173303	0.194247	0.349423	0.439554
1327	2477	8294	0.274939	0.371338	0.239721	0.313398	0.835632
1328	5061	8090	0.145807	0.161239	0.14218	0.369921	0.0671169
1329	2468	5556	0.126881	0.137179	0.135377	0.0640577	0.141562
1330	5721	3199	0.0386653	0.0457447	0.0461514	0.0550621	0.11045
1331	4440	7017	0.698942	0.771404	0.66539	0.714032	0.978625
1332	6959	3782	0.0440284	0.0440018	0.0576485	0.166776	0.055557
1333	1967	7024	0.0584619	0.0624216	0.0579798	0.477132	0.0153041
1334	5944	2416	0.066457	0.0922709	0.0546389	0.215927	0.223304
1335	3480	5357	0.115661	0.126814	0.124627	0.386164	0.127494
1336	7023	6227	0.361452	0.472597	0.340087	0.430486	0.493198
1337	8079	2214	0.0789018	0.0938672	0.0921458	0.100536	0.219302
1338	4381	6137	0.439157	0.410853	0.479203	0.449355	0.467959
1339	2758	8391	0.115236	0.145785	0.113522	0.249385	0.358437
1340	5551	2710	0.0580656	0.093754	0.0531265	0.12162	0.080815
1341	2470	5947	0.23462	0.259384	0.23609	0.153127	0.242639
1342	4311	1345	0.0120414	0.0181999	0.0199951	0.117172	0.0858571
1343	7520	3193	0.0950944	0.120061	0.0993797	0.194914	0.322526
1344	2419	7805	0.100209	0.121786	0.0979063	0.136044	0.115928
1345	3590	4574	0.0938395	0.0308473	0.17263	0.354577	0.446308
1346	2867	7412	0.362699	0.324011	0.399543	0.154667	0.0454948
1347	2755	7413	0.181587	0.208831	0.183157	0.0757631	0.10407
1348	3264	8487	0.240413	0.311633	0.203902	0.318354	0.79446
1349	6897	1533	0.160417	0.20011	0.155041	0.123273	0.435124
1350	6965	5542	0.459242	0.47946	0.464308	0.324423	0.44254
1351	6909	5836	0.0685006	0.151182	0.0520438	0.292278	0.0789022
1352	3984	4866	0.0922682	0.150264	0.0706164	0.588005	0.26033
1353	5212	2125	0.124342	0.141031	0.125349	0.16219	0.239328
1354	2301	6045	0.13517	0.147361	0.146984	0.211082	0.224452
1355	2189	6241	0.156638	0.174236	0.158875	0.242748	0.400405
1356	6622	3587	0.033806	0.0360302	0.0405242	0.248108	0.197507
1357	7749	4562	0.64645	0.705616	0.628427	0.463789	0.622967
1358	5054	5548	0.045589	0.052865	0.0631742	0.20743	0.159632
1359	5724	4177	0.0415812	0.0229638	0.0702657	0.143329	0.0669095
1360	2019	5752	0.0725243	0.05941	0.0850729	0.0929738	0.0963477
1361	3412	1543	0.110616	0.103608	0.127623	0.12423	0.236509
1362	3025	3598	0.104265	0.0998292	0.131656	0.0620019	0.0865302
1363	4202	2519	0.115346	0.118979	0.118398	0.140137	0.575468
1364	5383	3004	0.043237	0.0823922	0.0630839	0.0945756	0.237347
1365	8253	4071	0.289304	0.266049	0.323932	0.330978	0.237157
1366	2853	2718	0.308736	0.334568	0.306472	0.3283	0.646521
1367	5612	4177	0.0646472	0.0631423	0.0890447	0.291961	0.189783
1368	6008	5056	0.245789	0.186323	0.285289	0.413673	0.286926
1369	5004	7602	0.33871	0.421918	0.30198	0.372875	0.519948
1370	3593	5748	0.301209	0.348703	0.29291	0.810611	0.62641
1371	3259	6727	0.112398	0.182003	0.0952918	0.279905	0.124169
1372	3751	2325	0.303459	0.338569	0.290892	0.180676	0.151426
1373	6398	3979	0.137798	0.13326	0.145748	0.269398	0.653081
1374	6851	4956	0.159429	0.167956	0.15853	0.376712	0.753818
1375	4322	5257	0.0796036	0.0796051	0.0933002	0.249135	0.0482277
1376	2194	7806	0.0949531	0.0897605	0.113568	0.268823	0.0316349
1377	3582	2032	0.0624078	0.0544204	0.0804223	0.0939689	0.197611
1378	4669	8385	0.129455	0.112936	0.147948	0.312607	0.327971
1379	4434	5061	0.0766836	0.105632	0.0782636	0.272429	0.166639
1380	3880	7801	0.291417	0.281812	0.300698	0.177345	0.313713
1381	2975	5847	0.0461602	0.0304058	0.0639411	0.322942	0.0598949
1382	7015	3488	0.121707	0.102853	0.152096	0.239565	0.206831
1383	2304	7023	0.132408	0.157882	0.129289	0.125163	0.189968
1384	5114	6819	0.28199	0.279648	0.299036	0.295582	0.490053
1385	5732	6915	0.724014	0.808318	0.702153	0.701679	0.782294
1386	3474	3597	0.0820819	0.141573	0.0696574	0.0998843	0.188858
1387	4094	4084	0.235721	0.308816	0.204418	0.198264	0.179965
1388	3194	3891	0.180182	0.215009	0.167981	0.0626582	0.0948661
1389	6514	5152	0.283329	0.315995	0.285962	0.599262	0.451382
1390	3431	7998	0.14078	0.136321	0.153985	0.213683	0.288298
1391	7188	5150	0.0504896	0.0466551	0.0787941	0.162788	0.339266
1392	4875	2126	0.128405	0.200301	0.124592	0.179599	0.366325
1393	7971	3779	0.734634	0.657671	0.834517	0.974163	0.464252
1394	6393	2219	0.141675	0.171684	0.13407	0.0840753	0.154142
1395	8141	4072	0.263559	0.270042	0.273143	0.326132	0.198731
1396	5334	5254	0.196572	0.125836	0.251405	0.301687	0.371076
1397	4824	3984	0.0518965	0.0737704	0.0387153	0.166815	0.14609
1398	2580	5164	0.116149	0.106749	0.133974	0.129664	0.271579
1399	2133	6143	0.133831	0.153334	0.125552	0.193807	0.36889
1400	2626	1937	0.0419371	0.0225975	0.0679627	0.320987	0.0824183
1401	6116	3687	0.268532	0.2563	0.291568	0.381195	0.808676
1402	6114	3100	0.150386	0.177323	0.146591	0.284665	0.352458
1403	2251	7903	0.052759	0.0569055	0.0631088	0.0954902	0.116085
1404	7121	1337	0.0958156	0.133461	0.0871609	0.146317	0.402471
1405	2744	3697	0.125514	0.143556	0.134416	0.0849833	0.165708
1406	1904	4775	0.0184236	0.0487127	0.0100154	0.232854	0.0366643
1407	6289	5153	0.244305	0.224695	0.27736	0.496341	0.679053
1408	5728	5546	0.268558	0.10333	0.361785	0.47671	0.0719773
1409	3142	5358	0.12209	0.0344423	0.283127	0.116342	0.00364661
1410	2294	3698	0.170392	0.220538	0.157853	0.216804	0.339525
1411	6183	7109	0.360439	0.399104	0.371323	0.464038	0.53466
1412	7687	2900	0.0947313	0.0797813	0.11201	0.218807	0.339224
1413	2752	6435	0.115265	0.104882	0.133565	0.314779	0.423739
1414	2978	6825	0.131772	0.0856052	0.179782	0.0762291	0.178109
1415	3244	1837	0.196503	0.259715	0.18133	0.390884	0.360436
1416	4662	6234	0.112282	0.158336	0.0954462	0.218628	0.142776
1417	5834	3394	0.167082	0.153433	0.196902	0.294855	0.0254775
1418	2516	2524	0.0719797	0.0393706	0.128646	0.161476	0.0398111
1419	7077	5542	0.378533	0.536953	0.347821	0.314436	0.351864
1420	6117	4078	0.190208	0.316663	0.121878	0.266352	0.997711
1421	8254	4267	0.357663	0.399478	0.365007	0.273057	0.135349
1422	7576	3095	0.098357	0.172503	0.081771	0.23015	0.406773
1423	5210	1538	0.15419	0.179833	0.159286	0.197969	0.327386
1424	3131	1446	0.198115	0.218257	0.212126	0.284514	0.845746
1425	4487	3985	0.105181	0.0688264	0.146739	0.298947	0.0460457
1426	3974	1542	0.114549	0.0970779	0.137748	0.203657	0.153694
1427	4322	5061	0.0986874	0.110616	0.103838	0.186186	0.0393304
1428	7301	5150	0.132632	0.147569	0.176612	0.331839	0.512453
1429	3640	2716	0.156362	0.170838	0.157085	0.136747	0.117525
1430	3361	3206	0.0669649	0.068956	0.0748466	0.0563968	0.104076
1431	4996	5059	0.183926	0.254543	0.170551	0.335813	0.364148
1432	4148	3399	0.19667	0.175091	0.228999	0.138996	0.561092
1433	3702	4574	0.0442774	0.0293758	0.0902639	0.38108	0.196252
1434	3862	1737	0.114822	0.133404	0.117274	0.13354	0.188383
1435	7135	6031	0.0667994	0.035158	0.0883937	0.474938	0.296124
1436	4262	3790	0.382173	0.502281	0.324505	0.15378	0.283994
1437	4047	7116	0.0898465	0.108268	0.134519	0.136827	0.321614
1438	3311	5455	0.0810831	0.0431314	0.138337	0.158619	0.208604
1439	3979	3106	0.147666	0.142024	0.184825	0.126355	0.32558
1440	4427	2714	0.12365	0.177002	0.113116	0.253714	0.350849
1441	6399	4370	0.0397582	0.041873	0.049331	0.191361	0.114567
1442	4328	7017	0.585652	0.592811	0.604545	0.534167	1.00028
1443	6223	1730	0.128969	0.141238	0.135873	0.215363	0.413676
1444	4156	5942	0.980131	1.01141	0.967014	1.01697	1.18293
1445	5624	8284	0.531105	0.597388	0.513243	0.408808	0.571857
1446	1962	5459	0.0716676	0.0646775	0.0873492	0.25724	0.0532417
1447	5001	6624	0.713245	0.757404	0.690236	0.709494	0.731015
1448	5390	5156	0.087072	0.0451318	0.120448	0.259365	0.36071
1449	6449	2316	0.161225	0.183253	0.15887	0.198936	0.0649338
1450	7346	1336	0.166766	0.173228	0.18029	0.488243	0.503343
1451	2574	3208	0.347508	0.305316	0.384727	0.464714	0.38452
1452	2870	8195	0.13006	0.159561	0.121861	0.163331	0.344857
1453	5337	6427	0.518562	0.574266	0.491876	0.546997	0.582277
1454	6618	2414	0.0814471	0.0585684	0.111295	0.1791	0.0421559
1455	3190	2522	0.158174	0.14182	0.18974	0.164923	0.271745
1456	6905	4467	0.0623077	0.0648451	0.0679285	0.234991	0.0869386
1457	4939	4766	0.11332	0.105869	0.138162	0.229069	0.213417
1458	7916	4072	0.553182	0.470815	0.604631	0.886607	0.315771
1459	6449	2121	0.132166	0.155476	0.121571	0.0883637	0.282665
1460	8189	1431	0.475725	1.42263	0.427354	0.665383	1.12841
1461	5436	1733	0.125226	0.125657	0.214426	0.129207	0.528918
1462	4763	2126	0.0884929	0.104758	0.0961694	0.166227	0.198075
1463	2308	8196	0.0573899	0.0589422	0.0661967	0.180424	0.0953051
1464	5279	5743	0.0808115	0.0554024	0.130129	0.307042	0.0884291
1465	6742	6130	0.172869	0.140198	0.214225	0.482896	0.158101
1466	2461	3209	0.190238	0.252492	0.177248	0.242316	0.410586
1467	4936	3592	0.0900935	0.130144	0.0842048	0.140736	0.0540539
1468	4770	4473	0.0831362	0.0518371	0.123846	0.326429	0.186709
1469	2629	2719	0.249283	0.204552	0.311013	0.456391	0.452579
1470	4716	5353	0.0826245	0.079551	0.0990419	0.172542	0.147888
1471	5848	8088	1.26567	1.2258	1.37158	0.957322	1.49639
1472	6456	4468	0.181917	0.210249	0.183672	0.398994	0.323281
1473	7629	2020	0.0377968	0.0280557	0.0475661	0.198316	0.38258
1474	2794	1643	0.0171386	0.0211401	0.0217394	0.285153	0.164176
1475	6290	5544	0.253726	0.313832	0.220542	0.612476	0.342409
1476	6790	3489	0.130132	0.154367	0.149355	0.387217	0.175356
1477	7180	2412	0.0918563	0.102147	0.0892635	0.19832	0.331638
1478	6117	3882	0.389542	0.394521	0.393077	0.505484	0.927946
1479	6227	3100	0.141269	0.155437	0.1409	0.266525	0.349484
1480	2916	4772	0.116211	0.116981	0.130381	0.0720907	0.0440829
1481	3648	5454	0.197248	0.18474	0.213433	0.212066	0.211189
1482	3819	6138	0.246456	0.225593	0.267023	0.509367	0.130545
1483	7181	2803	0.124727	0.115003	0.141143	0.169008	0.32548
1484	3360	3010	0.0617065	0.0603072	0.0782546	0.0528114	0.101562
1485	7129	4270	0.152787	0.163415	0.156522	0.410333	0.267534
1486	7128	3684	0.0488837	0.0363061	0.08187	0.269129	0.0384998
1487	3245	2228	0.177776	0.150053	0.206235	0.154849	0.10431
1488	3029	5163	0.220602	0.163129	0.271919	0.357304	0.34972
1489	3318	7802	0.203462	0.193944	0.215141	0.173068	0.102429
1490	7235	2119	0.0956271	0.148586	0.0774322	0.162497	0.264645
1491	7461	2313	0.0467276	0.0479755	0.0589995	0.245499	0.185216
1492	2909	2425	0.542086	0.591738	0.52766	0.650361	0.961737
1493	3207	8194	0.243514	0.282847	0.23234	0.262725	0.333934
1494	5441	3493	0.071208	0.153658	0.0595727	0.227748	0.0728631
1495	5607	2612	0.0550499	0.0721439	0.0562405	0.105947	0.128075
1496	4594	2029	0.117509	0.146896	0.109246	0.164726	0.352913
1497	4657	4473	0.0602835	0.0478086	0.0959724	0.355267	0.312037
1498	2408	4284	0.398424	0.371426	0.428301	0.262767	0.301775
1499	4493	5941	0.0977557	0.0747534	0.119774	0.294934	0.0410291
1500	2236	3014	0.0338992	0.0908896	0.045172	0.096223	0.115942
1501	4370	2420	0.127547	0.194066	0.104215	0.187311	0.413811
1502	4986	1539	0.0983164	0.113976	0.105632	0.146982	0.22054
1503	2743	3305	0.228427	0.176821	0.269626	0.251663	0.573168
1504	5959	7697	0.481539	0.347294	0.647077	0.838601	0.684851
1505	2403	2524	0.166642	0.291391	0.132349	0.170575	0.362548
1506	3036	7510	0.124997	0.0926606	0.155828	0.0913009	0.121186
1507	7018	4662	0.147567	0.157515	0.162588	0.389552	0.151974
1508	2865	6630	0.055533	0.0326638	0.0865512	0.170525	0.290398
1509	5901	6817	0.759934	0.850404	0.731636	0.762811	0.796201
1510	5102	2907	0.090386	0.103595	0.0975721	0.203942	0.149378
1511	4772	5255	0.083811	0.0870831	0.0932399	0.157331	0.187107
1512	6282	2806	0.156709	0.184238	0.15038	0.191659	0.179377
1513	4722	7505	0.216238	0.787295	0.176466	0.290929	0.377443
1514	5784	5252	0.130177	0.120695	0.150046	0.362092	0.135416
1515	3367	5162	0.0775284	0.0310922	0.196741	0.0694361	0.0817976
1516	4929	1441	0.164173	0.133343	0.18799	0.112254	0.460516
1517	5953	5545	0.397326	0.238116	0.463938	0.515947	0.558771
1518	2683	2230	0.112967	0.153027	0.103683	0.399515	0.078407
1519	3205	7411	0.0291123	0.0461531	0.0371531	0.124391	0.282171
1520	7303	5932	0.114799	0.201343	0.125103	0.483632	0.170422
1521	3993	7800	0.190554	0.198357	0.193384	0.156386	0.315876
1522	3541	7215	0.199002	0.234256	0.188271	0.148384	0.158286
1523	8142	4463	0.943977	0.788	1.11879	1.16002	0.136713
1524	6675	2707	0.0707429	0.0665981	0.0824581	0.0628438	0.236167
1525	5060	7699	0.307826	0.342376	0.298731	0.379637	0.539621
1526	2751	6044	0.152373	0.0975081	0.237996	0.386216	0.49502
1527	7745	3193	0.102402	0.0959707	0.111429	0.175396	0.174982
1528	5957	6914	0.250116	0.348045	0.256362	0.38902	0.25773
1529	5785	5643	0.288211	0.143793	0.345478	0.508888	0.237461
1530	7293	2412	0.0557126	0.0349372	0.0731121	0.239854	0.254143
1531	4161	7702	0.175559	0.211644	0.161864	0.153254	0.172334
1532	2350	3404	0.0832595	0.0718976	0.133831	0.175578	0.121709
1533	7690	3877	0.416569	0.469877	0.389189	0.867161	0.441631
1534	5341	7601	0.452138	0.451551	0.458026	0.325376	0.753977
1535	3871	4671	0.0296029	0.0364424	0.0437297	0.466471	0.171806
1536	4933	2614	0.105648	0.11323	0.119554	0.294866	0.0928088
1537	6789	3098	0.190715	0.163969	0.220778	0.222819	0.366331
1538	4377	4768	0.0594204	0.0611345	0.0709635	0.194546	0.16285
1539	3933	6725	0.0389525	0.0077598	0.0863309	0.0179345	0.0654682
1540	3647	4867	0.180177	0.118909	0.253059	0.270353	0.00480384
1541	5110	5645	0.0367789	0.0405025	0.0521221	0.252855	0.131218
1542	2850	1740	0.183808	0.102722	0.233002	0.500013	0.52869
1543	3598	7312	0.229577	0.252565	0.243207	0.188294	0.120952
1544	6341	3882	0.256862	0.188435	0.314371	0.327452	0.949984
1545	3591	4965	0.106724	0.0734817	0.144288	0.243658	0.0652955
1546	6905	4271	0.0835831	0.0863845	0.116847	0.174544	0.0975712
1547	3651	6237	0.252831	0.349041	0.190691	0.16519	0.322805
1548	5672	5644	0.283975	0.229299	0.333356	0.547178	0.171288
1549	7347	1923	0.107452	0.105247	0.119119	0.140099	0.350708
1550	3532	4085	0.309407	0.319011	0.301033	0.425305	0.446848
1551	7522	3976	0.110728	0.173301	0.0907712	0.511982	0.460935
1552	3136	3402	0.142756	0.148208	0.147139	0.11865	0.111856
1553	3878	7018	0.101549	0.178767	0.0735283	0.283429	0.420068
1554	3750	1738	0.0265832	0.0570605	0.0449051	0.0808402	0.295464
1555	2307	8001	0.0159069	0.0157086	0.0374856	0.16805	0.137021
1556	6736	4369	0.0797006	0.128685	0.0718575	0.20309	0.204769
1557	5717	1830	0.113283	0.115138	0.127935	0.145681	0.204049
1558	2973	5065	0.186463	0.127642	0.249169	0.328232	0.204336
1559	2701	8098	0.1444	0.162255	0.140074	0.277463	0.23181
1560	4827	4766	0.0838596	0.0688523	0.103282	0.186043	0.273675
1561	6113	2513	0.0864938	0.10954	0.077806	0.115214	0.184373
1562	2963	1936	0.452424	0.466563	0.465003	0.560732	1.05188
1563	3033	6532	0.138615	0.19202	0.124537	0.46374	0.445828
1564	6848	4173	0.0953808	0.108008	0.114713	0.251888	0.0805254
1565	3991	7214	0.0925783	0.1064	0.092592	0.156661	0.381916
1566	3027	4380	0.177588	0.201107	0.175332	0.126653	0.0653319
1567	5162	3983	0.0402366	0.0626865	0.0431276	0.130917	0.0982507
1568	7685	2117	0.0516457	0.040199	0.0652628	0.141869	0.56633
1569	7011	2315	0.111101	0.119549	0.120288	0.202189	0.205746
1570	3020	2033	0.619789	0.632021	0.623649	0.625344	1.04146
1571	7411	4563	0.151668	0.141627	0.164559	0.357147	0.387743
1572	5784	5448	0.159393	0.0928268	0.212292	0.423215	0.135362
1573	3187	1544	0.271618	0.320094	0.263511	0.278356	0.759986
1574	5332	4667	0.0674941	0.10446	0.0565329	0.246927	0.350594
1575	7296	3585	0.0653318	0.0767079	0.0636919	0.216383	0.227296
1576	6742	6325	0.161816	0.178714	0.161795	0.166405	0.127703
1577	3413	1739	0.0927692	0.0915094	0.100978	0.169216	0.1339
1578	7468	4856	0.514096	0.716633	0.39011	0.604757	0.725746
1579	5564	7013	0.598215	0.611747	0.59466	0.588675	0.676127
1580	6113	2709	0.126416	0.181642	0.106638	0.203413	0.212016
1581	5502	4960	0.158307	0.194338	0.141143	0.424273	0.419733
1582	3758	4672	0.127997	0.107188	0.157338	0.456729	0.331904
1583	5394	6525	0.150287	0.176679	0.139423	0.20444	0.349606
1584	5442	3884	0.0935873	0.130068	0.0909137	0.155537	0.125318
1585	7241	3879	0.0522613	0.0817984	0.0814597	0.23057	0.210942
1586	3767	7410	0.197274	0.186032	0.210968	0.0955234	0.225734
1587	3375	8095	0.235742	0.223755	0.248706	0.231983	0.342451
1588	6855	6520	0.675269	0.655558	0.71499	0.715218	0.651136
1589	5501	4764	0.140034	0.106044	0.174316	0.320783	0.443471
1590	3208	8389	0.127471	0.149152	0.119505	0.15873	0.402401
1591	4947	7504	0.212421	0.344968	0.167975	0.257001	0.607126
1592	5331	4276	0.0988871	0.130479	0.091192	0.238849	0.115771
1593	4707	2419	0.138962	0.188323	0.126821	0.172759	0.402134
1594	2581	5751	0.199099	0.185338	0.224504	0.132303	0.168687
1595	5113	6428	0.967244	0.965248	0.976725	0.892681	0.778453
1596	7293	2607	0.0935788	0.054205	0.13583	0.241952	0.351105
1597	5230	8188	0.604504	0.734617	0.527779	0.998983	0.647385
1598	6232	4860	0.215814	0.223682	0.22389	0.382808	0.647403
1599	3880	7605	0.26113	0.269613	0.259165	0.23401	0.305736
1600	7350	2705	0.119232	0.0972689	0.139343	0.28129	0.36148
1601	5453	7405	0.195065	0.20729	0.197984	0.284335	0.508612
1602	5846	7501	0.141755	0.118591	0.169148	0.33323	0.133861
1603	3086	5260	0.0091984	0.0355242	0.0158336	0.0594815	0.210101
1604	4950	8482	0.783789	0.638614	0.882159	0.918787	0.206639
1605	1906	5557	0.0760759	0.0710444	0.0892462	0.284539	0.0280986
1606	7908	1530	0.614894	0.654718	0.60305	1.16605	1.1867
1607	3304	2913	0.0973207	0.0868395	0.127924	0.087056	0.0864688
1608	7015	3684	0.0402839	0.0358639	0.0666946	0.201062	0.0339314
1609	5157	2614	0.0811974	0.101193	0.0877189	0.16016	0.225016
1610	3089	6238	0.10901	0.0553357	0.170172	0.639594	0.171764
1611	6014	7207	0.302314	0.385496	0.28368	0.491252	0.859548
1612	5104	3494	0.119011	0.094528	0.166507	0.366455	0.133225
1613	2920	6337	0.0508726	0.127147	0.0312868	0.159529	0.188137
1614	3817	5552	0.0945714	0.0718339	0.13806	0.13822	0.238104
1615	4934	3201	0.366204	0.363878	0.379598	0.544836	0.320234
1616	2685	2817	0.195182	0.179954	0.22145	0.230937	0.602707
1617	3302	2521	0.0878033	0.106089	0.0897635	0.168334	0.2649
1618	7746	3584	0.0864797	0.0931603	0.0941197	0.281478	0.078265
1619	7235	1923	0.128818	0.12866	0.139217	0.125824	0.298229
1620	2022	6730	0.145971	0.17881	0.124346	0.190808	0.0831514
1621	2347	2427	0.510897	0.633225	0.48616	0.190545	0.62998
1622	3432	8389	0.16347	0.18025	0.164022	0.201711	0.372615
1623	4937	4179	0.122437	0.104145	0.147242	0.192497	0.279634
1624	7184	3586	0.0619587	0.103751	0.0612037	0.26733	0.249649
1625	5442	3689	0.0517974	0.0861125	0.0470497	0.243063	0.568896
1626	2305	7219	0.232901	0.25412	0.22825	0.174927	0.230472
1627	5227	7210	0.576137	0.614536	0.558446	0.472606	0.617691
1628	5435	1342	0.0643967	0.0900436	0.0665554	0.146956	0.147308
1629	3148	7314	0.0288401	0.0589125	0.0297693	0.243513	0.284937
1630	6177	5349	0.247561	0.291954	0.2265	0.572861	0.746149
1631	4428	3105	0.16368	0.167812	0.164212	0.275792	0.48661
1632	3090	6825	0.110147	0.0504263	0.166574	0.0602548	0.21378
1633	2642	7218	0.157132	0.167902	0.161944	0.149415	0.16996
1634	7464	3487	0.0881645	0.138486	0.0786613	0.241333	0.183554
1635	7802	3682	0.249621	0.325398	0.235053	0.612908	0.243984
1636	2581	5555	0.21496	0.224596	0.221704	0.146931	0.144405
1637	5343	8383	0.718376	0.651707	0.774521	1.1036	0.392313
1638	5449	6036	0.0795176	0.0832749	0.104559	0.19216	0.157254
1639	5556	4471	0.0951281	0.0683315	0.125084	0.269465	0.182164
1640	5099	1734	0.119592	0.121271	0.126262	0.16071	0.30867
1641	2810	6924	0.0366378	0.0245087	0.0700822	0.182348	0.153276
1642	2926	8292	0.124868	0.149663	0.116184	0.165009	0.17661
1643	4427	2518	0.110579	0.174619	0.0896833	0.175201	0.302357
1644	5107	4472	0.114741	0.111174	0.128419	0.184581	0.106646
1645	4311	1541	0.0198926	0.0431736	0.0143799	0.0492525	0.145016
1646	5664	2710	0.0854969	0.0966014	0.102652	0.103526	0.142806
1647	7247	5835	0.111649	0.153381	0.10793	0.374525	0.212728
1648	3879	7409	0.194381	0.214323	0.191712	0.0790551	0.220077
1649	4888	6624	0.259868	0.283781	0.255288	0.248732	0.350348
1650	5496	3199	0.19349	0.195304	0.201174	0.0746456	0.426568
1651	4605	5940	0.0575255	0.0629423	0.0709518	0.244328	0.130916
1652	7577	3487	0.125952	0.125205	0.152714	0.337633	0.29274
1653	7298	4368	0.138031	0.241145	0.0946149	0.4276	0.380345
1654	3022	2816	0.143672	0.21773	0.128992	0.230704	0.254955
1655	2521	4480	0.0874764	0.0947314	0.0923898	0.0927398	0.154482
1656	3263	8291	0.14774	0.177854	0.13504	0.151036	0.219126
1657	5210	1342	0.0949046	0.0845697	0.112746	0.123399	0.21591
1658	5899	6230	0.664943	0.696882	0.654167	0.595559	0.70333
1659	8197	4169	0.303297	0.332864	0.306059	0.234378	0.211105
1660	4371	2812	0.107362	0.139276	0.100139	0.186482	0.245957
1661	5563	6622	0.0930467	0.118043	0.0871361	0.113864	0.262944
1662	5947	3394	0.172977	0.118965	0.240677	0.342265	0.0560908
1663	5109	5254	0.0855286	0.0547973	0.125775	0.190781	0.270621
1664	1959	4481	0.0546882	0.0238331	0.0865379	0.306188	0.0659993
1665	6111	2122	0.110963	0.145039	0.103929	0.123703	0.235693
1666	3205	7607	0.0385335	0.0605913	0.0349534	0.103708	0.131305
1667	5006	8384	0.819041	0.692998	0.902833	1.0054	0.559221
1668	2915	4381	0.121432	0.0948159	0.155942	0.121119	0.0768905
1669	6786	2315	0.160199	0.19197	0.150918	0.256262	0.162397
1670	6676	2903	0.0593421	0.0500407	0.0896547	0.210388	0.239765
1671	3594	6139	0.436332	0.580025	0.346489	0.275929	0.397388
1672	5844	6523	0.170328	0.184129	0.17308	0.176302	0.286059
1673	7913	3290	0.050803	0.036063	0.0796104	0.25951	0.17025
1674	4600	4180	0.0463577	0.0436263	0.0564745	0.17941	0.0284004
1675	6573	6228	0.0812598	0.149889	0.0624081	0.374744	0.102579
1676	2358	6338	0.0981284	0.100934	0.121248	0.162114	0.394479
1677	4718	6136	0.0544569	0.0492301	0.0638745	0.174427	0.156277
1678	3088	6043	0.128796	0.0361664	0.218913	0.532175	0.321457
1679	6170	3002	0.156334	0.151704	0.16446	0.234911	0.330011
1680	6626	4956	0.0914158	0.122833	0.0863869	0.268632	0.233043
1681	2855	3305	0.120695	0.13114	0.128026	0.0766655	0.338082
1682	3132	2033	0.314737	0.384229	0.305904	0.347294	0.554216
1683	7021	5640	0.451623	0.704944	0.410404	0.359176	0.38496
1684	3019	1838	0.507461	0.532313	0.508534	0.710779	1.06135
1685	4776	6624	0.16768	0.176498	0.172541	0.190926	0.327121
1686	6345	5055	0.362948	0.301375	0.41473	0.586163	0.620647
1687	5154	1440	0.0609431	0.0693209	0.0654204	0.160035	0.161386
1688	7065	1435	0.0843419	0.105054	0.0817626	0.168864	0.51073
1689	3312	5651	0.0799538	0.102164	0.141933	0.204951	0.439581
1690	5716	1439	0.0906147	0.111811	0.0834389	0.157102	0.351952
1691	7685	1922	0.0467051	0.0516253	0.060177	0.216752	0.43543
1692	6065	5545	0.404922	0.277799	0.481457	0.510757	0.601294
1693	2247	6534	0.175915	0.170675	0.187347	0.196539	0.292285
1694	6571	5446	0.108361	0.0757961	0.13786	0.219727	0.195625
1695	7073	4173	0.0819943	0.0965315	0.0915849	0.295161	0.0760759
1696	2463	3600	0.460497	0.542466	0.423569	0.339649	0.522891
1697	5268	2027	0.116234	0.112796	0.125892	0.159087	0.31459
1698	2700	7706	0.0598549	0.0761872	0.0554807	0.0919597	0.220911
1699	3751	2129	0.189042	0.186777	0.195826	0.0800956	0.0877776
1700	6572	5837	0.231257	0.30345	0.208058	0.200933	0.26595
1701	4491	5158	0.0643765	0.0884875	0.0613284	0.313428	0.0990462
1702	4215	6822	0.0613159	0.108982	0.0497843	0.0652375	0.116648
1703	3417	3303	0.129407	0.121852	0.150882	0.0814896	0.0269451
1704	6284	3588	0.138405	0.118458	0.15387	0.304023	0.290812
1705	7124	2314	0.159461	0.131755	0.196642	0.206558	0.356805
1706	5559	5449	0.062109	0.0935047	0.0547682	0.209567	0.106806
1707	6631	6717	0.156091	0.126235	0.271738	0.325096	0.786302
1708	4887	6037	0.151357	0.172548	0.159741	0.300727	0.193906
1709	4767	3495	0.536981	0.598842	0.509029	0.482616	0.399289
1710	3530	3499	0.0466567	0.0606315	0.0633308	0.103859	0.184701
1711	2813	7902	0.0659638	0.0826718	0.0661632	0.111796	0.121057
1712	2126	3796	0.0263645	0.0559306	0.0195065	0.293904	0.0376218
1713	5157	2418	0.100072	0.118978	0.112377	0.168423	0.170255
1714	1796	6340	0.088082	0.126462	0.0815012	0.830267	0.798264
1715	4151	4377	0.0471813	0.0453519	0.0507092	0.285469	0.0708399
1716	4315	2910	0.10946	0.134752	0.104751	0.187525	0.38884
1717	2127	3992	0.0388216	0.0468622	0.0394268	0.13876	0.0167652
1718	6003	3491	0.212899	0.163401	0.28143	0.279203	0.299913
1719	2474	7511	0.204495	0.196095	0.226277	0.136759	0.150604
1720	7355	4465	0.0961322	0.169198	0.069734	0.324638	0.368796
1721	3487	7900	0.193396	0.217311	0.192415	0.217589	0.352712
1722	2244	5556	0.174219	0.152915	0.192431	0.120524	0.170216
1723	3134	2620	0.161225	0.167398	0.165702	0.19275	0.353202
1724	5958	7110	0.190292	0.242723	0.18066	0.385168	0.382663
1725	2640	6631	0.154025	0.109365	0.189147	0.253203	0.134504
1726	3698	3205	0.0579804	0.0827444	0.0460801	0.201152	0.171245
1727	4996	4863	0.11546	0.114156	0.122561	0.215743	0.162675
1728	7459	1727	0.10793	0.110445	0.121393	0.171222	0.240685
1729	4153	5159	0.0821895	0.122332	0.0711453	0.266546	0.060339
1730	3200	5847	0.102341	0.17426	0.0616006	0.463897	0.343353
1731	3543	7802	0.323975	0.342443	0.316082	0.308905	0.400254
1732	4989	2712	0.130152	0.102976	0.179274	0.192338	0.118344
1733	4819	2224	0.0687524	0.091833	0.0624519	0.148119	0.423958
1734	2965	2522	0.440858	0.475244	0.437507	0.512527	0.865735
1735	6851	5151	0.321302	0.305282	0.333007	0.390978	0.60162
1736	3030	5554	0.136014	0.0464926	0.205482	0.113121	0.00349655
1737	4717	5744	0.077708	0.0733145	0.0898319	0.271121	0.136342
1738	4834	7309	0.133484	0.238131	0.0931256	0.121394	0.377846
1739	4485	3398	0.41632	0.443849	0.407063	0.518368	0.63515
1740	5337	6232	0.772729	0.818164	0.755747	0.648451	0.824275
1741	3524	1543	0.0866183	0.0858838	0.101858	0.144423	0.246738
1742	3527	2325	0.0434151	0.0549577	0.0499601	0.0595801	0.260942
1743	6902	3489	0.129645	0.112636	0.172648	0.260344	0.115118
1744	6120	5056	0.270231	0.224122	0.30854	0.498401	0.260308
1745	3192	3109	0.0810348	0.114514	0.0741696	0.12939	0.199567
1746	5385	3591	0.0806571	0.16272	0.0473576	0.279575	0.385019
1747	5731	6328	0.468115	0.489102	0.47615	0.307724	0.471451
1748	6348	6229	0.162719	0.157537	0.178794	0.178572	0.21797
1749	6514	5348	0.173473	0.198491	0.163179	0.446381	0.223129
1750	5223	5645	0.107433	0.0944757	0.146353	0.377389	0.168377
1751	5338	6623	0.419628	0.439124	0.417133	0.406311	0.536545
1752	7008	1337	0.0930332	0.151012	0.0922893	0.147616	0.578733
1753	7965	1823	0.179827	0.249422	0.163228	0.304389	0.146106
1754	2634	4479	0.0486605	0.0481444	0.0642992	0.106856	0.166493
1755	3870	4476	0.027321	0.025652	0.0336398	0.254703	0.166702
1756	4104	7409	0.160788	0.175562	0.158252	0.138354	0.190871
1757	2023	6926	0.0347436	0.0610918	0.0295629	0.224847	0.0659259
1758	6795	5249	0.146759	0.180246	0.137874	0.259565	0.41174
1759	5045	2614	0.0831761	0.0967034	0.0911581	0.177799	0.196479
1760	2754	7217	0.313495	0.313245	0.321762	0.221564	0.129239
1761	7747	3975	0.44852	0.525486	0.417294	0.884402	0.565611
1762	4492	5745	0.0740455	0.058313	0.0951275	0.286022	0.145329
1763	2970	4087	0.101039	0.14931	0.0873376	0.0900034	0.0879892
1764	5719	2612	0.0791111	0.104692	0.0782779	0.119947	0.0967033
1765	7413	4954	0.281324	0.348298	0.265277	0.402724	0.447646
1766	4664	6820	0.14502	0.173079	0.143978	0.154898	0.28143
1767	2803	4772	0.186972	0.189471	0.196125	0.10144	0.13724
1768	3362	3793	0.169898	0.147747	0.192844	0.0585654	0.0681162
1769	6392	2023	0.145496	0.169742	0.136529	0.148571	0.363233
1770	2855	3110	0.134381	0.17361	0.120922	0.18469	0.34235
1771	2915	4576	0.0738529	0.0680837	0.0918086	0.156233	0.0958025
1772	7800	2899	0.0654167	0.0820368	0.0582624	0.212909	0.398004
1773	5440	3102	0.205704	0.236568	0.195598	0.114309	0.57224
1774	4544	4278	0.0804316	0.0503221	0.110599	0.249657	0.0974845
1775	2572	2621	0.148984	0.134365	0.167323	0.317575	0.160503
1776	7014	3097	0.146475	0.110311	0.182559	0.215474	0.506229
1777	4371	2616	0.136326	0.167263	0.124747	0.239473	0.384987
1778	4604	5549	0.033119	0.0232333	0.0504838	0.21276	0.0750929
1779	4429	3496	0.501147	0.462354	0.526847	0.486244	0.684456
1780	5620	6915	0.407264	0.446912	0.394983	0.387348	0.506215
1781	4649	1735	0.0961747	0.104472	0.0957276	0.107152	0.351042
1782	5396	7112	0.750011	0.748642	0.765729	0.687981	0.835604
1783	2131	5361	0.299306	0.285195	0.327797	0.237355	0.487954
1784	6071	7501	0.140688	0.245739	0.111324	0.731496	0.142437
1785	5159	3200	0.122689	0.104871	0.161395	0.425341	0.0684381
1786	7796	1726	0.118963	0.1559	0.113899	0.207354	0.48794
1787	6512	4370	0.0728699	0.0938047	0.0728402	0.346476	0.260691
1788	2466	4578	0.111746	0.130969	0.115843	0.0832866	0.217461
1789	5342	7992	0.29798	0.193069	0.397869	0.386898	0.505948
1790	7291	1825	0.110714	0.101911	0.130951	0.133798	0.562942
1791	3260	7118	0.210851	0.245636	0.205411	0.0674945	0.30969
1792	3865	2715	0.0307092	0.0386165	0.0311239	0.126843	0.144348
1793	5267	1635	0.15879	0.199434	0.164275	0.152197	0.422606
1794	4030	1444	0.102836	0.0996294	0.122774	0.139747	0.153855
1795	5510	7698	0.283398	0.241302	0.317892	0.497614	0.261775
1796	5059	7308	0.121321	0.173435	0.103777	0.217447	0.154926
1797	4995	4668	0.102452	0.129464	0.101467	0.211579	0.325581
1798	2809	6728	0.0703301	0.0767982	0.0764613	0.286288	0.294891
1799	3588	4183	0.535752	0.500157	0.570149	0.582486	0.465502
1800	4888	6428	0.349233	0.382895	0.346921	0.309403	0.318507
1801	6738	4956	0.145548	0.128031	0.171857	0.2136	0.438396
1802	4266	5159	0.102399	0.11349	0.105657	0.247752	0.0185257
1803	5046	2810	0.092041	0.088331	0.107585	0.124253	0.140168
1804	4209	4866	0.092765	0.0963615	0.105476	0.175392	0.0639975
1805	6796	5445	0.107592	0.105497	0.114495	0.188173	0.301109
1806	7800	3095	0.0975088	0.087919	0.112435	0.186793	0.354286
1807	3654	7215	0.186555	0.15685	0.231338	0.156709	0.161573
1808	6281	2610	0.168681	0.202469	0.155141	0.25093	0.416663
1809	3920	2422	0.0572496	0.124515	0.0534417	0.115998	0.264437
1810	5885	1536	0.127353	0.18291	0.108701	0.142547	0.344195
1811	5222	5450	0.216881	0.234493	0.224561	0.29192	0.500177
1812	8194	2996	0.139344	0.170322	0.195464	0.431103	0.443382
1813	2574	3404	0.318895	0.300941	0.335529	0.313931	0.400107
1814	5509	7502	0.169465	0.182255	0.174611	0.28806	0.378128
1815	1962	5264	0.0596327	0.0814787	0.0546031	0.196383	0.052208
1816	6732	2805	0.0586213	0.0666385	0.0627062	0.112473	0.288198
1817	6178	5544	0.350091	0.330396	0.367826	0.564029	0.563746
1818	5498	3591	0.114306	0.23228	0.0836364	0.377109	0.421837
1819	5445	4667	0.11035	0.0990014	0.124671	0.243923	0.426848
1820	4718	5940	0.0473475	0.0623393	0.0484182	0.232087	0.17882
1821	3307	4086	0.160227	0.137249	0.18873	0.191065	0.0962788
1822	7246	5639	0.0867911	0.127545	0.0769117	0.182131	0.340136
1823	5948	3785	0.388529	0.394745	0.392332	0.395125	0.860702
1824	4654	3300	0.460539	0.460737	0.460899	0.542107	0.599482
1825	5668	4275	0.0604804	0.0389435	0.0921451	0.183183	0.239446
1826	3023	3207	0.0582793	0.060707	0.0811191	0.0980016	0.182298
1827	4211	5648	0.0673736	0.0722531	0.0701602	0.203116	0.215379
1828	2075	5655	0.168301	0.123367	0.219813	0.0539664	0.0713073
1829	6459	5446	0.253468	0.221246	0.286917	0.543408	0.328305
1830	2860	5065	0.0902053	0.0607946	0.140055	0.169482	0.073317
1831	2125	3405	0.0586083	0.0981835	0.059652	0.374211	0.0469116
1832	5622	7698	0.332321	0.360112	0.330534	0.659733	0.691857
1833	4438	6430	0.195927	0.203868	0.216776	0.309656	0.457202
1834	2533	8391	0.540059	0.666004	0.490806	0.406302	0.864144
1835	4263	4377	0.103541	0.142074	0.087123	0.405801	0.410598
1836	5492	1635	0.108176	0.11865	0.144296	0.127284	0.294947
1837	2753	6630	0.0742804	0.0827723	0.0785432	0.29812	0.162085
1838	4931	2223	0.12403	0.211865	0.118345	0.146249	0.42099
1839	2859	4674	0.0792564	0.0793956	0.0965246	0.0791202	0.0871115
1840	2532	8000	0.0904372	0.0956191	0.0932678	0.186373	0.0530913
1841	6169	2611	0.11484	0.136925	0.107604	0.153188	0.248906
1842	4547	5256	0.0450606	0.0586788	0.0417625	0.252636	0.162504
1843	5791	7795	0.431514	0.384346	0.466306	0.640986	0.31107
1844	5562	6426	0.194234	0.196673	0.200004	0.183508	0.365241
1845	3545	8388	0.122608	0.151284	0.115722	0.15794	0.165262
1846	4664	6625	0.149006	0.148479	0.158379	0.211739	0.320849
1847	3358	2424	0.0678327	0.0865038	0.0761336	0.161941	0.230184
1848	3647	5063	0.023797	0.0256898	0.0403475	0.11395	0.0894687
1849	4874	1734	0.109694	0.139329	0.136103	0.165594	0.141832
1850	3018	1447	0.228146	0.248337	0.239309	0.430173	0.796601
1851	7242	4270	0.189718	0.187028	0.208839	0.459715	0.342327
1852	3301	2130	0.0992615	0.116947	0.103221	0.129885	0.130411
1853	3420	4086	0.193923	0.212933	0.196374	0.348379	0.138173
1854	3376	8487	0.264703	0.232528	0.304236	0.288981	0.816753
1855	6673	2120	0.152654	0.141914	0.170126	0.142683	0.250924
1856	4598	3593	0.772352	0.937334	0.687783	0.544213	0.53992
1857	4037	3986	0.564299	0.881069	0.433032	0.27875	0.368352
1858	2807	6141	0.158154	0.119236	0.204013	0.273981	0.502172
1859	6224	2122	0.12318	0.173877	0.111993	0.127693	0.303621
1860	7581	5051	0.472713	0.529554	0.459892	0.591182	0.62413
1861	7859	3975	0.514538	0.408383	0.561238	0.872779	0.537652
1862	2191	6828	0.194046	0.195559	0.201932	0.164672	0.269239
1863	7017	4075	0.0755804	0.127372	0.0776829	0.253299	0.150761
1864	7629	2215	0.0496185	0.0612435	0.0435646	0.211853	0.386287
1865	7292	2216	0.0677853	0.0720874	0.075484	0.196735	0.30195
1866	5845	7110	0.094672	0.113209	0.104106	0.262662	0.219864
1867	6123	5838	0.0833351	0.123497	0.0702495	0.196366	0.289142
1868	2464	3991	0.245316	0.213986	0.274989	0.0942938	0.343103
1869	3824	7899	0.235297	0.287206	0.213389	0.144289	0.303272
1870	6898	1924	0.197349	0.219264	0.193699	0.243196	0.219275
1871	1903	4384	0.0651758	0.108495	0.069855	0.451796	0.143056
1872	7855	2410	0.0767312	0.069533	0.0900907	0.251233	0.36196
1873	4768	4082	0.0391705	0.0624038	0.0336045	0.124713	0.131999
1874	4832	6526	0.248653	0.266731	0.245605	0.184146	0.252605
1875	1958	4090	0.0485028	0.021122	0.0917327	0.192809	0.0215335
1876	3872	5062	0.151006	0.114679	0.183813	0.272972	0.0906133
1877	3199	5651	0.192225	0.143971	0.280147	0.565834	0.342253
1878	4096	4671	0.195423	0.203993	0.197738	0.606716	0.324759
1879	5781	4274	0.0606225	0.0160212	0.127386	0.171202	0.285146
1880	5954	5741	0.0914487	0.0780634	0.0996209	0.391494	0.250199
1881	5675	6426	0.141277	0.141758	0.156787	0.149184	0.29827
1882	6126	7012	0.195254	0.224599	0.217021	0.275606	0.195528
1883	3318	7607	0.0468155	0.0614259	0.0484629	0.173445	0.0885185
1884	3864	2520	0.0580757	0.0691627	0.0622604	0.055765	0.213241
1885	4257	2225	0.129336	0.16395	0.125945	0.11761	0.40424
1886	6630	6521	0.235037	0.307781	0.233556	0.155495	0.315341
1887	7630	2606	0.0592017	0.0334303	0.0873702	0.182214	0.229924
1888	4877	2712	0.0828507	0.0962187	0.0968569	0.1377	0.127791
1889	6854	6129	0.0732418	0.0817114	0.0903331	0.315404	0.317756
1890	2923	7314	0.150872	0.128462	0.173755	0.0643082	0.0605415
1891	6286	4175	0.078982	0.119035	0.0866942	0.23689	0.339432
1892	3472	2814	0.148566	0.179404	0.144161	0.106932	0.0870748
1893	7689	3291	0.100973	0.134473	0.10307	0.23934	0.067024
1894	3363	3988	0.161295	0.183836	0.16255	0.143234	0.12768
1895	4424	1540	0.172089	0.182469	0.169399	0.0852658	0.476873
1896	2922	6728	0.117136	0.065944	0.183854	0.0969798	0.209492
1897	3141	4771	0.108601	0.0790634	0.16311	0.384786	0.0802922
1898	3936	7703	0.338051	0.316567	0.3618	0.261212	0.351662
1899	3471	2423	0.0584331	0.0485344	0.0901011	0.0961964	0.127544
1900	6623	3978	0.0591036	0.0567054	0.0670301	0.228006	0.152669
1901	3374	7509	0.0488994	0.0372415	0.0753678	0.247395	0.0868956
1902	5438	2515	0.0658208	0.074957	0.0724216	0.0986863	0.327944
1903	5398	7894	0.233179	0.17693	0.273307	0.292344	0.298898
1904	3079	3109	0.0625971	0.0901513	0.0663361	0.153701	0.201824
1905	6953	1630	0.149005	0.195886	0.148026	0.139594	0.530511
1906	2414	6045	0.15788	0.171238	0.160437	0.125941	0.260582
1907	4034	2813	0.131837	0.122203	0.159051	0.231675	0.466831
1908	5228	7405	0.286606	0.362448	0.262251	0.354816	0.980587
1909	3319	8193	0.220342	0.260961	0.207122	0.207423	0.377387
1910	4044	6138	0.290573	0.338409	0.264067	0.234465	0.33445
1911	5622	7502	0.166171	0.196618	0.165358	0.384016	0.628043
1912	4327	6821	0.20274	0.267861	0.209525	0.178085	0.330471
1913	4886	5842	0.0357034	0.0232055	0.0609938	0.250205	0.124997
1914	2127	4187	0.07957	0.0749239	0.0919147	0.144089	0.155808
1915	6572	5641	0.239232	0.25388	0.234286	0.196038	0.380755
1916	2696	6337	0.0868505	0.115596	0.0763695	0.317433	0.431286
1917	3922	2813	0.0809791	0.0778876	0.0919249	0.152875	0.423571
1918	6626	5152	0.206954	0.223981	0.212364	0.459164	0.276204
1919	3189	2326	0.164276	0.19062	0.163677	0.162189	0.276015
1920	4155	5746	0.497019	0.529687	0.482243	0.528541	0.593754
1921	4781	8189	0.13734	0.107286	0.171949	0.21353	0.0801272
1922	4999	6037	0.0637452	0.114088	0.0503335	0.295618	0.213379
1923	4106	7996	0.137055	0.150014	0.138558	0.0913838	0.306228
1924	1798	6731	0.108569	0.088287	0.129268	0.645392	0.370105
1925	4876	2517	0.0924322	0.156925	0.0684818	0.22372	0.320244
1926	6177	5153	0.310557	0.236988	0.381377	0.610013	0.425937
1927	6733	3196	0.178045	0.168294	0.206442	0.231163	0.360952
1928	2633	4088	0.0860676	0.0516741	0.125206	0.0715668	0.105037
1929	7243	4661	0.0678793	0.0764213	0.0842547	0.388942	0.281069
1930	6620	3001	0.100333	0.104041	0.118889	0.232314	0.137046
1931	3654	7410	0.140356	0.153872	0.152052	0.132662	0.142079
1932	4769	4277	0.0797335	0.0373243	0.147555	0.114339	0.0917598
1933	4993	4081	0.086991	0.0557354	0.109635	0.18927	0.310859
1934	5727	5155	0.150166	0.081288	0.216779	0.403505	0.151668
1935	6960	3977	0.0781159	0.103805	0.0685792	0.160153	0.107242
1936	3426	6237	0.134023	0.163247	0.134831	0.430889	0.530378
1937	6280	2024	0.189254	0.211496	0.177227	0.145723	0.32357
1938	4262	3986	0.251687	0.213176	0.282233	0.309191	0.271857
1939	4546	4865	0.0314085	0.0484263	0.052331	0.129468	0.207767
1940	7135	6226	0.0797558	0.182875	0.0643548	0.520281	0.551468
1941	3036	7314	0.020666	0.0233733	0.0259419	0.263314	0.0754614
1942	2645	8195	0.112812	0.133865	0.107841	0.373689	0.122749
1943	2355	5360	0.0646713	0.0569552	0.0888773	0.0673666	0.235624
1944	2406	3307	0.143691	0.206881	0.162135	0.169685	0.246278
1945	5443	4080	0.0481333	0.0503417	0.0769566	0.245758	0.158979
1946	5671	5057	0.0918971	0.0639793	0.108084	0.367522	0.206712
1947	1965	6437	0.096131	0.106318	0.094793	0.425225	0.470364
1948	4778	7407	0.306188	0.576561	0.264613	0.262892	0.41057
1949	2124	3210	0.092453	0.116071	0.133845	0.338366	0.088761
1950	5560	5644	0.127888	0.185103	0.0902078	0.385151	0.208946
1951	3759	4867	0.0805295	0.0583203	0.14413	0.12865	0.115458
1952	3484	6922	0.0817113	0.0565551	0.124966	0.175229	0.310669
1953	7969	3192	0.0869933	0.0571176	0.134654	0.219523	0.255144
1954	3524	1347	0.119732	0.157624	0.126046	0.160158	0.160056
1955	3749	1347	0.0796665	0.0623481	0.106903	0.182715	0.470885
1956	2575	3599	0.278113	0.197334	0.337532	0.160698	0.174357
1957	2417	7023	0.0446161	0.0564452	0.0436544	0.047106	0.0733574
1958	2182	3894	0.0349002	0.0588496	0.0296169	0.185297	0.0576648
1959	4827	4962	0.0847391	0.125282	0.0698413	0.20811	0.247055
1960	4484	3007	0.0719353	0.0579385	0.0825785	0.26359	0.29456
1961	4893	8189	0.139369	0.155422	0.140199	0.293269	0.144717
1962	5841	5546	0.325523	0.130126	0.417211	0.492253	0.232679
1963	3248	3206	0.0803515	0.106593	0.0694962	0.093442	0.101819
1964	6000	2318	0.0763515	0.104911	0.064647	0.159992	0.404672
1965	2808	6337	0.0942698	0.101981	0.0992086	0.178515	0.288942
1966	3694	2031	0.128112	0.133605	0.132025	0.0971222	0.135694
1967	5718	2221	0.054738	0.0911558	0.0435777	0.189946	0.139474
1968	5998	1927	0.124747	0.144219	0.1198	0.166471	0.61406
1969	4042	5355	0.0859096	0.101895	0.0823427	0.114081	0.238263
1970	3305	3304	0.173867	0.181715	0.184027	0.14577	0.0508737
1971	6856	6716	0.373774	0.239927	0.429519	0.930009	0.898856
1972	3188	1739	0.343604	0.373583	0.34408	0.409654	0.658713
1973	3817	5356	0.164522	0.117003	0.235687	0.342216	0.017604
1974	5386	3787	0.0382571	0.0252067	0.0523801	0.138687	0.263342
1975	5889	2905	0.0685555	0.0999854	0.0592973	0.141408	0.175342
1976	2913	3794	0.0586581	0.0602696	0.0661645	0.075615	0.296516
1977	5615	5351	0.0418523	0.0359075	0.0507028	0.254446	0.0526583
1978	5155	1831	0.082746	0.102925	0.0953567	0.212391	0.20759
1979	3149	7509	0.0193024	0.0227577	0.0292363	0.14906	0.145617
1980	6236	6033	0.324452	0.340667	0.3351	0.340272	0.510472
1981	5395	6916	0.226703	0.215895	0.243415	0.250471	0.458425
1982	2756	7804	0.0952224	0.105704	0.100321	0.108841	0.0610821
1983	3927	4769	0.113288	0.147324	0.101819	0.662788	0.209748
1984	1906	5362	0.0667706	0.0833368	0.0718392	0.181987	0.0207403
1985	2526	5849	0.255949	0.268028	0.266398	0.147105	0.110929
1986	6788	2707	0.0777359	0.065217	0.0970008	0.0769454	0.197254
1987	3255	5553	0.14937	0.0555028	0.336798	0.381803	0.226302
1988	3649	5650	0.324205	0.504365	0.245087	0.713513	0.805671
1989	7517	2411	0.0549697	0.0831189	0.0551517	0.151889	0.0713524
1990	3980	3693	0.145732	0.144452	0.153489	0.142514	0.0827066
1991	4162	7898	0.1221	0.140022	0.118278	0.14007	0.154376
1992	2812	7706	0.0916569	0.128608	0.0793669	0.0460016	0.125222
1993	2192	7023	0.198359	0.210595	0.198799	0.133469	0.311004
1994	5213	2320	0.0739161	0.0886954	0.0765316	0.117204	0.212333
1995	6912	6814	0.147894	0.00184675	0.208651	0.0378944	1.3075
1996	5568	8382	0.499314	0.598954	0.457719	0.855506	1.15
1997	2185	4676	0.412255	0.445621	0.401368	0.275844	0.540921
1998	3821	6725	0.12588	0.345407	0.0884467	0.565655	0.433484
[truncated: 1,477 more rows]
