# Supplementary material for: Spotiphy enables single-cell spatial whole transcriptomics across an entire section
Source: Nat Methods. 2025 Mar 12;22(4):724–36. doi: 10.1038/s41592-025-02622-5 (PMC11978521; doi:10.1038/s41592-025-02622-5)
Supplement: Supplementary file 10 — Statistical source data. [file 41592_2025_2622_MOESM10_ESM.xlsx]

## Sheet: ED_Fig.1b
spot	Spotiphy	Cell2location	cytoSPACE	CARD	Tangram	RCTD
AAACACCAATAACTGC-1	0.428626	0.391013	0.511628	0.188595	0.43308	0.601873
AAACAGAGCGACTCCT-1	0.491854	0.353565	0.283333	0.532015	0.187106	0.354291
AAACAGCTTTCAGAAG-1	0.45624	0.445474	0.712195	0.135571	0.688191	0.575429
AAACAGGGTCTATATT-1	0.58858	0.455246	0.153846	0.285289	0.313215	0.507243
AAACCGGGTAGGTACC-1	0.368118	0.1878	0.977273	0.0786352	0.221915	0.381816
AAACCGTTCGTCCAGG-1	0.380203	0.334684	0.166667	0.444017	0.377609	0.355054
AAACCTCATGAAGTTG-1	0.538377	0.431606	0.481967	0.258809	0.58404	0.62287
AAACGAAGAACATACC-1	0.457275	0.368672	0.125	0.356697	0.230886	0.52642
AAACGAAGATGGAGTA-1	0.339426	0.173504	0.0652174	0.0935618	0.11904	0.194663
AAACGAGACGGTTGAT-1	0.601568	0.416383	0.121212	0.692899	0.288854	0.437296
AAACGGGTTGGTATCC-1	0.616329	0.302715	0	0.175573	0.356189	0.213451
AAACTAACGTGGCGAC-1	0.530411	0.483411	0.25	0.378455	0.450805	0.411393
AAACTCGTGATATAAG-1	0.338598	0.267224	0.266667	0.380945	0.123428	0.394608
AAACTGCTGGCTCCAA-1	0.561302	0.417019	0.0869565	0.650682	0.255057	0.358947
AAACTTAATTGCACGC-1	0.419612	0.400867	0.25	0.148328	0.443648	0.472186
AAACTTGCAAACGTAT-1	0.576299	0.401885	0	0.568583	0.430226	0.404819
AAAGACATGAAGTTTA-1	0.321751	0.269207	0	0.31019	0.259856	0.296339
AAAGACCCAAGTCGCG-1	0.396065	0.334254	0.05	0.355232	0.218869	0.420924
AAAGACTGGGCGCTTT-1	0.434231	0.467384	0.197183	0.234242	0.396109	0.587669
AAAGGCCCTATAATAC-1	0.346335	0.278534	0.197917	0.29153	0.380984	0.293526
AAAGGCTCTCGCGCCG-1	0.396896	0.367325	0.214286	0.28088	0.268056	0.283863
AAAGGGATGTAGCAAG-1	0.797998	0.609982	0.529412	0.544381	0.606126	0.706369
AAAGGGCAGCTTGAAT-1	0.370167	0.370541	0.115385	0.293657	0.354478	0.406969
AAAGGTAAGCTGTACC-1	0.657735	0.528039	0.225806	0.457418	0.27732	0.472082
AAAGTAGCATTGCTCA-1	0.747114	0.374969	0.986301	0.216127	0.231269	0.663985
AAAGTCACTGATGTAA-1	0.505259	0.488912	0.209302	0.366605	0.421073	0.462673
AAAGTCGACCCTCAGT-1	0.526956	0.478318	0.277778	0.357068	0.483338	0.556009
AAAGTGTGATTTATCT-1	0.231159	0.238979	0.091954	0.0953982	0.261794	0.257676
AAAGTTGACTCCCGTA-1	0.285284	0.254243	0.0519481	0.203442	0.155521	0.252517
AAATAACCATACGGGA-1	0.590544	0.441936	0.308108	0.500702	0.325635	0.451233
AAATACCTATAAGCAT-1	0.496856	0.392463	0.513636	0.612497	0.207212	0.371873
AAATAGGGTGCTATTG-1	0.184608	0.183851	0	0.146025	0.140751	0.21149
AAATCGCGGAAGGAGT-1	0.69817	0.335992	0.761905	0.207618	0.236961	0.547568
AAATCGTGTACCACAA-1	0.507685	0.444925	0.0425532	0.509497	0.0734576	0.549889
AAATGATTCGATCAGC-1	0.530571	0.434177	0.6	0.40643	0.405108	0.37245
AAATGCTCGTTACGTT-1	0.457025	0.338406	0.512195	0.221603	0.510333	0.551448
AAATGGCATGTCTTGT-1	0.621049	0.480641	0.295455	0.356772	0.474271	0.529752
AAATGGCCCGTGCCCT-1	0.504209	0.406869	0	0.571807	0.148112	0.448262
AAATGGTCAATGTGCC-1	0.547354	0.452547	0.430769	0.633283	0.323429	0.580528
AAATGTGGGTGCTCCT-1	0.684151	0.562684	0.439024	0.474595	0.398737	0.645588
AAATTAACGGGTAGCT-1	0.593906	0.439478	0.75	0.566881	0.267637	0.466004
AAATTACACGACTCTG-1	0.256163	0.235941	0	0.269765	0.292645	0.263917
AAATTACCTATCGATG-1	0.717618	0.551234	0.472222	0.370988	0.402151	0.575009
AAATTGATAGTCCTTT-1	0.487872	0.315821	0	0.301887	0.49559	0.394547
AAATTGCGGCGGTTCT-1	0.776166	0.386089	0.5	0.166825	0.420042	0.555436
AAATTTACCGAAATCC-1	0.128476	0.117682	0	0.080206	0.2226	0.222078
AAATTTGCGGGTGTGG-1	0.578471	0.452006	0.655172	0.568337	0.231533	0.414884
AACAACTGGTAGTTGC-1	0.149934	0.436608	0.0131579	0.472915	0.271258	0.515279
AACAATACATTGTCGA-1	0.317944	0.260627	0.166667	0.14619	0.262546	0.346477
AACAATTACTCTACGC-1	0.486977	0.449375	0.457143	0.364997	0.525601	0.632205
AACACGACTGTACTGA-1	0.575086	0.499309	0.269231	0.429033	0.320827	0.583491
AACACGAGACGCGGCC-1	0.574561	0.437848	0.234043	0.326789	0.586341	0.449164
AACACGCGGCCGCGAA-1	0.520291	0.419439	0.375969	0.303003	0.461904	0.459295
AACAGCTGTGTGGCAA-1	0.253759	0.154111	0	0.0908377	0.113332	0.236339
AACAGGAAATCGAATA-1	0.555337	0.472453	0.263158	0.320458	0.547701	0.56159
AACAGGATGGGCCGCG-1	0.575879	0.529945	0.636364	0.636364	0.273841	0.659592
AACATATCAACTGGTG-1	0.511053	0.377149	0.4	0.577151	0.309606	0.327255
AACATCGATACGTCTA-1	0.474131	0.332211	0.108696	0.397779	0.320158	0.426334
AACATTGAAGTTGATC-1	0.467579	0.417867	0.122449	0.451018	0.476216	0.439782
AACATTGGTCAGCCGT-1	0.344905	0.33453	0	0.382706	0.0933259	0.172733
AACCAAGACTTCTCTG-1	0.683445	0.545509	0.529412	0.532707	0.388543	0.57652
AACCAGTATCACTCTT-1	0.106576	0.0616711	0	0.114783	0.13411	0.0882524
AACCATAGGGTTGAAC-1	0.662505	0.292396	0.857143	0.0614537	0.299655	0.55315
AACCATGGGATCGCTA-1	0.264131	0.0893193	0.333333	0.0525612	0.207354	0.281014
AACCCAGAGACGGAGA-1	0.712612	0.556741	0.513514	0.613238	0.412397	0.583202
AACCCATCCCATGATC-1	0.484106	0.27512	0.369048	0.155974	0.522078	0.543539
AACCCGACAACCCGTG-1	0.374708	0.3368	0.0625	0.367284	0.262925	0.359701
AACCCTACTGTCAATA-1	0.188799	0.124491	0	0.106508	0.0883001	0.0912424
AACCCTGGTGGAACCA-1	0.499109	0.379641	0.114286	0.500143	0.262621	0.419591
AACCGAGCTTGGTCAT-1	0.642483	0.44371	0.49	0.68091	0.458626	0.486615
AACCGCTAAGGGATGC-1	0.483532	0.439471	0.583333	0.307835	0.273837	0.422978
AACCGTTGTGTTTGCT-1	0.482332	0.368077	0	0.35111	0.303661	0.430661
AACCTAAAGCCGTCCG-1	0.317566	0.273895	0.244444	0.211936	0.331223	0.309959
AACCTTTAAATACGGT-1	0.363908	0.333018	0.0588235	0.204703	0.460085	0.383001
AACCTTTACGACGTCT-1	0.508029	0.407058	0.133333	0.49383	0.406164	0.357414
AACGAAAGTCGTCCCA-1	0.562382	0.42976	0.386364	0.215278	0.524518	0.705968
AACGATAATGCCGTAG-1	0.424011	0.323904	0.0952381	0.253703	0.328471	0.401088
AACGATAGAAGGGCCG-1	0.418654	0.361314	0	0.517044	0.17698	0.365278
AACGATATGTCAACTG-1	0.344101	0.222892	0.2	0.546842	0.153053	0.254477
AACGCATGATCTGGGT-1	0.398496	0.30833	0	0.470652	0.253852	0.25953
AACGCGAACGGCAACA-1	0.349745	0.235359	0	0.167294	0.111162	0.153574
AACGCGACCTTGGGCG-1	0.36801	0.310731	0.232558	0.211656	0.241958	0.346618
AACGCGGTCTCCAGCC-1	0.606614	0.455989	0.571429	0.609512	0.467613	0.503049
AACGCTGTTGCTGAAA-1	0.430564	0.290505	0.666667	0.62767	0.0362903	0.338801
AACGGACGTACGTATA-1	0.263688	0.198377	0	0.429599	0.182655	0.219087
AACGGCCATCTCCGGT-1	0.33956	0.183526	0.333333	0.207121	0.275377	0.163743
AACGTACTGTGGGTAC-1	0.207252	0.158692	0	0.329265	0.146402	0.142618
AACGTAGTCTACCCAT-1	0.522366	0.442934	0.297872	0.269114	0.438335	0.602726
AACGTCAGACTAGTGG-1	0.526597	0.555109	0.031746	0.441992	0.440087	0.587754
AACGTGATGAAGGACA-1	0.36911	0.36535	0	0.360007	0.308643	0.437058
AACGTGCGAAAGTCTC-1	0.535662	0.313972	0.35	0.562507	0.415401	0.335565
AACGTTATCAGCACCT-1	0.615192	0.256295	0.74359	0.0731066	0.24313	0.453699
AACTAGCGTATCGCAC-1	0.486219	0.51188	0.340909	0.340915	0.412981	0.513225
AACTAGGCTTGGGTGT-1	0.241517	0.207248	0	0.298558	0.124015	0.206097
AACTCAAGTTAATTGC-1	0.303294	0.269157	0.178571	0.391453	0.168185	0.232133
AACTCCTAATCCCATG-1	0.361887	0.322552	0.162162	0.162247	0.441224	0.390479
AACTCGATGGCGCAGT-1	0.329873	0.323644	0.329032	0.351878	0.198624	0.402907
AACTCTCAATAGAGCG-1	0.509404	0.31941	0.0606061	0.502652	0.20301	0.271073
AACTCTCAGTGTGCTC-1	0.340607	0.341865	0.809524	0.0845438	0.148337	0.338159
AACTGAGGTCAGCGTC-1	0.448455	0.335263	0.0540541	0.519615	0.266423	0.296444
AACTGATATTAGGCCT-1	0.576031	0.42168	0.756098	0.768637	0.49517	0.542142
AACTGGGTCCCGACGT-1	0.57395	0.339673	0.75	0.717856	0.373074	0.406287
AACTGGGTTCGAGCCG-1	0.308379	0.295928	0	0.28485	0.143153	0.274465
AACTGGTGTGGGCCTT-1	0.415726	0.400042	0.0232558	0.490293	0.367548	0.398424
AACTTCTGCGTCTATC-1	0.561678	0.516097	0.212346	0.223142	0.402151	0.711951
AACTTGCCCGTATGCA-1	0.47859	0.454458	0.434783	0.400961	0.289416	0.585978
AACTTGCGTTCTCGCG-1	0.45717	0.403036	0	0.185826	0.345557	0.47221
AACTTTACGGGAGCTT-1	0.566749	0.271895	0.6	0.0700347	0.168017	0.451014
AACTTTAGCTGCTGAG-1	0.486725	0.455472	0.2	0.253726	0.36135	0.445967
AAGAAGGATCAGTTAG-1	0.322188	0.287615	0.105263	0.286312	0.202674	0.303412
AAGACCCAACTGAACA-1	0.567139	0.512245	0.30303	0.196785	0.352518	0.501907
AAGACTAACCCGTTGT-1	0.188349	0.196015	0	0.104727	0.116125	0.187552
AAGACTCACGCCCACT-1	0.458034	0.339836	0.185185	0.412734	0.386722	0.451944
AAGACTGCAAGCTACT-1	0.555369	0.521531	0.155556	0.520707	0.213363	0.525592
AAGAGATGAATCGGTA-1	0.500721	0.429361	0.386364	0.240815	0.51109	0.70941
AAGAGCTCTTTATCGG-1	0.435029	0.311678	0.0588235	0.514587	0.322871	0.312739
AAGAGGATGTACGCGA-1	0.657955	0.394463	0.934426	0.219128	0.922728	0.675589
AAGAGGCATGGATCGC-1	0.372821	0.257314	0.0882353	0.568886	0.312784	0.28546
AAGATGGCACCGGACC-1	0.375711	0.293146	0	0.535588	0.240683	0.246172
AAGATTGGCGGAACGT-1	0.54457	0.444182	0.5	0.531877	0.558703	0.542504
AAGCACCCTGCGTATC-1	0.305715	0.270021	0.0625	0.217537	0.077306	0.217943
AAGCATACTCTCCTGA-1	0.344808	0.265411	0	0.248907	0.200203	0.269816
AAGCCGCCGTGAAATC-1	0.517079	0.448193	0.403846	0.268786	0.639606	0.449729
AAGCGGCGTCATGGGT-1	0.485431	0.407543	0.351351	0.524807	0.214124	0.469957
AAGCGTCCCTCATCGA-1	0.632699	0.380269	0.423077	0.522608	0.433587	0.415128
AAGCTAGATCGAGTAA-1	0.170411	0.177192	0.0138889	0.0801764	0.162766	0.203515
AAGCTCGTGCCAAGTC-1	0.712712	0.481215	0.272727	0.615737	0.308236	0.544596
AAGCTCTTTCATGGTG-1	0.621119	0.451589	0.745098	0.556152	0.356735	0.435176
AAGGAGAACTTATAAG-1	0.61416	0.533365	0.185185	0.358619	0.47068	0.60843
AAGGAGCGGTTGGTGC-1	0.711612	0.626094	0.648649	0.648649	0.729823	0.723009
AAGGATGAGGGACCTC-1	0.416082	0.336157	0.0625	0.490659	0.286928	0.326555
AAGGCGCGTAAAGCTT-1	0.346648	0.446775	0.152542	0.166293	0.418179	0.433929
AAGGCTGTGCTCATCG-1	0.749103	0.543454	0.85	0.85	0.779605	0.720848
AAGGGAACGACTGGCT-1	0.388494	0.425432	0.314286	0.230074	0.466124	0.578345
AAGGGACAGATTCTGT-1	0.689688	0.532634	0.657895	0.549148	0.517195	0.559451
AAGGGACTATGCATTC-1	0.672446	0.544097	0.388889	0.438365	0.401853	0.588707
AAGGTATCCTAATATA-1	0.350966	0.258694	0	0.532434	0.252017	0.268207
AAGGTGATAAACCAGC-1	0.212388	0.225373	0.0740741	0.0782281	0.291273	0.262974
AAGTAAGCTTCCAAAC-1	0.52776	0.398933	0.263158	0.390146	0.408689	0.558045
AAGTAGAAGACCGGGT-1	0.267575	0.290879	0	0.379296	0.267992	0.289819
AAGTAGTGACGCGAGG-1	0.78997	0.542766	0.636364	0.636365	0.518402	0.721312
AAGTCAATTGTCGTCA-1	0.778454	0.613349	0.642857	0.64288	0.238342	0.686514
AAGTCTTCTGTGGCCT-1	0.561387	0.445958	0.428571	0.570319	0.542711	0.405082
AAGTGACGACCGAATT-1	0.595765	0.521317	0.272727	0.463418	0.124621	0.497034
AAGTGCAAAGGTAGAC-1	0.697935	0.363151	0.704545	0.169411	0.311708	0.509538
AAGTGCGTTAGAATCT-1	0.401149	0.201911	0	0.150223	0.245122	0.371996
AAGTGCTTCTCTATTG-1	0.259926	0.225666	0	0.270766	0.331258	0.208397
AAGTGTTTGGAGACGG-1	0.320681	0.299043	0.191176	0.277351	0.299221	0.304327
AAGTTCAGTCTGCGTA-1	0.531654	0.403467	0.097561	0.472536	0.194017	0.430512
AAGTTCGGCCAACAGG-1	0.453963	0.356764	0.520833	0.574593	0.227035	0.307872
AAGTTTACTAATGGCA-1	0.486028	0.35646	0	0.49389	0.181622	0.377071
AATAACAACGCTCGGC-1	0.716704	0.380264	0.636364	0.264992	0.611763	0.615131
AATAACACTAGAACAA-1	0.724338	0.527164	0.666667	0.208643	0.746223	0.603052
AATAAGTCCTCGAGAC-1	0.456432	0.32002	0.295455	0.279993	0.216339	0.514878
AATACAATGTTTCAGG-1	0.418918	0.345583	0.318182	0.293241	0.629176	0.596183
AATACCGGAGGGCTGT-1	0.328678	0.32389	0.0566038	0.406203	0.299514	0.291317
AATAGAACAGAGTGGC-1	0.0450599	0.047639	0	0.0279994	0.111417	0.061304
AATAGAATCTGTTTCA-1	0.543225	0.42932	0.352941	0.438504	0.313275	0.424878
AATAGCAAGCCTCCTG-1	0.14098	0.110478	0.2	0.274999	0.193837	0.141426
AATAGCTACCGCGTGC-1	0.51611	0.4136	0.0909091	0.50549	0.207783	0.37274
AATAGTCCGTCCCGAC-1	0.366532	0.416854	0	0.332081	0.154021	0.357694
AATAGTCGCGAGTCGG-1	0.583636	0.304068	0.4	0.242323	0.115293	0.340047
AATATCAAGGTCGGAT-1	0.599342	0.597032	0.44186	0.441861	0.53041	0.621451
AATATCCTAGCAAACT-1	0.636279	0.364608	0.03125	0.291842	0.262637	0.385077
AATATCGAGGGTTCTC-1	0.540938	0.377494	0.037037	0.593516	0.180987	0.322772
AATATTGGAGTATTGA-1	0.365619	0.371361	0.418605	0.283109	0.564373	0.512397
AATCAGACTGCAGGAC-1	0.409639	0.251398	0	0.193756	0.301087	0.229182
AATCAGGTTTCATTTA-1	0.438672	0.388575	0.0212766	0.444238	0.199594	0.336647
AATCCAAGGGCCTGAG-1	0.417323	0.294779	0	0.439552	0.227752	0.389797
AATCCATGCAAGGGTG-1	0.266216	0.242855	0.030303	0.23375	0.161874	0.222185
AATCGCCTCAGCGCCA-1	0.407214	0.220648	0.277778	0.60916	0.151792	0.264288
AATCGGGACACTACGA-1	0.444891	0.376546	0.0238095	0.359586	0.237737	0.376024
AATCTAGGTTTACTTG-1	0.322573	0.335805	0.0232558	0.320523	0.295838	0.384563
AATCTATGCCGGAGCC-1	0.205821	0.0807342	0	0.277246	0.11679	0.103171
AATCTCTACTGTGGTT-1	0.209027	0.334741	0.413158	0.115497	0.260687	0.509007
AATCTGCGTTGGGACG-1	0.536341	0.403675	0.29	0.624216	0.0426717	0.397387
AATCTGGCTTTCTAGT-1	0.34225	0.27576	0	0.308361	0.289469	0.346984
AATCTGGGTAGACCCT-1	0.335274	0.309013	0	0.281197	0.245945	0.328379
AATGACAGCAATGTCT-1	0.397869	0.269549	0	0.208817	0.216434	0.376977
AATGACGTAGGATGTC-1	0.498195	0.320056	0	0.58115	0.424302	0.332003
AATGACTGTCAGCCGG-1	0.400255	0.368211	0	0.484359	0.260524	0.436275
AATGAGTTCGCATATG-1	0.43901	0.389129	0.0704225	0.224447	0.35419	0.478956
AATGATGATACGCTAT-1	0.673633	0.495389	0.484848	0.540091	0.174825	0.510389
AATGATGCGACTCCTG-1	0.66563	0.456619	0.272727	0.46518	0.192995	0.449954
AATGCAACCGGGTACC-1	0.784839	0.600351	0.470588	0.526489	0.350014	0.670275
AATGCACCAAGCAATG-1	0.458713	0.254149	0	0.376605	0.0153293	0.211449
AATGGTCCACCGTTCA-1	0.466091	0.479092	0.468085	0.389235	0.526142	0.54608
AATGGTTCTCACAAGC-1	0.533308	0.520091	0.361111	0.375946	0.414789	0.624644
AATGTATGGCACTGTA-1	0.484845	0.188254	0.8	0.0607872	0.401496	0.373765
AATGTGCCCGAGGTGT-1	0.539848	0.182492	0	0.196878	0.578985	0.352437
AATGTGCTAATCTGAG-1	0.284949	0.3464	0.0526316	0.302114	0.308661	0.27714
AATTAAAGGTCGGCGT-1	0.620698	0.514722	0.306122	0.380453	0.257331	0.491693
AATTAACGGATTTCCA-1	0.441355	0.401245	0.0888889	0.296569	0.267032	0.313079
AATTACGAGACCCATC-1	0.406321	0.173221	0.289216	0.0750019	0.165975	0.457237
AATTAGCGCTGCAGCG-1	0.0997263	0.0765728	0	0.0677216	0.0925475	0.0723181
AATTCATAAGGGATCT-1	0.757764	0.574718	0.428571	0.494942	0.193852	0.571257
AATTCATTGTCATGCA-1	0.686604	0.435396	0.756757	0.210166	0.172759	0.499714
AATTCCAAGCATGTAC-1	0.648463	0.52207	0.271186	0.344998	0.167967	0.495905
AATTCTAGAGTTAGGC-1	0.463294	0.346116	0	0.409677	0.114102	0.277359
AATTGAACGCTCTGGT-1	0.548957	0.397536	0.075	0.417771	0.329616	0.386869
AATTGCGTGGATTACA-1	0.409271	0.296059	0.2	0.473831	0.431407	0.272127
AATTTGGGACATAGTA-1	0.488725	0.457664	0.333333	0.333337	0.399949	0.529362
AATTTGGTTCCAAAGA-1	0.577012	0.556031	0.344828	0.361594	0.490125	0.526093
ACAAACCATGCGTCCT-1	0.536593	0.414768	0.228571	0.361701	0.403031	0.737655
ACAAACCGACAAGGCG-1	0.424395	0.384961	0	0.309916	0.500602	0.456962
ACAAAGAAGGTAGGCC-1	0.696401	0.341041	0.865385	0.190892	0.189144	0.614914
ACAAATCGCACCGAAT-1	0.503626	0.398856	0.642857	0.296568	0.490651	0.381343
ACAAATGGTAGTGTTT-1	0.6512	0.465201	0.351351	0.640699	0.36239	0.449526
ACAAATTCAGATCTGA-1	0.415041	0.342983	0.138889	0.457225	0.313287	0.467298
ACAACAGCATGAGCTA-1	0.628292	0.526454	0.166667	0.636184	0.237673	0.47702
ACAACGGTCCCTGCGA-1	0.372161	0.440631	0.489796	0.284707	0.439655	0.526159
ACAAGCAGTGCCTAGC-1	0.536381	0.516371	0.574074	0.283447	0.384131	0.720746
ACAAGGAAATCCGCCC-1	0.147757	0.210501	0.043956	0.129407	0.211011	0.200695
ACAAGGCCTACCAGCC-1	0.452517	0.286489	0	0.479434	0.0156195	0.36722
ACAAGGGCAGGCTCTG-1	0.493487	0.250365	0.0277778	0.567787	0.216861	0.285242
ACAATAGTCGTACGTT-1	0.704387	0.550391	0.25	0.520016	0.286401	0.56778
ACAATCCATTTAAACC-1	0.62791	0.374195	0.921569	0.213792	0.503282	0.556473
ACAATCGATCTTTATA-1	0.556284	0.562218	0.245283	0.317178	0.333707	0.528073
ACAATGAATACGGAGA-1	0.62285	0.324098	0.333333	0.361224	0.442455	0.347364
ACAATGATTCTTCTAC-1	0.637633	0.495627	0.0833333	0.433373	0.319646	0.535497
ACAATTTAGGAGGCTC-1	0.634071	0.343603	0.642857	0.12286	0.395706	0.525736
ACAATTTGAGCAGTGG-1	0.384567	0.289084	0.0555556	0.497863	0.295849	0.289371
ACACAAAGACGGGTGG-1	0.563089	0.591329	0.594595	0.595716	0.724626	0.776361
ACACACCAGGACCAGT-1	0.339227	0.318851	0.0945946	0.103665	0.240837	0.296141
ACACACTTTCTACACG-1	0.389701	0.324909	0.125	0.155148	0.371538	0.433048
ACACATGATCAAATCT-1	0.652032	0.447899	0.255814	0.234713	0.47745	0.62609
ACACCCAGCATGCAGC-1	0.115177	0.286436	0	0.310631	0.244738	0.362775
ACACCCGAGAAATCCG-1	0.338035	0.356914	0.1	0.212187	0.306768	0.384251
ACACCGGTCTGACCGC-1	0.607788	0.48	0.138889	0.362312	0.397219	0.634066
ACACCTTAAGTAGGGC-1	0.388997	0.355109	0.25	0.505333	0.159129	0.482246
ACACGAGACTCCTTCT-1	0.620216	0.437519	0.181818	0.615707	0.275443	0.46208
ACACGGCACTATGCAT-1	0.428091	0.41315	0.25	0.255476	0.60008	0.498364
ACACGGGAACTTAGGG-1	0.723033	0.559876	0.3	0.492378	0.368983	0.645327
ACACTCCAATGTCACT-1	0.617968	0.450309	0.0204082	0.256972	0.468695	0.447433
ACAGAACTGAGAACAA-1	0.592602	0.333951	0.333333	0.1746	0.271578	0.57079
ACAGATTAGGTTAGTG-1	0.487138	0.477305	0.0196078	0.448514	0.216637	0.441706
ACAGCATAGAGCCAGT-1	0.472965	0.383579	0	0.518298	0.390495	0.401424
ACAGCGCACCCGCAGC-1	0.494286	0.306024	0.177419	0.374168	0.351875	0.499774
ACAGGCTTGCCCGACT-1	0.52482	0.43609	0.204545	0.431423	0.636657	0.484827
ACAGGTGGAGGTGAGG-1	0.591553	0.459194	0.75	0.202648	0.371111	0.425572
ACAGTAATACAACTTG-1	0.273002	0.25708	0.222222	0.296386	0.336843	0.340394
ACATAAGTCGTGGTGA-1	0.547702	0.495008	0.340426	0.240088	0.365803	0.614992
ACATAATAAGGCGGTG-1	0.604511	0.48464	0.7	0.713881	0.45251	0.542193
ACATCAGCTGGGACGC-1	0.291806	0.390351	0.4	0.140174	0.262169	0.553533
ACATCCCGGCCATACG-1	0.41753	0.372108	0	0.453187	0.243663	0.301173
ACATCCTGGTAACTGT-1	0.495411	0.369252	0.0533333	0.520894	0.143241	0.369008
ACATCGATCGTTTACC-1	0.547001	0.532171	0.0178571	0.602376	0.168885	0.579598
ACATCGGTCAGCCGCG-1	0.513158	0.469649	0.222222	0.442707	0.327562	0.439095
ACATCGTATGCAATGG-1	0.478606	0.318914	0	0.543513	0.30339	0.270313
ACATCGTTAACCTAGT-1	0.59208	0.460266	0.207547	0.283203	0.286816	0.646025
ACATCTCAACGCGTAA-1	0.604707	0.525332	0.16	0.288796	0.554691	0.592094
ACATGGCTCAATTTAG-1	0.297588	0.286901	0	0.286619	0.267838	0.257306
ACATTAGTTTATATCC-1	0.273415	0.243267	0.210526	0.223265	0.267421	0.232785
ACATTCGCGCGGAATA-1	0.310133	0.263645	0	0.365881	0.107654	0.20408
ACCAAACACCCAGCGA-1	0.549541	0.309172	0	0.438079	0.203458	0.321002
ACCAAACTAGAAATCC-1	0.397373	0.299737	0.0222222	0.485349	0.332455	0.386724
ACCAACACCACACACT-1	0.421642	0.294663	0.0740741	0.502852	0.136028	0.290517
ACCAAGAACGCGTGTC-1	0.360418	0.320068	0	0.403869	0.285029	0.387304
ACCAATATGCAAGTTA-1	0.241044	0.238104	0.129032	0.202822	0.0450339	0.225954
ACCACAACTCAGAACA-1	0.360682	0.266588	0	0.31965	0.368507	0.36512
ACCACAAGTTTCTATC-1	0.76693	0.573629	0.354839	0.444384	0.423478	0.671825
ACCACGTGCAGCTATA-1	0.638999	0.52822	0.340909	0.420651	0.352161	0.483816
ACCAGACCATAACAAC-1	0.651684	0.433009	0.439024	0.335484	0.0694779	0.478083
ACCAGCCCGGTCTTTG-1	0.292951	0.243	0.04	0.260117	0.335942	0.35851
ACCAGGAGTGTGATCT-1	0.510809	0.384209	0.221739	0.532833	0.100758	0.434043
ACCAGTGCCCGGTCAA-1	0.566681	0.368451	0.0212766	0.52503	0.205202	0.540788
ACCAGTGCGGGAGACG-1	0.452547	0.3271	0.629032	0.457277	0.318222	0.350646
ACCATATCCGCAATAA-1	0.603196	0.532943	0.244444	0.584363	0.301276	0.537678
ACCATCCGCCAACTAG-1	0.424382	0.325864	0.625	0.257426	0.185475	0.541913
ACCATCGTATATGGTA-1	0.187719	0.0970831	0.0416667	0.0851219	0.0980419	0.0833765
ACCCAACGCCCGTGGC-1	0.77881	0.518443	0.432432	0.599802	0.517895	0.600675
ACCCACCTACATGCTC-1	0.453462	0.3577	0.595652	0.304262	0.275867	0.605121
ACCCATCTTGAGGGTA-1	0.47747	0.263048	0.351515	0.127671	0.315171	0.399545
ACCCGAGCGAAATTAC-1	0.324006	0.291412	0.142857	0.149629	0.450318	0.399501
ACCCGATTGGTTCCGA-1	0.217575	0.211117	0	0.201541	0.175314	0.155153
ACCCGGAAACTCCCAG-1	0.380167	0.403869	0.0833333	0.28782	0.326594	0.36359
ACCCGGTTACACTTCC-1	0.597839	0.497718	0.235294	0.677978	0.167971	0.557992
ACCCGTGTCATCAGTA-1	0.0354485	0.0570645	0	0.00909258	0.0985465	0.054659
ACCCTATAGGACTGAG-1	0.498084	0.295973	0	0.124966	0.249526	0.316149
ACCCTATGCCATATCG-1	0.436985	0.350107	0.111111	0.509005	0.180335	0.346712
ACCCTCCCTTGCTATT-1	0.473825	0.377575	0.137931	0.3971	0.294734	0.337598
ACCCTGGTAACGCCCT-1	0.415018	0.28041	0.375	0.433734	0.288899	0.30169
ACCCTTCATCTGCGAA-1	0.528842	0.374193	0.117647	0.494314	0.373194	0.407251
ACCCTTTAGTTCTCCA-1	0.36577	0.32356	0	0.323929	0.219906	0.356706
ACCGAAAGGGCCCTGC-1	0.429189	0.399876	0.0212766	0.309076	0.316642	0.410997
ACCGAAGAGTCTGGTT-1	0.303433	0.285196	0.162162	0.292522	0.313419	0.436711
ACCGACACATCTCCCA-1	0.437267	0.377527	0.142857	0.257438	0.348373	0.349877
ACCGACTGAGTCCCAC-1	0.629513	0.486033	0.205128	0.43568	0.5098	0.600178
ACCGATGGTAGCATCG-1	0.449785	0.280844	0	0.481402	0.172063	0.256715
ACCGCAATAACTGCCT-1	0.450385	0.366076	0.047619	0.362528	0.305471	0.335473
ACCGGGCCTTTGTTGA-1	0.570262	0.354255	0.333333	0.623513	0.309099	0.447036
ACCGGTCAGGTACACC-1	0.328264	0.319103	0.0857143	0.191017	0.202587	0.397902
ACCGGTCTGAGTACGG-1	0.431156	0.309565	0.0322581	0.403831	0.270795	0.344919
ACCGTGACCACGTGGG-1	0.291109	0.238645	0.5	0.253724	0.259335	0.303903
ACCGTTCCCGCTCTGA-1	0.463081	0.3866	0.0344828	0.489217	0.212977	0.367225
ACCTAAGTACCTTTCA-1	0.376581	0.305188	0	0.415422	0.154356	0.278061
ACCTAATCGACTTCCT-1	0.776497	0.549423	0.780488	0.782513	0.273569	0.707086
ACCTCGAACTTATGCT-1	0.317749	0.33898	0.634146	0.253114	0.268404	0.283958
ACCTGCGTGTCATGTT-1	0.373766	0.286978	0	0.479245	0.351943	0.32827
ACCTTTCCTTTAGAAG-1	0.608843	0.510016	0.4	0.583601	0.419295	0.551822
ACGAAATGGGCGGCAC-1	0.482406	0.518814	0.337255	0.249441	0.299194	0.747924
ACGACTGGTCATACTC-1	0.344578	0.281122	0.0285714	0.507837	0.248094	0.24166
ACGAGAACCCATCACG-1	0.58695	0.491839	0.111111	0.37519	0.428838	0.515226
ACGAGATATTTGCTTA-1	0.43831	0.390166	0.232143	0.454307	0.432906	0.45993
ACGAGGATACCACTCT-1	0.377917	0.413093	0.346939	0.478977	0.227812	0.372406
ACGAGGTTTACAACGT-1	0.471041	0.228983	0.162162	0.287621	0.324668	0.382549
ACGAGTACGGATGCCC-1	0.560018	0.37663	0.5	0.660717	0.311646	0.332021
ACGATACATAGAACTA-1	0.606955	0.442476	0.64	0.695114	0.429953	0.497928
ACGATCATACATAGAG-1	0.583189	0.498847	0.257143	0.66299	0.304312	0.510278
ACGATGCATATGTTAT-1	0.441014	0.378412	0.48	0.555543	0.0842771	0.29801
ACGATGGATCCGATGC-1	0.493279	0.372509	0.2	0.435928	0.349716	0.414419
ACGCAAACTAATAGAT-1	0.394827	0.302462	0.015625	0.314606	0.222134	0.447081
ACGCAATCACTACAGC-1	0.310535	0.154315	0.821429	0.381519	0.379354	0.198331
ACGCATTCGTGAGTAC-1	0.555416	0.431571	0.115385	0.528798	0.386604	0.411191
ACGCCAGATGATTTCT-1	0.391039	0.333722	0.210526	0.210535	0.347437	0.432346
ACGCCCAGCTGTCGAT-1	0.536907	0.430932	0	0.278222	0.402391	0.501068
ACGCGAAGTCAGACGA-1	0.521891	0.415421	0.2	0.497309	0.219238	0.324769
ACGCGCTACACAGGGT-1	0.528691	0.393527	0.642857	0.407398	0.0978771	0.452522
ACGCGGGCCAAGGACA-1	0.570077	0.439822	0	0.521524	0.258834	0.421674
ACGCTAGTGATACACT-1	0.517761	0.344101	0.546296	0.517113	0.205653	0.326315
ACGCTGTGAGGCGTAG-1	0.384004	0.360609	0.268966	0.352687	0.381288	0.298196
ACGCTTAGTGTCTCTC-1	0.382038	0.306248	0.357895	0.29474	0.210054	0.348262
ACGGAATTTAGCAAAT-1	0.494769	0.403266	0.219298	0.370201	0.288034	0.468535
ACGGACTCTCAAAGCG-1	0.205225	0.202231	0	0.15417	0.0917769	0.212484
ACGGAGCGCAAATTAC-1	0.471238	0.443051	0.0701754	0.448507	0.368964	0.38057
ACGGATGGTGCGGATA-1	0.592026	0.480017	0.533333	0.533987	0.283915	0.421926
ACGGCACTTGCTTGGG-1	0.183108	0.132754	0.0243902	0.175228	0.146797	0.128182
ACGGCCAACATGGACT-1	0.449619	0.399546	0.136364	0.430939	0.231561	0.322089
ACGGCGACGATGGGAA-1	0.233658	0.230962	0.0673077	0.162972	0.243847	0.24733
ACGGCGGGTTGCCCTG-1	0.557526	0.444332	0.0645161	0.415862	0.495574	0.461201
ACGGCTGGATGTAGAA-1	0.194715	0.315381	0.46	0.176777	0.317856	0.411907
ACGGGAGTGTCGGCCC-1	0.745984	0.400933	0.972222	0.229167	0.115428	0.581502
ACGTACAGATTTCTCT-1	0.346345	0.365342	0.227273	0.227273	0.533087	0.402453
ACGTACTTTGGCACGG-1	0.34013	0.393218	0.166667	0.325206	0.24124	0.545523
ACGTAGATTGCTGATG-1	0.516142	0.388748	0.2	0.383669	0.406318	0.321017
ACGTATTACTCCGATC-1	0.294165	0.192494	0	0.144795	0.11754	0.171418
ACGTCCTAAACGAGAT-1	0.650811	0.59895	0.272727	0.37586	0.541492	0.595762
ACGTCTCGTTCCGGGA-1	0.674302	0.360753	0.74359	0.106338	0.141587	0.443625
ACGTGACAAAGTAAGT-1	0.435635	0.149049	0	0.13468	0.0976339	0.575944
ACGTGCGCCTCGTGCA-1	0.445084	0.385208	0.25	0.620756	0.341911	0.354986
ACGTGGTCGAATGTGC-1	0.383014	0.31125	0.0212766	0.395252	0.22421	0.271919
ACGTTAATGTCGAAGA-1	0.542092	0.486818	0.220408	0.621794	0.180111	0.557153
ACGTTAGATTTGCCCG-1	0.605352	0.334518	0.933333	0.195177	0.303607	0.423149
ACGTTATTGGTCACTC-1	0.639891	0.359462	0.8	0.0700046	0.355277	0.52357
ACGTTCCGCGCTCCGT-1	0.470269	0.40337	0.270408	0.49335	0.136423	0.363453
ACGTTCGTTCAGGAAA-1	0.576943	0.437579	0.653846	0.545222	0.430154	0.416505
ACGTTTAGTTGTGATC-1	0.741282	0.54388	0.5	0.656071	0.437487	0.628623
ACTAATACGTCAGGCG-1	0.412371	0.342061	0.137931	0.444601	0.447007	0.358752
ACTACAAAGAGAGGTG-1	0.421295	0.306075	0	0.317901	0.192238	0.284491
ACTACATCCCGACAAG-1	0.578262	0.341105	0.222222	0.270231	0.522953	0.578841
ACTACGCGTTAGAATT-1	0.468317	0.344707	0.5	0.254634	0.462861	0.330075
ACTATATGCTGTGTTC-1	0.61792	0.498786	0.295238	0.387296	0.336859	0.485308
ACTATGTCCAGCTGCC-1	0.38402	0.417766	0.518182	0.255152	0.449901	0.487533
ACTATTCGTCCGTGGT-1	0.37018	0.303718	0.108108	0.424169	0.293863	0.338628
ACTATTTCCGGGCCCA-1	0.558199	0.433883	0.527273	0.607526	0.212599	0.381149
ACTCAACGAATGTATT-1	0.623456	0.441097	0.190476	0.469811	0.361148	0.564725
ACTCAATAAAGGCACG-1	0.614739	0.471461	0.3125	0.581421	0.474982	0.528884
ACTCAGACCTGCTTCT-1	0.70286	0.623318	0.478261	0.489635	0.561079	0.686883
ACTCATGGCAGCCTTC-1	0.31274	0.383077	0.468182	0.210508	0.372652	0.48477
ACTCCAATATCATCAT-1	0.645683	0.599845	0.456522	0.472514	0.60669	0.617172
ACTCCCATTCCTAAAG-1	0.530837	0.394809	0	0.351445	0.225782	0.547628
ACTCCCGAATTCGTTT-1	0.492239	0.330323	0.625	0.571291	0.210187	0.317015
ACTCCCTAATGCTAAA-1	0.435926	0.471646	0.255556	0.310299	0.25693	0.391499
ACTCCCTAGAATAGTA-1	0.55771	0.499196	0.243243	0.384138	0.410187	0.506519
ACTCGATGTATTTCAT-1	0.63973	0.416461	0.25	0.456217	0.373903	0.405345
ACTCGTAACCCGTCCT-1	0.541242	0.313656	0	0.24675	0.287974	0.602709
ACTCGTCAGTAATCCC-1	0.65133	0.407344	0.72	0.680783	0.418844	0.426577
ACTCTCTGACTTAGGT-1	0.55547	0.326657	0.321429	0.670028	0.306955	0.378755
ACTCTCTTATACACGA-1	0.281878	0.200146	0	0.203863	0.307614	0.273629
ACTCTTGTATAGTAAC-1	0.544674	0.449676	0.230769	0.495413	0.239099	0.505661
ACTGAATGGCGAAAGT-1	0.271337	0.287409	0.038961	0.168333	0.232837	0.269398
ACTGATTTAGTGATTC-1	0.433541	0.42293	0.358333	0.382117	0.452666	0.48346
ACTGCCCGCCATTCTC-1	0.248029	0.252963	0	0.331372	0.117401	0.163901
ACTGCCGTCGTAACTC-1	0.481155	0.333627	0	0.385128	0.236353	0.321
ACTGCTCGGAAGGATG-1	0.350937	0.26461	0	0.17511	0.307333	0.341429
ACTGTACGATACACAT-1	0.631816	0.378812	0.277027	0.64451	0.436498	0.408128
ACTGTAGCACTTTGGA-1	0.060371	0.343655	0.0285714	0.326714	0.222857	0.280235
ACTGTATACGCGAGCA-1	0.401872	0.351188	0.478261	0.222473	0.380564	0.475923
ACTGTCCAGGATTATA-1	0.535727	0.439896	0	0.550195	0.204414	0.49045
ACTGTCTTCTTTAGAA-1	0.251242	0.176641	0	0.307843	0.107979	0.163551
ACTGTGCTAGTAGATC-1	0.359329	0.224663	0	0.289567	0.414883	0.33255
ACTGTTTAGTGTAGGC-1	0.563777	0.469578	0.196429	0.347444	0.178064	0.468488
ACTTACCGGGCGCGCA-1	0.42171	0.287773	0.0285714	0.447978	0.132134	0.296831
ACTTACGCATCCACGC-1	0.5941	0.490667	0.509434	0.504428	0.329357	0.450458
ACTTAGTACGACAAGA-1	0.431366	0.271766	0.2	0.315537	0.153473	0.560574
ACTTATACTTACCCGG-1	0.470373	0.285702	0	0.508492	0.14559	0.270661
ACTTATCTGATCTATA-1	0.218505	0.238666	0.117647	0.217688	0.187942	0.294136
ACTTATTAGGATCGGT-1	0.575374	0.514142	0.266667	0.468837	0.329983	0.449413
ACTTATTTATGTGCCA-1	0.50387	0.399534	0.0925926	0.27609	0.307977	0.344137
ACTTCAGGCTGATCCC-1	0.271122	0.189071	0.0285714	0.143749	0.133176	0.159315
ACTTCCAGTGGAAGCT-1	0.409376	0.237883	0.115385	0.195853	0.270552	0.25461
ACTTCGCCATACGCAC-1	0.47816	0.369534	0.393548	0.572845	0.335622	0.362178
ACTTGACTCCCTCTTT-1	0.508798	0.298943	0.5	0.585113	0.432662	0.319422
ACTTGCCATATTGTAC-1	0.514597	0.419093	0	0.380611	0.121816	0.471941
ACTTGGGACCCGGTGG-1	0.807284	0.506283	0.92	0.874147	0.28076	0.646995
ACTTGTAGTCCCTTCA-1	0.555848	0.453208	0.333333	0.230705	0.627612	0.675369
ACTTTCCTATAGCTTC-1	0.667181	0.48664	0.2	0.494721	0.411532	0.565631
ACTTTGACTGCATCCT-1	0.434189	0.430572	0.0933333	0.139057	0.407479	0.572789
ACTTTGGTCGTGCTCC-1	0.273807	0.291829	0.230303	0.281423	0.247141	0.386428
AGAACCCTCAATTGGG-1	0.665091	0.303514	0.72973	0.0787572	0.259272	0.531073
AGAACGTGGTACATTC-1	0.789205	0.604634	0.40625	0.500086	0.251525	0.739329
AGAAGAGCGCCGTTCC-1	0.559933	0.389382	0	0.144444	0.114278	0.421446
AGAAGGTACACTTCAC-1	0.498777	0.292	0	0.281943	0.283278	0.339313
AGAAGGTTGCCGAATT-1	0.422779	0.341061	0.277778	0.372786	0.298423	0.326569
AGAAGTGATTCGTGAT-1	0.396527	0.303235	0	0.459037	0.157508	0.232944
AGAATAAATCTTCAGG-1	0.42485	0.494414	0.449275	0.182591	0.49725	0.677793
AGAATGCGGGTTCGGA-1	0.639315	0.448541	0.116279	0.491042	0.550527	0.549735
AGAATTATGGATTCGA-1	0.610546	0.414615	0.485294	0.650807	0.441514	0.410014
AGAATTGTTTGACATA-1	0.426031	0.398926	0.238095	0.440684	0.402625	0.339329
AGACAGCTCAGAATCC-1	0.5888	0.291298	0.72	0.0728639	0.340933	0.42185
AGACATAGATCCTTCC-1	0.524198	0.503719	0.432558	0.380035	0.458989	0.536787
AGACCAAACCACACCT-1	0.307597	0.318234	0	0.253607	0.332581	0.380208
AGACCATGGGATACAA-1	0.467705	0.354608	0.491228	0.206895	0.429308	0.584027
AGACCCACCGCTGATC-1	0.514793	0.450276	0.222222	0.371348	0.333251	0.394674
AGACCCGCCCTCCTCG-1	0.662126	0.435216	0.7	0.544528	0.322947	0.641717
AGACCGGGAAACCCTG-1	0.477669	0.375205	0.47541	0.220292	0.386619	0.509153
AGACGAAGTGCCGGTC-1	0.44327	0.222744	0.25	0.465753	0.376482	0.270464
AGACGACGATGCCGCT-1	0.0812606	0.0307941	0	0.00402798	0.17198	0.0570625
AGACGGGATTGGTATA-1	0.351611	0.323311	0.0408163	0.313298	0.283089	0.438538
AGACGGGCCGATTTAA-1	0.518848	0.352669	0	0.394991	0.286973	0.435176
AGACTAGCCTTCCAGA-1	0.850036	0.711753	0.777778	0.777778	0.306089	0.880026
AGACTGTTACCGGGTC-1	0.320815	0.348579	0.15	0.246097	0.369645	0.367266
AGAGAAACACCAGAAA-1	0.343513	0.303311	0	0.334319	0.14525	0.339124
AGAGAACCGTCTAGGA-1	0.560486	0.421675	0.125	0.469179	0.445373	0.446109
AGAGAAGGAGTACAAT-1	0.404377	0.26082	0	0.251929	0.443725	0.223715
AGAGATCTCTAAAGCG-1	0.374108	0.356432	0.333333	0.317802	0.416393	0.458312
AGAGCAGTTATGAGAC-1	0.530142	0.438878	0.285714	0.32734	0.280069	0.501269
AGAGCGGGCTAATCAT-1	0.519968	0.388149	0.0222222	0.317939	0.563843	0.546474
AGAGCGTACAAGCTCG-1	0.436095	0.432458	0.52381	0.347531	0.293098	0.560545
AGAGCTACGAAAGCAT-1	0.767213	0.403059	0.576923	0.271963	0.317125	0.519499
AGAGGTATCTCGGTCC-1	0.31297	0.332932	0.127273	0.12754	0.354616	0.354135
AGAGTTAGAGACCGAT-1	0.396535	0.337015	0.0526316	0.431608	0.328851	0.355588
AGATAACTTCAGGGCC-1	0.777935	0.574598	0.75	0.75	0.651161	0.751224
AGATACCGGTGTTCAC-1	0.571092	0.373315	0.6	0.24827	0.323726	0.486208
AGATACGACTTCATAT-1	0.362913	0.338219	0.344262	0.215281	0.43387	0.498227
AGATACTCAAGATCGA-1	0.506855	0.395329	0.0277778	0.305256	0.376866	0.370084
AGATATAATACGACTA-1	0.17383	0.130918	0	0.185169	0.00140212	0.0887942
AGATCGTGCATAAGAT-1	0.36697	0.280752	0	0.414477	0.253841	0.273812
AGATCTCAGGTGTGAT-1	0.561778	0.453698	0	0.529047	0.39201	0.569398
AGATGACTCGCCCACG-1	0.244769	0.290479	0.4	0.400705	0.14697	0.251305
AGATGAGGGTTGCGAT-1	0.433988	0.351568	0	0.445491	0.374064	0.382467
AGATGCAAGACGTGCA-1	0.490989	0.410946	0.243243	0.295843	0.364171	0.42111
AGATGCATCCTGTGTC-1	0.590566	0.401541	0	0.190948	0.261869	0.5713
AGATTATAGGACGTTT-1	0.666761	0.581602	0.176471	0.673956	0.395704	0.64944
AGATTCACAACCGATA-1	0.709646	0.412607	0	0.289548	0.345725	0.725664
AGCAAAGGCCGCTAGT-1	0.381477	0.318642	0.708333	0.196054	0.178014	0.268795
AGCAACATATCTTATT-1	0.378387	0.289488	0	0.248618	0.168228	0.244386
AGCAACCGAAAGTAAT-1	0.559312	0.434669	0.444444	0.431292	0.378836	0.571691
AGCACACGTTTAGACT-1	0.215767	0.185103	0	0.293404	0.0100178	0.125867
AGCACCAGTACTCACG-1	0.741811	0.62893	0.296296	0.440677	0.361443	0.688732
AGCACTACCGGCCTGT-1	0.594064	0.48744	0.415686	0.367335	0.373387	0.702226
AGCACTACCTCACCAG-1	0.201363	0.189804	0.0666667	0.146038	0.188192	0.181955
AGCAGAAGGAGAAAGA-1	0.386674	0.288899	0	0.252967	0.124643	0.244937
AGCAGCCAGATGAATA-1	0.376111	0.371614	0.0294118	0.299784	0.257349	0.330462
AGCATCATTTCGAAAG-1	0.612832	0.444067	0.0192308	0.621982	0.130193	0.505189
AGCATCGTCGATAATT-1	0.141272	0.154107	0	0.228299	0.115333	0.176528
AGCCAAGCTTTGTGTC-1	0.46325	0.433737	0.283582	0.299898	0.331358	0.436957
AGCCACTCCCGTGCTT-1	0.255845	0.200479	0.0847458	0.365125	0.243905	0.221278
AGCCCATACATGTAAG-1	0.800831	0.461438	0.974026	0.286736	0.588044	0.798447
AGCCCGGCATTAGAGG-1	0.510593	0.477061	0.263158	0.312979	0.339729	0.61884
AGCCCTAAGCGAAGTT-1	0.489157	0.463244	0.0731707	0.194771	0.305332	0.517332
AGCCCTCCCTGGTGGC-1	0.526255	0.33596	0.12	0.508416	0.402515	0.431181
AGCCCTTCTAATCCGA-1	0.491416	0.42063	0.121212	0.434953	0.300105	0.40587
AGCCGTGGCTAAATGT-1	0.656036	0.476448	0	0.59702	0.501211	0.439926
AGCCTAATACCCACGT-1	0.453998	0.241541	0	0.190064	0.219659	0.136404
AGCCTTAAAGCGGAAG-1	0.330819	0.413345	0.101695	0.138408	0.299868	0.554646
AGCGACAGGAACGGTC-1	0.545906	0.410114	0.230769	0.417179	0.391899	0.41726
AGCGACATCCCATTCA-1	0.522235	0.392858	0.170213	0.588979	0.226387	0.50684
AGCGACCAACGATATT-1	0.413056	0.345281	0.0606061	0.570607	0.509516	0.565101
AGCGAGACGTGAAGGC-1	0.457957	0.454355	0.0731707	0.522123	0.294416	0.379045
AGCGCATAATGAATCG-1	0.336917	0.292274	0.333333	0.177724	0.465131	0.316699
AGCGCGGGTGCCAATG-1	0.68772	0.551907	0.65	0.53487	0.393884	0.533508
AGCGCTTATGGGCAAG-1	0.372733	0.320434	0.238095	0.452533	0.217068	0.287817
AGCGGACACTTCGTAG-1	0.367998	0.370106	0.283333	0.217262	0.385075	0.289056
AGCGGCGGTTAGCGGT-1	0.406729	0.312414	0	0.245004	0.314911	0.387328
AGCGGGAAGGGTCCAT-1	0.558417	0.567188	0.209302	0.412247	0.515728	0.47291
AGCGGGTCTGACACTC-1	0.48074	0.383599	0.647059	0.286058	0.259039	0.343281
AGCGGTTGAGATGTAC-1	0.398084	0.338014	0.0169492	0.4057	0.280562	0.333551
AGCGTACGAGAGCTAG-1	0.0511338	0.0721829	0	0.0267967	0.0210451	0.0606687
AGCGTAGCGCTAGACC-1	0.355045	0.211942	0	0.251774	0.144667	0.184433
AGCGTCTGAACCCGCA-1	0.609114	0.42662	0.219512	0.22664	0.440762	0.661832
AGCGTGGTATTCTACT-1	0.608949	0.343485	0.333333	0.713819	0.267218	0.444246
AGCGTTCCGATTTAAA-1	0.382153	0.298881	0.205479	0.283689	0.371077	0.360957
AGCTAACAAGCAATGT-1	0.231458	0.225299	0.0816327	0.122648	0.526894	0.307418
AGCTAGAAGCAGAAGT-1	0.454291	0.375671	0.0769231	0.499879	0.270802	0.367172
AGCTATTTAATCCAAC-1	0.326999	0.310368	0.186047	0.186545	0.430966	0.367779
AGCTCCTTCGCACATC-1	0.564457	0.433942	0.44898	0.362713	0.458525	0.407365
AGCTCTAGACGTTCCA-1	0.399	0.260695	0.1	0.567509	0.204393	0.286407
AGCTCTTCCCAGTGCA-1	0.41187	0.435373	0.133333	0.430696	0.293139	0.397697
AGCTCTTTACTCAGTT-1	0.42215	0.294227	0.566667	0.609288	0.417058	0.318557
AGCTGAAGTAAACCAA-1	0.40238	0.333877	0.212121	0.445492	0.266182	0.430687
AGCTGTAACCTCAATC-1	0.391192	0.190326	0.333333	0.146203	0.261264	0.260679
AGCTTATAGAGACCTG-1	0.501735	0.464499	0.265306	0.265407	0.430197	0.548044
AGCTTCAATACTTTGA-1	0.342464	0.324203	0.303571	0.227305	0.569669	0.447579
AGCTTGATCTTAACTT-1	0.579949	0.399455	0.827586	0.677645	0.244818	0.37568
AGGAAGCTGTCCGCCG-1	0.374187	0.319662	0.108696	0.226582	0.307935	0.293886
AGGACAGTCGAATCCC-1	0.431776	0.263026	0	0.560604	0.131477	0.243011
AGGACATCGCACGTCG-1	0.790154	0.565863	0.694444	0.710365	0.537251	0.664879
AGGACGACCCATTAGA-1	0.401139	0.360434	0.0645161	0.353584	0.297145	0.274961
AGGACGCTCGATGTTG-1	0.425257	0.38525	0.0909091	0.449702	0.421809	0.382101
AGGATAAAGTCGGGAT-1	0.480591	0.406632	0.222222	0.411136	0.259248	0.384007
AGGATATAGGGATTTA-1	0.491271	0.454737	0.653846	0.295601	0.457202	0.389237
AGGATCACGCGATCTG-1	0.303419	0.212042	0	0.259936	0.23082	0.249229
AGGCAAAGAGGAATCA-1	0.479947	0.340186	0.0344828	0.291838	0.411853	0.403987
AGGCAGATGCGTAAAC-1	0.525026	0.365082	0.0645161	0.588494	0.24029	0.346024
AGGCCCAGTGACTGGT-1	0.300062	0.264259	0	0.407718	0.0224574	0.192708
AGGCCCATTGTACAGG-1	0.472777	0.414035	0	0.231201	0.39262	0.541798
AGGCCCTAGAACGCCA-1	0.794561	0.461724	0.976744	0.253766	0.37137	0.737189
AGGCGGTTTGTCCCGC-1	0.577373	0.438304	0.3	0.349112	0.471427	0.437772
AGGCGTCTATGGACGG-1	0.547185	0.460621	0.166667	0.481045	0.298153	0.450459
AGGCTATGGTTAGCTT-1	0.460437	0.484488	0.445122	0.29686	0.625469	0.604926
AGGCTTCCCGAAGAAG-1	0.410215	0.284469	0.0833333	0.402694	0.298973	0.285901
AGGCTTGCTAGACACC-1	0.544385	0.509133	0.315789	0.213584	0.509134	0.720116
AGGGAAACGAGGTACT-1	0.516551	0.520981	0.366667	0.366667	0.510158	0.619846
AGGGACAGCACGGCGG-1	0.803835	0.614733	0.648649	0.649876	0.447534	0.699018
AGGGACTCTACGCGAC-1	0.326314	0.369076	0.0740741	0.392292	0.300581	0.253568
AGGGCAGCGGCGTGGT-1	0.454119	0.373526	0	0.4399	0.27741	0.368813
AGGGCGAGCAGCTGAT-1	0.644531	0.484272	0.367647	0.687299	0.555535	0.506271
AGGGCGTGATCGGCTA-1	0.272454	0.245962	0	0.369733	0.174587	0.259298
AGGGCTGCAGTTACAG-1	0.653258	0.517607	0.148148	0.670969	0.30612	0.442601
AGGGTCAGAGCACTCG-1	0.248355	0.217439	0.0227273	0.283485	0.207145	0.219438
AGGGTCAGTAACCCTA-1	0.533647	0.449678	0.258065	0.414213	0.348238	0.396293
AGGGTCGATGCGAACT-1	0.372174	0.226618	0	0.330828	0.112535	0.265675
AGGGTGCCGTTCTTTA-1	0.438441	0.336886	0.162162	0.340524	0.252782	0.389964
AGGGTGCTCTCGAGGG-1	0.484535	0.338419	0	0.538308	0.0449073	0.304861
AGGGTGGATAGTGCAT-1	0.291872	0.374458	0.107692	0.22724	0.305427	0.342959
AGGGTTCCCTTTGGTT-1	0.368546	0.273125	0	0.435168	0.295641	0.285856
AGGGTTTAGTTCGGGA-1	0.431786	0.356415	0	0.530613	0.14854	0.283713
AGGTAACCTCCTATTC-1	0.495201	0.446578	0.228571	0.328895	0.408338	0.546359
AGGTACGATATTGCCA-1	0.373673	0.342235	0.162791	0.349447	0.333061	0.448066
AGGTAGATCGAGATAT-1	0.426971	0.323273	0.0425532	0.519672	0.249613	0.293643
AGGTAGGTACAAAGCT-1	0.655184	0.409058	0.4375	0.382243	0.348038	0.539812
AGGTCAGGTGAGAGTG-1	0.657168	0.502806	0.333333	0.629313	0.440866	0.538252
AGGTCGCCACTTCGGT-1	0.322204	0.231353	0	0.267809	0.187957	0.190632
AGGTCGCGGAGTTACT-1	0.455128	0.304485	0.5	0.531946	0.206769	0.301491
AGGTGTATCGCCATGA-1	0.587126	0.492294	0.245283	0.351808	0.502027	0.547116
AGGTTCTCCTTTCCGG-1	0.455088	0.383206	0.3	0.337777	0.189562	0.343912
AGGTTGAGGCACGCTT-1	0.444311	0.29535	0	0.622681	0.204273	0.290972
AGGTTTCACACACCTT-1	0.517168	0.482739	0.4	0.449906	0.217078	0.592703
AGTAACGTTCATCCTG-1	0.101655	0.0757233	0	0.100857	0.0912807	0.0877716
AGTAATGTCTTGCCGC-1	0.576663	0.40019	0.25	0.418714	0.192666	0.468874
AGTACATCATTTATCA-1	0.436906	0.301422	0.181818	0.591411	0.388798	0.298838
AGTACCTTCGAGTGCT-1	0.749463	0.547654	0.333333	0.571511	0.318145	0.578466
AGTACGGCCCGTATCG-1	0.259663	0.333511	0	0.178178	0.212025	0.423743
AGTACGGGCACCTGGC-1	0.279518	0.189419	0	0.472	0.19386	0.209572
AGTACGTGGCCTGTCT-1	0.440388	0.322605	0.295082	0.265863	0.336397	0.414949
AGTAGCGTGAACGAAC-1	0.562503	0.561873	0.28	0.293459	0.37364	0.571859
AGTAGCTAGACGCCGA-1	0.372922	0.312016	0	0.398738	0.3068	0.290717
AGTAGGAAGGAAGTTG-1	0.398292	0.40217	0.230769	0.398238	0.515683	0.412935
AGTAGGTAACATACAT-1	0.472154	0.334415	0.0243902	0.551007	0.394592	0.433905
AGTATAATACTAGGCA-1	0.57529	0.55692	0.590909	0.591104	0.494698	0.694429
AGTATCCATAATAACG-1	0.295078	0.237986	0	0.151313	0.0857782	0.20735
AGTATGCTGGAGACCA-1	0.361466	0.211204	0	0.126925	0.565133	0.4139
AGTCAAATGATGTGAT-1	0.28095	0.314699	0.12987	0.316047	0.374805	0.303177
AGTCAACACCACCATC-1	0.542694	0.423704	0.518293	0.5258	0.355441	0.403857
AGTCAAGATGACACTT-1	0.481208	0.408007	0.757576	0.275507	0.313034	0.363413
AGTCACTCCGCCTCAT-1	0.427379	0.342899	0.24	0.253207	0.367285	0.591158
AGTCCAGCGGGTACGT-1	0.702153	0.331558	0.166667	0.181219	0.347439	0.397312
AGTCCATTGGCTGATG-1	0.509714	0.311241	0.461538	0.4652	0.449202	0.391423
AGTCCCGCCTTTAATT-1	0.409335	0.410024	0.121212	0.456014	0.408259	0.332171
AGTCGACGGTCTCAAG-1	0.58557	0.348407	0.65625	0.604521	0.275536	0.345716
AGTCGGCTCAACTTTA-1	0.527678	0.440093	0	0.412591	0.249176	0.423964
AGTCGTGGGCATTACG-1	0.460604	0.237416	0	0.217032	0.213995	0.363725
AGTCTCACAAGACTAC-1	0.109258	0.0810458	0	0.0347944	0.0244206	0.126093
AGTCTGGACATCCTTG-1	0.494699	0.432411	0.481481	0.14629	0.438848	0.580909
AGTCTTCTCCTCAAAT-1	0.779124	0.624519	0.323529	0.610161	0.498727	0.655776
AGTGAACAAACTTCTC-1	0.621826	0.452323	0.0757576	0.675342	0.456754	0.571966
AGTGACCTACTTTACG-1	0.607803	0.510496	0.45	0.586924	0.218113	0.546976
AGTGACTGTGACACAA-1	0.329951	0.343305	0.452632	0.219206	0.234224	0.436591
AGTGAGACTTCCAGTA-1	0.346178	0.192229	0	0.476535	0.15416	0.216052
AGTGAGCCTCGCCGCC-1	0.607265	0.415276	0.705882	0.670582	0.177043	0.415905
AGTGAGGGTTTCTGAC-1	0.328612	0.299126	0.234375	0.249018	0.33181	0.387212
AGTGATATGAGTAGTT-1	0.538377	0.442993	0.783784	0.569768	0.176949	0.405972
AGTGATTCAAGCAGGA-1	0.342778	0.240275	0	0.431438	0.0986896	0.246752
AGTGCGTAGCTCGTAA-1	0.371762	0.292679	0.107143	0.198382	0.324957	0.264585
AGTGCTTGCACGAATA-1	0.578729	0.414851	0	0.599613	0.114741	0.358178
AGTGGCGGCAATTTGA-1	0.676469	0.517069	0.533333	0.57891	0.609547	0.563155
AGTGGCTCCGTCGGCC-1	0.362407	0.417182	0.146341	0.269546	0.205603	0.37599
AGTGGTGTTACCCGTG-1	0.310824	0.282036	0.357724	0.293008	0.201067	0.298445
AGTGGTTGCGTATAGG-1	0.76154	0.47313	0.695652	0.141435	0.499666	0.638089
AGTGTATTGCGCATTG-1	0.528665	0.393519	0.162162	0.441237	0.345328	0.353366
AGTGTGGTCTATTGTG-1	0.578708	0.337239	0.52381	0.340587	0.319354	0.605651
AGTTAAACACTTGCGA-1	0.381668	0.259354	0.1	0.454573	0.332825	0.270963
AGTTAAGCGGTCCCGG-1	0.322935	0.254945	0	0.34505	0.361289	0.320687
AGTTAAGTCAACCGCT-1	0.676593	0.341713	0.333333	0.143086	0.14797	0.720993
AGTTACCCTTAAGACT-1	0.71139	0.421311	0.2	0.329098	0.21516	0.55219
AGTTACCGCACATGGT-1	0.206628	0.303138	0.2	0.137413	0.182665	0.416039
AGTTACTCTATCGTGG-1	0.541302	0.492054	0.28125	0.29708	0.458082	0.536712
AGTTATTGAAAGGTAA-1	0.518513	0.383333	0.0238095	0.462444	0.302202	0.468278
AGTTCCTACAGAATTA-1	0.521039	0.349294	0.692308	0.621152	0.128091	0.348609
AGTTCCTATTTATGTT-1	0.467682	0.410257	0.0344828	0.471035	0.146629	0.462355
AGTTCTGCGTTGTATC-1	0.519069	0.23957	0.0222222	0.162002	0.167696	0.213347
AGTTGACATCGGCTGG-1	0.186928	0.189166	0.166667	0.131182	0.0436696	0.198328
AGTTGACGGTCCTTGC-1	0.233275	0.206892	0.1	0.120006	0.287467	0.223658
AGTTGCTGACTGATAT-1	0.515872	0.287065	0.6	0.0974145	0.177937	0.346489
AGTTTCGCAGGTCGGA-1	0.638364	0.507595	0.5	0.424831	0.250737	0.632381
AGTTTGCACCTGCCTC-1	0.334455	0.286372	0.243243	0.202587	0.170146	0.227882
AGTTTGGCCAGACCTA-1	0.653349	0.424987	0.333333	0.521225	0.328884	0.445408
ATAAACCATTGGACGG-1	0.655165	0.546951	0.538462	0.548069	0.685582	0.690555
ATAAACGGACCCGTAA-1	0.534276	0.46224	0.136364	0.649772	0.271081	0.36163
ATAAAGGCTCGGTCGT-1	0.581148	0.457573	0	0.574462	0.288832	0.521282
ATAAAGGTCAAGTACG-1	0.378199	0.317539	0	0.318622	0.222738	0.310523
ATAAATATTAGCAGCT-1	0.698916	0.467834	0.47619	0.430153	0.500351	0.626331
ATAACGCCGGAGGGTC-1	0.581633	0.363917	0.75	0.626073	0.39338	0.412743
ATAACGGAGTCCAACG-1	0.382689	0.29175	0.0434783	0.547435	0.284442	0.320202
ATAACGTTACCTCCAC-1	0.568186	0.449709	0.0769231	0.509503	0.419839	0.519597
ATAAGGTGGAGAACAT-1	0.0650932	0.0562556	0.0125	0.0259752	0.0656798	0.0500841
ATAAGTACCCGATTGT-1	0.586247	0.500221	0.333333	0.472754	0.427901	0.494134
ATAAGTAGGATTCAGA-1	0.499233	0.375136	0.025641	0.540935	0.263771	0.31641
ATAAGTTACCGCGACG-1	0.506097	0.432763	0.681818	0.660904	0.236732	0.412887
ATAATACCGTTAGCCG-1	0.48175	0.189265	0.8	0.106942	0.0689593	0.271694
ATAATAGCTGTTGAAT-1	0.625178	0.494973	0.645161	0.748376	0.245047	0.450237
ATAATAGTGTAGGGAC-1	0.701492	0.564601	0.144737	0.373587	0.446514	0.717972
ATAATTAGCTAAGTAG-1	0.202603	0.213087	0.0327869	0.0679446	0.0925312	0.220325
ATACAGGCCCTCCAAT-1	0.350016	0.379332	0.138462	0.288483	0.29042	0.30426
ATACCACGGGCAACTT-1	0.409223	0.291148	0	0.535714	0.287954	0.302644
ATACCAGCAAATTGCT-1	0.335825	0.289115	0.0238095	0.47906	0.259461	0.256838
ATACCAGGCTAATAGA-1	0.411146	0.352703	0.0285714	0.51705	0.318942	0.317604
ATACCAGGTGAGCGAT-1	0.54455	0.529063	0.265306	0.30626	0.517241	0.563875
ATACCGTCATCCATAA-1	0.476592	0.39385	0.139535	0.347121	0.150346	0.390662
ATACCTAACCAAGAAA-1	0.23276	0.28583	0.155556	0.176676	0.245316	0.236671
ATACGCCGATCTACCG-1	0.34953	0.30351	0	0.255535	0.270778	0.248029
ATACGCCGGCGAAACC-1	0.504124	0.36977	0.8	0.66224	0.3158	0.402745
ATACGGAACGTCGTTT-1	0.662745	0.43744	0	0.522355	0.470507	0.548681
ATACGGGTTTCGATTG-1	0.637507	0.411223	0.648649	0.689303	0.250759	0.498245
ATACGGTGAAGATGCA-1	0.251992	0.313615	0.0754717	0.158039	0.215051	0.292768
ATACGTACTTAGCCAC-1	0.0410592	0.0351595	0.037594	0.0150913	0.0616219	0.0227259
ATACGTCCACTCCTGT-1	0.64145	0.517628	0.442308	0.451123	0.278951	0.48557
ATACGTTATGCACGGA-1	0.38782	0.345192	0.0649351	0.209279	0.198317	0.339676
ATACTAGCATGACCCT-1	0.37631	0.253916	0.75	0.657194	0.207894	0.31739
ATACTCTCGCCACTCT-1	0.0642321	0.0763698	0.0461538	0.0483301	0.0805779	0.0463983
ATACTTGTTCTCGAGC-1	0.349544	0.37681	0.172414	0.172237	0.416228	0.319846
ATAGACAACGGGACCT-1	0.500993	0.409824	0.0909091	0.358548	0.384226	0.449621
ATAGACGAAGAGAAAG-1	0.293372	0.182199	0	0.470369	0.13772	0.242593
ATAGAGTACTGGGACA-1	0.470109	0.500505	0.847826	0.847826	0.352772	0.708359
ATAGAGTTATCAACTT-1	0.542544	0.398443	0.448276	0.507291	0.383352	0.358793
ATAGATTTGCAGTCGG-1	0.536201	0.432379	0.216216	0.666423	0.188855	0.385091
ATAGCCTCAGTACCCA-1	0.566984	0.306396	0.77193	0.0756686	0.292978	0.457665
ATAGCTGCTCTTGTTA-1	0.401091	0.33762	0.333333	0.459297	0.491363	0.285983
ATAGGAATCTAAGCTT-1	0.380353	0.247826	0	0.364422	0.238671	0.322558
ATAGGCGGCTATAGAA-1	0.387645	0.376482	0.607143	0.412946	0.249654	0.313471
ATAGGCTAGCTTCGCA-1	0.549161	0.493299	0.65	0.478945	0.433179	0.415025
ATAGGGATATCCTTGA-1	0.70229	0.54043	0.55814	0.580536	0.485114	0.553994
ATAGGTTGGGCAGATG-1	0.564227	0.457406	0.378378	0.504928	0.371609	0.541477
ATAGTCTTTGACGTGC-1	0.471052	0.410072	0	0.440499	0.235257	0.41693
ATAGTGAAGCGTTCTC-1	0.492984	0.461789	0.162791	0.50579	0.338421	0.410065
ATAGTTCCACCCACTC-1	0.0241195	0.0298166	0	0.0379181	0.00181095	0.0273894
ATATAAAGCGCTCGTG-1	0.286467	0.311023	0.15	0.182724	0.415503	0.296882
ATATAAATGTAGCTGC-1	0.421165	0.359728	0.153846	0.206116	0.324913	0.32967
ATATAGAGTATTGGTC-1	0.444105	0.447306	0.314286	0.130071	0.414828	0.549731
ATATCAATTCCAGCCT-1	0.669425	0.356284	0.833333	0.167053	0.316951	0.614669
ATATCGTGCCAGACCC-1	0.569283	0.340904	0.0227273	0.402949	0.28091	0.448185
ATATCTCCCTCGTTAA-1	0.429313	0.354686	0.0333333	0.430215	0.267025	0.349273
ATATCTTAGGGCCTTC-1	0.453769	0.387636	0.04	0.544175	0.160864	0.319294
ATATGTCTCCCTAGCC-1	0.0488772	0.0109473	0	3.33463e-06	0.0497241	0.0352274
ATATTCAGTTAAACCT-1	0.510784	0.366981	0.235294	0.417321	0.260633	0.388229
ATATTCCACATAGTGA-1	0.478675	0.365665	0.133333	0.331154	0.377504	0.34411
ATATTCCCACAGGTCA-1	0.330608	0.386117	0.0638298	0.51677	0.294251	0.35812
ATATTGCTGTCAAAGT-1	0.608133	0.44394	0.33871	0.335566	0.483878	0.717768
ATATTTAACCCTCAAG-1	0.544663	0.438815	0	0.642304	0.221384	0.555755
ATCAAACGAAGGTTTG-1	0.448166	0.391611	0.40625	0.471274	0.242323	0.3317
ATCAATCTGGGCTGCA-1	0.613984	0.470589	0.296774	0.599125	0.287291	0.408629
ATCAATGCCGTGGCTG-1	0.323061	0.380018	0.65	0.329559	0.356628	0.415393
ATCACATTAGAATATC-1	0.297992	0.211167	0.08	0.300517	0.206438	0.361948
ATCACGTGCTAATTAA-1	0.409347	0.296071	0.0357143	0.442153	0.204277	0.26964
ATCACTTCATCCTCGC-1	0.646048	0.451194	0.870968	0.836443	0.677814	0.509563
ATCAGACGGCACGCCG-1	0.0562288	0.0562444	0.025	0.0255663	0.0541622	0.0490212
ATCAGCTCGTCCACTA-1	0.340145	0.294191	0.0701754	0.253858	0.260318	0.363603
ATCAGGTCGCCATTGC-1	0.316703	0.339658	0.333333	0.361849	0.373378	0.336422
ATCAGTAGGCAGGGAT-1	0.658131	0.47701	0.5	0.537245	0.429914	0.463092
ATCATCCAATATTTGT-1	0.394224	0.318098	0.0731707	0.410499	0.175212	0.267162
ATCATCTGCCCAGTGT-1	0.352775	0.314784	0.0166667	0.295212	0.19587	0.262813
ATCCAACGCAGTCATA-1	0.494517	0.56712	0	0.351014	0.417965	0.598792
ATCCAATGGAGGGTCC-1	0.56399	0.293395	0.950617	0.159891	0.211203	0.542015
ATCCAATGGTACCGAA-1	0.591493	0.370234	0.709677	0.121784	0.406332	0.555657
ATCCACATCGACAGAA-1	0.287544	0.216149	0	0.330497	0.103364	0.165063
ATCCACGCTAAATGTT-1	0.446014	0.300513	0	0.308481	0.245509	0.386615
ATCCAGAGCAACAACC-1	0.464053	0.402621	0.422222	0.356416	0.294279	0.343523
ATCCAGGATTCGTGAA-1	0.519442	0.444153	0.559524	0.552155	0.164717	0.384305
ATCCCATCCACAGCGC-1	0.358046	0.258807	0.538889	0.293506	0.295277	0.43372
ATCCTACCTAAGCTCT-1	0.571306	0.445008	0.181818	0.613631	0.256135	0.374726
ATCCTGAATCGCTGCG-1	0.381695	0.318084	0.0263158	0.535773	0.168445	0.268319
ATCCTGCGTGGAATGG-1	0.434846	0.333197	0.28	0.46164	0.275021	0.255932
ATCCTGCTGCAGATAG-1	0.882389	0.664258	0.72093	0.721332	0.412451	0.792507
ATCGACCCAATACAGA-1	0.498196	0.516413	0.05	0.426154	0.180549	0.621689
ATCGACTCTTTCCGTT-1	0.683157	0.509318	0.568182	0.568182	0.427912	0.59043
ATCGCACGATTGTTCA-1	0.572801	0.423442	0.32	0.312147	0.359275	0.472388
ATCGCACGCCGGGAGA-1	0.667615	0.582853	0.481481	0.539326	0.50233	0.771472
ATCGCTGCGTGCAGCA-1	0.49041	0.349532	0.333333	0.444974	0.25536	0.404789
ATCGGAGACAGACGGC-1	0.405803	0.323401	0.272727	0.413655	0.41565	0.299438
ATCGGCAAGCAGTCCA-1	0.289491	0.256346	0.274074	0.342346	0.232397	0.377848
ATCGGTTACCTAGTAA-1	0.694519	0.369	0.618182	0.156408	0.44403	0.492716
ATCGTGGAAAGTCTGG-1	0.453563	0.386182	0.813559	0.187049	0.526432	0.638932
ATCGTTCACTTTCGCC-1	0.467864	0.381986	0.641026	0.451397	0.190248	0.388646
ATCTAATATCCTACGG-1	0.200622	0.225162	0.162162	0.190572	0.244004	0.214583
ATCTCCCTGCAATCTA-1	0.393418	0.355368	0.135135	0.186134	0.410768	0.438218
ATCTGACATGGAAGGA-1	0.29008	0.296569	0.259701	0.368449	0.131418	0.296974
ATCTGATAGTGTCTTA-1	0.634676	0.340729	0.589744	0.248866	0.176942	0.455525
ATCTGCACCTCTGCGA-1	0.519264	0.344044	0.0714286	0.672399	0.28269	0.369641
ATCTGCTGTTATCGCC-1	0.532	0.532123	0.320755	0.431816	0.18667	0.428576
ATCTGGGCTGTTCTTG-1	0.336566	0.314518	0.0434783	0.144345	0.155041	0.239687
ATCTGGTTAAGACTGT-1	0.316134	0.26702	0	0.408274	0.141216	0.222491
ATCTGTAATTGTACCC-1	0.546516	0.500702	0.128205	0.46789	0.410336	0.617415
ATCTTAGGGCATTAAT-1	0.701731	0.416533	0.276923	0.500826	0.401162	0.498356
ATCTTGACCTGCAACG-1	0.10555	0.408542	0.0833333	0.322599	0.276065	0.456406
ATCTTGACTTGTCCAA-1	0.349138	0.203602	0.666667	0.479537	0.27586	0.236752
ATGAAGCCAAGGAGCC-1	0.366452	0.359357	0	0.428318	0.40605	0.485337
ATGACGCCGGCTCTAA-1	0.573768	0.469267	0.5	0.615587	0.305871	0.50589
ATGACGCGTTCTATCC-1	0.367613	0.120848	0	0.154516	0.260534	0.305254
ATGACTATCAGCTGTG-1	0.33084	0.346946	0.0952381	0.335632	0.395001	0.34252
ATGACTATGCGACATT-1	0.51832	0.445969	0.571429	0.32048	0.370132	0.393055
ATGAGGAGTGTTAATC-1	0.68041	0.660364	0.536585	0.565927	0.506364	0.820782
ATGATCGGGAATAGAC-1	0.512645	0.419122	0	0.472087	0.235458	0.397369
ATGATGCAATGGTACA-1	0.604931	0.456079	0.495495	0.610882	0.237864	0.45236
ATGCACGCGCTGTTCA-1	0.296101	0.310938	0.355556	0.213556	0.453837	0.326375
ATGCACTACCGCATTG-1	0.583623	0.652575	0.416667	0.420903	0.270384	0.673353
ATGCATGATCCAGGAT-1	0.692734	0.589921	0.294118	0.689374	0.35553	0.545716
ATGCATTCCGTGATGG-1	0.550248	0.442246	0.2	0.333318	0.333	0.53639
ATGCCAATCGCTCTGC-1	0.528589	0.415668	0.366667	0.585167	0.279763	0.424944
ATGCCATTTGCGACCA-1	0.462065	0.468477	0.45614	0.279635	0.469	0.42592
ATGCCGGTCTTGCATA-1	0.604465	0.474881	0.225	0.55517	0.247771	0.505662
ATGCCGGTTGATGGGA-1	0.367186	0.333859	0.111111	0.393247	0.335005	0.266891
ATGCGACAATTGGTCC-1	0.667577	0.504591	0.307692	0.41442	0.368378	0.563549
ATGCGACAGTCCCATT-1	0.554199	0.504136	0.0961538	0.620987	0.241049	0.63011
ATGCTCAGTGTTGCAT-1	0.411128	0.465806	0.607143	0.287948	0.505515	0.549608
ATGCTCTGGCGCGGTA-1	0.450486	0.388883	0.125	0.494763	0.271619	0.396707
ATGGAAATTTAAGGAG-1	0.234929	0.274141	0	0.195221	0.203358	0.275493
ATGGAGCAGGCCGTGA-1	0.487377	0.392316	0.160714	0.577352	0.389008	0.397491
ATGGATCCGGCGTCCG-1	0.445579	0.280375	0	0.45409	0.215748	0.2424
ATGGATTGACCAAACG-1	0.770181	0.559564	0.394737	0.669502	0.414068	0.633604
ATGGCAGCATTACGAT-1	0.430878	0.351133	0.421053	0.327588	0.556096	0.492118
ATGGCAGCCGAGAAAC-1	0.660242	0.324685	0.673913	0.115404	0.29874	0.530603
ATGGCTGGAAATGGCC-1	0.291814	0.321735	0.191489	0.336889	0.286925	0.43709
ATGGGAACGGAAGCGG-1	0.31834	0.267893	0	0.187116	0.400691	0.30814
ATGGGACCTGCTGAAC-1	0.296426	0.240441	0.0892857	0.107235	0.466094	0.346403
ATGGGCCTCGGCCTCT-1	0.316767	0.32235	0.109589	0.109954	0.24339	0.37568
ATGGGTGTATACCTCC-1	0.485822	0.424675	0.781818	0.28634	0.459593	0.693479
ATGGTATTTACTGATT-1	0.620023	0.354959	0.666667	0.226321	0.373043	0.477848
ATGGTCGCGTGGTTTC-1	0.490542	0.420847	0.209302	0.315059	0.319333	0.45386
ATGGTGCTCAAAGCCA-1	0.48919	0.47759	0.0508475	0.336401	0.369638	0.512131
ATGTACGATGACGTCG-1	0.410618	0.323306	0.355263	0.217996	0.208453	0.303799
ATGTGAAAGCCTAATG-1	0.427008	0.410784	0	0.599335	0.327235	0.348873
ATGTGCATCCGACGCA-1	0.360229	0.365475	0.75	0.700503	0.445616	0.505904
ATGTGGACATCTTGAT-1	0.584133	0.387025	0.2	0.691768	0.241504	0.405018
ATGTGTAGTTTAGTCA-1	0.583441	0.449642	0	0.341694	0.380018	0.531818
ATGTTCGTCGACCCAC-1	0.331289	0.319441	0.1875	0.218916	0.37423	0.377269
ATGTTGTAGTCTGTTT-1	0.511845	0.431283	0.280702	0.480462	0.411096	0.52044
ATTAAACATGCGGACC-1	0.376149	0.340093	0.105263	0.482973	0.196777	0.295792
ATTAATACTACGCGGG-1	0.691899	0.555463	0.529412	0.530237	0.589002	0.616995
ATTAATGAACCAGTCG-1	0.595854	0.450022	0.114286	0.666125	0.34078	0.426196
ATTAATTCGGTCACTC-1	0.554688	0.510335	0.297297	0.31553	0.309773	0.593936
ATTACAACTACCGGCC-1	0.406447	0.388743	0.218868	0.541009	0.430593	0.434996
ATTACGCGCTGGCAGG-1	0.478663	0.287495	0.55	0.188903	0.437799	0.481103
ATTACTAGCCTCTTGC-1	0.350627	0.352134	0	0.464693	0.402468	0.368556
ATTACTTACTGGGCAT-1	0.328919	0.264366	0.0416667	0.439377	0.148427	0.196809
ATTAGATTCCTCAGCA-1	0.560313	0.341583	0.52	0.456362	0.284738	0.321031
ATTAGATTGATAGCGG-1	0.179193	0.18665	0	0.326121	0.259656	0.19091
ATTAGGCGATGCTTTC-1	0.411073	0.325397	0.345833	0.393301	0.332313	0.325801
ATTATACTTTGCTCGT-1	0.440694	0.291347	0	0.474651	0.25466	0.310757
ATTATCGGAATGTACG-1	0.428822	0.341178	0.233333	0.37243	0.142446	0.304829
ATTATCTCGACAGATC-1	0.475199	0.403614	0.217391	0.424463	0.282055	0.443403
ATTATGAGACCCAATT-1	0.720511	0.430139	0.673469	0.269487	0.258936	0.522139
ATTATGCCATAGGGAG-1	0.240098	0.287924	0.0222222	0.374644	0.219365	0.267491
ATTATTATGTCCGTCA-1	0.447174	0.279653	0	0.470423	0.399488	0.199348
ATTCACTGATGTTGGA-1	0.41597	0.438637	0.0444444	0.356343	0.201019	0.346572
ATTCAGATGAATCCCT-1	0.188521	0.122247	0	0.228768	0.00284002	0.113952
ATTCAGGACCTATTTC-1	0.378233	0.291225	0.2	0.452965	0.0959863	0.245797
ATTCAGGATCGCCTCT-1	0.452957	0.366737	0.0196078	0.330055	0.267783	0.37466
ATTCAGTAGCAGGGTC-1	0.406156	0.35196	0.337255	0.21984	0.351356	0.591144
ATTCATATACTGTCCA-1	0.753051	0.610869	0.488889	0.548302	0.308526	0.594196
ATTCCCACATAAACAA-1	0.520644	0.547155	0.348485	0.414508	0.503892	0.487769
ATTCCTAAGACGTGGA-1	0.580232	0.445871	0.361111	0.540514	0.418323	0.378161
ATTCCTCCGCCAGTGC-1	0.49957	0.411639	0.184615	0.45452	0.363416	0.557105
ATTCCTTCCAGGCGGT-1	0.183038	0.178023	0	0.167765	0.0624146	0.138338
ATTCGACGCCGGGCCT-1	0.593986	0.417083	0	0.735332	0.175142	0.439271
ATTCTCGTCTCTTTAG-1	0.338735	0.36336	0.0961538	0.146402	0.238643	0.43693
ATTCTGAGTATGAACT-1	0.395143	0.338655	0.112903	0.254386	0.301844	0.382027
ATTCTTCGTACTTATG-1	0.369304	0.329409	0.408602	0.296309	0.435113	0.428507
ATTGAAGATCTTAGTG-1	0.593806	0.392746	0.804348	0.696294	0.151797	0.384014
ATTGACCGGCGATGAC-1	0.435178	0.309904	0.222222	0.230002	0.354858	0.322548
ATTGACGTAACTCGGT-1	0.50424	0.368265	0.321429	0.447911	0.342425	0.432125
ATTGATAGCAACGAGA-1	0.210956	0.219264	0	0.158801	0.0909678	0.208041
ATTGATCACCACATTT-1	0.46997	0.52127	0	0.24212	0.184469	0.593605
ATTGATGAGTCCTAAC-1	0.557327	0.336482	0.5	0.610473	0.105842	0.338525
ATTGCCTATTAGACCG-1	0.392497	0.379691	0.0769231	0.507315	0.395513	0.305717
ATTGCTGCTCCTCCAT-1	0.389281	0.271729	0	0.558664	0.256875	0.331368
ATTGGGAATATCTTGG-1	0.335829	0.336518	0.148148	0.179014	0.272961	0.337494
ATTGGGAGTTCTGTAA-1	0.267484	0.194617	0	0.186432	0.00864082	0.126701
ATTGTACAACTCGGCT-1	0.0487082	0.0056666	0	4.86027e-07	0.0695812	0.03416
ATTGTCGCAATACCTT-1	0.359364	0.29063	0.189189	0.325523	0.319435	0.368741
ATTGTCTGTTTCATGT-1	0.406552	0.340751	0.173913	0.374946	0.1648	0.267817
ATTGTGACTTCGCTGC-1	0.707471	0.505161	0.0487805	0.468594	0.410965	0.505305
ATTTAACTCGTATTAC-1	0.327387	0.320913	0.0222222	0.406124	0.195513	0.347412
ATTTCATTATTTCGCG-1	0.435455	0.302883	0.25	0.472201	0.380226	0.352689
ATTTCCGGGTTCTGCG-1	0.596664	0.392847	0.333333	0.556208	0.424649	0.446589
ATTTGCCTAGTTACGA-1	0.691114	0.626652	0.564103	0.558588	0.610415	0.677073
ATTTGCGCGAGTAGCT-1	0.17644	0.0661927	0	0.0227779	0.164977	0.187188
ATTTGTCTTGGGAGCT-1	0.290752	0.124362	0	0.474803	0.207581	0.152632
ATTTGTTCCAGGGCTC-1	0.731444	0.649946	0.619048	0.619048	0.686263	0.806634
CAAACGAGTATCGCAG-1	0.106949	0.111097	0.105263	0.108704	0.0299746	0.105304
CAAACGGTCGCACTTT-1	0.531442	0.586786	0.348485	0.378043	0.350214	0.589565
CAAACGTGGTCTTGCG-1	0.444424	0.25094	0.257143	0.240721	0.204846	0.437022
CAAACTACGATAGAGA-1	0.378155	0.319605	0	0.344154	0.235438	0.344699
CAAACTATTGAGCTTC-1	0.573681	0.477887	0.339535	0.495572	0.393111	0.590277
CAAAGATTATTGGGCC-1	0.534896	0.317882	0.375	0.298378	0.31169	0.355406
CAAATCTCTCACAAGG-1	0.777179	0.453914	0.823529	0.266166	0.789998	0.858967
CAAATGCGGAGTGTTC-1	0.406438	0.399637	0.196078	0.196083	0.32979	0.393181
CAAATGTCCTTCCGTG-1	0.692358	0.557921	0.305556	0.409409	0.278635	0.681992
CAAATTGGATTATGCC-1	0.357171	0.256095	0.5	0.411738	0.0621828	0.255381
CAAATTGTCAGCAAGC-1	0.669015	0.522584	0.477273	0.478733	0.378842	0.639814
CAACAGAATAACGCTA-1	0.370951	0.403263	0.2	0.371752	0.333783	0.45179
CAACAGTGCCAAACGG-1	0.478253	0.373396	0.34	0.342311	0.576147	0.520046
CAACGACCCGTTTACA-1	0.404583	0.238057	0	0.640402	0.181397	0.285425
CAACGGTTCTTGATAC-1	0.610392	0.464409	0.189189	0.500686	0.44295	0.496496
CAACTATATCGAATGC-1	0.316756	0.205553	0	0.335109	0.233907	0.283655
CAACTCCAACGTTTAG-1	0.462742	0.404802	0	0.309389	0.442468	0.548794
CAACTCCTTGATCCCG-1	0.193476	0.233075	0.03125	0.330946	0.0776882	0.222578
CAACTGCTCATCCGAT-1	0.361713	0.18628	0	0.152747	0.165533	0.223292
CAACTTGTAGTGGGCA-1	0.590253	0.574354	0.387755	0.387757	0.503107	0.645858
CAAGAGGGCGGAGTAC-1	0.505745	0.321684	0	0.626983	0.443051	0.324604
CAAGATATTATAACGT-1	0.264399	0.240462	0.0824742	0.140879	0.299608	0.235654
CAAGCAACGTCGGAGT-1	0.607052	0.567586	0.432836	0.437599	0.233986	0.590653
CAAGCACCAAATGCCT-1	0.504001	0.447298	0.297297	0.348955	0.448981	0.540966
CAAGCGGCACATAATT-1	0.500426	0.387184	0.142857	0.325597	0.347057	0.507688
CAAGGATCGCATGTTC-1	0.5059	0.466301	0.330435	0.539811	0.164285	0.545829
CAAGGTCCTATAGGCT-1	0.0307622	0.00988394	0	1.39044e-05	0.196326	0.0341984
CAAGTGAACTTTGGTT-1	0.52279	0.466286	0.220339	0.421081	0.293717	0.43028
CAAGTGTGGTTGCAAA-1	0.17468	0.0975519	0	0.0846493	0.0402284	0.0672286
CAATAAACCTTGGCCC-1	0.555052	0.408444	0.521739	0.582429	0.394577	0.377272
CAATACGCTCTGAGGC-1	0.353892	0.3067	0.412658	0.148641	0.304172	0.365345
CAATATGTAGATTTAC-1	0.497534	0.406872	0.0833333	0.342799	0.121044	0.470969
CAATATTCTTGACCTA-1	0.734256	0.632767	0.571429	0.376577	0.580142	0.682337
CAATATTGGACTAGTG-1	0.59346	0.223295	0.833333	0.0550543	0.318677	0.382966
CAATCCCTATACCAGC-1	0.309239	0.296874	0.170732	0.170732	0.418028	0.323688
CAATCCTGCCGTGGAG-1	0.244991	0.242683	0.027027	0.251775	0.2729	0.270828
CAATGCGAGAAGTATC-1	0.511023	0.415554	0.393939	0.396601	0.50045	0.354525
CAATGGAATCTACATA-1	0.287312	0.318659	0	0.304556	0.182769	0.2324
CAATGGATCTCTACCA-1	0.453099	0.310574	0.130435	0.540136	0.219844	0.278574
CAATGGTCGGCCTGGG-1	0.448294	0.427974	0	0.362042	0.516986	0.441124
CAATTAAGGGTGATGA-1	0.673236	0.485029	0.636364	0.606232	0.42923	0.420995
CAATTGGGCCGCACTC-1	0.545304	0.221997	0.0512821	0.131188	0.245486	0.430736
CAATTTCGTATAAGGG-1	0.377927	0.345078	0	0.441172	0.329402	0.302879
CACAAGAAAGATATTA-1	0.406191	0.381016	0.09375	0.461746	0.288007	0.304708
CACAAGCTAAGAAAGG-1	0.469947	0.385898	0	0.219421	0.392858	0.309884
CACAATGAGCTGCTAT-1	0.556327	0.531715	0.212766	0.427766	0.256346	0.587526
CACACAGGGATAGATT-1	0.466331	0.428158	0.388889	0.36712	0.551403	0.55899
CACACGCGCTGTCTTA-1	0.461778	0.347139	0.6875	0.578259	0.277238	0.32282
CACACGTTTCAATGGG-1	0.196289	0.19575	0	0.153491	0.237198	0.141387
CACAGAGACGAGGACG-1	0.297057	0.308318	0.298246	0.275716	0.39048	0.310109
CACAGCACCCACGGCA-1	0.604488	0.518786	0.131579	0.650193	0.190437	0.437349
CACAGCTAGGGAGTGA-1	0.283889	0.24658	0	0.547571	0.0719	0.244471
CACAGGGCCGTTGTCA-1	0.311943	0.319081	0.2	0.146928	0.247324	0.410432
CACATAAGGCGACCGT-1	0.271909	0.267276	0.02	0.183958	0.185841	0.186159
CACATATTAGCAGGAT-1	0.608605	0.370746	0.170213	0.717319	0.411441	0.417844
CACATCGTGCACGCGC-1	0.492995	0.341735	0.290323	0.251471	0.465007	0.467302
CACATCTCACCGACGA-1	0.164032	0.124709	0	0.101729	0.111915	0.14014
CACATGATTCAGCAAC-1	0.488775	0.386309	0	0.568888	0.267112	0.434549
CACATGTTTGGACATG-1	0.761213	0.348574	0.666667	0.183017	0.390383	0.455568
CACATTCTTTCGATGG-1	0.429109	0.34958	0.403846	0.40608	0.14711	0.362014
CACCAATCATCCGTCT-1	0.401423	0.198115	0	0.109386	0.197497	0.273956
CACCACGCCACACAGA-1	0.396802	0.399102	0.25	0.122982	0.366232	0.449842
CACCAGTCAGCATGCA-1	0.546563	0.467709	0.535714	0.367356	0.433932	0.698787
CACCATCGGAGGAGAC-1	0.546999	0.410291	0.439024	0.457705	0.268668	0.518135
CACCATGATCGCAAAG-1	0.556166	0.473148	0.115385	0.504691	0.393826	0.448646
CACCCACACGTCACCC-1	0.402962	0.351238	0	0.542548	0.210353	0.360971
CACCCACGAGGCAATT-1	0.334148	0.26924	0.146341	0.304087	0.366262	0.394768
CACCCGGTTTGTGACT-1	0.779956	0.592992	0.814815	0.313653	0.829738	0.679992
CACCCTAACAAGATCT-1	0.516921	0.432978	0.578947	0.436745	0.192439	0.382446
CACCCTTGGTGAGACC-1	0.208753	0.229208	0	0.247589	0.283059	0.238776
CACCCTTTCCTCGCTC-1	0.250909	0.266059	0.135135	0.165647	0.425144	0.37515
CACCGATACACCGAGC-1	0.383447	0.370347	0.210526	0.37202	0.332435	0.409182
CACCGCCAGAAGGTTT-1	0.616499	0.521453	0.309524	0.435872	0.511308	0.591359
CACCGCCGACCAGCGA-1	0.545037	0.395899	0.104167	0.392005	0.464641	0.578236
CACCGCGTCCACTCTA-1	0.531903	0.457046	0.179487	0.573668	0.261607	0.481297
CACCGGAGATATCTCC-1	0.330348	0.354847	0.175	0.353259	0.21477	0.341381
CACCGGTAGAGACATT-1	0.331986	0.364528	0.5	0.264939	0.372325	0.403147
CACCGTTAGGGATCAC-1	0.634581	0.519993	0.7	0.551743	0.265621	0.502651
CACCGTTGCGCGATAT-1	0.50936	0.365447	0	0.535498	0.265076	0.480968
CACCTAATAGAGTCGT-1	0.582408	0.430452	0.3125	0.414084	0.368822	0.57141
CACCTAATCAGTTTAC-1	0.851324	0.679379	0.714286	0.714466	0.32665	0.734957
CACCTCGATGGTGGAC-1	0.515922	0.487099	0.352941	0.355031	0.625144	0.570606
CACCTTGCGAAACTCG-1	0.612962	0.509313	0.339535	0.712807	0.410849	0.503509
CACCTTGGCGCCTTTG-1	0.396251	0.331061	0.0877193	0.408399	0.303181	0.375057
CACGAAAGTTAGTCCC-1	0.736343	0.524794	0.55102	0.554784	0.252423	0.626597
CACGACCACAGACTTT-1	0.37549	0.252235	0.4	0.281544	0.0931983	0.356635
CACGACGTAATAGTAA-1	0.613036	0.467066	0.0967742	0.474988	0.153593	0.570177
CACGACTAAAGTTCTG-1	0.411822	0.402263	0.215686	0.216454	0.437944	0.38702
CACGATTGGTCGTTAA-1	0.529928	0.401032	0.677419	0.677419	0.468059	0.458931
CACGCACAGCGCAGCT-1	0.49097	0.346906	0.782609	0.703017	0.460104	0.387141
CACGCAGCGAGGCTTT-1	0.805993	0.624643	0.784314	0.784314	0.779664	0.807217
CACGCGGAACTGTTGC-1	0.428664	0.351347	0.09375	0.235961	0.353541	0.344562
CACGGCGCGCCAAAGG-1	0.451089	0.341743	0.125	0.493651	0.252428	0.319178
CACGGGATTGAGGGTT-1	0.105646	0.180354	0.2	0.0840064	0.194737	0.273698
CACGTCGGCAACCTCT-1	0.492505	0.416763	0.3125	0.409024	0.368642	0.423774
CACGTCTATGATGTGG-1	0.32985	0.337411	0	0.403825	0.250774	0.326166
CACGTTCGTGCTCTAG-1	0.363395	0.216895	0.25	0.481018	0.232822	0.235695
CACTAAAGTTGCCTAT-1	0.496245	0.410801	0.1	0.516703	0.328817	0.507127
CACTACTCAGTTCTGT-1	0.590425	0.481075	0.0625	0.612876	0.324713	0.486718
CACTCAAGAGCTATGG-1	0.536249	0.467392	0.155556	0.597675	0.180537	0.407655
CACTCAGCTCTTGAGG-1	0.527902	0.393728	0.135135	0.365318	0.434976	0.447652
CACTCCTATGTAAGAT-1	0.477306	0.326989	0.344828	0.368396	0.482998	0.322696
CACTCCTCTCGGTCGG-1	0.619202	0.40365	0.621622	0.682724	0.269761	0.436022
CACTCGAGCTGAACAA-1	0.484406	0.394717	0.0416667	0.279641	0.317446	0.362653
CACTCGGTTAGGAGGA-1	0.451417	0.434575	0.134615	0.278062	0.341916	0.446943
CACTCTCAAGCATCGA-1	0.35463	0.347948	0	0.345837	0.300329	0.439068
CACTGTCCAAGTGAGA-1	0.368194	0.364684	0	0.326922	0.204384	0.406363
CACTTAATCAGACGGA-1	0.512548	0.438956	0.210526	0.427221	0.253849	0.473879
CACTTCGCCACAGGCT-1	0.504749	0.429691	0.608696	0.293092	0.444626	0.601018
CACTTCGTCTTATCTC-1	0.683009	0.310018	0.805556	0.117842	0.249035	0.535525
CAGAACTTAGCCCTCT-1	0.638077	0.53516	0.563636	0.442214	0.542361	0.471694
CAGACACCGATCGCTG-1	0.424998	0.414185	0.361111	0.343158	0.459361	0.385476
CAGACCTGTAAGTGTT-1	0.578116	0.409728	0.480769	0.625274	0.359423	0.427614
CAGACGAACCTGATAC-1	0.3241	0.297882	0.222222	0.225017	0.328206	0.29852
CAGAGACGGTCACCCA-1	0.429664	0.354757	0.241667	0.313642	0.253542	0.301383
CAGAGCATGAGCTTGC-1	0.59896	0.456019	0.135135	0.401948	0.413989	0.704884
CAGAGGCGATGCATGA-1	0.383759	0.372993	0	0.37445	0.296851	0.370699
CAGAGTGATTTAACGT-1	0.469158	0.393036	0.175439	0.201646	0.505842	0.477698
CAGATACTAACATAGT-1	0.203925	0.45967	0.0673077	0.411837	0.201854	0.470582
CAGATATGAAGATGAC-1	0.523082	0.256777	0.214286	0.171041	0.481964	0.565652
CAGATCATTTAAAGTC-1	0.522371	0.422065	0.391304	0.533449	0.36636	0.378345
CAGATCCTGGTTTGAA-1	0.226944	0.334761	0.333333	0.269305	0.258686	0.394056
CAGCAGCCCGTTCCTT-1	0.363245	0.259125	0	0.555417	0.318183	0.267575
CAGCAGTCTGTGCTGC-1	0.461587	0.328304	0	0.400014	0.150107	0.278051
CAGCCCTCACAGGCAG-1	0.502102	0.449595	0.265306	0.31262	0.446985	0.500467
CAGCCGGGCCCTCTAT-1	0.379999	0.333652	0.0740741	0.337779	0.276307	0.353833
CAGCCTCCTGCAGAGG-1	0.264048	0.156305	0	0.439854	0.136031	0.163011
CAGCCTCTCCTCAAGA-1	0.391788	0.401967	0.111111	0.41771	0.422774	0.390041
CAGCGATTCCCTTCAA-1	0.331733	0.254934	0.105263	0.329193	0.350501	0.239602
CAGCTCACTGAGACAT-1	0.448274	0.277587	0	0.455386	0.208767	0.293435
CAGCTCGACAAGTTAA-1	0.530555	0.39668	0.24	0.43287	0.457722	0.319425
CAGCTCGTGCTTGTGT-1	0.368114	0.31923	0	0.504132	0.235746	0.306783
CAGCTGGCGTAACCGT-1	0.391003	0.313902	0	0.400703	0.187684	0.259553
CAGCTTAGTAGGTAGC-1	0.645699	0.605669	0.520833	0.521192	0.338212	0.729892
CAGGAAGACTTTATAT-1	0.435048	0.345529	0.456349	0.415312	0.283549	0.328624
CAGGATATATCGTTGT-1	0.603899	0.497515	0	0.593941	0.307914	0.412207
CAGGATCCGCCCGACC-1	0.85814	0.654	0.833333	0.833351	0.332588	0.747214
CAGGCCAGTACCACCT-1	0.428884	0.395448	0.172414	0.38617	0.299621	0.319707
CAGGCCGTTTGGGTGT-1	0.389291	0.278473	0.04	0.450539	0.276179	0.271549
CAGGCGCACGGTGGTC-1	0.657525	0.218719	0.5	0.352311	0.531431	0.281304
CAGGCGCCATGCTAGG-1	0.459314	0.366764	0.1	0.246284	0.413302	0.360025
CAGTAACTATTTATTG-1	0.484836	0.39818	0.0625	0.483636	0.347293	0.349335
CAGTAATCCCTCCCAG-1	0.568859	0.403331	0.233333	0.275658	0.538495	0.614321
CAGTACATTCTCTAAA-1	0.513444	0.337178	0	0.463517	0.393699	0.298717
CAGTACCAGTTTACGT-1	0.480895	0.427108	0.0357143	0.636671	0.222897	0.424362
CAGTAGCCCACGCGGT-1	0.746567	0.533526	0.3125	0.574828	0.390759	0.503324
CAGTAGCGAGGTAGTA-1	0.382555	0.306291	0.115385	0.220415	0.246577	0.397778
CAGTCGAGGATGCAAT-1	0.721741	0.538117	0.594828	0.470357	0.325798	0.542547
CAGTCGGCCTAGATAT-1	0.544103	0.22371	0.383333	0.0902363	0.1419	0.294725
CAGTCTCTCGGCTAAT-1	0.403326	0.319429	0	0.314643	0.211233	0.332189
CAGTCTGTATACTGGG-1	0.457095	0.424311	0.0810811	0.360536	0.10673	0.526639
CAGTGAATAAATGACT-1	0.455667	0.310468	0	0.596815	0.201683	0.263413
CAGTGGTTGCACATGA-1	0.447357	0.383868	0.304348	0.295398	0.448499	0.492754
CAGTGTCCGCAGAATG-1	0.529501	0.51304	0.361702	0.37559	0.601801	0.580167
CAGTGTTAATCTCTCA-1	0.807582	0.469386	0.527778	0.290732	0.405988	0.628528
CAGTTCAAATTGACAC-1	0.451889	0.31264	0.537931	0.629869	0.29453	0.350118
CAGTTCCGCGGGTCGA-1	0.465588	0.458373	0.386047	0.401656	0.421501	0.535982
CATAACGGACAGTCGT-1	0.392166	0.230507	0	0.283972	0.218057	0.218056
CATAAGAAGCTTGGCT-1	0.0567453	0.0702652	0	0.059513	0.0887524	0.0594945
CATAAGCTCTCCGTCT-1	0.399008	0.299918	0.047619	0.364373	0.460809	0.370433
CATAATGAGCGGGCGA-1	0.584881	0.566245	0.395349	0.400054	0.360048	0.612268
CATACAAAGCCGAACC-1	0.469146	0.462492	0.134615	0.274335	0.341655	0.550057
CATACCCGTACCCAGT-1	0.730201	0.400565	0.9	0.252785	0.661525	0.578026
CATACGAACTAGCTGG-1	0.271028	0.291895	0.485714	0.148989	0.348726	0.369454
CATACGGCGTCTGGGC-1	0.66912	0.545317	0.2	0.617608	0.295939	0.520164
CATACGGGTGCATGAT-1	0.188477	0.171641	0	0.198257	0.0461152	0.126173
CATACTATGTAATTGT-1	0.448599	0.484333	0.150943	0.402493	0.27186	0.419265
CATAGCCGCCCGGGAT-1	0.408852	0.189624	0.733333	0.239175	0.35456	0.503545
CATAGCGTTGCCCACC-1	0.346224	0.342765	0.627778	0.109122	0.149856	0.326869
CATAGTACATTGAGAG-1	0.444263	0.285021	0.0833333	0.469565	0.28155	0.3503
CATAGTAGCATAGTAG-1	0.299538	0.313619	0	0.492907	0.263592	0.293278
CATAGTCCACAAGAAC-1	0.587079	0.473881	0.444444	0.505908	0.615522	0.444196
CATATACTACTGATAA-1	0.503968	0.395916	0.0714286	0.448904	0.314381	0.441923
CATATAGGTACAGTCA-1	0.581925	0.513396	0.0238095	0.502458	0.361142	0.435546
CATATGTCAGGCTACG-1	0.836446	0.45217	0	0.284062	0.196496	0.809124
CATATTATTTGCCCTA-1	0.485711	0.352531	0.02	0.353513	0.334713	0.447706
CATCAAACTGGCGCCC-1	0.460397	0.279266	0.2	0.376984	0.0701991	0.267026
CATCATCTACCCGGAC-1	0.577911	0.43495	0.216216	0.347194	0.364668	0.554893
CATCCAATATAGTTTG-1	0.462444	0.365585	0.517544	0.218409	0.539157	0.54976
CATCCGCAGGCCCGAA-1	0.65895	0.316824	0.8	0.115486	0.382511	0.467494
CATCGAATGGATCTCT-1	0.236986	0.252898	0	0.277412	0.0664743	0.141993
CATCGCCCGCGGCCAA-1	0.419989	0.366599	0	0.516154	0.180996	0.377914
CATCGGACGGGTTAAT-1	0.398414	0.276019	0.117647	0.437981	0.420326	0.296257
CATCGTCCGGTTACTA-1	0.649709	0.37805	0.787234	0.170937	0.236238	0.59089
CATCTATCCCGTGTCT-1	0.382929	0.364626	0.309524	0.375461	0.383446	0.361073
CATCTGCAGGATCATT-1	0.64745	0.283888	0.840909	0.0892272	0.400432	0.564039
CATCTTACACCACCTC-1	0.0494907	0.0151789	0	1.74606e-05	0.103544	0.0378967
CATGAACCGACATTTG-1	0.444625	0.342927	0	0.382717	0.212794	0.411336
CATGAACCTCTTATCA-1	0.571985	0.493862	0.245283	0.346303	0.249209	0.538131
CATGAGATGCACTCTC-1	0.39313	0.345865	0.0344828	0.298671	0.288781	0.346474
CATGATGCACAATTCT-1	0.840127	0.636019	0.73913	0.739144	0.823164	0.701012
CATGATGGAAGTTAGC-1	0.187762	0.133052	0	0.519287	0.039452	0.167345
CATGCACATGAGAGGC-1	0.24783	0.221248	0	0.299351	0.0606122	0.18577
CATGCACGTGTTACTG-1	0.192354	0.157618	0	0.17543	0.105316	0.17611
CATGCATGGAGACCCT-1	0.558204	0.473823	0.333333	0.35375	0.335009	0.501842
CATGCCAACTCGCAAA-1	0.632598	0.424212	0.6	0.777786	0.413077	0.465892
CATGCGACCAGTTTAA-1	0.591756	0.418528	0.37931	0.434071	0.459578	0.419893
CATGCGTTAGACAGAA-1	0.378431	0.360346	0.0666667	0.204062	0.431288	0.438652
CATGCTGGCTCCAATT-1	0.42853	0.386946	0.122449	0.526996	0.344297	0.419822
CATGGAAATGGGACCA-1	0.531281	0.37003	0.0454545	0.49658	0.177402	0.487818
CATGGCAGGAAGATCG-1	0.366932	0.356844	0.125	0.35502	0.232296	0.376248
CATGGGTATGCCTTAT-1	0.4813	0.357572	0.134328	0.400527	0.276622	0.285282
CATGGGTCGGGTGTGG-1	0.323014	0.266532	0.0344828	0.403116	0.232706	0.264457
CATGGTAAGTAGCGTT-1	0.537317	0.298769	0.325	0.63075	0.257764	0.330913
CATGGTATTAGTTTGT-1	0.796628	0.417281	0.727273	0.251011	0.242808	0.690481
CATGGTCTAGATACCG-1	0.835817	0.643828	0.325	0.557095	0.420817	0.71564
CATGTAGGAGCGCCAA-1	0.609708	0.46234	0	0.432257	0.222939	0.426396
CATGTCTCATTTATGG-1	0.607059	0.427452	0.409091	0.393377	0.453678	0.393467
CATTACATAGATTGTG-1	0.344878	0.290087	0.142857	0.435182	0.268742	0.331676
CATTACGTCGGCCCGT-1	0.595149	0.363417	0.25	0.658663	0.126441	0.418151
CATTATAACAGGGTCC-1	0.507734	0.456175	0.267797	0.419837	0.378817	0.46771
CATTATCCCATTAACG-1	0.517715	0.446724	0.256604	0.378241	0.427052	0.456253
CATTATGCTTGTTGTG-1	0.820936	0.649144	0.857143	0.857143	0.328951	0.810746
CATTCACTGACAGCTA-1	0.344176	0.291822	0.0222222	0.367334	0.247019	0.352345
CATTCAGGTCAGTGCG-1	0.460454	0.18049	0.5	0.106569	0.15414	0.221795
CATTCCCTAAGTACAA-1	0.647969	0.283029	0.770833	0.107309	0.200576	0.444453
CATTGCAAAGCATAAT-1	0.289496	0.303546	0.0169492	0.202875	0.38791	0.369158
CATTGCGAAATGGGCG-1	0.355003	0.345551	0.046875	0.162899	0.22255	0.425172
CATTGCGGGTCAATTC-1	0.248344	0.154369	0.25	0.374067	0.0340032	0.158829
CATTGTGTGCTAGATC-1	0.775682	0.420121	0.625	0.177488	0.25748	0.547473
CATTTAGCGGACCATG-1	0.564735	0.458486	0.0882353	0.670356	0.346134	0.415141
CATTTATCGTTCAAGA-1	0.329107	0.31529	0.0625	0.323433	0.254039	0.370902
CATTTCTAGCAGACTA-1	0.513806	0.396811	0.461538	0.294768	0.607891	0.528545
CATTTGAGTGGTACGT-1	0.170679	0.114557	0.0357143	0.0468895	0.053008	0.103309
CCAAACAGAACCCTCG-1	0.30998	0.34926	0.0227273	0.512559	0.382151	0.341931
CCAAAGTCCCGCTAAC-1	0.599392	0.412338	0.179487	0.331794	0.423388	0.635417
CCAAATCAAAGGGCAA-1	0.443305	0.442274	0.173913	0.353428	0.45339	0.36508
CCAACCTTATGTAACT-1	0.353988	0.321282	0.0444444	0.350537	0.242541	0.304809
CCAACGCTTGCCAGGG-1	0.587479	0.454127	0.214286	0.473639	0.142487	0.427166
CCAAGAAAGTGGGCGA-1	0.340886	0.304052	0	0.347437	0.243888	0.2115
CCAAGACTTCTGCGAA-1	0.356453	0.233346	0.857143	0.559472	0.180119	0.281752
CCAAGCGTAACTCGTA-1	0.567756	0.468946	0.212766	0.566218	0.332949	0.487187
CCAAGGAACAGAGAGG-1	0.388188	0.331197	0.113636	0.427826	0.280478	0.451925
CCAATAGTGCCGTCGA-1	0.835652	0.60123	0.803571	0.803571	0.490975	0.766238
CCAATCGGTAGATCGA-1	0.441447	0.337103	0.333333	0.467797	0.194009	0.357283
CCAATGTCACAGCAAG-1	0.534383	0.432025	0.261538	0.523474	0.309381	0.379168
CCAATTACGGGTCGAG-1	0.410465	0.351437	0.103448	0.364342	0.321925	0.308897
CCAATTGAATGTTAAT-1	0.34122	0.295263	0	0.47165	0.286697	0.337015
CCACAATGTACGTCTT-1	0.660992	0.575694	0.255814	0.508735	0.352651	0.530417
CCACACTGAGATATTA-1	0.349017	0.351122	0.152174	0.208769	0.412081	0.288295
CCACAGCTGAAATCAT-1	0.183373	0.192202	0.0909091	0.16635	0.133857	0.181941
CCACAGTACCCATCCT-1	0.671466	0.438453	0.54717	0.431641	0.224282	0.404025
CCACATGGCTCTTTAT-1	0.707761	0.333572	0.666667	0.126858	0.120297	0.529425
CCACCAACTTTACTGT-1	0.467512	0.311181	0.75	0.096004	0.532889	0.330339
CCACCCAAGGAAAGTG-1	0.567288	0.398944	0.02	0.612615	0.145978	0.351002
CCACGAGAAGAGAATC-1	0.558489	0.363111	0.0416667	0.406267	0.469126	0.481108
CCACGGAGCCATAAGA-1	0.319818	0.173746	0.037037	0.102652	0.124457	0.325809
CCACGGCAGGTGTAGG-1	0.340721	0.342883	0.416667	0.298789	0.309853	0.388801
CCACTAAACTGAATCG-1	0.306278	0.317341	0.0645161	0.379609	0.180104	0.220232
CCACTGGTGGCTGGTT-1	0.461228	0.411618	0.25	0.605994	0.296341	0.449861
CCAGAAAGCAACTCAT-1	0.380881	0.339005	0.333333	0.475665	0.144766	0.272334
CCAGAGACAAAGCCGG-1	0.43316	0.389445	0.189189	0.245559	0.42021	0.478134
CCAGATAGTTGAGTGA-1	0.566736	0.405391	0.195122	0.59664	0.3307	0.455791
CCAGCCTGGACCAATA-1	0.416413	0.266698	0.025641	0.471925	0.114756	0.287718
CCAGCTACGCCTCATA-1	0.450092	0.37177	0.326087	0.259547	0.449873	0.522257
CCAGCTCGAACGCATT-1	0.317538	0.219321	0.030303	0.122249	0.188451	0.170578
CCAGCTGATGGTACTT-1	0.402407	0.315723	0.0408163	0.294188	0.231107	0.46206
CCAGCTTCCGCCCGCA-1	0.425719	0.416524	0.159091	0.295296	0.397133	0.484337
CCAGGGACGTGGCCTC-1	0.404385	0.316341	0.172414	0.638752	0.27991	0.363898
CCAGTAGTCTGATCCA-1	0.614046	0.433352	0.423077	0.576829	0.29496	0.361122
CCAGTCAAATCTCTTA-1	0.385022	0.377863	0.259259	0.180253	0.417153	0.405095
CCAGTCCATTATTCGA-1	0.384537	0.260542	0	0.166488	0.176932	0.202999
CCAGTCTAGACGGCGC-1	0.617144	0.468731	0.0789474	0.699299	0.332372	0.464339
CCAGTCTTGTCATAGA-1	0.166763	0.138866	0	0.114754	0.0868362	0.158582
CCATAAACAACCCGAC-1	0.53424	0.461637	0.5	0.287814	0.438931	0.581552
CCATAACCTGTGCAGT-1	0.602362	0.287055	0	0.10974	0.149104	0.53386
CCATACCTTTACTTGT-1	0.625133	0.44816	0.552632	0.709443	0.496032	0.420593
CCATAGAGGCTGCCAG-1	0.456925	0.261017	0	0.184758	0.178801	0.354343
CCATAGGTTGGCGTGG-1	0.182845	0.192411	0	0.373011	0.32421	0.190289
CCATAGTCAGTAACCC-1	0.561958	0.313914	0.666667	0.157751	0.229625	0.329969
CCATCCATACCAAGTC-1	0.600765	0.589039	0.452381	0.474257	0.589843	0.676858
CCATCGCAGTTAAACT-1	0.294085	0.227931	0	0.195424	0.128276	0.211031
CCATCTCACCAGTGAA-1	0.344279	0.177391	0.2	0.34605	0.259367	0.208665
CCATCTTGTTCACAAT-1	0.40354	0.397608	0.230769	0.255886	0.34736	0.483532
CCATGCCTGTTTAGTA-1	0.510136	0.416137	0.4	0.410659	0.323163	0.498371
CCATGCTCTGCAGGAA-1	0.394416	0.358994	0.2	0.433325	0.260676	0.404238
CCATGGCCCTTGTACC-1	0.548913	0.458219	0.558491	0.295649	0.432058	0.712104
CCATGTTCATCTATAT-1	0.235795	0.200225	0	0.340572	0.0849742	0.133789
CCATTAGCGATAATCC-1	0.84829	0.690786	0.794872	0.794872	0.454747	0.877368
CCATTCCCTGCCCACA-1	0.841352	0.701557	0.638298	0.638543	0.336287	0.828103
CCATTTCTACCTATTA-1	0.462523	0.455565	0.108696	0.336752	0.250842	0.381207
CCCAAACATGCTGCTC-1	0.341808	0.193211	0	0.45941	0.0664982	0.217551
CCCAACATACGTCGCG-1	0.342951	0.235727	0	0.465761	0.144391	0.211853
CCCAACCACACTAACA-1	0.457749	0.430824	0	0.309486	0.330106	0.546862
CCCAAGAATGCACGGT-1	0.347435	0.353544	0.0638298	0.315998	0.143146	0.282211
CCCAAGACAGAGTATG-1	0.421928	0.368169	0.173913	0.193397	0.372825	0.38861
CCCAATGAGATTTGCA-1	0.367455	0.352492	0	0.470804	0.359427	0.325291
CCCAATTTCACAACTT-1	0.690866	0.583414	0.210526	0.62706	0.237328	0.509511
CCCACTCCACGGTATC-1	0.506053	0.218229	0	0.140208	0.044874	0.4441
CCCAGAGGAGGGCGTA-1	0.488306	0.365687	0.34375	0.486782	0.192571	0.352262
CCCAGTAAACTTGGGA-1	0.416775	0.370168	0	0.351559	0.255582	0.512702
CCCAGTTAAGGCGCCG-1	0.38828	0.282345	0.04	0.561589	0.18493	0.305094
CCCGAAGTTTCGCGAA-1	0.253111	0.231665	0.285714	0.173248	0.182772	0.358835
CCCGACCATAGTCCGC-1	0.780824	0.596297	0.590909	0.596281	0.527472	0.685259
CCCGCAGCGCGAACTA-1	0.501935	0.451576	0.142857	0.31298	0.452613	0.462723
CCCGCAGGGCCCAAAG-1	0.53813	0.417016	0.03125	0.36935	0.314091	0.586294
CCCGCCATGCTCCCGT-1	0.397235	0.39911	0.153846	0.551978	0.240753	0.346233
CCCGCGCAATGCACCC-1	0.655788	0.509823	0.189189	0.498115	0.458855	0.620526
CCCGCTAGAGGGTTAA-1	0.216765	0.214283	0	0.153147	0.450566	0.226134
CCCGCTTGCCCTCGTC-1	0.492902	0.427587	0.244444	0.257678	0.503432	0.571803
CCCGGGTCGTTCAGGG-1	0.466746	0.406637	0.234375	0.250073	0.35058	0.482505
CCCGGTGGAAGAACCT-1	0.441719	0.339224	0.1875	0.333357	0.380075	0.451096
CCCGGTGTATCGGAAT-1	0.448573	0.384899	0.66	0.214794	0.216131	0.590864
CCCGTAAGTCTAGGCC-1	0.759662	0.405139	0.880952	0.258419	0.517107	0.691751
CCCGTAGCTGGGAAGA-1	0.532276	0.352649	0.541667	0.516026	0.250761	0.403971
CCCGTCAGCGTCTGAC-1	0.216257	0.255127	0	0.386357	0.128809	0.324391
CCCGTGAGGGCGGTGA-1	0.633046	0.26725	0.761905	0.0850349	0.319567	0.431895
CCCTAGGCAACAAGAG-1	0.456899	0.255327	0.105263	0.133569	0.171225	0.209444
CCCTAGTGTCAGGTGT-1	0.574303	0.310486	0	0.311867	0.283047	0.245655
CCCTATGTAGAGCAGA-1	0.639733	0.537755	0.6	0.706248	0.218424	0.525347
CCCTCAGATCGAGAAC-1	0.313705	0.315617	0.1	0.388319	0.274097	0.234758
CCCTCATTCTGGAATT-1	0.367525	0.334005	0	0.483334	0.224697	0.314871
CCCTCGATAATACACA-1	0.261616	0.239518	0	0.307423	0.0352452	0.13991
CCCTCGGGAGCCTTGT-1	0.496814	0.427272	0	0.363021	0.366536	0.520033
CCCTGAAATGAGTTGA-1	0.624909	0.602123	0.344262	0.436864	0.201994	0.599356
CCCTGACTAACAAATT-1	0.360285	0.393864	0.333333	0.110278	0.622038	0.470949
CCCTGATGTAACTCGT-1	0.601569	0.290451	0.761905	0.108988	0.549196	0.452085
CCCTGCCCAATCCGCT-1	0.45944	0.465162	0.59375	0.366579	0.546662	0.556921
CCCTGCGCTACGCATA-1	0.591325	0.425074	0.384615	0.452534	0.52142	0.653232
CCCTGGCTGTTCCTTC-1	0.575725	0.239439	0.0444444	0.109094	0.131626	0.258788
CCCTGGTATGGGCGGC-1	0.453095	0.354894	0.111111	0.231347	0.399124	0.353116
CCCTTCTCGTACGCGA-1	0.659048	0.4434	0.210526	0.428239	0.493843	0.604506
CCCTTTGACAGGTCTT-1	0.509684	0.465592	0.414286	0.440489	0.392366	0.38073
CCGAAAGTGGTGAGCA-1	0.00439161	0.00551386	0	0.00021675	0.0549365	0.0448592
CCGAACACTGGGCCTC-1	0.50558	0.452537	0.432432	0.409705	0.359477	0.536295
CCGAACCTTCCCGGCC-1	0.312043	0.269439	0.108108	0.12789	0.260605	0.238246
CCGAAGCATTGACCAA-1	0.532932	0.304431	0.108108	0.220895	0.117712	0.390953
CCGAAGTATATTGTTC-1	0.665227	0.475411	0.366667	0.396843	0.328182	0.763127
CCGACAAACACATGAG-1	0.663346	0.303926	0.781818	0.119805	0.142715	0.490705
CCGACAAAGGGAGTGC-1	0.594972	0.505798	0.0833333	0.405481	0.471119	0.630085
CCGACGGGCATGAGGT-1	0.369843	0.147193	0.266667	0.163061	0.28584	0.289436
CCGACGTAAACACAAC-1	0.480712	0.446727	0	0.478721	0.266671	0.446179
CCGACTCGCATAGTCT-1	0.400008	0.330806	0.104167	0.301818	0.280974	0.43715
CCGAGCTGTGCTTGTC-1	0.514217	0.369685	0.170732	0.449633	0.25663	0.405806
CCGAGGGATGTTAGGC-1	0.467454	0.329666	0.5625	0.375731	0.321837	0.316566
CCGATTCGAGGGACCC-1	0.371134	0.34971	0.510638	0.28619	0.328855	0.478854
CCGATTGGTCAATGAA-1	0.389033	0.319236	0	0.256211	0.196987	0.40517
CCGCACAAAGACCAAC-1	0.608052	0.435778	0	0.691871	0.276511	0.435726
CCGCACGTGACCTCGG-1	0.529443	0.525398	0.34	0.307064	0.472451	0.730118
CCGCATGTGGTACGAT-1	0.407989	0.414666	0.0338983	0.330786	0.300297	0.349482
CCGCCACCACAATCCA-1	0.411853	0.3533	0	0.443207	0.0524087	0.365585
CCGCCGGAACTTCTCG-1	0.390685	0.309532	0	0.422749	0.312549	0.411152
CCGCCGGTCAACACAC-1	0.476599	0.402225	0.027027	0.50111	0.452752	0.446938
CCGCCTGCGAATTGGT-1	0.397007	0.394639	0.214286	0.422635	0.413255	0.383235
CCGCCTTGCGATGTCG-1	0.588377	0.388742	0.454545	0.125215	0.356448	0.583701
CCGCGATTTGGTAGGT-1	0.219889	0.354499	0.0833333	0.132817	0.242264	0.356261
CCGCGGAATGCGTCAC-1	0.0720005	0.0773371	0	0.0447979	0.114157	0.0702523
CCGCGGGTACGAAGAA-1	0.38774	0.399923	0.266667	0.276165	0.429495	0.433048
CCGCGTAGGTAAGGGC-1	0.693104	0.494876	0.191489	0.471572	0.332293	0.664224
CCGCTATCAGCACCAG-1	0.63146	0.513369	0.0377358	0.603449	0.299272	0.504412
CCGCTGGTGCCATTCA-1	0.422855	0.350347	0.1	0.423427	0.25216	0.398316
CCGCTTACCTCACTCT-1	0.341401	0.24024	0	0.267644	0.198849	0.207604
CCGCTTCGCGGTTAAC-1	0.510266	0.381569	0.205128	0.436284	0.379996	0.371201
CCGCTTGCTGACATGG-1	0.448461	0.360043	0.642857	0.618788	0.0670619	0.381718
CCGGAATGGTTTCAGT-1	0.45809	0.45063	0.179487	0.293308	0.324848	0.65906
CCGGAGCGTACTTTCT-1	0.0922188	0.0973028	0.0206186	0.0619434	0.181176	0.091848
CCGGCGCATATTGGAT-1	0.419082	0.382913	0.341463	0.333241	0.486408	0.461277
CCGGCGTGAGACTCTG-1	0.376953	0.352551	0.166667	0.340857	0.256577	0.327748
CCGGGACCCGCAGAGA-1	0.655142	0.492657	0.173913	0.561433	0.235606	0.530145
CCGGGCGGTCTCGTCA-1	0.489145	0.399941	0.0882353	0.616627	0.206522	0.357329
CCGGGCTAAGAATTTC-1	0.453167	0.303993	0.0377358	0.379148	0.16807	0.206144
CCGGGCTGCTCCATAC-1	0.424853	0.245277	0	0.565804	0.0982618	0.264842
CCGGGTTCGAGGTTAC-1	0.65976	0.399649	0.5	0.422356	0.393608	0.61293
CCGGTTTGTAATTGTG-1	0.823682	0.623445	0.783333	0.332996	0.622295	0.693174
CCGTAAGTTGGTCCCA-1	0.533336	0.363202	0.353448	0.666625	0.15186	0.335178
CCGTACCCAAGCGCCA-1	0.547981	0.45783	0.451613	0.334482	0.351119	0.610901
CCGTATCTCGTCGTAG-1	0.494676	0.309605	0	0.179807	0.236344	0.402002
CCGTATTAGCGCAGTT-1	0.407315	0.352094	0.0714286	0.38133	0.329852	0.307807
CCGTCAACCTCTGGCG-1	0.56667	0.288212	0.666667	0.130169	0.215447	0.390298
CCGTGCCCATGACGGC-1	0.468684	0.337497	0.2	0.570433	0.188645	0.341757
CCGTGGAACGATCCAA-1	0.650462	0.456114	0.77	0.645037	0.253606	0.459677
CCGTGTTAAATTCCAT-1	0.253741	0.199932	0	0.201924	0.0950128	0.191687
CCGTTACGTTAGAACA-1	0.42116	0.369492	0.0731707	0.499621	0.186754	0.319804
CCGTTCCGAATCTCGG-1	0.727782	0.610249	0.54	0.557112	0.241206	0.579627
CCTAAACAGGGTCCGT-1	0.427442	0.394301	0.181818	0.218205	0.355517	0.438378
CCTAAAGGCTGACGCT-1	0.318506	0.272508	0	0.381532	0.305361	0.314203
CCTAAATTAACGGTTC-1	0.44171	0.438995	0.0454545	0.347526	0.168659	0.537084
CCTAACCCAAACAAGT-1	0.470988	0.374944	0	0.296793	0.172981	0.366133
CCTAACTAAGGCTCTA-1	0.40594	0.315164	0	0.470572	0.179607	0.340512
CCTAAGTGTCTAACCG-1	0.487303	0.194446	0.166667	0.0574786	0.247925	0.238179
CCTACAAGTCCGGAAT-1	0.577315	0.411339	0.229412	0.518533	0.136645	0.506421
CCTACATTCACAGACG-1	0.470379	0.394024	0	0.475209	0.0672505	0.369714
CCTACGCGACCTTACA-1	0.262931	0.251881	0	0.235891	0.173457	0.284559
CCTACGGCTCAGTCGA-1	0.67084	0.548718	0.368421	0.329347	0.377883	0.728765
CCTACTGCTTACACTT-1	0.735644	0.539761	0.861111	0.861111	0.372355	0.724354
CCTAGGCGTAGCGATC-1	0.407473	0.284847	0.6	0.51341	0.32893	0.321074
CCTAGGTAAAGGTAGC-1	0.483822	0.278911	0	0.194087	0.192077	0.340299
CCTAGTTAGTCGCATG-1	0.436602	0.335981	0.125	0.264194	0.365955	0.499307
CCTATAATGAGTGCCC-1	0.510141	0.396146	0.48	0.343259	0.217175	0.3731
CCTATACCGTCCTGTC-1	0.258362	0.223331	0.0243902	0.190453	0.393572	0.208527
CCTATATCGTGTCACG-1	0.431611	0.408726	0.264151	0.187001	0.363269	0.516227
CCTATCTATATCGGAA-1	0.458845	0.313985	0.0606061	0.488676	0.361597	0.251311
CCTATGGCTCCTAGTG-1	0.415418	0.383194	0.714286	0.225437	0.477169	0.585221
CCTATGGGTTACCGTC-1	0.502482	0.377092	0	0.507542	0.227336	0.366255
CCTCACCAATCTTGAC-1	0.593915	0.495222	0.52381	0.311737	0.570559	0.660324
CCTCACCTGAGGGAGC-1	0.543561	0.384202	0.233333	0.598547	0.320826	0.356229
CCTCACCTTAGCATCG-1	0.511937	0.435111	0.171429	0.503377	0.393908	0.356009
CCTCATGCAGCTACGA-1	0.338386	0.281875	0.227027	0.246197	0.465906	0.355218
CCTCCCGACAATCCCT-1	0.588466	0.565761	0.342857	0.379379	0.424955	0.592183
CCTCCGACAATTCAAG-1	0.606443	0.615844	0.393939	0.427796	0.128491	0.667365
CCTCCTAGCTAGAGTC-1	0.769963	0.458404	0.666667	0.214294	0.365712	0.552865
CCTCCTGAGCCCACAT-1	0.549565	0.409172	0.407407	0.18547	0.415126	0.476889
CCTCGAAGTGGACGGG-1	0.518595	0.376555	0	0.609757	0.42339	0.425692
CCTCGACCCACTGCCT-1	0.516432	0.453985	0.101695	0.277184	0.444654	0.577637
CCTCGCCAGCAAATTA-1	0.52466	0.340334	0.482051	0.436278	0.252959	0.435764
CCTCGCGCGATATAGG-1	0.526191	0.380182	0.566667	0.484301	0.257178	0.365834
CCTCGCGCTGTGCGAT-1	0.353868	0.374879	0	0.260721	0.217451	0.303336
CCTCGGACCGGGATAG-1	0.277208	0.144428	0	0.427774	0.188989	0.169128
CCTCGGATGCTACCTG-1	0.553648	0.305403	0.418182	0.104079	0.429595	0.486527
CCTCGGTTTCCTTGCC-1	0.42755	0.380552	0.0888889	0.344539	0.273506	0.369317
CCTCTAATCTGCCAAG-1	0.436059	0.277169	0.838462	0.64397	0.311065	0.311018
CCTCTACAAGGATTGG-1	0.523922	0.361585	0.14	0.560476	0.337428	0.435654
CCTCTATCGATTAGCA-1	0.656599	0.327139	0	0.174308	0.235971	0.607278
CCTCTCTCCCATCTAG-1	0.631333	0.458607	0	0.638739	0.213976	0.468298
CCTCTGGCCTAGACGG-1	0.452936	0.375534	0.205882	0.295419	0.400773	0.472912
CCTCTGTACTATTCTA-1	0.0665923	0.0747066	0.238462	0.0593689	0.126495	0.0641845
CCTGAACGATATATTC-1	0.426632	0.253687	0	0.641656	0.267089	0.295548
CCTGAATATTTACATA-1	0.363907	0.26691	0.238462	0.553321	0.288755	0.286295
CCTGACCACCGATGGT-1	0.590962	0.525958	0.0816327	0.620434	0.251269	0.508301
CCTGACGCAACCTTTA-1	0.457237	0.355633	0	0.467089	0.371145	0.403739
CCTGAGAATAAATGCA-1	0.316485	0.293734	0.24359	0.350946	0.202233	0.323088
CCTGCCCGTTGTCTAG-1	0.411052	0.452593	0.183333	0.235497	0.315428	0.400361
CCTGCGATAGAACTGT-1	0.654968	0.314091	0	0.137163	0.251493	0.466298
CCTGCGTTCTACGCTT-1	0.61796	0.511097	0.615873	0.216923	0.55004	0.553863
CCTGCTATTTGAGAAG-1	0.829752	0.691876	0.795455	0.795455	0.440814	0.86408
CCTGGCTAGACCCGCC-1	0.815971	0.649517	0.810811	0.810821	0.286048	0.839625
CCTGGTCGAATGTGGG-1	0.0776688	0.096619	0.0215054	0.0650471	0.0940368	0.0847328
CCTGTAAGACATGATA-1	0.641338	0.469451	0.606061	0.674214	0.260791	0.478236
CCTGTACTCACGCCCA-1	0.492179	0.392708	0	0.617473	0.167763	0.327787
CCTGTCACCCGGGCTC-1	0.691969	0.519565	0.634615	0.530835	0.321333	0.542912
CCTGTCGCCCGTAAAT-1	0.472924	0.414992	0	0.612281	0.272778	0.398875
CCTGTGCATAGGAGAC-1	0.229314	0.239737	0	0.352706	0.0453779	0.145481
CCTGTGCGGATTGTAA-1	0.453224	0.362247	0	0.289936	0.257628	0.391098
CCTGTTCAACCTCGGG-1	0.414233	0.387902	0	0.381277	0.231345	0.303304
CCTTCCGCAACGCTGC-1	0.285157	0.222006	0	0.3388	0.207454	0.17234
CCTTCTCAGCGTTCCT-1	0.542758	0.461608	0.350877	0.319217	0.556023	0.720913
CCTTCTTGATCCAGTG-1	0.733361	0.687091	0.59375	0.59375	0.588368	0.713478
CCTTTAAGGGAGCACT-1	0.06931	0.0857316	0	0.0451139	0.119727	0.0815283
CCTTTCAATGAAGAAA-1	0.594208	0.411958	0.325	0.539533	0.323756	0.358517
CCTTTGAATTATGGCT-1	0.706092	0.331028	0.75	0.118362	0.249467	0.63223
CGAAACATAGATGGCA-1	0.618701	0.392527	0.292683	0.419768	0.366692	0.56508
CGAAACGCAATTCATG-1	0.483636	0.40294	0.541667	0.492289	0.338395	0.353286
CGAACAGTATGGGCGT-1	0.348363	0.185115	0	0.359454	0.21185	0.20484
CGAACATAGTCAGAAA-1	0.181174	0.192133	0.65	0.330186	0.119185	0.277156
CGAACCCGCATGCGTC-1	0.219664	0.191477	0	0.187553	0.137045	0.171051
CGAACCTCTTTCCTAG-1	0.55333	0.473591	0.302326	0.313978	0.302648	0.460487
CGAACGCCCAGTGCCG-1	0.441516	0.347172	0.475	0.521449	0.351816	0.449817
CGAACGGCCGGACAAC-1	0.296565	0.300476	0.106383	0.240489	0.288442	0.390227
CGAAGACTGCCCGGGA-1	0.790194	0.53451	0.571429	0.635127	0.41728	0.619636
CGAAGCTATAAATTCA-1	0.403066	0.358448	0.0344828	0.46623	0.245405	0.432056
CGAAGGGTTTCAGATT-1	0.577666	0.469125	0.444444	0.195807	0.414479	0.347515
CGAAGTTGCTCTGTGT-1	0.675363	0.405026	0	0.807668	0.214956	0.529852
CGAATCTGCTCGACGC-1	0.352948	0.360486	0.772727	0.154882	0.53759	0.594505
CGAATGAAGTCATTGC-1	0.37796	0.419136	0.435897	0.267929	0.494155	0.4547
CGAATGGTAGGTCGTC-1	0.492302	0.378933	0.173913	0.370996	0.153962	0.405144
CGAATTACATGGTGTT-1	0.241423	0.291498	0	0.276424	0.265625	0.338637
CGACAATTTGATCTAA-1	0.196247	0.205358	0.0571429	0.123812	0.184231	0.21943
CGACACGCTCCGACAG-1	0.443512	0.346468	0.33	0.24344	0.250309	0.355232
CGACAGTTCGCGTTAT-1	0.597199	0.431933	0	0.777678	0.139785	0.510921
CGACATGCGATCTTCT-1	0.404748	0.313388	0.0555556	0.163185	0.226919	0.306331
CGACCCTTAACGCCGG-1	0.381328	0.339526	0.0652174	0.275966	0.194818	0.435614
CGACGCATCCGTACCT-1	0.18885	0.231019	0	0.215633	0.181638	0.446009
CGACTCAGGATGTTAT-1	0.711611	0.442731	0.233333	0.563888	0.351102	0.435019
CGAGACCCTAGAGTGT-1	0.574744	0.514483	0.32	0.538267	0.216278	0.532735
CGAGAGATGTGAACCT-1	0.750611	0.587831	0.45	0.656645	0.382362	0.636148
CGAGAGCGCGTAGATA-1	0.513748	0.529766	0.208333	0.348142	0.41639	0.556537
CGAGATGTTGCCTATA-1	0.618384	0.429214	0.252632	0.396742	0.47775	0.500765
CGAGCACTTCAAGTTT-1	0.393595	0.378954	0.277778	0.303239	0.594888	0.536804
CGAGCGTTGATCAGCC-1	0.45803	0.409003	0.0192308	0.452804	0.301259	0.466846
CGAGCTGGGCTTTAGG-1	0.641285	0.547544	0.47619	0.481741	0.481502	0.652596
CGAGGCCAGGCATTGG-1	0.330498	0.308775	0.078125	0.228338	0.224733	0.293957
CGAGGCTAAATATGGC-1	0.579731	0.520685	0.166667	0.628451	0.188971	0.623568
CGAGGGACTGCGGTCG-1	0.464798	0.301944	0.4	0.574271	0.493609	0.305402
CGAGGGTATCCAGGTG-1	0.327275	0.316753	0.269231	0.249115	0.296572	0.298797
CGAGTACTAAAGAGGA-1	0.327705	0.237181	0	0.382018	0.237453	0.222125
CGAGTGAAGGTACCAG-1	0.533069	0.236067	0.590909	0.195872	0.428276	0.303828
CGAGTGCTATAGTTCG-1	0.276438	0.307364	0.275641	0.227544	0.400247	0.365156
CGAGTTCTGTCCCACC-1	0.508738	0.402141	0	0.573366	0.315418	0.337285
CGAGTTTATCGGACTG-1	0.368685	0.24811	0	0.244459	0.245953	0.230614
CGATACCTCGCGGACA-1	0.481109	0.434059	0.25	0.516024	0.261696	0.362369
CGATAGCGATACAGTG-1	0.744094	0.399568	0.846154	0.219431	0.324517	0.635287
CGATATTAGCCGCAGG-1	0.607951	0.478055	0.148936	0.308565	0.503834	0.695474
CGATCCGACCCAGTGC-1	0.475469	0.393525	0.3	0.494479	0.274113	0.358587
CGATCCTCGCAACATA-1	0.195107	0.244477	0	0.303648	0.241628	0.209725
CGATCTGTTGGAGGAC-1	0.811401	0.436473	0.333333	0.300885	0.135087	0.728816
CGATGGACCCTACGCC-1	0.45189	0.354975	0.45	0.580794	0.346553	0.373733
CGATGTTGTTATCTAC-1	0.389528	0.317105	0.611111	0.252884	0.376839	0.590391
CGATTAAATATCTCCT-1	0.383999	0.31827	0.0769231	0.211844	0.420284	0.286471
CGATTCGCCTGGCTGC-1	0.0575334	0.0755649	0.016	0.0166519	0.0995438	0.0581484
CGCAATTACTTTCGGT-1	0.502728	0.546345	0.357143	0.366134	0.371286	0.598639
CGCAATTAGGGTAATA-1	0.642069	0.663406	0.588235	0.588235	0.427144	0.696795
CGCAATTCTACAATAA-1	0.405787	0.494188	0.55814	0.305439	0.561608	0.481655
CGCACATGTCCACTAC-1	0.341629	0.161062	0	0.442202	0.0631843	0.202098
CGCACGTCTGTTTATG-1	0.332285	0.277025	0	0.330652	0.200697	0.235893
CGCACGTGCGCTATCA-1	0.241566	0.165083	0	0.158916	0.100811	0.123809
CGCAGAAACATTTGCG-1	0.449506	0.38275	0.0810811	0.37794	0.314163	0.416184
CGCAGATCTTCACCCG-1	0.205971	0.11891	0	0.322017	0.0769597	0.143865
CGCATCATGGCTTCAG-1	0.369483	0.37339	0	0.301993	0.425357	0.429924
CGCATCCATCAGCCAG-1	0.297053	0.25142	0	0.377163	0.07796	0.159414
CGCATGGTGCGATGCT-1	0.38406	0.386474	0.0263158	0.386989	0.0899085	0.527368
CGCATTAGCTAATAGG-1	0.610573	0.430123	0.534884	0.548462	0.236519	0.713581
CGCCAAGAAGCCGAGT-1	0.461279	0.423199	0.166667	0.374775	0.456976	0.41011
CGCCACAGGTCGCGAT-1	0.360441	0.39451	0	0.303249	0.29792	0.381628
CGCCACCCGCATTAAC-1	0.697545	0.342306	0.666667	0.243998	0.269914	0.459766
CGCCATCCGATTATGA-1	0.49056	0.378307	0.0212766	0.603658	0.375236	0.347316
CGCCCGCTTCCGTACA-1	0.41344	0.238115	0.027027	0.421837	0.236053	0.317719
CGCCCTAATTGTTCAA-1	0.646214	0.46226	0.6	0.305462	0.309089	0.676903
CGCCCTTGAAGGCTGA-1	0.391814	0.381629	0.2	0.312795	0.509534	0.41251
CGCCGACTATTCGCTA-1	0.574404	0.296964	0.5	0.18332	0.106303	0.45093
CGCCGCCCATGCCTGT-1	0.568413	0.360296	0	0.650413	0.272337	0.375979
CGCCTCCCTCCTCTAT-1	0.572215	0.33258	0.235294	0.701653	0.199257	0.40356
CGCCTGGCCTACGTAA-1	0.777066	0.455888	0.959459	0.292115	0.453121	0.72638
CGCGACACTGCGCAGC-1	0.578441	0.441843	0.372881	0.288081	0.343454	0.511795
CGCGAGAGGGACTTGT-1	0.405982	0.3301	0.0833333	0.426615	0.298728	0.398777
CGCGAGTCTGCCGGGT-1	0.606832	0.396208	0	0.603358	0.501292	0.468982
CGCGCAAATGTCCAGA-1	0.303917	0.227569	0.333333	0.185324	0.559707	0.303289
CGCGCAAGGAACTACA-1	0.282406	0.256874	0.0227273	0.167924	0.233513	0.240279
CGCGCATGTTTGATTG-1	0.485657	0.39574	0.0384615	0.480273	0.155225	0.310381
CGCGCCCGACTTAATA-1	0.670405	0.473142	0.75	0.788418	0.485328	0.490899
CGCGGCAGTATTACGG-1	0.805091	0.458376	0.674419	0.204179	0.352224	0.613321
CGCGGCTCAACTTGAA-1	0.373077	0.392032	0.142857	0.191102	0.215731	0.362733
CGCGGGAATTAGGCAG-1	0.300887	0.248592	0	0.479268	0.182961	0.241309
CGCGGTCACAAACCAA-1	0.324452	0.293131	0	0.32669	0.30345	0.321401
CGCGTCATATTAAACC-1	0.316173	0.266973	0.0666667	0.384286	0.196895	0.300562
CGCGTGCTATCAACGA-1	0.310044	0.248828	0.025641	0.136914	0.0988321	0.25089
CGCGTTCATGAAATAC-1	0.789199	0.531446	0.869565	0.858596	0.335163	0.72408
CGCTACCGCCCTATGA-1	0.427435	0.378095	0	0.255058	0.27403	0.34623
CGCTACGGGACATTTA-1	0.505468	0.442563	0.183673	0.45023	0.336546	0.396829
CGCTAGAGACCGCTGC-1	0.49149	0.341473	0.0227273	0.583441	0.275505	0.312639
CGCTATACCGCCCACT-1	0.375398	0.456437	0.32766	0.303856	0.503084	0.464159
CGCTATTCAATGTATG-1	0.622261	0.486467	0.536232	0.357514	0.410156	0.664541
CGCTATTCTTAGGCTC-1	0.344817	0.299531	0.0769231	0.438576	0.192454	0.284519
CGCTCGACATAATGAT-1	0.281258	0.259669	0	0.387288	0.270671	0.333808
CGCTCTCCGTAGATTA-1	0.639906	0.347101	0	0.815789	0.216863	0.460893
CGCTGAGGACGTCCAA-1	0.528323	0.385892	0.555556	0.282805	0.343804	0.600654
CGCTGGTGACTACCCT-1	0.419942	0.243034	0	0.608778	0.255495	0.317859
CGCTGTGACGCCGCAC-1	0.131377	0.374868	0	0.452271	0.486824	0.554088
CGCTGTGTGGATGTTG-1	0.504686	0.313992	0	0.483632	0.212391	0.358848
CGCTTATTCCCGGTCG-1	0.440319	0.189534	0	0.163448	0.319444	0.344024
CGCTTCCACTGAAATC-1	0.606281	0.569944	0.333333	0.436253	0.489193	0.601031
CGCTTTCATACCGGTG-1	0.452125	0.411758	0	0.458682	0.371084	0.42602
CGCTTTCTTGCATTCG-1	0.635296	0.452602	0.566667	0.568427	0.466262	0.689572
CGGAAAGAATCAAACG-1	0.208562	0.147142	0.0253165	0.0379753	0.263831	0.198923
CGGAAATTTCACATCC-1	0.419998	0.310616	0.0217391	0.461308	0.244672	0.275714
CGGAACGTAAACATAG-1	0.0683175	0.0198035	0	0.0299801	0.0501928	8.14312e-05
CGGACGTTACTTGAAG-1	0.599812	0.333944	0.808511	0.124198	0.495385	0.453229
CGGAGCAATTTAATCG-1	0.0339552	0.034752	0	0.0325706	0.0607913	0.0322985
CGGAGCATGGCGATCC-1	0.520392	0.440311	0	0.518997	0.236632	0.579567
CGGAGCTTATAACACC-1	0.317275	0.358202	0.0731707	0.326725	0.415319	0.325845
CGGATAAGCGGACATG-1	0.462271	0.436292	0.4	0.157229	0.258242	0.694647
CGGATGAATGCTGTGA-1	0.456771	0.387616	0.32	0.460745	0.403082	0.38352
CGGCAAACATCGTGCG-1	0.340788	0.328862	0.107143	0.301001	0.315009	0.280895
CGGCACCGTTAGCGCC-1	0.694758	0.446137	0.730769	0.74797	0.499514	0.509956
CGGCACTCAAGAAAGT-1	0.414912	0.383033	0.162162	0.330406	0.301249	0.377152
CGGCAGGGTCGGGTTG-1	0.601926	0.463866	0.460606	0.580755	0.272033	0.534098
CGGCCACGCACAAAGT-1	0.426957	0.428073	0.0357143	0.519043	0.17157	0.359879
CGGCCCAACCTGTAGT-1	0.258566	0.16172	0.5	0.388889	0.0924789	0.168241
CGGCTCTTCGTCGAAC-1	0.406886	0.415711	0	0.399267	0.352423	0.389609
CGGCTGCAAGATTAAG-1	0.483703	0.449801	0	0.555792	0.328344	0.50092
CGGCTTTGTATGATAA-1	0.439811	0.398812	0.333333	0.200183	0.376436	0.471692
CGGGAAGTACCGTGGC-1	0.603834	0.362476	0.1875	0.297507	0.287557	0.395956
CGGGAATTTATGTAAA-1	0.585262	0.503955	0.44	0.585573	0.277764	0.526306
CGGGAGCTTCAGTGTA-1	0.57117	0.47752	0.69	0.36017	0.159421	0.473853
CGGGAGTATACCGCCG-1	0.397921	0.330458	0.236364	0.099423	0.195813	0.524049
CGGGATCAATGTAAGA-1	0.736996	0.609258	0.644444	0.645536	0.545844	0.786047
CGGGCAGCTAAACCGC-1	0.585355	0.494881	0.03125	0.642336	0.149195	0.544868
CGGGCCATAGCCGCAC-1	0.478137	0.200543	0.0188679	0.0874	0.230234	0.237201
CGGGCCTTCTTTGTAA-1	0.457897	0.389163	0.211538	0.488561	0.363267	0.369808
CGGGTGTACCCATTTA-1	0.451556	0.358855	0.5	0.529275	0.168871	0.467727
CGGGTTCGGCACGTAT-1	0.676984	0.525043	0.212121	0.614623	0.222113	0.563718
CGGGTTGTAGCTTTGG-1	0.681378	0.2881	0.5	0.117442	0.315211	0.352519
CGGTACTAGAATCAAA-1	0.423108	0.278093	0.863636	0.511592	0.208319	0.328985
CGGTAGAGGTGCAGGT-1	0.450618	0.33983	0.575758	0.517058	0.235497	0.349061
CGGTATAGGTATTAGC-1	0.537651	0.396367	0.235294	0.511038	0.160163	0.497449
CGGTCAAGTGGGAACC-1	0.545431	0.434895	0.6	0.667417	0.262223	0.410517
CGGTCTATCAACCCGT-1	0.44494	0.268145	0.1	0.481529	0.122501	0.312549
CGGTGAAGACTAAAGT-1	0.519537	0.513032	0.322449	0.331763	0.398818	0.633118
CGGTGCAGATAGAACG-1	0.412514	0.36694	0.384615	0.520139	0.376449	0.320897
CGGTGCGCGTTGGTCC-1	0.165254	0.224096	0	0.0376813	0.134161	0.194678
CGGTGGGCTCCAGCCT-1	0.410686	0.272837	0	0.389985	0.0681026	0.230289
CGGTGTACTTGATCCC-1	0.532449	0.453859	0.328947	0.321007	0.548275	0.629445
CGGTTATCCAACAGTG-1	0.509507	0.349846	0.030303	0.584417	0.191504	0.343675
CGGTTCAAGTAGGTGT-1	0.740348	0.500038	0.518519	0.647009	0.382873	0.538875
CGGTTCCGGCTTCTTG-1	0.485364	0.27273	0.636364	0.184923	0.28629	0.649004
CGGTTGACCTGGCATA-1	0.468722	0.349442	0.25	0.4801	0.177317	0.303348
CGGTTGAGTATCCTTC-1	0.462172	0.379352	0.529851	0.242259	0.310121	0.542952
CGGTTGGGTTCAAGTT-1	0.3413	0.346566	0.0666667	0.418787	0.551041	0.403099
CGGTTTATGAAGGAAC-1	0.467034	0.373654	0.412162	0.486915	0.343026	0.526696
CGTAAACGCTTGAGTG-1	0.199521	0.198448	0	0.123695	0.0660852	0.173569
CGTAAAGCAAGAAATC-1	0.303142	0.277379	0.02	0.321304	0.163925	0.177107
CGTACCTGATAGGCCT-1	0.605449	0.452387	0.729167	0.750069	0.479712	0.444771
CGTAGCGAATTGTCAG-1	0.553589	0.40999	0.25	0.523212	0.233754	0.477195
CGTAGCGCCGACGTTG-1	0.356296	0.370275	0	0.421778	0.36571	0.352894
CGTATTAAGAGATCTA-1	0.488803	0.397477	0	0.532746	0.223178	0.492255
CGTCAAGGCTATAAAT-1	0.43094	0.362536	0	0.185374	0.194428	0.436488
CGTCACGTCCATTGGT-1	0.463814	0.36029	0.761111	0.603275	0.228192	0.318177
CGTCAGCTATTTACTC-1	0.705644	0.335226	0.5	0.235334	0.145122	0.513144
CGTCAGTGCGCACAAG-1	0.371507	0.306018	0.0222222	0.42863	0.151379	0.293066
CGTCAGTTTATCGTCT-1	0.406448	0.398681	0	0.366993	0.32793	0.409135
CGTCATACCATATCCA-1	0.520369	0.461896	0.204545	0.224234	0.421049	0.549583
CGTCGCGGCGGGATTT-1	0.386457	0.331867	0.0434783	0.358251	0.254747	0.276684
CGTCGCTTGGTTATAC-1	0.493146	0.497974	0.513158	0.365717	0.314371	0.671783
CGTCGGATAGTGTTGA-1	0.429884	0.251718	0.5	0.527923	0.176859	0.292417
CGTCGGGTCTAAGCGC-1	0.629409	0.557504	0.649123	0.35957	0.530839	0.609033
CGTCGTCCTTCGCGAA-1	0.126788	0.134561	0.0729167	0.11475	0.264363	0.125094
CGTCTGGAAGGGCCCG-1	0.495537	0.408263	0.0555556	0.590107	0.357641	0.400082
CGTGAAGTTAATTCAC-1	0.446747	0.395754	0.22	0.546003	0.286933	0.320187
CGTGACATTGGGTCGT-1	0.401736	0.333128	0.0714286	0.458098	0.31035	0.340726
CGTGACCAGTCCTCTG-1	0.307398	0.274113	0.046875	0.148198	0.269914	0.386576
CGTGCAGACTGGGACA-1	0.520032	0.425605	0.692308	0.625709	0.18358	0.345805
CGTGCATTGTCGACGC-1	0.705954	0.442334	0.333333	0.326109	0.456809	0.598311
CGTGCCCGACATTTGT-1	0.54565	0.453494	0	0.332683	0.42918	0.535477
CGTGCCCTCCCGAAGA-1	0.392696	0.293086	0.075	0.545984	0.0860588	0.307
CGTGCTGGCCTAGTCG-1	0.693681	0.347042	0.782609	0.171186	0.312228	0.477481
CGTGCTTCTACCTAAA-1	0.76574	0.565293	0.551724	0.551792	0.294636	0.631172
CGTGGTACCCAAAGGC-1	0.310386	0.329412	0.170213	0.395676	0.278304	0.268064
CGTGTCTCGTTACGAC-1	0.257818	0.185663	0.333333	0.0853341	0.518993	0.356776
CGTTAGCTCACAACTG-1	0.549183	0.486533	0.322581	0.350588	0.384755	0.57438
CGTTCAGACCCGCGAA-1	0.369001	0.289906	0.142857	0.180414	0.233874	0.385641
CGTTCATGGTGCGCGT-1	0.558359	0.431109	0	0.675142	0.340454	0.474723
CGTTCTTCGCACACCT-1	0.52336	0.399366	0.30303	0.405251	0.274362	0.330596
CGTTGAATACCGCGCT-1	0.621495	0.516171	0.25	0.511361	0.340188	0.501407
CGTTGAGCGACCGTCG-1	0.513614	0.304333	0.529412	0.688525	0.232785	0.345194
CGTTGAGTAATTGCGT-1	0.617383	0.501526	0.389189	0.569668	0.229337	0.477855
CGTTGCCCGCGTGGGA-1	0.318352	0.268916	0.292308	0.345417	0.312939	0.315622
CGTTGTAAACGTCAGG-1	0.695526	0.324469	0.661017	0.124308	0.451683	0.51167
CGTTGTAAGATTGATT-1	0.372489	0.255008	0.5	0.481402	0.139368	0.260895
CGTTGTCGGCAATTGA-1	0.249873	0.301017	0.0606061	0.0935892	0.317905	0.252533
CGTTGTTTCAATTCCC-1	0.819823	0.53423	0.159091	0.775357	0.279317	0.718158
CGTTTAAGCGGAGCAC-1	0.575418	0.428282	0.75	0.748901	0.360564	0.485035
CGTTTCACTTCGGGCG-1	0.328474	0.375409	0.142857	0.391538	0.436799	0.302494
CGTTTCGCTCATTACA-1	0.468768	0.450426	0.0444444	0.499561	0.356004	0.354081
CGTTTGTGTAGAGGGT-1	0.876531	0.644828	0.75	0.418906	0.782422	0.708428
CTAAAGAATGCCTACT-1	0.494087	0.30245	0.938462	0.154034	0.133701	0.469834
CTAAAGGGAAATAGGA-1	0.600257	0.550438	0.176471	0.557481	0.399863	0.605856
CTAAAGTCCGAAGCTA-1	0.624767	0.26113	0	0.200574	0.128674	0.182399
CTAAATCCGGTGTACA-1	0.329956	0.297697	0.2	0.184256	0.25186	0.410885
CTAAATCCTATTCCGG-1	0.384008	0.256137	0	0.541127	0.260715	0.27471
CTAACCGCGCGCCCGT-1	0.374939	0.222392	0.0434783	0.0961466	0.146191	0.400249
CTAACGAAACTTGCTG-1	0.61195	0.503677	0.518519	0.519064	0.329728	0.539345
CTAACTGGTCCGGTTC-1	0.473198	0.331661	0	0.545799	0.348919	0.317252
CTAAGGGAATGATTGG-1	0.478483	0.304809	1	0.708264	0.0987166	0.32346
CTAAGTACAGGGCTAC-1	0.434361	0.363492	0.0888889	0.398791	0.491405	0.481951
CTAATTCGCACGCGCT-1	0.402796	0.411768	0	0.617714	0.411473	0.547078
CTAATTCTCAGATATT-1	0.494262	0.289837	0.25	0.544981	0.123135	0.286741
CTAATTTCAACAACAC-1	0.375057	0.418297	0.266667	0.266499	0.388333	0.502567
CTACAAGAAATAACCC-1	0.519173	0.368441	0	0.612952	0.300815	0.356726
CTACACTAGCTTGTTC-1	0.661531	0.500186	0.285714	0.457525	0.508908	0.542816
CTACATATCGCGGGAC-1	0.659792	0.443068	0.454545	0.334291	0.44987	0.580893
CTACCCTAAGGTCATA-1	0.558209	0.384024	0.1	0.489757	0.476879	0.35632
CTACGAACTAGGTCGA-1	0.40703	0.36241	0.0408163	0.397295	0.393641	0.456023
CTACGACTAGCTATAA-1	0.60837	0.441774	0.4	0.49747	0.260318	0.436201
CTACGATCCTATCCTA-1	0.325964	0.242075	0.131579	0.145532	0.385185	0.289973
CTACGCACGGAGTACC-1	0.678343	0.530112	0.229167	0.652667	0.282017	0.627704
CTACGCCATTTCCGAT-1	0.412726	0.316338	0.174603	0.341479	0.295039	0.342451
CTACGTGTTGCCACCA-1	0.31732	0.261721	0	0.172831	0.0853413	0.25748
CTACTATCATAGGTTT-1	0.663289	0.330928	0.0740741	0.211824	0.238083	0.503012
CTACTATCTTTCAGAG-1	0.382358	0.305971	0.41	0.426389	0.183192	0.304382
CTACTCAAGGTATAGT-1	0.487083	0.446743	0.04	0.467448	0.298442	0.389507
CTACTCTAGGCCCGGC-1	0.381517	0.407929	0.428571	0.254935	0.480373	0.780297
CTACTGCCACCTGACC-1	0.683415	0.471546	0.2	0.530331	0.473237	0.707785
CTAGACATATATGTAG-1	0.655363	0.505988	0.102564	0.587058	0.420942	0.481752
CTAGACTGCATTTCGT-1	0.474117	0.363941	0.230303	0.500508	0.146422	0.386703
CTAGATAAACTCCTCG-1	0.184804	0.215216	0	0.16204	0.0902594	0.184648
CTAGATGTGAGTGTAA-1	0.434298	0.256704	0	0.449868	0.15453	0.244778
CTAGATTTACGACGGC-1	0.787534	0.547035	0.9	0.742944	0.431115	0.582797
CTAGCAACTAATTTAC-1	0.331743	0.312871	0	0.266867	0.145562	0.224942
CTAGCATAGTATAATG-1	0.528102	0.385279	0.2	0.605562	0.137193	0.354108
CTAGCCGATGTTATGA-1	0.585407	0.375848	0	0.545004	0.25511	0.367947
CTAGGCGCCCTATCAG-1	0.498555	0.365776	0.5	0.338041	0.29369	0.345921
CTAGGCGGCAGAGAAT-1	0.493104	0.315839	0	0.304799	0.396972	0.510208
CTAGGTTCGGACGTGA-1	0.173609	0.194684	0.042735	0.118571	0.204115	0.171126
CTAGTATTCGGAATTA-1	0.355172	0.250795	0	0.405463	0.264473	0.265389
CTAGTCACGTCTTAAG-1	0.561949	0.436944	0.12766	0.607741	0.467852	0.478717
CTAGTGAAGGACAGGA-1	0.592949	0.384938	0	0.685399	0.257341	0.464078
CTAGTTACAACCCGGT-1	0.301754	0.300307	0	0.154981	0.163605	0.236352
CTAGTTGGGCCCGGTA-1	0.568711	0.425375	0.264516	0.473993	0.30239	0.621658
CTATAAGAGCCAATCG-1	0.49086	0.351978	0.08	0.453103	0.382036	0.262186
CTATAGGCGTTGATGT-1	0.330457	0.311483	0	0.172288	0.38685	0.411349
CTATATCCAGCCTGGC-1	0.379063	0.376951	0.266667	0.375915	0.284558	0.266578
CTATCGGGTCTCAACA-1	0.635081	0.458978	0.265306	0.544791	0.406157	0.483321
CTATGAACACCTTGCC-1	0.418929	0.433842	0.324324	0.355495	0.402594	0.405316
CTATGCCCGAATGCAA-1	0.347114	0.313244	0.197183	0.206929	0.395064	0.368056
CTATGTCACTAGCCCA-1	0.462213	0.37976	0	0.604678	0.206978	0.314185
CTATGTCTATTGAAAC-1	0.424374	0.37958	0.0810811	0.275391	0.38724	0.38062
CTATGTGAGTCACGGC-1	0.46719	0.392871	0.611111	0.322918	0.439199	0.597093
CTATTCATGTGTCCCA-1	0.0646097	0.0416323	0.166667	0.0465047	0.0377062	0.0286532
CTATTGTGTTTGGTCA-1	0.586226	0.511473	0.210526	0.555222	0.238308	0.513557
CTATTTGGTTACGGAT-1	0.38943	0.232752	0.0625	0.485475	0.396021	0.282682
CTCAAACCACTGCCCG-1	0.204782	0.196249	0.0192308	0.238987	0.186414	0.172001
CTCAAGACATTAGCGC-1	0.465387	0.384372	0.130435	0.527696	0.309498	0.329935
CTCACATTTACTAAAT-1	0.43362	0.373289	0.153846	0.265722	0.363779	0.332558
CTCACTGTGATACTTA-1	0.259808	0.139644	0.75	0.45383	0.0219215	0.143007
CTCACTTGGCTGGTAA-1	0.730639	0.483411	0.461538	0.398013	0.532047	0.641344
CTCAGATTGTGATAAG-1	0.71336	0.362077	0.787234	0.129475	0.435216	0.627136
CTCAGGACTCACCTGT-1	0.52684	0.451857	0.133333	0.371074	0.333729	0.416813
CTCAGTCACGACAAAT-1	0.634337	0.522233	0.3125	0.433475	0.545762	0.48947
CTCATGGCTCACAATC-1	0.545582	0.44729	0.258065	0.20208	0.388081	0.57138
CTCATGGTAATTTGCG-1	0.774358	0.42437	0.333333	0.205775	0.0456499	0.741993
CTCATTGCTCTAACAA-1	0.326768	0.22431	0	0.234894	0.249894	0.341464
CTCATTTGATGGGCGG-1	0.673989	0.519354	0.633333	0.633333	0.503439	0.660785
CTCCCTCCTTTCGATC-1	0.389393	0.367564	0.0526316	0.274192	0.187402	0.587897
CTCCGCCCACATGAGG-1	0.416265	0.441347	0.230769	0.332222	0.444879	0.376436
CTCCGGCCTAATATGC-1	0.388498	0.353518	0.319048	0.601014	0.277136	0.380601
CTCCGGCTTGTAGACA-1	0.52415	0.410404	0.27907	0.154631	0.388854	0.40755
CTCCTAAGTTATGTCT-1	0.358503	0.313565	0.0322581	0.273144	0.311272	0.310805
CTCCTTTACGCAAGTC-1	0.241071	0.207788	0.5	0.466766	0.155243	0.255804
CTCGAATGGAACGTAT-1	0.453085	0.397499	0.0588235	0.401127	0.336649	0.394385
CTCGAGACATACGATA-1	0.45631	0.309672	0.30303	0.13076	0.258137	0.554499
CTCGAGATCCAAAGCA-1	0.473338	0.47971	0	0.551402	0.416293	0.316351
CTCGAGGCAAGTTTCA-1	0.503452	0.437954	0.2	0.300755	0.48096	0.537719
CTCGAGGTCGAACAGT-1	0.426519	0.405128	0.175	0.452861	0.30941	0.36976
CTCGATATTTGCGAGC-1	0.553805	0.371798	0	0.471572	0.287688	0.343211
CTCGCACCTATATAGT-1	0.707057	0.575819	0.352941	0.679664	0.448605	0.586259
CTCGCATTGCATAGCC-1	0.269912	0.334981	0.383333	0.200238	0.341202	0.42741
CTCGCCGAATGTAGGG-1	0.370897	0.351725	0.0833333	0.184784	0.168638	0.317347
CTCGGGCATCGTCGGG-1	0.514121	0.508131	0.114286	0.434656	0.415146	0.589111
CTCGGGTTCTCTGGCC-1	0.759432	0.552421	0.491525	0.503151	0.607826	0.678522
CTCGGTACCACTGCTC-1	0.3549	0.222603	0	0.497049	0.207367	0.239968
CTCGGTCCGTAGCCTG-1	0.49909	0.39876	0.0243902	0.590301	0.359789	0.439313
CTCGGTTGTCGGCCCT-1	0.666661	0.373319	0.222222	0.477649	0.361046	0.45946
CTCGTCGAGGGCTCAT-1	0.306184	0.312265	0.166667	0.152556	0.390958	0.387815
CTCGTTTCTAATGTTT-1	0.635531	0.47028	0.30303	0.478065	0.335728	0.440172
CTCTAATGCATTGATC-1	0.360024	0.233821	0.5	0.46973	0.112441	0.265108
CTCTACACTGGCGATT-1	0.352577	0.384477	0.644068	0.302888	0.376782	0.429368
CTCTATTTGGCTGCAG-1	0.511153	0.453981	0.0512821	0.479183	0.385126	0.355813
CTCTCACAATCGATGA-1	0.566488	0.437091	0.427027	0.626559	0.319702	0.411889
CTCTCGATGTGCGCCT-1	0.48624	0.403358	0	0.401547	0.278159	0.399226
CTCTCTAACTGCCTAG-1	0.731274	0.492748	0.157895	0.575602	0.369162	0.480794
CTCTGCAGGCATTCTT-1	0.427704	0.307895	0.359091	0.233262	0.416483	0.304432
CTCTGCGAAGCAAGCA-1	0.471239	0.36898	0.025641	0.55105	0.384725	0.397682
CTCTGGACGCCTGGTG-1	0.400007	0.33094	0.711111	0.306876	0.285154	0.292145
CTCTGTGCCTGCTATG-1	0.7631	0.593391	0.580645	0.580752	0.452666	0.716725
CTCTGTTTGAGGATTC-1	0.56488	0.396483	0.5	0.645899	0.246947	0.516544
CTCTTCTATTGACTGG-1	0.618196	0.572693	0.545455	0.545638	0.582452	0.643663
CTCTTCTGGAAGTTAG-1	0.304764	0.281729	0.410714	0.194572	0.359593	0.317028
CTCTTGTCCCGCTTGG-1	0.41401	0.40975	0.0952381	0.339553	0.298353	0.333633
CTGAAAGAGATCCGAC-1	0.47147	0.430905	0.321429	0.321429	0.529301	0.506604
CTGAATCCGAGACCTC-1	0.560583	0.412647	0.4375	0.658967	0.36035	0.352614
CTGAATTTATTGCCAG-1	0.452087	0.411709	0.225806	0.476969	0.225539	0.473537
CTGACTGCGCAGCTCG-1	0.515493	0.332611	0.2	0.621306	0.200442	0.313845
CTGAGCAAGTAACAAG-1	0.606154	0.456149	0.25	0.340241	0.425447	0.544526
CTGATAGTGTATCTCA-1	0.490128	0.37634	0.45	0.372138	0.451412	0.548071
CTGATCCCTTTATGCA-1	0.394374	0.324249	0.357143	0.373949	0.368751	0.2942
CTGCAAATGGGCTCCA-1	0.552117	0.529858	0	0.393282	0.395719	0.554717
CTGCACAACTACATAT-1	0.137383	0.1332	0.0625	0.0938766	0.214832	0.141124
CTGCACCTGGAACCGC-1	0.557581	0.480706	0.191489	0.340437	0.329489	0.585457
CTGCACTCCAGTACAG-1	0.41275	0.381654	0.470588	0.301175	0.405529	0.381431
CTGCCAAGGTTGGAAG-1	0.722542	0.540984	0.71875	0.742256	0.743395	0.552961
CTGCCATGCATCACAT-1	0.54637	0.495287	0.304348	0.503329	0.278822	0.602814
CTGCCCACGAAGCGTT-1	0.630512	0.289001	0.6	0.182978	0.170383	0.449552
CTGCCTAGCCACCAAG-1	0.412744	0.375877	0.237288	0.347169	0.411425	0.460753
CTGCCTTTAATACCTT-1	0.625667	0.574147	0.441176	0.444459	0.388811	0.617055
CTGCGGGTGAAATGTT-1	0.489989	0.430791	0.45283	0.28152	0.34491	0.764342
CTGCGGTAGTCACGTG-1	0.247505	0.223297	0.330435	0.333831	0.282139	0.268979
CTGCGTTACGATATAA-1	0.554642	0.543746	0.40625	0.31417	0.417331	0.639797
CTGCTGAGGCCACGAA-1	0.372416	0.330675	0.333333	0.43917	0.170539	0.277706
CTGCTTGGCGATAGCT-1	0.528619	0.428985	0.269231	0.316395	0.391709	0.398391
CTGCTTTATGTCCGCG-1	0.470189	0.354811	0.0277778	0.495526	0.237689	0.286761
CTGGAAATGGATGCTT-1	0.717009	0.584501	0.636364	0.683213	0.508537	0.56771
CTGGAAGACACGGTGG-1	0.504527	0.398877	0.235294	0.280579	0.345515	0.33897
CTGGACGCAGTCCGGC-1	0.539895	0.440402	0	0.353372	0.341147	0.432145
CTGGATTTACACTTGA-1	0.602637	0.418641	0.583333	0.515358	0.358151	0.365829
CTGGCATCCGAATGAG-1	0.379314	0.219967	0	0.0940446	0.109801	0.585095
CTGGCGACATAAGTCC-1	0.432417	0.359768	0.2	0.527203	0.132064	0.352526
CTGGCGCACAGGTCTG-1	0.504347	0.338091	0.547619	0.583643	0.487823	0.385028
CTGGCGGGAATAAGTA-1	0.546677	0.427858	0.351515	0.326907	0.550948	0.520266
CTGGCTCCTGCGGGAT-1	0.287433	0.305993	0	0.205824	0.24074	0.270595
CTGGCTGATTCATCCT-1	0.307097	0.294581	0	0.0598662	0.244631	0.287497
CTGGCTGCTAACGTAA-1	0.233486	0.17154	0	0.165523	0.138215	0.165981
CTGGCTGGTTGTCAGT-1	0.320524	0.265905	0	0.291083	0.243788	0.207399
CTGGGATAAATAATGG-1	0.434868	0.298759	0	0.616578	0.277369	0.31472
CTGGGATCGCCCAGAT-1	0.594034	0.469081	0	0.587522	0.358992	0.526916
CTGGGCACTAGTCGGA-1	0.431624	0.290779	0	0.355858	0.221647	0.38861
CTGGGCCTGCTATATC-1	0.512853	0.300619	0	0.237016	0.378741	0.419192
CTGGGCGGCCAAATGT-1	0.382326	0.34603	0.0425532	0.435366	0.416265	0.359959
CTGGGCTATCCTTTGG-1	0.580601	0.451244	0	0.589094	0.108612	0.470668
CTGGGTAGGCAGTTAA-1	0.499891	0.296179	0	0.671983	0.244944	0.340302
CTGGGTTGAGTTAAAG-1	0.221154	0.187109	0.0857143	0.166412	0.187487	0.260751
CTGGTAACACATAGAA-1	0.587499	0.401128	0	0.590449	0.278074	0.382014
CTGGTAACGAGCTCTT-1	0.619274	0.402259	0.48	0.599454	0.246268	0.37872
CTGGTCATTCCAATCC-1	0.287167	0.418339	0.23125	0.203388	0.260683	0.46717
CTGGTCCTAACTTGGC-1	0.474873	0.374901	0.25	0.508703	0.338537	0.381799
CTGGTGAATGGGCCTA-1	0.439885	0.362232	0.302564	0.355654	0.313188	0.452283
CTGGTTCAACGCATCA-1	0.524087	0.462751	0.473684	0.226501	0.438481	0.604697
CTGGTTTCGAGCAAGA-1	0.373201	0.369947	0.0508475	0.158007	0.450198	0.345258
CTGTACTTCTTAGCAT-1	0.48545	0.397833	0.476415	0.483028	0.235417	0.310589
CTGTAGCCATCTCACT-1	0.30748	0.247945	0.0227273	0.291379	0.293912	0.3047
CTGTATGGTGTAGAAA-1	0.47343	0.439471	0.581395	0.329039	0.456939	0.569177
CTGTCAAATGGCTCGG-1	0.658212	0.50747	0.179487	0.711455	0.269648	0.54168
CTGTCACGCCAGGCGC-1	0.448621	0.221193	0	0.401473	0.0972965	0.368879
CTGTGCAGGGTAGGTC-1	0.69893	0.502998	0.5	0.627619	0.494291	0.478706
CTGTTACCCAATCTAG-1	0.479132	0.410232	0.45	0.630003	0.36198	0.36605
CTGTTCACTGCCTGTG-1	0.150535	0.191362	0.25	0.326897	0.110658	0.228721
CTGTTCATCTCACGGG-1	0.760121	0.545233	0.555556	0.58644	0.397078	0.644234
CTGTTGTTCAGTCGTA-1	0.535868	0.340929	0.624242	0.220854	0.480045	0.652224
CTTAAATAAGACCCAT-1	0.610452	0.30961	0.863636	0.106146	0.173202	0.558864
CTTAACTTCGAAGTAC-1	0.552232	0.338382	0.236842	0.365562	0.316639	0.503728
CTTAAGCAGCGAGCCG-1	0.275815	0.167577	0	0.20202	0.223402	0.329609
CTTACACGGTATTCCA-1	0.821261	0.61814	0.744681	0.744681	0.67816	0.786386
CTTACACTGGGAAATA-1	0.629091	0.477091	0	0.352306	0.461388	0.576293
CTTAGCCCGGATAGTG-1	0.73215	0.384641	0.829268	0.153701	0.516592	0.627179
CTTAGCCTTCCACATG-1	0.548872	0.440634	0.466667	0.734875	0.375513	0.434244
CTTAGGTATAGACCAG-1	0.426357	0.253816	0.488235	0.191111	0.438254	0.490211
CTTAGTAGGCCTACAG-1	0.519949	0.315822	0	0.562588	0.255576	0.292397
CTTAGTTGAGGAATCG-1	0.285708	0.304355	0	0.328673	0.208384	0.274049
CTTATGCGCTCAGGGC-1	0.381195	0.346602	0.166667	0.221794	0.316058	0.321945
CTTATGTTGACTACCA-1	0.441552	0.359357	0.181818	0.284096	0.383335	0.469734
CTTCAACTCCACTTGG-1	0.501385	0.450074	0.271028	0.361963	0.195167	0.443751
CTTCAGTGGTCGCCTA-1	0.451939	0.316357	0.333333	0.206565	0.247444	0.575174
CTTCATAGCTCAAGAA-1	0.621066	0.604783	0.464286	0.496741	0.34159	0.659441
CTTCATTGTCAGTGGA-1	0.59038	0.417748	0.297297	0.557369	0.382347	0.363795
CTTCCTGCATATTTAC-1	0.566521	0.408546	0.52	0.556872	0.256268	0.413764
CTTCGTAGATAGGTGA-1	0.469956	0.379661	0.365854	0.53709	0.242966	0.333039
CTTCTATGTTGAAGTA-1	0.436258	0.304277	0	0.337768	0.525532	0.492477
CTTCTGGGCGTACCTA-1	0.233273	0.199999	0.0185185	0.248595	0.225085	0.221268
CTTCTTACGTCGTATA-1	0.575316	0.403479	0.72973	0.738447	0.324979	0.431637
CTTGACCCGAAAGATA-1	0.554708	0.506919	0.285714	0.337927	0.523569	0.512999
CTTGAGGTTATCCCGA-1	0.226401	0.18271	0	0.131712	0.24503	0.211825
CTTGAGTTAGGGTAAT-1	0.287677	0.172161	0	0.422957	0.101258	0.185746
CTTGCAACCGCCTCCT-1	0.747357	0.427197	0.928571	0.252546	0.865541	0.716051
CTTGCCCAGGCTCTAC-1	0.557647	0.531654	0.257143	0.355353	0.26278	0.604391
CTTGGCCAAGCTGGGA-1	0.4267	0.357312	0.0769231	0.192285	0.333253	0.318413
CTTGTACTTGTTGACT-1	0.265599	0.284925	0.0625	0.361586	0.373716	0.300321
CTTGTCAACATTCGAG-1	0.121896	0.138702	0.2	0.104606	0.139623	0.132434
CTTGTCGTACGTGTCA-1	0.390486	0.270984	0	0.181492	0.389793	0.441072
CTTGTGAGTCTTTGAC-1	0.547925	0.401878	0.2	0.200282	0.464457	0.568089
CTTGTGCTCACCGATT-1	0.485367	0.380656	0.388889	0.569301	0.0971591	0.327266
CTTGTTGCTGAGTCAA-1	0.557691	0.370678	0.63913	0.60277	0.273211	0.342439
CTTGTTTATGTAGCCA-1	0.359179	0.364544	0.0454545	0.326349	0.283225	0.28183
CTTTAACTTTCAAAGG-1	0.49831	0.398542	0.0930233	0.693597	0.381797	0.398062
CTTTAATATTGGTCGA-1	0.28673	0.273304	0	0.206095	0.320639	0.294379
CTTTACCGAATAGTAG-1	0.539844	0.385721	0.0740741	0.405813	0.332001	0.356066
CTTTAGGAACACTGTT-1	0.492155	0.378629	0.0588235	0.627358	0.074278	0.366421
CTTTAGTGCTATTATT-1	0.575743	0.505237	0.435294	0.440424	0.188643	0.590361
CTTTCTGTGCGGGCTT-1	0.274553	0.298185	0.0909091	0.220454	0.231344	0.260332
CTTTGAAACATATTCC-1	0.335366	0.242798	0	0.186743	0.152691	0.324393
CTTTGGCGCTTTATAC-1	0.479484	0.285175	0.416667	0.13726	0.281229	0.570895
CTTTGGCTTTAGTAAA-1	0.890261	0.680263	0.816327	0.816347	0.495578	0.900132
CTTTGGGATTGTTGCA-1	0.321087	0.340262	0.301266	0.333239	0.370565	0.413134
CTTTGTCGAATGCTCC-1	0.620102	0.352368	0.772727	0.147249	0.267138	0.543276
GAAACAGATGACCACC-1	0.432874	0.346766	0	0.517612	0.122871	0.246324
GAAACAGCCATGCAGT-1	0.38095	0.309359	0	0.447656	0.140924	0.397529
GAAACATAGGAAACAG-1	0.354727	0.401983	0.714286	0.245936	0.566045	0.543023
GAAACCATGGTGCGCT-1	0.289151	0.15384	0.75	0.382221	0.183679	0.195309
GAAACCGAATTACCTT-1	0.493063	0.459798	0.621622	0.541257	0.301591	0.509068
GAAACTCGTGCGATGC-1	0.435617	0.445628	0.2	0.256703	0.455358	0.543657
GAAACTCTAATGAAGG-1	0.484682	0.364453	0.0487805	0.391859	0.348585	0.469946
GAAAGCAGTGCACTTT-1	0.371905	0.30993	0.25	0.30027	0.328562	0.258645
GAAAGCCCTTTGGACC-1	0.500668	0.420473	0.321212	0.338421	0.348035	0.526303
GAAAGTGACTAACTGC-1	0.441289	0.438105	0.4	0.300352	0.698127	0.671889
GAAATACCTGCTGGCT-1	0.339757	0.296862	0.135593	0.258973	0.359819	0.324111
GAAATACTAAACGTTT-1	0.380776	0.386385	0	0.422624	0.242422	0.351157
GAAATATCACCATCAG-1	0.611155	0.489364	0.36	0.460878	0.305242	0.574522
GAAATATGCTTGAATG-1	0.566844	0.496261	0.1	0.573699	0.306354	0.391719
GAAATCGCGCGCAACT-1	0.443371	0.412811	0.294118	0.294126	0.547509	0.514023
GAAATGGCGGTGTTAG-1	0.793559	0.56698	0.541667	0.568943	0.53386	0.737757
GAAATGGGATGTAAAC-1	0.598262	0.274625	0.5	0.104927	0.36237	0.333015
GAAATTAGCACGGATA-1	0.358781	0.355446	0.0909091	0.363386	0.392768	0.267306
GAAATTCACATCGCTG-1	0.503386	0.423128	0.310345	0.333456	0.202831	0.480059
GAAATTGTCTCTATAA-1	0.632152	0.525091	0.479167	0.326715	0.439725	0.620592
GAACACACATCAACCA-1	0.216609	0.200381	0.308108	0.326179	0.175841	0.234707
GAACAGATTACTAAAT-1	0.20141	0.237898	0.144928	0.127041	0.299185	0.221104
GAACCATCTGGGAGAC-1	0.542238	0.494889	0	0.364471	0.355329	0.386278
GAACCCTCTGTGTTCT-1	0.0964301	0.099484	0.0288462	0.0618449	0.128149	0.0674844
GAACCTCGACCTACAC-1	0.254698	0.314284	0.103448	0.114912	0.337511	0.404815
GAACGACCGAATGATA-1	0.645653	0.447055	0.516129	0.557589	0.202949	0.512787
GAACGTCTCATGGTCG-1	0.558237	0.459037	0	0.598091	0.22942	0.557075
GAACGTTAGGAAGACG-1	0.361031	0.335151	0.273171	0.320584	0.390936	0.476436
GAACTTAGCGCCCGGT-1	0.488498	0.365544	0	0.467746	0.427175	0.414627
GAAGAAACGATATTGT-1	0.392476	0.312565	0.3	0.113303	0.529094	0.445251
GAAGAACGGTGCAGGT-1	0.63307	0.488354	0.613636	0.706842	0.418509	0.498372
GAAGACTTCAATGCCG-1	0.279231	0.258439	0	0.297951	0.262331	0.391389
GAAGCAAGGCAATGTT-1	0.568104	0.515636	0.32	0.336011	0.458417	0.58263
GAAGCCACTGATTATG-1	0.495975	0.372454	0.653846	0.374995	0.23382	0.349581
GAAGCCTGCACATTCC-1	0.423564	0.355413	0.455882	0.219807	0.299209	0.312087
GAAGCGTGAGGAATTT-1	0.450992	0.318395	0	0.49327	0.1837	0.246478
GAAGCTCGGACCCGTC-1	0.620526	0.369963	0.0204082	0.57908	0.255526	0.397857
GAAGCTTGCTGACCGC-1	0.0384273	0.290014	0	0.298544	0.0736676	0.31074
GAAGTCAGTTGCACTA-1	0.306905	0.183446	0.505263	0.213787	0.270779	0.147691
GAAGTCTCCCTAGCGA-1	0.501583	0.328032	0.2	0.514652	0.259521	0.318215
GAAGTGATTTATCGTG-1	0.421676	0.392524	0.54	0.423035	0.327951	0.286822
GAAGTGCTGGATAGCT-1	0.5832	0.490687	0.225641	0.602599	0.448014	0.531296
GAAGTTTCCACTCAAT-1	0.487999	0.419882	0.486364	0.518423	0.309866	0.340128
GAATAGACGCGACCCA-1	0.398746	0.289451	0.109589	0.211029	0.184083	0.24264
GAATAGCCCTGCGGTC-1	0.461344	0.32453	0.0181818	0.441369	0.336582	0.359011
GAATAGTGCTCGATTA-1	0.431868	0.317214	0.418182	0.239587	0.430228	0.449807
GAATATTCGGAGTCCC-1	0.429746	0.304844	0	0.376174	0.296383	0.321125
GAATCGCCGGACACGG-1	0.585219	0.594243	0.388889	0.401407	0.657231	0.602267
GAATCTATACTCGGAC-1	0.381825	0.344255	0.0769231	0.432655	0.298821	0.361839
GAATCTGAACATTCTC-1	0.365008	0.332669	0	0.34969	0.0578593	0.417822
GAATGCCGAAATGACC-1	0.487049	0.44952	0.166667	0.129099	0.472185	0.689855
GAATGCGAATCGGTTC-1	0.448783	0.322905	0.151515	0.25646	0.21947	0.252558
GAATGGGCTTATCGAC-1	0.739676	0.368123	0.809524	0.12109	0.308339	0.659268
GAATGTATGGCAGGTC-1	0.61561	0.535785	0.363636	0.383368	0.447853	0.588895
GAATGTGGTCCGGATT-1	0.442336	0.344442	0.0833333	0.589005	0.130482	0.344682
GAATGTTGGGTAATCT-1	0.462943	0.322756	0.2	0.644569	0.493384	0.341657
GAATTATAGTGAAAGG-1	0.481681	0.372323	0.0625	0.554483	0.145465	0.329629
GAATTCACCCGGGTGT-1	0.523402	0.430477	0.117647	0.652193	0.210756	0.456834
GAATTTCTCGCTGCAG-1	0.592662	0.587311	0.416667	0.468375	0.327146	0.681627
GACAAACATATGCAGG-1	0.689336	0.626354	0.345679	0.390221	0.535234	0.608418
GACAACGACCATTGAA-1	0.489324	0.350419	0.357895	0.673714	0.208177	0.366844
GACAACGCAGCTTACG-1	0.199013	0.178381	0	0.332797	0.216761	0.199436
GACACAAGGGAAGAAA-1	0.667487	0.581833	0.136364	0.596461	0.25714	0.670518
GACACGAGTTAGAGGA-1	0.0123306	0.0159115	0	3.80853e-05	0.161103	0.0432656
GACACTGAGTTCAGTG-1	0.438795	0.374182	0.047619	0.52073	0.379323	0.2813
GACAGATTTCTGGCTC-1	0.491592	0.472119	0.266667	0.160185	0.495288	0.535755
GACAGCCAGACCTGAC-1	0.528023	0.355098	0.815789	0.674315	0.16701	0.325617
GACAGGCACACACTAT-1	0.476506	0.386779	0	0.596486	0.372577	0.480266
GACATACTGTCGCAGA-1	0.505333	0.306691	0.581818	0.223859	0.203702	0.380251
GACATCGATTTATAAC-1	0.439204	0.360128	0.307692	0.35073	0.170856	0.380379
GACATTTCGCCCAGCC-1	0.280297	0.253382	0	0.322112	0.218005	0.19484
GACCAGAGCCCTGTAG-1	0.530473	0.394709	0.0222222	0.727523	0.466865	0.522778
GACCAGGTCATTCATA-1	0.552657	0.481947	0.245283	0.379285	0.365598	0.546254
GACCCAATTATGATAC-1	0.603623	0.459138	0	0.752256	0.317479	0.458221
GACCCGTCGCCGGCTA-1	0.424903	0.386439	0.25	0.394426	0.429755	0.422655
GACCGACTGAAGCGTC-1	0.576153	0.548232	0.482759	0.324177	0.486465	0.680505
GACCGATTAAATATGT-1	0.561308	0.334929	0.446809	0.219769	0.439564	0.290759
GACCGTCAGGTCGTGA-1	0.424084	0.320845	0	0.441315	0.415927	0.330427
GACCGTGCTGACGGTG-1	0.481806	0.428759	0.34	0.62735	0.194472	0.380129
GACGACGATCCGCGTT-1	0.505999	0.313464	0	0.343939	0.394752	0.430207
GACGATATCACTGGGT-1	0.527503	0.318763	0.510204	0.305955	0.27974	0.425444
GACGCCGTAAAGGCTA-1	0.426317	0.362706	0.166667	0.411403	0.0678582	0.305835
GACGCCTGTTGCAGGG-1	0.492434	0.386307	0.0277778	0.436132	0.319819	0.356274
GACGCTTGCTTCTAAA-1	0.562465	0.500744	0.533333	0.523639	0.30773	0.476795
GACGGACCGCGTTCCT-1	0.541283	0.476739	0.414286	0.327596	0.381936	0.495396
GACGGGATGTCTTATG-1	0.321843	0.199343	0	0.141088	0.235522	0.269571
GACGGTCAATAGAAGC-1	0.455902	0.267177	0	0.483521	0.227501	0.247707
GACGTGAGACTCCATG-1	0.533975	0.386859	0.0869565	0.323535	0.456533	0.514985
GACGTGTAGGGATTAT-1	0.617942	0.590543	0	0.136111	0.248468	0.830104
GACGTTGCTCGGCGGC-1	0.453363	0.383716	0.0857143	0.452538	0.325864	0.348491
GACTAACACAGCACCT-1	0.39174	0.362286	0.0588235	0.35488	0.350659	0.376743
GACTAAGATCATGCAC-1	0.0537967	0.283783	0	0.379781	0.208226	0.327601
GACTAAGTAGGCTCAC-1	0.0886039	0.401356	0.0980392	0.351302	0.133867	0.39364
GACTACAAAGCGGTGG-1	0.60171	0.445914	0	0.67571	0.240562	0.542449
GACTACAATTGCTCGT-1	0.370179	0.306633	0.166667	0.345106	0.356611	0.420294
GACTCCCAGAATAAGG-1	0.277346	0.143568	0.75	0.429403	0.125766	0.185255
GACTCCTTCCAATTGA-1	0.251598	0.232861	0.27439	0.278631	0.296258	0.490506
GACTCGCGGGAATGAC-1	0.531897	0.347337	0.25	0.63217	0.20426	0.344563
GACTCGGTCGGCGGAT-1	0.408223	0.324703	0.0666667	0.450477	0.30637	0.268429
GACTGATTGGTCACAA-1	0.578182	0.448907	0.260606	0.519062	0.315541	0.569094
GACTGCAAATCGAGCT-1	0.521023	0.440143	0.714286	0.329632	0.26238	0.38679
GACTGCACCAGCCCAG-1	0.517072	0.36518	0.0666667	0.472	0.364423	0.292919
GACTGCGGCACGTGTA-1	0.471934	0.470574	0.0153846	0.206409	0.465862	0.620784
GACTGCTGGTGAGAAA-1	0.298667	0.310747	0	0.418875	0.200186	0.239248
GACTGGGCGCCGCAAC-1	0.395951	0.372901	0.526316	0.410534	0.269073	0.360254
GAGAATCTCACGATCA-1	0.476133	0.335738	0.153846	0.309452	0.0860154	0.368653
GAGACCCTGCAACGCC-1	0.524227	0.430091	0.0606061	0.54698	0.144682	0.440654
GAGACTGATGGGTAGA-1	0.706332	0.495713	0.489362	0.51727	0.541057	0.80258
GAGACTTCGCGACCGA-1	0.291354	0.316737	0.481481	0.226011	0.456392	0.234133
GAGAGCGCAGTCCCTG-1	0.623296	0.295608	0	0.216229	0.0677357	0.412156
GAGAGGGCGCGAGGTT-1	0.602703	0.36328	0.383333	0.396789	0.219398	0.424125
GAGAGGTGCATTCTGG-1	0.355039	0.173451	0	0.153167	0.240618	0.247295
GAGATCTGCTTGGCAT-1	0.411403	0.300913	0.355263	0.581511	0.193306	0.374971
GAGATCTGTCACTCCG-1	0.538457	0.476148	0.36	0.519391	0.224205	0.516022
GAGATCTTCCATGACA-1	0.604631	0.363892	0	0.646001	0.143474	0.402384
GAGATGGGAGTCGACA-1	0.383107	0.3611	0.0357143	0.26615	0.385861	0.334434
GAGCACCTGTGTCCAG-1	0.507965	0.455755	0.217391	0.367856	0.249646	0.415311
GAGCATCAACAACTTG-1	0.654798	0.499893	0.448276	0.532345	0.4098	0.577439
GAGCATCATCCCTGGG-1	0.746304	0.671758	0.59375	0.59429	0.490513	0.742286
GAGCCACGGTAGTAGG-1	0.418692	0.327304	0	0.319553	0.346573	0.44227
GAGCCGAGCGTTTATT-1	0.559668	0.410574	0.421429	0.587931	0.318298	0.443304
GAGCGAGGGAGTACCG-1	0.62723	0.436548	0.227273	0.318396	0.403901	0.529886
GAGCGCGCACGAGTAG-1	0.32609	0.190167	0	0.325652	0.132543	0.238412
GAGCGCTGTTAGGTAA-1	0.536551	0.533017	0.555556	0.369954	0.555502	0.613285
GAGCTAAGGGCATATC-1	0.428004	0.31062	0.0416667	0.473951	0.246434	0.251401
GAGCTCTCGGACCTAA-1	0.423216	0.411703	0.289744	0.251182	0.483407	0.699084
GAGCTGTCGTCTCGGA-1	0.55162	0.367647	0.565217	0.542972	0.195011	0.384455
GAGGAATGGAGAGGTT-1	0.432585	0.514753	0.333333	0.337104	0.383902	0.604729
GAGGAGTAATTCCTAC-1	0.542806	0.499572	0.32	0.320668	0.578512	0.507934
GAGGCCCGACTCCGCA-1	0.534004	0.354741	0.592593	0.329251	0.693852	0.386507
GAGGCTATCAAAGTCG-1	0.700894	0.509096	0.619048	0.641316	0.317452	0.497578
GAGGGAGTCAGATCGC-1	0.250719	0.273807	0.0266667	0.28456	0.2046	0.257621
GAGGGCATCGCGTATC-1	0.558947	0.450837	0.540909	0.342319	0.323454	0.75762
GAGGGCGCAGCTCTGC-1	0.627572	0.492272	0.444444	0.583979	0.400615	0.481455
GAGGGTAGTAACAAAG-1	0.807839	0.591999	0.711111	0.719839	0.229074	0.607463
GAGGTACATCCATCTT-1	0.566977	0.547186	0.314286	0.349573	0.4028	0.573162
GAGGTCCCAAAGATCT-1	0.239833	0.222927	0	0.218807	0.0545183	0.173726
GAGGTCTTAGTGGGTC-1	0.453318	0.432229	0.0526316	0.367644	0.31277	0.39408
GAGTAAGGCCACGGGA-1	0.408223	0.411538	0.148936	0.347915	0.199398	0.396259
GAGTACGGGTATACAA-1	0.538124	0.497136	0.270833	0.324998	0.372973	0.55888
GAGTAGATACTAGTTG-1	0.314269	0.294255	0.0441176	0.0885171	0.168572	0.271256
GAGTATACCCTAATCA-1	0.315004	0.291613	0	0.291663	0.260003	0.327607
GAGTATGCCCGCCTTG-1	0.385038	0.27239	0.333333	0.337904	0.354073	0.271005
GAGTATGCGCGTGCAT-1	0.333135	0.25276	0	0.339776	0.167964	0.216819
GAGTCAGACCAGAATC-1	0.261705	0.290568	0.0909091	0.222875	0.397182	0.344997
GAGTCCGCTTACCGGA-1	0.61245	0.474366	0.705263	0.695147	0.171412	0.407833
GAGTCGACAGACCCTC-1	0.636112	0.302586	0.717949	0.131247	0.384828	0.505996
GAGTGTGCGGTACCCA-1	0.442856	0.435035	0.125	0.244291	0.396263	0.367191
GAGTTGATGGCAATTT-1	0.586518	0.41323	0	0.694485	0.281898	0.525322
GATAAATCGGTGGATG-1	0.547679	0.450788	0	0.379556	0.352778	0.45813
GATAACTCGCACTGTG-1	0.344407	0.17449	0	0.461038	0.274842	0.223286
GATAAGGCAGATGCAA-1	0.197983	0.0850971	0.333333	0.0457894	0.307304	0.356794
GATACGATGGGAGTCA-1	0.36934	0.323122	0.135135	0.301814	0.184625	0.258081
GATAGAACCCGCTAGG-1	0.608	0.405058	0.583333	0.510553	0.365714	0.385517
GATAGGTAACGTTGAC-1	0.628128	0.471918	0.405128	0.630433	0.359085	0.42316
GATAGTGCGAGTAAGT-1	0.544644	0.363524	0.217391	0.318602	0.398679	0.420795
GATATCAAGCAGGAGC-1	0.389795	0.16002	0	0.0696441	0.158276	0.24944
GATATCTCATGCAATA-1	0.325571	0.301506	0	0.40577	0.253219	0.338743
GATATGAGACACTAAC-1	0.541645	0.400895	0.4	0.698175	0.239079	0.405256
GATATGCGGTAGCCAA-1	0.478533	0.477867	0.119048	0.508934	0.473111	0.441124
GATATGGATTACGCGG-1	0.642013	0.464814	0.4	0.330816	0.409237	0.649134
GATATTGAGATTGGCG-1	0.468974	0.28406	0.252632	0.385939	0.270594	0.264825
GATATTTCCTACATGG-1	0.401599	0.344443	0.195122	0.419998	0.209251	0.351536
GATCAACATAAAGGGA-1	0.390848	0.402728	0.06	0.226501	0.319812	0.380818
GATCATTCCAAACATT-1	0.624878	0.465331	0.37931	0.561929	0.398575	0.608311
GATCCCTTTATACTGC-1	0.710836	0.488319	0.490909	0.690023	0.238189	0.611116
GATCCGGGAATTAACA-1	0.522764	0.400019	0.1	0.560211	0.375538	0.418853
GATCCTAAATCGGGAC-1	0.558189	0.500099	0.526316	0.561708	0.550565	0.511428
GATCCTCGACACTGGC-1	0.464028	0.427286	0	0.421384	0.239345	0.399053
GATCCTCTTGCGCTTA-1	0.279977	0.220865	0	0.217879	0.429715	0.256994
GATCGACACTATCTGA-1	0.461647	0.498114	0.369863	0.369863	0.573613	0.522164
GATCGCGGGCTCTCCA-1	0.68591	0.556319	0.264706	0.477798	0.267731	0.651116
GATCGCTATATCTCAG-1	0.725368	0.532456	0.308824	0.70499	0.34098	0.594517
GATCGCTGTGGTGCGT-1	0.559963	0.209084	0.166667	0.179123	0.181692	0.260332
GATCGGATAGAACCAT-1	0.695129	0.526389	0.129032	0.492259	0.451304	0.612271
GATCGGCGATAAGTCG-1	0.571531	0.420717	0.40625	0.114832	0.452742	0.635069
GATCGGTGGCCATAAC-1	0.61998	0.45562	0.0857143	0.525802	0.24806	0.408307
GATCGTGACTGATATC-1	0.635492	0.49183	0.56	0.660003	0.340971	0.603603
GATCTAACCGTATTCA-1	0.577721	0.410622	0	0.1497	0.246782	0.321781
GATCTGCTATCTAAGG-1	0.333199	0.307491	0.196721	0.200032	0.121728	0.364141
GATCTTCATTGTCCTC-1	0.530942	0.433135	0.421053	0.429141	0.279403	0.463023
GATCTTGGAGGGCATA-1	0.469645	0.399156	0.297561	0.565219	0.281193	0.400084
GATCTTTGCAGGGTAT-1	0.593648	0.452963	0.5	0.323473	0.371964	0.515382
GATGACAAGTAGGGCA-1	0.655739	0.330025	0.217391	0.362504	0.568315	0.352712
GATGACGATGATCGCG-1	0.617399	0.465233	0.518519	0.49496	0.327227	0.467529
GATGATTTGAAACTGG-1	0.400018	0.299023	0.32	0.306093	0.284844	0.412286
GATGCCACACTACAGC-1	0.49365	0.355001	0.0909091	0.290385	0.418433	0.462589
GATGCCAGCAGAAGGC-1	0.527019	0.472257	0.6	0.159375	0.427578	0.666374
GATGCCTTCTGCGGCA-1	0.694284	0.422201	0.379032	0.33079	0.488657	0.638896
GATGCGAATGGTATTA-1	0.618741	0.372615	0.333333	0.164604	0.425989	0.488487
GATGCGTCCTGCATTC-1	0.370873	0.32196	0.0666667	0.362438	0.296436	0.497577
GATGCTACAAGCGCCT-1	0.483171	0.367642	0.0454545	0.600216	0.306949	0.410033
GATGCTGTATTTCATC-1	0.449113	0.266152	0.25	0.595816	0.248025	0.304253
GATGGCGCACACATTA-1	0.466367	0.463709	0.347826	0.414666	0.432256	0.603293
GATGGTGCCCTAGGCA-1	0.576934	0.387274	0.2	0.393987	0.373785	0.563461
GATGTAACGAACCACC-1	0.620966	0.453323	0.358491	0.554727	0.493701	0.508643
GATGTCCGGATCACAT-1	0.34469	0.343979	0.0681818	0.202587	0.432223	0.476151
GATGTCGGTCAACTGC-1	0.706021	0.493772	0.386364	0.454015	0.324755	0.606237
GATGTGTTGTCACAAG-1	0.488634	0.34937	0	0.487486	0.270261	0.447217
GATGTTCAATCCACGA-1	0.515907	0.384099	0.557692	0.510843	0.38623	0.308116
GATGTTTGTGCGAGAT-1	0.382177	0.368529	0.30303	0.262529	0.433899	0.430565
GATTAATCCTGGCTCA-1	0.329393	0.326495	0	0.256761	0.131264	0.300207
GATTACTGAATTTGGG-1	0.606509	0.406976	0.703704	0.329704	0.168148	0.505799
GATTCCCTTGTCGCAG-1	0.77024	0.633755	0.6375	0.482211	0.480968	0.764462
GATTCCGCGTTTCCGT-1	0.435229	0.315771	0.392157	0.509323	0.249703	0.394535
GATTCCTATACGGCGC-1	0.540304	0.532902	0.12	0.420642	0.525611	0.490498
GATTCGACGGTTCACG-1	0.6351	0.466137	0.119048	0.60837	0.385972	0.50373
GATTGACACTCTGCTC-1	0.513561	0.504073	0.209302	0.289263	0.301268	0.513381
GATTGCTCCAGTTGCA-1	0.83588	0.603571	0.651163	0.651212	0.337074	0.711106
GCAAACCCTACATTAT-1	0.440602	0.325257	0	0.166834	0.273477	0.359048
GCAAACCTTGGCCATA-1	0.322861	0.35082	0.0769231	0.26638	0.202251	0.294403
GCAAAGGGCGTTAGCC-1	0.382193	0.312716	0.343137	0.207488	0.408049	0.377193
GCAAATATTACGCTTT-1	0.816721	0.536388	0.863636	0.863636	0.299877	0.675472
GCAAATGAGGACACTT-1	0.665802	0.348865	0.795918	0.14659	0.337665	0.622763
GCAACACACTAGAACT-1	0.273871	0.292695	0.68	0.145603	0.319482	0.445975
GCAACCACCAGACCGG-1	0.567837	0.532564	0.357143	0.373989	0.507067	0.583047
GCAACCACGGCCGCGT-1	0.514767	0.265944	0.0833333	0.2307	0.347728	0.447931
GCAAGAATTCCTTGGC-1	0.126277	0.104473	0	0.125102	0.149364	0.0889517
GCAAGATGTGTTCGCG-1	0.554256	0.433294	0.357143	0.546545	0.576267	0.536603
GCAAGTGCACAGAGAA-1	0.431126	0.379958	0.469388	0.614053	0.35789	0.371303
GCAAGTGTAAAGCATG-1	0.60006	0.448588	0.359375	0.354612	0.290443	0.583899
GCACAAACCCTAGATG-1	0.488046	0.494164	0.30303	0.364869	0.417964	0.53272
GCACAACCTCGGGCGT-1	0.251443	0.349714	0.43913	0.196396	0.349888	0.425632
GCACAAGTGTCGGAAG-1	0.588893	0.457606	0	0.325741	0.522695	0.628838
GCACACGCCCATGGTC-1	0.269721	0.30977	0.0895522	0.165814	0.216363	0.306503
GCACGCCTACTTAGAT-1	0.480556	0.409278	0.227273	0.460537	0.228336	0.377229
GCACTAGTCGCGCTAT-1	0.481086	0.449706	0.325581	0.440906	0.35157	0.37673
GCACTCCCACAGTCCC-1	0.727843	0.505521	0.525641	0.646499	0.37444	0.624202
GCACTGCCTACCTTTA-1	0.395538	0.249931	1	0.627673	0.0853166	0.254868
GCACTGTGCAAATGTA-1	0.731966	0.492238	0.153846	0.405928	0.460627	0.57598
GCAGATCCATAAGACT-1	0.527463	0.396633	0.390244	0.285047	0.313225	0.372488
GCAGATCCTCGCAAAT-1	0.576103	0.391424	0.352941	0.169716	0.452119	0.580189
GCAGATTAGGGATATC-1	0.405103	0.258281	0.111111	0.474893	0.382305	0.26077
GCAGCACACAGCCCAG-1	0.472414	0.369371	0	0.603428	0.179766	0.357842
GCAGCGGTGGGCATTA-1	0.535282	0.399547	0.173913	0.378395	0.333015	0.47531
GCAGCTATGGACAGGT-1	0.470613	0.390425	0.432432	0.464391	0.465643	0.439628
GCAGGAACTTAGATCT-1	0.172906	0.251332	0	0.199744	0.333675	0.365939
GCAGGACTATAGAATA-1	0.447249	0.454242	0.352941	0.316054	0.398015	0.423788
GCAGGTAGAGTATGGT-1	0.331999	0.342686	0.147059	0.323886	0.407011	0.300785
GCATACGAGGTCTTTA-1	0.408919	0.32064	0	0.220765	0.395491	0.457194
GCATAGAGCACTCAGG-1	0.464876	0.402087	0.03125	0.519289	0.0719045	0.361368
GCATCCCTAACTTTGA-1	0.298031	0.31357	0	0.400047	0.259313	0.413313
GCATGAGGGACGCGGC-1	0.678314	0.469583	0.25	0.622391	0.237514	0.508327
GCATGGGTACTGACGC-1	0.693668	0.483363	0.412162	0.475325	0.383929	0.414606
GCATTCAAGGCAACGC-1	0.370713	0.245823	0.75	0.478371	0.225831	0.255685
GCATTCGAAATGAACA-1	0.247621	0.319568	0.0909091	0.122926	0.343737	0.371201
GCATTGACTTGCGGAA-1	0.540267	0.163841	0.0487805	0.101031	0.0493615	0.375754
GCATTGTAATTCATAT-1	0.712524	0.55955	0.617021	0.672816	0.263887	0.544244
GCCAACCATTTCCGGA-1	0.350013	0.235488	0	0.425051	0.156515	0.259004
GCCAAGAATACTTCTG-1	0.377974	0.351236	0.25	0.228546	0.275375	0.617168
GCCAATAGGGCATCTC-1	0.720238	0.517045	0.361111	0.586778	0.335485	0.534776
GCCACAATTTAAGGAC-1	0.103337	0.106534	0	0.158604	0.207632	0.0732242
GCCAGGAAAGAACACT-1	0.513786	0.307789	0.340426	0.219756	0.375	0.437438
GCCAGGAGTAACCGAT-1	0.448687	0.329807	0.0416667	0.515014	0.176844	0.351027
GCCAGGCGTTCGCATG-1	0.216219	0.188508	0	0.228029	0.269953	0.191882
GCCATATTGCACACAG-1	0.418671	0.340514	0	0.462027	0.107083	0.31405
GCCATCGAGCTGCGTG-1	0.123457	0.138352	0.0416667	0.0916412	0.469439	0.15799
GCCATTAGCCTCAAAC-1	0.504769	0.354335	0.5	0.246044	0.281404	0.520635
GCCCACCAAGGCTGTC-1	0.400105	0.378331	0.204545	0.216962	0.374991	0.552312
GCCCAGTTGGTATGCC-1	0.477734	0.503721	0.208333	0.291371	0.390128	0.556653
GCCCATGGGTGCAATG-1	0.460478	0.30779	0	0.378394	0.255124	0.36804
GCCCGACTTCTTCCCG-1	0.774382	0.42149	0	0.284105	0.165839	0.775273
GCCCGAGAGTCTAAAT-1	0.580858	0.471259	0.424242	0.166094	0.492764	0.648552
GCCCGATCTGTGGTCG-1	0.134088	0.131686	0.224691	0.113748	0.107424	0.113776
GCCCGATGCCCAGTTC-1	0.275648	0.265964	0	0.34207	0.102972	0.187488
GCCCGCGCGTAAACGG-1	0.794776	0.601499	0.666667	0.287955	0.417929	0.60739
GCCCGCGCGTTTGACA-1	0.548905	0.488847	0.25	0.548105	0.542089	0.467663
GCCCGTAATACCTTCT-1	0.2924	0.193462	0	0.441403	0.166778	0.237926
GCCCTAGCCGTCGCGA-1	0.227219	0.33178	0.06	0.182706	0.346248	0.352467
GCCGAAATTCCTACGT-1	0.513846	0.447736	0.472222	0.659174	0.301345	0.380456
GCCGACCCACGACTGC-1	0.501131	0.470341	0.267857	0.28356	0.546855	0.473779
GCCGATTGGCCAAGCT-1	0.530764	0.544201	0.237037	0.550518	0.287789	0.564523
GCCGCATTAGTCCGGC-1	0.620978	0.483751	0.25	0.429281	0.556296	0.562649
GCCGCTAGATACGCAG-1	0.279632	0.301717	0	0.367117	0.263574	0.220004
GCCGCTTGTGAGAAAC-1	0.554104	0.41413	0.5	0.700642	0.203619	0.389605
GCCGGAAACACATCTT-1	0.505377	0.410267	0.166667	0.346959	0.437843	0.561131
GCCGGGTTAGGGTCGC-1	0.643431	0.564453	0.42	0.558041	0.281581	0.500852
GCCGGTCGTATCTCTC-1	0.620395	0.487701	0.361111	0.510836	0.389917	0.431632
GCCGGTTTGGGCGGAT-1	0.252023	0.26767	0.0540541	0.267043	0.159254	0.201942
GCCTAGCGATCTGACC-1	0.345863	0.360742	0	0.448601	0.253766	0.373085
GCCTATAGTGTCAGGG-1	0.419198	0.4248	0.176471	0.58409	0.207714	0.321875
GCCTATGCTGGGCCTT-1	0.524732	0.321442	0.0196078	0.342619	0.367779	0.330042
GCCTATTCCGATATAG-1	0.449098	0.446175	0.5	0.279683	0.359015	0.753155
GCCTATTTGCTACACA-1	0.272775	0.271676	0	0.349717	0.190813	0.248072
GCCTCATCTGGAAATA-1	0.366224	0.226375	0.0444444	0.219463	0.217224	0.183248
GCCTCTATACATAGCA-1	0.253192	0.264418	0.0666667	0.177875	0.231454	0.246035
GCCTGCTACACTGAGA-1	0.805925	0.556132	0.025641	0.570576	0.349431	0.591851
GCCTTCAGCCCTACCG-1	0.594604	0.55255	0.317073	0.459606	0.51433	0.59542
GCCTTGTATATGCAGT-1	0.765568	0.372219	0.781818	0.201673	0.327546	0.529105
GCCTTTGTCAGTGGAC-1	0.637555	0.314914	0.878788	0.112127	0.224548	0.572114
GCGAAACTTAACTGGA-1	0.362879	0.21173	0	0.43928	0.247884	0.249018
GCGAAGCCATACCCGT-1	0.41369	0.278834	0.48	0.539511	0.219752	0.341921
GCGACCCAACCATCTG-1	0.441716	0.309259	0.0681818	0.193637	0.490559	0.35932
GCGACGATAGTTGTAC-1	0.613959	0.450219	0.409091	0.457809	0.421568	0.378909
GCGAGAAACGGGAGTT-1	0.383939	0.361861	0.103448	0.438402	0.0877202	0.275392
GCGAGAGGCCATGTAA-1	0.447745	0.314266	0.6	0.512485	0.41646	0.368464
GCGAGGCCCGAGCAGA-1	0.478216	0.437465	0.0909091	0.411294	0.238167	0.345718
GCGAGTTCTGCAAAGA-1	0.485051	0.361534	0	0.541133	0.233037	0.360784
GCGATTCTGGAAGCAG-1	0.622154	0.415341	0.351351	0.40779	0.468895	0.634793
GCGATTGTTAACGTTA-1	0.534937	0.313799	0	0.629985	0.242266	0.293526
GCGCAAATATATTCAA-1	0.527178	0.337997	0.1	0.285823	0.38691	0.367176
GCGCAAGAGCGCGCTG-1	0.299532	0.151399	0	0.0763467	0.340737	0.166809
GCGCATCCAGTCAGCA-1	0.661331	0.447509	0.785714	0.690851	0.159736	0.419917
GCGCCGTTCCACGATA-1	0.387385	0.34891	0	0.473016	0.199242	0.491033
GCGCGATGGGTCAAGT-1	0.555634	0.524686	0.362791	0.400868	0.398455	0.519384
GCGCGGTCTAGTAACT-1	0.546549	0.484505	0.477273	0.422212	0.204591	0.454549
GCGCGTCATTGGTACA-1	0.31065	0.212881	0	0.258587	0.212988	0.250829
GCGCTAAGTATGCATG-1	0.475292	0.371782	0	0.375453	0.404941	0.323736
GCGCTAATTGAATAGA-1	0.588716	0.506956	0.134615	0.614545	0.411474	0.524067
GCGCTATGCCGAGGCA-1	0.474299	0.405527	0.430894	0.524206	0.164764	0.369488
GCGCTGATCCAGACTC-1	0.373407	0.314426	0.347059	0.435447	0.380818	0.381343
GCGCTGCTTTGCATTT-1	0.45826	0.397464	0.09375	0.550532	0.325321	0.461035
GCGGACCGCGTTGTGG-1	0.0915112	0.0729675	0	0.0829947	0.0366178	0.0938062
GCGGAGAAACTTCGCA-1	0.654418	0.276216	0.45	0.418449	0.558062	0.431721
GCGGAGAGGGAGAACG-1	0.711105	0.573523	0.454545	0.495459	0.34443	0.53053
GCGGCAAAGTATTGCC-1	0.278402	0.21603	0	0.018865	0.401571	0.303378
GCGGCTCTGACGTACC-1	0.439036	0.269424	0.894737	0.146954	0.390344	0.309367
GCGGGAACCAGGCCCT-1	0.448439	0.40901	0	0.579308	0.34438	0.463363
GCGGTAACCCAAATGA-1	0.253809	0.186893	0	0.127377	0.0971857	0.139076
GCGGTCCCTAGACGCA-1	0.530925	0.402684	0	0.484607	0.426114	0.42732
GCGGTGAACTGCGCTC-1	0.314025	0.357201	0	0.38147	0.208674	0.343949
GCGGTTCCCTATCATG-1	0.39185	0.32522	0.25	0.449566	0.237964	0.25457
GCGTAAATGGCCATAA-1	0.352712	0.229649	0	0.364527	0.0775269	0.208055
GCGTCCAGCTCGTGGC-1	0.645558	0.420614	0.0810811	0.437675	0.583589	0.521568
GCGTCCCTAAGACATA-1	0.299891	0.280656	0	0.349306	0.236123	0.199171
GCGTCGAAATGTCGGT-1	0.476231	0.373934	0.251282	0.583693	0.294591	0.412506
GCGTCGCCAGGGTGAT-1	0.0385784	0.0637937	0.0108696	0.0259764	0.0494108	0.0436024
GCGTCTCTGCATTGGG-1	0.699725	0.480934	0.225	0.520091	0.191217	0.44122
GCGTGGTACTGGGTTA-1	0.362321	0.271824	0	0.425858	0.139508	0.246961
GCGTGTATGTCGTATT-1	0.496115	0.467865	0.0322581	0.484564	0.293281	0.436271
GCGTTATATTTGGAAC-1	0.180291	0.249242	0.6	0.153813	0.184332	0.375128
GCGTTCGGAGACCGGG-1	0.475545	0.325314	0.0487805	0.467262	0.106409	0.321829
GCTAAACCTGAGGTGA-1	0.341652	0.254004	0.333333	0.333346	0.442725	0.415506
GCTAAGTAAAGGCGAT-1	0.318751	0.383188	0.0350877	0.183257	0.349055	0.454821
GCTAAGTAGTTTCTCT-1	0.561355	0.40153	0.521212	0.615724	0.230687	0.413757
GCTAATACCGAATGCC-1	0.384859	0.327984	0	0.625379	0.167868	0.284754
GCTACACTGTCCGAAC-1	0.299843	0.292788	0.03125	0.371839	0.152982	0.194405
GCTACAGTACGGACCG-1	0.576163	0.348559	0.28125	0.27984	0.438744	0.563328
GCTACGACTTATTGGG-1	0.617057	0.580824	0.203704	0.538924	0.37443	0.648564
GCTACTATAGTAGAGT-1	0.104086	0.038449	0	0.000458735	0.367748	0.0622651
GCTAGACCGTCTACTG-1	0.328794	0.230979	0.657143	0.526314	0.175524	0.272362
GCTAGCAGGGAGTGGG-1	0.469149	0.466455	0.233333	0.571782	0.111378	0.519909
GCTAGCGATAGGTCTT-1	0.538009	0.496232	0.38	0.303524	0.505896	0.516397
GCTAGCTTGAATAGCT-1	0.147881	0.0915452	0	0.0783284	0.0701794	0.146452
GCTAGGCACCACGGAG-1	0.60247	0.441427	0.26087	0.593968	0.262407	0.380308
GCTAGTAGAGCTTGTA-1	0.58128	0.485122	0.346154	0.589243	0.200889	0.571427
GCTAGTTTCATTGAGG-1	0.83598	0.598738	0.741935	0.742126	0.571183	0.729402
GCTATACGTCTCGGAC-1	0.451366	0.355217	0.0638298	0.243127	0.289184	0.323813
GCTATCATACTCATGG-1	0.0589181	0.0472796	0.024	0.0329922	0.0909797	0.0400923
GCTATCGCGGCGCAAC-1	0.476215	0.318327	0.4	0.429937	0.569454	0.465919
GCTATGCCAGCTTATG-1	0.694354	0.41989	0.285714	0.421308	0.256665	0.42287
GCTCAATCCGTTTATT-1	0.436337	0.352286	0.307692	0.349355	0.187913	0.311419
GCTCAATGTAATACCG-1	0.352745	0.279643	0.206897	0.0994357	0.208179	0.245324
GCTCATTACTGCATGT-1	0.470319	0.492981	0.375	0.375018	0.408337	0.526623
GCTCCGGACGTTGATA-1	0.435208	0.333313	0	0.484827	0.279042	0.274492
GCTCCTGACATACTGG-1	0.467037	0.254776	0.25	0.203277	0.686321	0.324151
GCTCGCGGTTCCGCTC-1	0.168785	0.254333	0.0327869	0.149005	0.220744	0.297221
GCTCGCTCATGTCCAA-1	0.36243	0.260729	0	0.15523	0.312355	0.257633
GCTCGGAATTTAAAGC-1	0.608467	0.365535	0.2	0.647195	0.265534	0.543384
[truncated: 1,244 more rows]

## Sheet: ED_Fig.1c
spot	Spotiphy	Cell2location	cytoSPACE	CARD	Tangram	RCTD
AAACACCAATAACTGC-1	0.594497	0.636309	0.889626	0.206331	0.803785	0.820498
AAACAGAGCGACTCCT-1	0.729436	0.54814	0.378489	0.751509	0.155177	0.467548
AAACAGCTTTCAGAAG-1	0.487575	0.595034	0.930938	0.120721	0.917917	0.741163
AAACAGGGTCTATATT-1	0.750207	0.505395	0.329665	0.380266	0.300596	0.508068
AAACCGGGTAGGTACC-1	0.794705	0.489747	0.99973	0.17711	0.578105	0.83022
AAACCGTTCGTCCAGG-1	0.569448	0.521335	0.404145	0.481943	0.519901	0.514813
AAACCTCATGAAGTTG-1	0.682098	0.546403	0.712605	0.267445	0.796733	0.78494
AAACGAAGAACATACC-1	0.500755	0.354854	0.0930484	0.383171	0.249055	0.549592
AAACGAAGATGGAGTA-1	0.671713	0.248329	0.0747203	0.0733501	0.0792043	0.343439
AAACGAGACGGTTGAT-1	0.861872	0.6101	0.0935113	0.882164	0.354286	0.579179
AAACGGGTTGGTATCC-1	0.935861	0.383896	0	0.169957	0.651974	0.207998
AAACTAACGTGGCGAC-1	0.702748	0.602025	0.363913	0.567561	0.472063	0.52104
AAACTCGTGATATAAG-1	0.514148	0.428333	0.488906	0.545856	0.156483	0.512446
AAACTGCTGGCTCCAA-1	0.88881	0.642123	0.0796503	0.848625	0.341939	0.521722
AAACTTAATTGCACGC-1	0.606494	0.491906	0.560316	0.167756	0.619293	0.527264
AAACTTGCAAACGTAT-1	0.795876	0.680933	0	0.780769	0.747737	0.602525
AAAGACATGAAGTTTA-1	0.368254	0.352975	0	0.348086	0.252215	0.356906
AAAGACCCAAGTCGCG-1	0.41674	0.331044	0.0283866	0.34525	0.266915	0.457467
AAAGACTGGGCGCTTT-1	0.645353	0.694805	0.190635	0.158104	0.52967	0.786792
AAAGGCCCTATAATAC-1	0.281773	0.218514	0.229711	0.187556	0.311605	0.218443
AAAGGCTCTCGCGCCG-1	0.617575	0.615149	0.230391	0.435684	0.380063	0.36126
AAAGGGATGTAGCAAG-1	0.966554	0.887511	0.87831	0.862431	0.826102	0.92672
AAAGGGCAGCTTGAAT-1	0.34541	0.370077	0.120096	0.297229	0.471572	0.441686
AAAGGTAAGCTGTACC-1	0.852518	0.679296	0.503871	0.634164	0.29111	0.615903
AAAGTAGCATTGCTCA-1	0.989788	0.850485	0.999904	0.505868	0.617759	0.98107
AAAGTCACTGATGTAA-1	0.646922	0.538412	0.417965	0.55818	0.626115	0.563825
AAAGTCGACCCTCAGT-1	0.701788	0.61544	0.579771	0.352632	0.710012	0.597763
AAAGTGTGATTTATCT-1	0.209844	0.214532	0.0991431	0.132991	0.256426	0.246192
AAAGTTGACTCCCGTA-1	0.183328	0.1639	0.0644437	0.104485	0.0784972	0.116377
AAATAACCATACGGGA-1	0.885318	0.753509	0.485206	0.820128	0.429137	0.717471
AAATACCTATAAGCAT-1	0.732641	0.595952	0.665771	0.767621	0.25621	0.517867
AAATAGGGTGCTATTG-1	0.115951	0.109015	0	0.0563163	0.0582334	0.0607227
AAATCGCGGAAGGAGT-1	0.955142	0.520959	0.985666	0.246027	0.457527	0.827013
AAATCGTGTACCACAA-1	0.689266	0.633375	0.0864675	0.63797	0.101108	0.765644
AAATGATTCGATCAGC-1	0.874499	0.734508	0.899229	0.616853	0.682967	0.535776
AAATGCTCGTTACGTT-1	0.586357	0.326514	0.809641	0.202129	0.61858	0.704964
AAATGGCATGTCTTGT-1	0.879081	0.728685	0.705024	0.722567	0.656617	0.75268
AAATGGCCCGTGCCCT-1	0.652112	0.559753	0	0.710247	0.245274	0.46692
AAATGGTCAATGTGCC-1	0.830035	0.709703	0.550689	0.758596	0.471074	0.815013
AAATGTGGGTGCTCCT-1	0.916897	0.835734	0.857143	0.85256	0.663063	0.897181
AAATTAACGGGTAGCT-1	0.796614	0.557677	0.951203	0.790579	0.370167	0.581885
AAATTACACGACTCTG-1	0.374848	0.294447	0	0.427052	0.363762	0.282938
AAATTACCTATCGATG-1	0.909432	0.757826	0.734809	0.59265	0.554164	0.779079
AAATTGATAGTCCTTT-1	0.731141	0.468883	0	0.320704	0.697414	0.594984
AAATTGCGGCGGTTCT-1	0.9883	0.739287	0.853678	0.227045	0.783151	0.876436
AAATTTACCGAAATCC-1	0.110444	0.0940151	0	0.0829477	0.240637	0.165006
AAATTTGCGGGTGTGG-1	0.809197	0.778449	0.960871	0.828084	0.308717	0.652497
AACAACTGGTAGTTGC-1	0.0820774	0.695113	0.0062795	0.574102	0.323806	0.694025
AACAATACATTGTCGA-1	0.266619	0.191617	0.395028	0.0919686	0.186667	0.379204
AACAATTACTCTACGC-1	0.642795	0.702117	0.890264	0.338788	0.823706	0.874895
AACACGACTGTACTGA-1	0.813825	0.658942	0.316475	0.719671	0.40165	0.775531
AACACGAGACGCGGCC-1	0.708192	0.520983	0.169031	0.400954	0.91064	0.531435
AACACGCGGCCGCGAA-1	0.662459	0.495992	0.316723	0.411146	0.558646	0.512538
AACAGCTGTGTGGCAA-1	0.470523	0.179353	0	0.0789176	0.106378	0.339617
AACAGGAAATCGAATA-1	0.791538	0.723164	0.622573	0.642572	0.791156	0.791731
AACAGGATGGGCCGCG-1	0.782529	0.87567	0.923133	0.913782	0.444574	0.919694
AACATATCAACTGGTG-1	0.836899	0.691376	0.57735	0.839117	0.544782	0.56149
AACATCGATACGTCTA-1	0.723386	0.500152	0.189567	0.429298	0.336136	0.420238
AACATTGAAGTTGATC-1	0.501453	0.412594	0.223957	0.451492	0.487979	0.435431
AACATTGGTCAGCCGT-1	0.296864	0.432639	0	0.416511	0.121388	0.188499
AACCAAGACTTCTCTG-1	0.921764	0.863119	0.906827	0.892783	0.675633	0.846845
AACCAGTATCACTCTT-1	0.124238	0.0685554	0	0.198577	0.282636	0.086589
AACCATAGGGTTGAAC-1	0.962094	0.687098	0.994832	0.105147	0.702149	0.916059
AACCATGGGATCGCTA-1	0.602582	0.236949	0.565685	0.0998028	0.525947	0.60949
AACCCAGAGACGGAGA-1	0.939554	0.847452	0.898669	0.901142	0.631417	0.884426
AACCCATCCCATGATC-1	0.794289	0.363546	0.563834	0.106726	0.690408	0.808456
AACCCGACAACCCGTG-1	0.363161	0.341105	0.0424519	0.366299	0.283089	0.315248
AACCCTACTGTCAATA-1	0.330659	0.221381	0	0.169906	0.100214	0.110591
AACCCTGGTGGAACCA-1	0.604327	0.433827	0.0570672	0.640586	0.229044	0.496415
AACCGAGCTTGGTCAT-1	0.895329	0.669821	0.66229	0.886601	0.673683	0.669562
AACCGCTAAGGGATGC-1	0.68104	0.594293	0.819194	0.430881	0.239299	0.392918
AACCGTTGTGTTTGCT-1	0.620968	0.429812	0	0.40867	0.400794	0.52698
AACCTAAAGCCGTCCG-1	0.350022	0.328898	0.617153	0.289376	0.395173	0.339354
AACCTTTAAATACGGT-1	0.526381	0.439414	0.123542	0.236452	0.728009	0.488523
AACCTTTACGACGTCT-1	0.778697	0.634764	0.257012	0.697596	0.527006	0.483435
AACGAAAGTCGTCCCA-1	0.753082	0.666466	0.724882	0.209923	0.830795	0.896029
AACGATAATGCCGTAG-1	0.645253	0.490805	0.155178	0.385523	0.309836	0.422938
AACGATAGAAGGGCCG-1	0.481457	0.397527	0	0.618796	0.209165	0.440335
AACGATATGTCAACTG-1	0.634775	0.493867	0.376462	0.891653	0.316621	0.342804
AACGCATGATCTGGGT-1	0.693202	0.45172	0	0.614893	0.480791	0.387438
AACGCGAACGGCAACA-1	0.255457	0.226682	0	0.105536	0.128027	0.054453
AACGCGACCTTGGGCG-1	0.433233	0.320089	0.362794	0.242684	0.153723	0.393442
AACGCGGTCTCCAGCC-1	0.85961	0.72745	0.882258	0.859357	0.802479	0.758738
AACGCTGTTGCTGAAA-1	0.779459	0.667689	0.894427	0.927049	0.155765	0.707942
AACGGACGTACGTATA-1	0.425958	0.356587	0	0.576799	0.234966	0.371328
AACGGCCATCTCCGGT-1	0.430779	0.306094	0.335279	0.300384	0.355043	0.185174
AACGTACTGTGGGTAC-1	0.165103	0.174346	0	0.363555	0.230271	0.119146
AACGTAGTCTACCCAT-1	0.726246	0.568413	0.525874	0.316074	0.535893	0.77632
AACGTCAGACTAGTGG-1	0.673479	0.690958	0.0542725	0.657718	0.539079	0.784984
AACGTGATGAAGGACA-1	0.527252	0.508689	0	0.51862	0.435181	0.58338
AACGTGCGAAAGTCTC-1	0.811394	0.487442	0.472417	0.709876	0.630234	0.421867
AACGTTATCAGCACCT-1	0.932811	0.466034	0.958809	0.0655714	0.226232	0.805193
AACTAGCGTATCGCAC-1	0.733963	0.732403	0.656532	0.648408	0.616717	0.735966
AACTAGGCTTGGGTGT-1	0.152594	0.166044	0	0.2574	0.0929429	0.129857
AACTCAAGTTAATTGC-1	0.503369	0.431556	0.247689	0.614263	0.160054	0.265259
AACTCCTAATCCCATG-1	0.530591	0.508049	0.4	0.395416	0.579639	0.536006
AACTCGATGGCGCAGT-1	0.242912	0.235784	0.472599	0.241417	0.225118	0.309376
AACTCTCAATAGAGCG-1	0.695722	0.434377	0.0283952	0.742894	0.398792	0.351088
AACTCTCAGTGTGCTC-1	0.682161	0.754662	0.970934	0.042315	0.146426	0.669215
AACTGAGGTCAGCGTC-1	0.684937	0.480147	0.0538821	0.742656	0.328225	0.346168
AACTGATATTAGGCCT-1	0.925796	0.786749	0.986741	0.955944	0.901457	0.900991
AACTGGGTCCCGACGT-1	0.923225	0.729344	0.959233	0.920293	0.807029	0.764042
AACTGGGTTCGAGCCG-1	0.314221	0.214151	0	0.295126	0.081655	0.21667
AACTGGTGTGGGCCTT-1	0.49865	0.476201	0.0123288	0.606428	0.390821	0.467185
AACTTCTGCGTCTATC-1	0.844778	0.769506	0.300717	0.169514	0.773848	0.947413
AACTTGCCCGTATGCA-1	0.53992	0.599312	0.782072	0.434376	0.370484	0.809635
AACTTGCGTTCTCGCG-1	0.589844	0.544694	0	0.189612	0.531947	0.582114
AACTTTACGGGAGCTT-1	0.92863	0.587212	0.892658	0.0683714	0.283295	0.788213
AACTTTAGCTGCTGAG-1	0.497734	0.472329	0.416025	0.423965	0.389837	0.480956
AAGAAGGATCAGTTAG-1	0.351217	0.258045	0.0494166	0.258262	0.155923	0.314456
AAGACCCAACTGAACA-1	0.846886	0.696959	0.449265	0.238858	0.470316	0.761653
AAGACTAACCCGTTGT-1	0.0609514	0.0782953	0	0.0432021	0.0220333	0.0353859
AAGACTCACGCCCACT-1	0.602444	0.437532	0.151899	0.481045	0.464932	0.562084
AAGACTGCAAGCTACT-1	0.684741	0.661618	0.232602	0.659847	0.318751	0.628178
AAGAGATGAATCGGTA-1	0.600189	0.634946	0.803175	0.307931	0.767209	0.900283
AAGAGCTCTTTATCGG-1	0.747074	0.538208	0.0803219	0.792602	0.442239	0.455559
AAGAGGATGTACGCGA-1	0.96986	0.833474	0.999078	0.47368	0.999276	0.972866
AAGAGGCATGGATCGC-1	0.640131	0.474855	0.109254	0.86719	0.609575	0.465274
AAGATGGCACCGGACC-1	0.650759	0.58062	0	0.698269	0.294463	0.397661
AAGATTGGCGGAACGT-1	0.789507	0.636384	0.889179	0.825851	0.767239	0.717905
AAGCACCCTGCGTATC-1	0.554375	0.567778	0.0816497	0.267104	0.0677221	0.387489
AAGCATACTCTCCTGA-1	0.509175	0.414412	0	0.321111	0.242829	0.342731
AAGCCGCCGTGAAATC-1	0.709629	0.646046	0.791745	0.284693	0.870366	0.731416
AAGCGGCGTCATGGGT-1	0.683781	0.543102	0.458041	0.639074	0.279786	0.617638
AAGCGTCCCTCATCGA-1	0.888885	0.581267	0.737902	0.60237	0.717899	0.640549
AAGCTAGATCGAGTAA-1	0.0907229	0.0851983	0.0163775	0.0525033	0.117751	0.102456
AAGCTCGTGCCAAGTC-1	0.899616	0.678435	0.261086	0.759409	0.482069	0.69496
AAGCTCTTTCATGGTG-1	0.704668	0.654588	0.924625	0.630753	0.43475	0.511646
AAGGAGAACTTATAAG-1	0.676306	0.584325	0.180907	0.49117	0.586526	0.669732
AAGGAGCGGTTGGTGC-1	0.937541	0.907745	0.925132	0.917434	0.935028	0.940408
AAGGATGAGGGACCTC-1	0.49161	0.380551	0.0620174	0.534694	0.428821	0.265932
AAGGCGCGTAAAGCTT-1	0.50337	0.548925	0.39736	0.400091	0.51034	0.545859
AAGGCTGTGCTCATCG-1	0.970527	0.923913	0.984784	0.974204	0.99059	0.975707
AAGGGAACGACTGGCT-1	0.410461	0.532478	0.365148	0.172062	0.647953	0.600149
AAGGGACAGATTCTGT-1	0.925243	0.773398	0.95265	0.857617	0.75215	0.758844
AAGGGACTATGCATTC-1	0.918049	0.79768	0.756787	0.786675	0.489458	0.868072
AAGGTATCCTAATATA-1	0.539256	0.466238	0	0.818298	0.217439	0.278653
AAGGTGATAAACCAGC-1	0.159798	0.157792	0.125409	0.122819	0.175645	0.192959
AAGTAAGCTTCCAAAC-1	0.599906	0.482653	0.392837	0.479455	0.514937	0.689232
AAGTAGAAGACCGGGT-1	0.29508	0.302612	0	0.551646	0.244174	0.265137
AAGTAGTGACGCGAGG-1	0.939888	0.837572	0.925371	0.911064	0.796955	0.93286
AAGTCAATTGTCGTCA-1	0.959532	0.907794	0.956689	0.94149	0.470564	0.925752
AAGTCTTCTGTGGCCT-1	0.767963	0.723805	0.784465	0.730188	0.733937	0.667947
AAGTGACGACCGAATT-1	0.714003	0.624642	0.514496	0.616849	0.0516134	0.635332
AAGTGCAAAGGTAGAC-1	0.949409	0.719647	0.951798	0.22571	0.636621	0.823001
AAGTGCGTTAGAATCT-1	0.759312	0.398347	0	0.195119	0.315202	0.731946
AAGTGCTTCTCTATTG-1	0.253592	0.273419	0	0.225954	0.378272	0.209849
AAGTGTTTGGAGACGG-1	0.291989	0.261671	0.31183	0.184518	0.233012	0.198385
AAGTTCAGTCTGCGTA-1	0.77496	0.538497	0.0597814	0.660643	0.150053	0.442043
AAGTTCGGCCAACAGG-1	0.723781	0.715989	0.695747	0.834729	0.306629	0.559224
AAGTTTACTAATGGCA-1	0.637904	0.513782	0	0.738336	0.1165	0.539886
AATAACAACGCTCGGC-1	0.93892	0.783597	0.923133	0.500445	0.880908	0.897125
AATAACACTAGAACAA-1	0.957288	0.906835	0.942809	0.352462	0.94195	0.922612
AATAAGTCCTCGAGAC-1	0.368208	0.271328	0.362712	0.301062	0.205738	0.500268
AATACAATGTTTCAGG-1	0.610195	0.554615	0.451478	0.267085	0.889174	0.835083
AATACCGGAGGGCTGT-1	0.289155	0.35481	0.0573435	0.416786	0.290533	0.276654
AATAGAACAGAGTGGC-1	0.0156254	0.0217395	0	0.0216477	0.236773	0.00709386
AATAGAATCTGTTTCA-1	0.717614	0.612717	0.635999	0.579554	0.482842	0.5317
AATAGCAAGCCTCCTG-1	0.339252	0.247906	0.0766965	0.544697	0.473161	0.235195
AATAGCTACCGCGTGC-1	0.845342	0.636414	0.078072	0.643328	0.20368	0.452259
AATAGTCCGTCCCGAC-1	0.422925	0.470785	0	0.400331	0.142752	0.340936
AATAGTCGCGAGTCGG-1	0.920265	0.577992	0.557773	0.306366	0.135995	0.550942
AATATCAAGGTCGGAT-1	0.870887	0.846414	0.832405	0.826623	0.804728	0.878344
AATATCCTAGCAAACT-1	0.936151	0.544698	0.0441726	0.289195	0.443982	0.640073
AATATCGAGGGTTCTC-1	0.83553	0.557359	0.069843	0.807649	0.146953	0.443493
AATATTGGAGTATTGA-1	0.420102	0.573148	0.702128	0.369026	0.857479	0.72353
AATCAGACTGCAGGAC-1	0.536161	0.202537	0	0.0972959	0.221592	0.156694
AATCAGGTTTCATTTA-1	0.46906	0.483044	0.0186177	0.418344	0.176719	0.489858
AATCCAAGGGCCTGAG-1	0.463407	0.384696	0	0.487028	0.25114	0.455363
AATCCATGCAAGGGTG-1	0.169516	0.15444	0.010739	0.110447	0.121485	0.12823
AATCGCCTCAGCGCCA-1	0.769044	0.49235	0.432	0.906907	0.249196	0.452541
AATCGGGACACTACGA-1	0.40239	0.382755	0.0196419	0.374203	0.226192	0.369701
AATCTAGGTTTACTTG-1	0.198462	0.294963	0.0327913	0.17956	0.333726	0.421906
AATCTATGCCGGAGCC-1	0.436861	0.217449	0	0.604976	0.179058	0.192732
AATCTCTACTGTGGTT-1	0.170909	0.621178	0.565385	0.0681169	0.531247	0.787465
AATCTGCGTTGGGACG-1	0.831971	0.573357	0.473396	0.834674	0.0545526	0.559129
AATCTGGCTTTCTAGT-1	0.2443	0.259371	0	0.259568	0.337268	0.274604
AATCTGGGTAGACCCT-1	0.353995	0.270207	0	0.303116	0.266351	0.259911
AATGACAGCAATGTCT-1	0.601104	0.576992	0	0.297539	0.490509	0.529686
AATGACGTAGGATGTC-1	0.735683	0.51929	0	0.770152	0.586421	0.409493
AATGACTGTCAGCCGG-1	0.454201	0.484788	0	0.615928	0.338979	0.532785
AATGAGTTCGCATATG-1	0.597334	0.535404	0.060566	0.145042	0.556776	0.617806
AATGATGATACGCTAT-1	0.958719	0.827758	0.772487	0.749098	0.135255	0.808148
AATGATGCGACTCCTG-1	0.901021	0.673016	0.390109	0.75506	0.256594	0.684672
AATGCAACCGGGTACC-1	0.962246	0.883692	0.810191	0.817279	0.611964	0.889208
AATGCACCAAGCAATG-1	0.591913	0.384935	0	0.538351	0.00583852	0.243878
AATGGTCCACCGTTCA-1	0.560377	0.606519	0.68838	0.421069	0.641333	0.614248
AATGGTTCTCACAAGC-1	0.783414	0.740312	0.709208	0.702686	0.69401	0.813759
AATGTATGGCACTGTA-1	0.870939	0.480613	0.969669	0.088006	0.864142	0.840736
AATGTGCCCGAGGTGT-1	0.874328	0.381225	0	0.280263	0.788918	0.660857
AATGTGCTAATCTGAG-1	0.132916	0.267508	0.0285569	0.161923	0.340003	0.106153
AATTAAAGGTCGGCGT-1	0.827488	0.734589	0.682288	0.573099	0.221924	0.642526
AATTAACGGATTTCCA-1	0.473113	0.414404	0.126984	0.322552	0.245619	0.269
AATTACGAGACCCATC-1	0.757118	0.312785	0.35751	0.0528465	0.253855	0.822743
AATTAGCGCTGCAGCG-1	0.115845	0.0404875	0	0.0366772	0.105708	0.0181321
AATTCATAAGGGATCT-1	0.949144	0.851697	0.766464	0.794457	0.305554	0.823115
AATTCATTGTCATGCA-1	0.9663	0.765521	0.98687	0.166436	0.322427	0.853797
AATTCCAAGCATGTAC-1	0.796739	0.59372	0.58153	0.472074	0.128889	0.565364
AATTCTAGAGTTAGGC-1	0.691434	0.571995	0	0.59546	0.0986161	0.358179
AATTGAACGCTCTGGT-1	0.697464	0.572827	0.0654654	0.622358	0.496596	0.376432
AATTGCGTGGATTACA-1	0.713911	0.603148	0.19803	0.594801	0.612575	0.597109
AATTTGGGACATAGTA-1	0.786024	0.764181	0.716302	0.707763	0.665858	0.79325
AATTTGGTTCCAAAGA-1	0.864471	0.815601	0.760286	0.748919	0.679333	0.831302
ACAAACCATGCGTCCT-1	0.564843	0.557175	0.369547	0.247507	0.636211	0.896728
ACAAACCGACAAGGCG-1	0.561881	0.409299	0	0.441579	0.680957	0.526181
ACAAAGAAGGTAGGCC-1	0.970754	0.710967	0.996317	0.31256	0.505753	0.916684
ACAAATCGCACCGAAT-1	0.76199	0.645082	0.866719	0.441821	0.524372	0.468352
ACAAATGGTAGTGTTT-1	0.861064	0.710324	0.409067	0.826976	0.529153	0.535724
ACAAATTCAGATCTGA-1	0.578979	0.469536	0.217479	0.527354	0.389246	0.602569
ACAACAGCATGAGCTA-1	0.881082	0.693898	0.0985479	0.811673	0.391212	0.62623
ACAACGGTCCCTGCGA-1	0.348192	0.578795	0.897549	0.251143	0.610819	0.671038
ACAAGCAGTGCCTAGC-1	0.712245	0.714604	0.924282	0.319934	0.607581	0.917309
ACAAGGAAATCCGCCC-1	0.0928943	0.0964483	0.0581422	0.0461874	0.155145	0.0695255
ACAAGGCCTACCAGCC-1	0.658364	0.532444	0	0.621352	0.0198284	0.619081
ACAAGGGCAGGCTCTG-1	0.71677	0.381693	0.0255155	0.82824	0.212395	0.381818
ACAATAGTCGTACGTT-1	0.920036	0.84799	0.364391	0.880023	0.415837	0.813273
ACAATCCATTTAAACC-1	0.967073	0.806498	0.998194	0.429545	0.935481	0.878453
ACAATCGATCTTTATA-1	0.770575	0.73157	0.600284	0.622172	0.41229	0.710568
ACAATGAATACGGAGA-1	0.737486	0.382358	0.600245	0.332125	0.693038	0.271788
ACAATGATTCTTCTAC-1	0.829562	0.68081	0.188982	0.560295	0.469644	0.738837
ACAATTTAGGAGGCTC-1	0.924611	0.664583	0.940105	0.123159	0.766414	0.793502
ACAATTTGAGCAGTGG-1	0.526241	0.41675	0.100871	0.72967	0.341122	0.316396
ACACAAAGACGGGTGG-1	0.736761	0.86851	0.925547	0.903166	0.955638	0.971144
ACACACCAGGACCAGT-1	0.319545	0.28613	0.187217	0.185198	0.218715	0.245558
ACACACTTTCTACACG-1	0.402936	0.33489	0.28677	0.279004	0.358217	0.393521
ACACATGATCAAATCT-1	0.849944	0.537794	0.711438	0.193762	0.657114	0.798478
ACACCCAGCATGCAGC-1	0.0582773	0.376657	0	0.462443	0.1321	0.458206
ACACCCGAGAAATCCG-1	0.453866	0.441081	0.0858282	0.30597	0.317783	0.443349
ACACCGGTCTGACCGC-1	0.727076	0.562735	0.363576	0.404121	0.478083	0.742366
ACACCTTAAGTAGGGC-1	0.500492	0.540361	0.3843	0.717916	0.163698	0.703042
ACACGAGACTCCTTCT-1	0.81092	0.526307	0.26766	0.795443	0.283894	0.522876
ACACGGCACTATGCAT-1	0.598558	0.563037	0.528498	0.520113	0.823988	0.648615
ACACGGGAACTTAGGG-1	0.820169	0.764889	0.552491	0.596183	0.469073	0.86883
ACACTCCAATGTCACT-1	0.840577	0.520246	0.00977858	0.219865	0.714972	0.457951
ACAGAACTGAGAACAA-1	0.924832	0.697155	0.438786	0.308819	0.498908	0.895336
ACAGATTAGGTTAGTG-1	0.581451	0.594417	0.0529256	0.577342	0.254218	0.529759
ACAGCATAGAGCCAGT-1	0.624094	0.600275	0	0.748046	0.532822	0.551836
ACAGCGCACCCGCAGC-1	0.600049	0.351129	0.116105	0.382542	0.399455	0.556989
ACAGGCTTGCCCGACT-1	0.533961	0.489707	0.344628	0.453473	0.920087	0.411019
ACAGGTGGAGGTGAGG-1	0.938542	0.880232	0.979071	0.242264	0.623908	0.806865
ACAGTAATACAACTTG-1	0.22991	0.265959	0.175412	0.329716	0.426954	0.305078
ACATAAGTCGTGGTGA-1	0.759106	0.672495	0.726523	0.19992	0.579729	0.751818
ACATAATAAGGCGGTG-1	0.913178	0.846364	0.946753	0.923645	0.726276	0.868246
ACATCAGCTGGGACGC-1	0.331491	0.68783	0.660096	0.0894274	0.432474	0.843349
ACATCCCGGCCATACG-1	0.622721	0.636207	0	0.608839	0.360143	0.463153
ACATCCTGGTAACTGT-1	0.748647	0.492237	0.075095	0.640083	0.144285	0.473639
ACATCGATCGTTTACC-1	0.799291	0.708081	0.0321412	0.720896	0.132343	0.660202
ACATCGGTCAGCCGCG-1	0.697614	0.624006	0.288675	0.544201	0.464536	0.547967
ACATCGTATGCAATGG-1	0.614741	0.429948	0	0.660577	0.480931	0.256422
ACATCGTTAACCTAGT-1	0.735769	0.599808	0.550689	0.55667	0.349073	0.765015
ACATCTCAACGCGTAA-1	0.744976	0.64139	0.460348	0.504196	0.700395	0.741178
ACATGGCTCAATTTAG-1	0.300509	0.426706	0	0.351642	0.274575	0.25812
ACATTAGTTTATATCC-1	0.172214	0.119949	0.158583	0.128303	0.184168	0.0804719
ACATTCGCGCGGAATA-1	0.451499	0.55139	0	0.645189	0.120154	0.31246
ACCAAACACCCAGCGA-1	0.863545	0.631573	0	0.588136	0.289993	0.446527
ACCAAACTAGAAATCC-1	0.516301	0.389956	0.0156537	0.662713	0.311009	0.480557
ACCAACACCACACACT-1	0.786393	0.581687	0.0818717	0.631522	0.2186	0.434646
ACCAAGAACGCGTGTC-1	0.535589	0.468954	0	0.573985	0.276867	0.515937
ACCAATATGCAAGTTA-1	0.215608	0.193386	0.192673	0.153738	0.0163409	0.164309
ACCACAACTCAGAACA-1	0.404797	0.268804	0	0.387456	0.440421	0.462375
ACCACAAGTTTCTATC-1	0.936615	0.82884	0.683507	0.712568	0.6686	0.87725
ACCACGTGCAGCTATA-1	0.806611	0.645906	0.497468	0.66367	0.438646	0.58367
ACCAGACCATAACAAC-1	0.902095	0.55523	0.82228	0.345721	0.025629	0.653213
ACCAGCCCGGTCTTTG-1	0.20978	0.201313	0.0207079	0.194191	0.300851	0.426503
ACCAGGAGTGTGATCT-1	0.692932	0.55186	0.21883	0.717114	0.0870588	0.523527
ACCAGTGCCCGGTCAA-1	0.867115	0.629519	0.0380229	0.635977	0.344662	0.699946
ACCAGTGCGGGAGACG-1	0.703194	0.492867	0.82584	0.691942	0.455941	0.44769
ACCATATCCGCAATAA-1	0.80718	0.703168	0.507933	0.713353	0.357512	0.681404
ACCATCCGCCAACTAG-1	0.538391	0.296451	0.944516	0.136558	0.228032	0.769822
ACCATCGTATATGGTA-1	0.327748	0.0762909	0.0370561	0.0894329	0.0880341	0.0242444
ACCCAACGCCCGTGGC-1	0.96467	0.78568	0.791149	0.807004	0.810352	0.811582
ACCCACCTACATGCTC-1	0.572773	0.549255	0.763043	0.35692	0.505411	0.782542
ACCCATCTTGAGGGTA-1	0.891284	0.609028	0.464394	0.243556	0.805789	0.764145
ACCCGAGCGAAATTAC-1	0.458088	0.396396	0.326056	0.320457	0.626159	0.465795
ACCCGATTGGTTCCGA-1	0.0721159	0.149328	0	0.11708	0.256119	0.0558058
ACCCGGAAACTCCCAG-1	0.464112	0.469535	0.0652482	0.338438	0.343456	0.363458
ACCCGGTTACACTTCC-1	0.874116	0.742651	0.414781	0.819688	0.269267	0.748122
ACCCGTGTCATCAGTA-1	0.0134728	0.0285601	0	0.00298346	0.049168	0.0123525
ACCCTATAGGACTGAG-1	0.657568	0.204879	0	0.0840002	0.250124	0.225223
ACCCTATGCCATATCG-1	0.542535	0.535441	0.159111	0.680033	0.15419	0.427101
ACCCTCCCTTGCTATT-1	0.647863	0.508183	0.329914	0.565277	0.351006	0.387237
ACCCTGGTAACGCCCT-1	0.594642	0.431172	0.75	0.540775	0.505819	0.412281
ACCCTTCATCTGCGAA-1	0.646798	0.501711	0.068945	0.703027	0.402285	0.55139
ACCCTTTAGTTCTCCA-1	0.512014	0.346272	0	0.477141	0.319092	0.495572
ACCGAAAGGGCCCTGC-1	0.436999	0.392428	0.047619	0.327758	0.318279	0.388189
ACCGAAGAGTCTGGTT-1	0.268608	0.347469	0.210819	0.211129	0.409717	0.459262
ACCGACACATCTCCCA-1	0.599571	0.570023	0.212932	0.329262	0.519454	0.502945
ACCGACTGAGTCCCAC-1	0.834664	0.679325	0.410763	0.563827	0.67532	0.814581
ACCGATGGTAGCATCG-1	0.736627	0.476589	0	0.595905	0.346604	0.366249
ACCGCAATAACTGCCT-1	0.607156	0.503906	0.0781465	0.478757	0.410356	0.329483
ACCGGGCCTTTGTTGA-1	0.86814	0.737969	0.547723	0.871222	0.384674	0.77689
ACCGGTCAGGTACACC-1	0.427657	0.30225	0.187135	0.132004	0.241901	0.401576
ACCGGTCTGAGTACGG-1	0.656003	0.469012	0.0182271	0.552877	0.231697	0.42921
ACCGTGACCACGTGGG-1	0.272323	0.236955	0.764623	0.249316	0.348377	0.375437
ACCGTTCCCGCTCTGA-1	0.626164	0.521608	0.0308607	0.630558	0.162096	0.553929
ACCTAAGTACCTTTCA-1	0.634924	0.590856	0	0.593547	0.304951	0.459846
ACCTAATCGACTTCCT-1	0.973911	0.914014	0.980562	0.967181	0.505958	0.977235
ACCTCGAACTTATGCT-1	0.158904	0.304412	0.889821	0.10715	0.235019	0.142185
ACCTGCGTGTCATGTT-1	0.494501	0.417836	0	0.627237	0.533456	0.366423
ACCTTTCCTTTAGAAG-1	0.875201	0.756721	0.470385	0.85799	0.686709	0.82063
ACGAAATGGGCGGCAC-1	0.568215	0.6227	0.486252	0.360236	0.357012	0.857906
ACGACTGGTCATACTC-1	0.486675	0.365348	0.0168192	0.665928	0.298005	0.251667
ACGAGAACCCATCACG-1	0.654791	0.494425	0.253185	0.309984	0.588961	0.515244
ACGAGATATTTGCTTA-1	0.543206	0.50298	0.270054	0.555744	0.574829	0.561596
ACGAGGATACCACTCT-1	0.46853	0.550433	0.483157	0.581906	0.232687	0.479163
ACGAGGTTTACAACGT-1	0.56981	0.217174	0.144088	0.207433	0.383907	0.34899
ACGAGTACGGATGCCC-1	0.790188	0.575897	0.649189	0.882055	0.34975	0.513276
ACGATACATAGAACTA-1	0.896962	0.740484	0.937937	0.894723	0.72117	0.756303
ACGATCATACATAGAG-1	0.766697	0.638714	0.40452	0.864244	0.392551	0.603337
ACGATGCATATGTTAT-1	0.593341	0.549547	0.827422	0.74983	0.137842	0.389918
ACGATGGATCCGATGC-1	0.667206	0.510015	0.143414	0.653804	0.464769	0.598836
ACGCAAACTAATAGAT-1	0.450224	0.33174	0.0219476	0.364613	0.179687	0.427761
ACGCAATCACTACAGC-1	0.545973	0.317595	0.984309	0.703562	0.710029	0.337753
ACGCATTCGTGAGTAC-1	0.721174	0.571678	0.182051	0.587485	0.556713	0.507705
ACGCCAGATGATTTCT-1	0.533377	0.512641	0.387601	0.380481	0.407385	0.576953
ACGCCCAGCTGTCGAT-1	0.571457	0.449179	0	0.309812	0.570839	0.562524
ACGCGAAGTCAGACGA-1	0.746474	0.691956	0.324337	0.667135	0.326567	0.407871
ACGCGCTACACAGGGT-1	0.903039	0.771824	0.813157	0.688955	0.168298	0.696045
ACGCGGGCCAAGGACA-1	0.786704	0.665941	0	0.708736	0.3977	0.511278
ACGCTAGTGATACACT-1	0.85579	0.58104	0.790484	0.740095	0.223758	0.545613
ACGCTGTGAGGCGTAG-1	0.406548	0.392784	0.320358	0.351673	0.443513	0.302201
ACGCTTAGTGTCTCTC-1	0.473681	0.376738	0.382719	0.403024	0.303898	0.445053
ACGGAATTTAGCAAAT-1	0.592604	0.408049	0.322201	0.399505	0.39231	0.50579
ACGGACTCTCAAAGCG-1	0.175591	0.245049	0	0.173771	0.0456278	0.222194
ACGGAGCGCAAATTAC-1	0.742118	0.576839	0.0660138	0.579269	0.342319	0.445833
ACGGATGGTGCGGATA-1	0.869184	0.776878	0.867722	0.701531	0.403626	0.595375
ACGGCACTTGCTTGGG-1	0.108421	0.0669256	0.010989	0.105675	0.205985	0.0538291
ACGGCCAACATGGACT-1	0.635518	0.544627	0.230283	0.603618	0.281591	0.357912
ACGGCGACGATGGGAA-1	0.164768	0.132612	0.0759988	0.140556	0.1742	0.127538
ACGGCGGGTTGCCCTG-1	0.631465	0.555781	0.0584955	0.54481	0.59291	0.464321
ACGGCTGGATGTAGAA-1	0.164977	0.390125	0.604854	0.104096	0.460078	0.459508
ACGGGAGTGTCGGCCC-1	0.987295	0.865918	0.999796	0.507252	0.290584	0.941164
ACGTACAGATTTCTCT-1	0.674723	0.670527	0.637577	0.630765	0.781067	0.70243
ACGTACTTTGGCACGG-1	0.492166	0.690183	0.151705	0.357043	0.371471	0.788466
ACGTAGATTGCTGATG-1	0.743836	0.582071	0.173838	0.519409	0.67833	0.371656
ACGTATTACTCCGATC-1	0.321321	0.227806	0	0.156182	0.0776396	0.141502
ACGTCCTAAACGAGAT-1	0.866484	0.790215	0.605101	0.707249	0.725553	0.834163
ACGTCTCGTTCCGGGA-1	0.965477	0.652686	0.989467	0.0949412	0.213792	0.623342
ACGTGACAAAGTAAGT-1	0.787703	0.345415	0	0.218218	0.0854436	0.938886
ACGTGCGCCTCGTGCA-1	0.721226	0.62123	0.301633	0.8551	0.546496	0.561927
ACGTGGTCGAATGTGC-1	0.447466	0.371693	0.0115756	0.459433	0.312015	0.330732
ACGTTAATGTCGAAGA-1	0.776604	0.705717	0.306015	0.711412	0.195678	0.70064
ACGTTAGATTTGCCCG-1	0.969105	0.796628	0.999363	0.411814	0.724405	0.809558
ACGTTATTGGTCACTC-1	0.9552	0.676159	0.961173	0.119753	0.692553	0.828557
ACGTTCCGCGCTCCGT-1	0.473791	0.408338	0.309058	0.530899	0.120111	0.374088
ACGTTCGTTCAGGAAA-1	0.881431	0.723618	0.839689	0.772105	0.665237	0.762767
ACGTTTAGTTGTGATC-1	0.965491	0.820352	0.908759	0.919127	0.712609	0.908997
ACTAATACGTCAGGCG-1	0.598605	0.420955	0.139516	0.496272	0.574157	0.490365
ACTACAAAGAGAGGTG-1	0.659019	0.548458	0	0.414663	0.302738	0.427354
ACTACATCCCGACAAG-1	0.724408	0.381599	0.606043	0.241821	0.744184	0.72574
ACTACGCGTTAGAATT-1	0.823015	0.652192	0.648204	0.408417	0.5112	0.668292
ACTATATGCTGTGTTC-1	0.833412	0.70763	0.352097	0.629453	0.392012	0.656107
ACTATGTCCAGCTGCC-1	0.452409	0.581574	0.673308	0.218997	0.66754	0.667148
ACTATTCGTCCGTGGT-1	0.594351	0.463757	0.0550117	0.570861	0.329852	0.463335
ACTATTTCCGGGCCCA-1	0.806438	0.667388	0.783787	0.759045	0.343246	0.625281
ACTCAACGAATGTATT-1	0.732971	0.535249	0.402128	0.498514	0.529294	0.651484
ACTCAATAAAGGCACG-1	0.79287	0.641495	0.498755	0.819736	0.574922	0.669889
ACTCAGACCTGCTTCT-1	0.948268	0.880943	0.893689	0.874643	0.871403	0.934359
ACTCATGGCAGCCTTC-1	0.244385	0.455012	0.697633	0.189312	0.637233	0.581761
ACTCCAATATCATCAT-1	0.840404	0.791306	0.767836	0.763849	0.828985	0.836119
ACTCCCATTCCTAAAG-1	0.728736	0.650778	0	0.361018	0.205382	0.80879
ACTCCCGAATTCGTTT-1	0.731791	0.532086	0.912871	0.840544	0.326641	0.503125
ACTCCCTAATGCTAAA-1	0.444204	0.421358	0.425844	0.341412	0.243887	0.277486
ACTCCCTAGAATAGTA-1	0.668154	0.600211	0.472377	0.51528	0.385589	0.56157
ACTCGATGTATTTCAT-1	0.861565	0.733688	0.419591	0.652076	0.485181	0.591832
ACTCGTAACCCGTCCT-1	0.7906	0.525935	0	0.300866	0.523916	0.800845
ACTCGTCAGTAATCCC-1	0.932964	0.695933	0.963518	0.900316	0.767924	0.675176
ACTCTCTGACTTAGGT-1	0.844293	0.646174	0.394405	0.896754	0.452701	0.629631
ACTCTCTTATACACGA-1	0.288707	0.187601	0	0.193185	0.294942	0.289369
ACTCTTGTATAGTAAC-1	0.781692	0.615228	0.311138	0.719024	0.232124	0.572208
ACTGAATGGCGAAAGT-1	0.18617	0.130793	0.0417454	0.0964933	0.22746	0.0954188
ACTGATTTAGTGATTC-1	0.588854	0.528358	0.487177	0.547637	0.73021	0.680137
ACTGCCCGCCATTCTC-1	0.329851	0.327772	0	0.390972	0.0917531	0.152944
ACTGCCGTCGTAACTC-1	0.663362	0.519338	0	0.498637	0.291025	0.483362
ACTGCTCGGAAGGATG-1	0.331608	0.318406	0	0.10574	0.347483	0.333638
ACTGTACGATACACAT-1	0.883308	0.596078	0.219749	0.799171	0.508908	0.606018
ACTGTAGCACTTTGGA-1	0.0219311	0.474308	0.0415945	0.418984	0.224843	0.411669
ACTGTATACGCGAGCA-1	0.398073	0.408109	0.840418	0.205238	0.466833	0.582854
ACTGTCCAGGATTATA-1	0.836527	0.673081	0	0.670765	0.340069	0.601313
ACTGTCTTCTTTAGAA-1	0.382079	0.240283	0	0.567543	0.0599615	0.158672
ACTGTGCTAGTAGATC-1	0.494387	0.357573	0	0.40478	0.560844	0.388061
ACTGTTTAGTGTAGGC-1	0.652936	0.563618	0.263553	0.537422	0.173005	0.545199
ACTTACCGGGCGCGCA-1	0.688711	0.467906	0.0132909	0.590267	0.154636	0.380138
ACTTACGCATCCACGC-1	0.795499	0.686929	0.723318	0.674858	0.586777	0.570348
ACTTAGTACGACAAGA-1	0.700381	0.416845	0.321429	0.419026	0.150734	0.828521
ACTTATACTTACCCGG-1	0.772993	0.54853	0	0.761678	0.143147	0.481491
ACTTATCTGATCTATA-1	0.110118	0.126591	0.178618	0.111607	0.216214	0.177822
ACTTATTAGGATCGGT-1	0.804884	0.778868	0.475761	0.706284	0.33557	0.581271
ACTTATTTATGTGCCA-1	0.664696	0.546001	0.232565	0.354727	0.523686	0.401621
ACTTCAGGCTGATCCC-1	0.332492	0.29033	0.0163627	0.208402	0.127965	0.132517
ACTTCCAGTGGAAGCT-1	0.574022	0.242895	0.0906845	0.137577	0.231431	0.304839
ACTTCGCCATACGCAC-1	0.669853	0.545604	0.551727	0.806206	0.389456	0.450132
ACTTGACTCCCTCTTT-1	0.835881	0.580037	0.655521	0.851363	0.757306	0.594791
ACTTGCCATATTGTAC-1	0.538619	0.481809	0	0.550559	0.111799	0.494966
ACTTGGGACCCGGTGG-1	0.99175	0.897416	0.996241	0.986203	0.64476	0.965784
ACTTGTAGTCCCTTCA-1	0.725121	0.647625	0.375834	0.164959	0.801641	0.871291
ACTTTCCTATAGCTTC-1	0.907149	0.749137	0.213862	0.642592	0.613538	0.754794
ACTTTGACTGCATCCT-1	0.681114	0.687759	0.124056	0.0746498	0.692339	0.774918
ACTTTGGTCGTGCTCC-1	0.178299	0.32435	0.278568	0.190764	0.312556	0.337469
AGAACCCTCAATTGGG-1	0.91433	0.657507	0.941066	0.160099	0.386278	0.880471
AGAACGTGGTACATTC-1	0.952198	0.859987	0.729004	0.752329	0.411216	0.926444
AGAAGAGCGCCGTTCC-1	0.784213	0.648961	0	0.254658	0.178162	0.452142
AGAAGGTACACTTCAC-1	0.661703	0.302332	0	0.346057	0.302185	0.23166
AGAAGGTTGCCGAATT-1	0.481552	0.441045	0.359372	0.469845	0.256644	0.309922
AGAAGTGATTCGTGAT-1	0.583994	0.61313	0	0.621808	0.281772	0.347792
AGAATAAATCTTCAGG-1	0.537597	0.785983	0.746894	0.118068	0.808988	0.912709
AGAATGCGGGTTCGGA-1	0.843712	0.574891	0.127412	0.667005	0.784735	0.612927
AGAATTATGGATTCGA-1	0.897154	0.710688	0.612517	0.89448	0.641567	0.673371
AGAATTGTTTGACATA-1	0.500172	0.466215	0.318874	0.507176	0.596634	0.376099
AGACAGCTCAGAATCC-1	0.936267	0.505861	0.980522	0.0718714	0.536153	0.674849
AGACATAGATCCTTCC-1	0.735899	0.673693	0.624695	0.645098	0.559084	0.71349
AGACCAAACCACACCT-1	0.293366	0.345117	0	0.209403	0.331235	0.35554
AGACCATGGGATACAA-1	0.60373	0.465934	0.647185	0.186669	0.563587	0.746393
AGACCCACCGCTGATC-1	0.67056	0.584344	0.529169	0.510917	0.526134	0.422834
AGACCCGCCCTCCTCG-1	0.891383	0.685938	0.910117	0.763241	0.570195	0.855406
AGACCGGGAAACCCTG-1	0.530216	0.539023	0.809136	0.234675	0.644851	0.757068
AGACGAAGTGCCGGTC-1	0.696217	0.411309	0.173585	0.708191	0.497367	0.383169
AGACGACGATGCCGCT-1	0.193421	0.0843183	0	0.00772114	0.516155	0.162503
AGACGGGATTGGTATA-1	0.408002	0.341093	0.024345	0.388108	0.34431	0.513175
AGACGGGCCGATTTAA-1	0.667539	0.490856	0	0.45435	0.419426	0.583948
AGACTAGCCTTCCAGA-1	0.982103	0.952314	0.985037	0.973996	0.49661	0.992642
AGACTGTTACCGGGTC-1	0.394812	0.363917	0.213201	0.350533	0.300429	0.318276
AGAGAAACACCAGAAA-1	0.367157	0.386437	0	0.377918	0.0886306	0.297239
AGAGAACCGTCTAGGA-1	0.738783	0.497701	0.109875	0.600646	0.703125	0.5415
AGAGAAGGAGTACAAT-1	0.500277	0.31451	0	0.294677	0.599656	0.189378
AGAGATCTCTAAAGCG-1	0.464488	0.513817	0.456491	0.302797	0.665985	0.610169
AGAGCAGTTATGAGAC-1	0.679416	0.625265	0.365636	0.375026	0.271247	0.635476
AGAGCGGGCTAATCAT-1	0.559104	0.399243	0.0178743	0.4258	0.587689	0.567039
AGAGCGTACAAGCTCG-1	0.44174	0.557785	0.900306	0.303748	0.547549	0.72077
AGAGCTACGAAAGCAT-1	0.970477	0.711526	0.922907	0.267141	0.67992	0.814778
AGAGGTATCTCGGTCC-1	0.414691	0.422984	0.302072	0.298179	0.430659	0.421183
AGAGTTAGAGACCGAT-1	0.624796	0.538749	0.0448561	0.527629	0.536668	0.509165
AGATAACTTCAGGGCC-1	0.948029	0.908853	0.957338	0.949975	0.969311	0.958076
AGATACCGGTGTTCAC-1	0.891292	0.600099	0.9	0.301491	0.748367	0.744664
AGATACGACTTCATAT-1	0.407089	0.442002	0.529971	0.227398	0.564165	0.612592
AGATACTCAAGATCGA-1	0.606039	0.439849	0.0225877	0.37962	0.493165	0.372025
AGATATAATACGACTA-1	0.484662	0.44886	0	0.416642	0.00537158	0.23498
AGATCGTGCATAAGAT-1	0.52913	0.373263	0	0.626548	0.175652	0.311118
AGATCTCAGGTGTGAT-1	0.838509	0.708016	0	0.710935	0.559406	0.763901
AGATGACTCGCCCACG-1	0.313781	0.405612	0.526498	0.490817	0.234649	0.375008
AGATGAGGGTTGCGAT-1	0.588275	0.449796	0	0.613306	0.517593	0.38157
AGATGCAAGACGTGCA-1	0.622328	0.50773	0.445021	0.449779	0.778267	0.571251
AGATGCATCCTGTGTC-1	0.864542	0.594197	0	0.212164	0.270497	0.768562
AGATTATAGGACGTTT-1	0.910076	0.798645	0.315353	0.826923	0.623946	0.763474
AGATTCACAACCGATA-1	0.918218	0.55459	0	0.30617	0.455847	0.92461
AGCAAAGGCCGCTAGT-1	0.615081	0.633676	0.975017	0.276236	0.235475	0.476768
AGCAACATATCTTATT-1	0.635817	0.482932	0	0.377316	0.241916	0.296137
AGCAACCGAAAGTAAT-1	0.799005	0.64473	0.696832	0.519915	0.52364	0.65766
AGCACACGTTTAGACT-1	0.264273	0.247091	0	0.287397	0.0121004	0.0939668
AGCACCAGTACTCACG-1	0.913002	0.848986	0.597948	0.689787	0.509357	0.862411
AGCACTACCGGCCTGT-1	0.773378	0.624852	0.670725	0.432208	0.464719	0.839737
AGCACTACCTCACCAG-1	0.108787	0.100452	0.0818013	0.0650404	0.0936017	0.0813768
AGCAGAAGGAGAAAGA-1	0.579412	0.459888	0	0.342755	0.22349	0.276818
AGCAGCCAGATGAATA-1	0.54562	0.561093	0.0188445	0.424811	0.413448	0.389007
AGCATCATTTCGAAAG-1	0.813009	0.624797	0.0173292	0.840771	0.111656	0.575989
AGCATCGTCGATAATT-1	0.153661	0.225335	0	0.37894	0.0468668	0.217621
AGCCAAGCTTTGTGTC-1	0.483742	0.422728	0.349211	0.317008	0.258151	0.425379
AGCCACTCCCGTGCTT-1	0.33089	0.296015	0.106819	0.618655	0.275423	0.247259
AGCCCATACATGTAAG-1	0.994229	0.913174	0.999822	0.61571	0.941708	0.990498
AGCCCGGCATTAGAGG-1	0.725624	0.625572	0.552158	0.56557	0.503424	0.790044
AGCCCTAAGCGAAGTT-1	0.583471	0.528894	0.159111	0.398375	0.335163	0.60793
AGCCCTCCCTGGTGGC-1	0.657555	0.481321	0.365148	0.494078	0.450944	0.497193
AGCCCTTCTAATCCGA-1	0.738667	0.560045	0.162994	0.617748	0.413118	0.432955
AGCCGTGGCTAAATGT-1	0.796216	0.683486	0	0.653056	0.742507	0.563057
AGCCTAATACCCACGT-1	0.524806	0.232966	0	0.263733	0.182922	0.0603261
AGCCTTAAAGCGGAAG-1	0.289087	0.559866	0.141732	0.0915555	0.443131	0.808748
AGCGACAGGAACGGTC-1	0.738152	0.636078	0.237915	0.668615	0.499716	0.590177
AGCGACATCCCATTCA-1	0.777048	0.62613	0.110664	0.841784	0.234451	0.768807
AGCGACCAACGATATT-1	0.537608	0.536272	0.114146	0.782614	0.727061	0.789282
AGCGAGACGTGAAGGC-1	0.587039	0.458613	0.0331497	0.580094	0.298814	0.401151
AGCGCATAATGAATCG-1	0.255223	0.250936	0.325493	0.204569	0.471154	0.251279
AGCGCGGGTGCCAATG-1	0.922498	0.800151	0.937043	0.853247	0.711686	0.72873
AGCGCTTATGGGCAAG-1	0.624975	0.469746	0.211289	0.608434	0.176079	0.334493
AGCGGACACTTCGTAG-1	0.433856	0.422176	0.250753	0.202322	0.480635	0.33479
AGCGGCGGTTAGCGGT-1	0.354251	0.254273	0	0.177822	0.218745	0.495749
AGCGGGAAGGGTCCAT-1	0.69609	0.643	0.476331	0.543122	0.65693	0.595117
AGCGGGTCTGACACTC-1	0.755088	0.67918	0.931134	0.415775	0.232527	0.490815
AGCGGTTGAGATGTAC-1	0.462032	0.446681	0.0255321	0.508068	0.271387	0.40123
AGCGTACGAGAGCTAG-1	0.0107834	0.0416056	0	0.00260631	0.0134575	0.00477076
AGCGTAGCGCTAGACC-1	0.374295	0.168655	0	0.202863	0.0806998	0.0615559
AGCGTCTGAACCCGCA-1	0.800496	0.49618	0.475623	0.233552	0.556715	0.858835
AGCGTGGTATTCTACT-1	0.904133	0.715755	0.440224	0.945692	0.515239	0.791757
AGCGTTCCGATTTAAA-1	0.540192	0.420598	0.342613	0.416278	0.522977	0.482879
AGCTAACAAGCAATGT-1	0.300804	0.265693	0.159237	0.158551	0.808742	0.369271
AGCTAGAAGCAGAAGT-1	0.66271	0.506919	0.0424052	0.714796	0.416026	0.421794
AGCTATTTAATCCAAC-1	0.473858	0.470147	0.367065	0.36095	0.521197	0.49781
AGCTCCTTCGCACATC-1	0.778836	0.681818	0.827395	0.504701	0.710734	0.577581
AGCTCTAGACGTTCCA-1	0.669165	0.423537	0.137199	0.844444	0.166354	0.377274
AGCTCTTCCCAGTGCA-1	0.522559	0.418945	0.109682	0.525958	0.250021	0.374166
AGCTCTTTACTCAGTT-1	0.698649	0.524193	0.720827	0.79185	0.703759	0.487791
AGCTGAAGTAAACCAA-1	0.576934	0.351005	0.130066	0.609844	0.237019	0.436436
AGCTGTAACCTCAATC-1	0.678948	0.452488	0.572286	0.183754	0.471108	0.578206
AGCTTATAGAGACCTG-1	0.716266	0.697522	0.576215	0.570579	0.608652	0.72915
AGCTTCAATACTTTGA-1	0.388017	0.35164	0.564288	0.304167	0.648408	0.534207
AGCTTGATCTTAACTT-1	0.823887	0.662642	0.968687	0.889808	0.346284	0.573831
AGGAAGCTGTCCGCCG-1	0.518172	0.490855	0.196116	0.306317	0.405715	0.432232
AGGACAGTCGAATCCC-1	0.597155	0.364086	0	0.842314	0.223216	0.229926
AGGACATCGCACGTCG-1	0.984618	0.922303	0.960119	0.945776	0.896708	0.975453
AGGACGACCCATTAGA-1	0.448373	0.417901	0.0672293	0.372198	0.283973	0.290378
AGGACGCTCGATGTTG-1	0.502986	0.400751	0.0992448	0.540177	0.424765	0.337449
AGGATAAAGTCGGGAT-1	0.571037	0.476441	0.387232	0.503694	0.331818	0.399801
AGGATATAGGGATTTA-1	0.787131	0.758931	0.956325	0.413882	0.85594	0.601532
AGGATCACGCGATCTG-1	0.197974	0.245226	0	0.209099	0.155987	0.173203
AGGCAAAGAGGAATCA-1	0.617282	0.404019	0.0830455	0.347448	0.512295	0.443696
AGGCAGATGCGTAAAC-1	0.708181	0.536432	0.0632061	0.846949	0.452721	0.368878
AGGCCCAGTGACTGGT-1	0.290791	0.469205	0	0.56317	0.0196302	0.186057
AGGCCCATTGTACAGG-1	0.583621	0.447511	0	0.26164	0.470598	0.560294
AGGCCCTAGAACGCCA-1	0.993854	0.916615	0.999858	0.587299	0.84025	0.988711
AGGCGGTTTGTCCCGC-1	0.662315	0.468411	0.429669	0.405043	0.540846	0.526656
AGGCGTCTATGGACGG-1	0.805476	0.653691	0.2429	0.62075	0.477378	0.56181
AGGCTATGGTTAGCTT-1	0.443217	0.571096	0.66026	0.387118	0.790873	0.767689
AGGCTTCCCGAAGAAG-1	0.315916	0.277317	0.166667	0.275089	0.33461	0.273942
AGGCTTGCTAGACACC-1	0.668411	0.672498	0.610117	0.240244	0.721475	0.865241
AGGGAAACGAGGTACT-1	0.828417	0.796042	0.766406	0.755397	0.777494	0.842066
AGGGACAGCACGGCGG-1	0.968477	0.923811	0.933492	0.922719	0.777739	0.951969
AGGGACTCTACGCGAC-1	0.518532	0.543384	0.0913585	0.558858	0.272647	0.278935
AGGGCAGCGGCGTGGT-1	0.46847	0.372674	0	0.443627	0.468483	0.443948
AGGGCGAGCAGCTGAT-1	0.890434	0.777844	0.31512	0.868858	0.664715	0.779095
AGGGCGTGATCGGCTA-1	0.330891	0.254896	0	0.527814	0.137444	0.238567
AGGGCTGCAGTTACAG-1	0.855617	0.7332	0.248761	0.805821	0.405423	0.578103
AGGGTCAGAGCACTCG-1	0.157349	0.184735	0.0475651	0.223348	0.178449	0.140313
AGGGTCAGTAACCCTA-1	0.808684	0.678918	0.240493	0.589913	0.366457	0.444572
AGGGTCGATGCGAACT-1	0.41497	0.319822	0	0.410672	0.1166	0.332884
AGGGTGCCGTTCTTTA-1	0.458818	0.37542	0.231154	0.381229	0.383382	0.51333
AGGGTGCTCTCGAGGG-1	0.732773	0.461907	0	0.715355	0.0385108	0.403367
AGGGTGGATAGTGCAT-1	0.237187	0.403863	0.188913	0.12721	0.429264	0.311904
AGGGTTCCCTTTGGTT-1	0.509459	0.324708	0	0.611592	0.320604	0.338028
AGGGTTTAGTTCGGGA-1	0.690043	0.558927	0	0.709332	0.226656	0.34358
AGGTAACCTCCTATTC-1	0.708882	0.606504	0.208161	0.57396	0.466249	0.653299
AGGTACGATATTGCCA-1	0.462402	0.412103	0.263776	0.389215	0.365377	0.466375
AGGTAGATCGAGATAT-1	0.675772	0.467483	0.0307329	0.685955	0.287462	0.377543
AGGTAGGTACAAAGCT-1	0.87412	0.712199	0.737865	0.550517	0.549116	0.77182
AGGTCAGGTGAGAGTG-1	0.887097	0.830632	0.487206	0.823128	0.637366	0.813963
AGGTCGCCACTTCGGT-1	0.177725	0.154417	0	0.203309	0.0926336	0.0572132
AGGTCGCGGAGTTACT-1	0.684217	0.502313	0.617514	0.778151	0.431528	0.491992
AGGTGTATCGCCATGA-1	0.820517	0.607486	0.507887	0.45801	0.653803	0.748767
AGGTTCTCCTTTCCGG-1	0.700148	0.718329	0.415705	0.578429	0.16369	0.553715
AGGTTGAGGCACGCTT-1	0.674973	0.457916	0	0.905596	0.366616	0.321813
AGGTTTCACACACCTT-1	0.649125	0.68796	0.605273	0.427026	0.368157	0.90235
AGTAACGTTCATCCTG-1	0.117357	0.0827091	0	0.125047	0.119976	0.0914826
AGTAATGTCTTGCCGC-1	0.704124	0.529627	0.243975	0.566357	0.216765	0.669471
AGTACATCATTTATCA-1	0.722311	0.455618	0.142857	0.772221	0.563745	0.467657
AGTACCTTCGAGTGCT-1	0.939775	0.786115	0.710669	0.790596	0.501478	0.761559
AGTACGGCCCGTATCG-1	0.135258	0.457478	0	0.109672	0.340192	0.559465
AGTACGGGCACCTGGC-1	0.588642	0.456073	0	0.82688	0.341557	0.334001
AGTACGTGGCCTGTCT-1	0.473568	0.383978	0.728202	0.377985	0.457467	0.42399
AGTAGCGTGAACGAAC-1	0.668826	0.617786	0.313044	0.507266	0.432441	0.648525
AGTAGCTAGACGCCGA-1	0.572148	0.45498	0	0.554682	0.312923	0.397548
AGTAGGAAGGAAGTTG-1	0.483976	0.46488	0.319142	0.372595	0.735418	0.403055
AGTAGGTAACATACAT-1	0.708228	0.497799	0.0142422	0.793131	0.400287	0.551258
AGTATAATACTAGGCA-1	0.769554	0.873348	0.938194	0.926822	0.811164	0.95683
AGTATCCATAATAACG-1	0.3258	0.174329	0	0.0744491	0.0710059	0.0758718
AGTATGCTGGAGACCA-1	0.444759	0.243673	0	0.0980405	0.85019	0.44094
AGTCAAATGATGTGAT-1	0.197801	0.276424	0.187044	0.268191	0.384666	0.1836
AGTCAACACCACCATC-1	0.838369	0.708728	0.741362	0.734333	0.45523	0.55847
AGTCAAGATGACACTT-1	0.7037	0.637466	0.961492	0.378794	0.333089	0.420244
AGTCACTCCGCCTCAT-1	0.483499	0.412654	0.419314	0.39595	0.430265	0.678894
AGTCCAGCGGGTACGT-1	0.964496	0.504979	0.310778	0.140146	0.598772	0.537739
AGTCCATTGGCTGATG-1	0.725871	0.446606	0.641689	0.574919	0.810093	0.475307
AGTCCCGCCTTTAATT-1	0.474498	0.456393	0.123882	0.443758	0.526709	0.297483
AGTCGACGGTCTCAAG-1	0.877078	0.597004	0.937276	0.841656	0.432482	0.541241
AGTCGGCTCAACTTTA-1	0.725996	0.668975	0	0.501063	0.331958	0.609965
AGTCGTGGGCATTACG-1	0.522712	0.25414	0	0.185163	0.638485	0.43379
AGTCTCACAAGACTAC-1	0.298175	0.263692	0	0.0755329	0.0564142	0.363017
AGTCTGGACATCCTTG-1	0.695907	0.683144	0.62872	0.0921597	0.641106	0.825124
AGTCTTCTCCTCAAAT-1	0.942124	0.840044	0.596559	0.824009	0.707696	0.832861
AGTGAACAAACTTCTC-1	0.841758	0.733076	0.113911	0.885054	0.812324	0.85254
AGTGACCTACTTTACG-1	0.881482	0.822519	0.644383	0.780137	0.227852	0.761412
AGTGACTGTGACACAA-1	0.25633	0.362975	0.60688	0.121622	0.330253	0.544977
AGTGAGACTTCCAGTA-1	0.626506	0.338009	0	0.78593	0.138138	0.255252
AGTGAGCCTCGCCGCC-1	0.878672	0.649223	0.871602	0.877539	0.333939	0.644302
AGTGAGGGTTTCTGAC-1	0.364345	0.383738	0.361204	0.302924	0.393696	0.468724
AGTGATATGAGTAGTT-1	0.777816	0.679645	0.951951	0.792584	0.222498	0.555478
AGTGATTCAAGCAGGA-1	0.621387	0.420266	0	0.733314	0.115434	0.342853
AGTGCGTAGCTCGTAA-1	0.372789	0.343664	0.169706	0.229976	0.426442	0.298467
AGTGCTTGCACGAATA-1	0.887193	0.712744	0	0.792014	0.134422	0.496705
AGTGGCGGCAATTTGA-1	0.943034	0.787072	0.905822	0.881739	0.872062	0.788933
AGTGGCTCCGTCGGCC-1	0.398199	0.44006	0.301025	0.312708	0.301494	0.368695
AGTGGTGTTACCCGTG-1	0.174049	0.214612	0.461453	0.208476	0.161214	0.116271
AGTGGTTGCGTATAGG-1	0.980326	0.845229	0.986602	0.216719	0.91846	0.930054
AGTGTATTGCGCATTG-1	0.722272	0.521597	0.137778	0.542474	0.340867	0.38311
AGTGTGGTCTATTGTG-1	0.770895	0.452103	0.899424	0.31822	0.526427	0.791156
AGTTAAACACTTGCGA-1	0.612631	0.413795	0.174408	0.665868	0.487943	0.355044
AGTTAAGCGGTCCCGG-1	0.517722	0.392892	0	0.416285	0.539571	0.48905
AGTTAAGTCAACCGCT-1	0.969779	0.798908	0.575271	0.322493	0.271352	0.985928
AGTTACCCTTAAGACT-1	0.942405	0.506844	0.341821	0.302074	0.335042	0.776308
AGTTACCGCACATGGT-1	0.118951	0.511108	0.296799	0.0937252	0.444443	0.580639
AGTTACTCTATCGTGG-1	0.801273	0.706687	0.663489	0.644111	0.706997	0.721858
AGTTATTGAAAGGTAA-1	0.67499	0.550913	0.0133511	0.631731	0.37758	0.59907
AGTTCCTACAGAATTA-1	0.869842	0.631574	0.890086	0.904672	0.245565	0.593112
AGTTCCTATTTATGTT-1	0.543735	0.573466	0.0137419	0.406975	0.252328	0.69675
AGTTCTGCGTTGTATC-1	0.828433	0.22665	0.0112989	0.105493	0.207485	0.0518228
AGTTGACATCGGCTGG-1	0.100978	0.114188	0.15707	0.0668184	0.0521647	0.0596136
AGTTGACGGTCCTTGC-1	0.158245	0.127725	0.136703	0.0431542	0.112474	0.126352
AGTTGCTGACTGATAT-1	0.807856	0.411303	0.695823	0.0569179	0.275654	0.434431
AGTTTCGCAGGTCGGA-1	0.903983	0.76318	0.864263	0.837155	0.350269	0.866167
AGTTTGCACCTGCCTC-1	0.32535	0.284322	0.38694	0.146864	0.0963314	0.197245
AGTTTGGCCAGACCTA-1	0.884316	0.756126	0.377124	0.722232	0.447001	0.690264
ATAAACCATTGGACGG-1	0.889676	0.815153	0.875761	0.863356	0.912115	0.924026
ATAAACGGACCCGTAA-1	0.815739	0.674086	0.0916698	0.849283	0.444048	0.494146
ATAAAGGCTCGGTCGT-1	0.861271	0.741975	0	0.743665	0.441927	0.709525
ATAAAGGTCAAGTACG-1	0.488622	0.382837	0	0.417089	0.24948	0.353027
ATAAATATTAGCAGCT-1	0.90267	0.750523	0.848189	0.524394	0.854736	0.853408
ATAACGCCGGAGGGTC-1	0.895105	0.677249	0.929134	0.876069	0.672382	0.649955
ATAACGGAGTCCAACG-1	0.563406	0.449155	0.0603023	0.825031	0.336737	0.33328
ATAACGTTACCTCCAC-1	0.763916	0.53497	0.0951303	0.617067	0.531099	0.649046
ATAAGGTGGAGAACAT-1	0.047765	0.0287886	0.0084275	0.00450659	0.0879808	0.0145459
ATAAGTACCCGATTGT-1	0.70735	0.632377	0.555959	0.529098	0.629182	0.605764
ATAAGTAGGATTCAGA-1	0.832015	0.656067	0.0405739	0.74431	0.309027	0.519891
ATAAGTTACCGCGACG-1	0.696645	0.561195	0.871975	0.878874	0.255865	0.45179
ATAATACCGTTAGCCG-1	0.821436	0.288885	0.963136	0.0482619	0.105807	0.428131
ATAATAGCTGTTGAAT-1	0.930421	0.847309	0.937614	0.922176	0.523142	0.715323
ATAATAGTGTAGGGAC-1	0.902057	0.625037	0.325919	0.432837	0.577575	0.882348
ATAATTAGCTAAGTAG-1	0.150461	0.128866	0.0510144	0.0565387	0.172846	0.129541
ATACAGGCCCTCCAAT-1	0.343334	0.296981	0.193632	0.276141	0.256509	0.191017
ATACCACGGGCAACTT-1	0.545497	0.429779	0	0.622418	0.473736	0.390402
ATACCAGCAAATTGCT-1	0.488725	0.433458	0.013271	0.563716	0.398376	0.376454
ATACCAGGCTAATAGA-1	0.530342	0.495098	0.0190312	0.637191	0.377416	0.409832
ATACCAGGTGAGCGAT-1	0.781729	0.756046	0.616259	0.630814	0.6678	0.774165
ATACCGTCATCCATAA-1	0.75218	0.582305	0.145737	0.498831	0.120999	0.36409
ATACCTAACCAAGAAA-1	0.30438	0.328527	0.21054	0.190848	0.250725	0.170614
ATACGCCGATCTACCG-1	0.213408	0.218498	0	0.221272	0.16754	0.107023
ATACGCCGGCGAAACC-1	0.797391	0.620288	0.959018	0.903748	0.523649	0.588429
ATACGGAACGTCGTTT-1	0.811789	0.63149	0	0.671299	0.680451	0.726646
ATACGGGTTTCGATTG-1	0.885131	0.653704	0.907878	0.893105	0.248105	0.721684
ATACGGTGAAGATGCA-1	0.133146	0.369161	0.0356802	0.086705	0.374358	0.238549
ATACGTACTTAGCCAC-1	0.0139019	0.0229035	0.0161906	0.00726892	0.0360942	0.0102962
ATACGTCCACTCCTGT-1	0.859266	0.733758	0.797382	0.603272	0.342201	0.624855
ATACGTTATGCACGGA-1	0.345258	0.323584	0.123655	0.205177	0.121252	0.308681
ATACTAGCATGACCCT-1	0.798692	0.606248	0.94632	0.927137	0.475264	0.728114
ATACTCTCGCCACTCT-1	0.0246305	0.0458889	0.0140319	0.0205934	0.0163971	0.00685467
ATACTTGTTCTCGAGC-1	0.335242	0.320115	0.295205	0.0951698	0.550062	0.256401
ATAGACAACGGGACCT-1	0.69236	0.604012	0.105279	0.513725	0.529857	0.56806
ATAGACGAAGAGAAAG-1	0.637571	0.483138	0	0.831582	0.217095	0.576458
ATAGAGTACTGGGACA-1	0.702302	0.896719	0.993167	0.978774	0.62698	0.979178
ATAGAGTTATCAACTT-1	0.867048	0.703373	0.756889	0.74119	0.644721	0.575733
ATAGATTTGCAGTCGG-1	0.746832	0.60439	0.353144	0.873506	0.252451	0.585498
ATAGCCTCAGTACCCA-1	0.927323	0.540246	0.958094	0.107448	0.668019	0.66257
ATAGCTGCTCTTGTTA-1	0.577346	0.562965	0.646997	0.56874	0.729587	0.484191
ATAGGAATCTAAGCTT-1	0.609235	0.396654	0	0.454792	0.335582	0.499029
ATAGGCGGCTATAGAA-1	0.691499	0.714845	0.849192	0.684781	0.331535	0.544865
ATAGGCTAGCTTCGCA-1	0.832873	0.692143	0.877846	0.75484	0.638478	0.56476
ATAGGGATATCCTTGA-1	0.935268	0.827422	0.925132	0.90234	0.788093	0.790363
ATAGGTTGGGCAGATG-1	0.82601	0.7368	0.724953	0.72916	0.508275	0.679798
ATAGTCTTTGACGTGC-1	0.63189	0.579313	0	0.672529	0.253622	0.590237
ATAGTGAAGCGTTCTC-1	0.708457	0.565467	0.344447	0.695006	0.318264	0.513756
ATAGTTCCACCCACTC-1	0.0654001	0.0917242	0	0.0659946	0.0051259	0.0781103
ATATAAAGCGCTCGTG-1	0.271113	0.244839	0.198148	0.16881	0.42983	0.186383
ATATAAATGTAGCTGC-1	0.644318	0.535933	0.226455	0.298217	0.253336	0.412431
ATATAGAGTATTGGTC-1	0.702247	0.648589	0.688847	0.160315	0.608891	0.6923
ATATCAATTCCAGCCT-1	0.97217	0.770682	0.992312	0.280029	0.639892	0.931791
ATATCGTGCCAGACCC-1	0.642098	0.412883	0.0422577	0.456314	0.426027	0.522926
ATATCTCCCTCGTTAA-1	0.563144	0.456276	0.019574	0.576634	0.272166	0.375524
ATATCTTAGGGCCTTC-1	0.665059	0.596197	0.0741887	0.636778	0.235072	0.387741
ATATGTCTCCCTAGCC-1	0.140478	0.0338361	0	6.71416e-06	0.157434	0.105349
ATATTCAGTTAAACCT-1	0.693328	0.546542	0.520756	0.426013	0.451725	0.434229
ATATTCCACATAGTGA-1	0.67907	0.540304	0.241453	0.509593	0.508243	0.377319
ATATTCCCACAGGTCA-1	0.358197	0.411722	0.0570524	0.499184	0.268732	0.398877
ATATTGCTGTCAAAGT-1	0.832837	0.666348	0.747146	0.495105	0.761286	0.903589
ATATTTAACCCTCAAG-1	0.83868	0.668819	0	0.80004	0.321885	0.684546
ATCAAACGAAGGTTTG-1	0.637999	0.647287	0.705024	0.686501	0.384579	0.560534
ATCAATCTGGGCTGCA-1	0.804644	0.688877	0.349597	0.722643	0.393697	0.494133
ATCAATGCCGTGGCTG-1	0.29283	0.410958	0.891056	0.243347	0.333369	0.382696
ATCACATTAGAATATC-1	0.510165	0.323613	0.0669316	0.559773	0.178102	0.460673
ATCACGTGCTAATTAA-1	0.398568	0.411233	0.0504219	0.561281	0.19104	0.334814
ATCACTTCATCCTCGC-1	0.961567	0.88529	0.989203	0.972153	0.98034	0.894508
ATCAGACGGCACGCCG-1	0.0983156	0.0731729	0.0249481	0.0249177	0.0268945	0.0113557
ATCAGCTCGTCCACTA-1	0.386599	0.354273	0.0847808	0.16791	0.282647	0.460744
ATCAGGTCGCCATTGC-1	0.447338	0.497	0.368577	0.451406	0.509134	0.375064
ATCAGTAGGCAGGGAT-1	0.899959	0.757431	0.776576	0.827999	0.753302	0.666242
ATCATCCAATATTTGT-1	0.464263	0.34205	0.0799439	0.567068	0.0964742	0.247443
ATCATCTGCCCAGTGT-1	0.380945	0.27701	0.0126837	0.373014	0.138483	0.251483
ATCCAACGCAGTCATA-1	0.695675	0.789124	0	0.690335	0.600546	0.859326
ATCCAATGGAGGGTCC-1	0.9369	0.687351	0.999663	0.332347	0.412248	0.926455
ATCCAATGGTACCGAA-1	0.919801	0.694946	0.95545	0.142509	0.761045	0.893697
ATCCACATCGACAGAA-1	0.445897	0.40902	0	0.407825	0.183121	0.218801
ATCCACGCTAAATGTT-1	0.547717	0.350188	0	0.41391	0.286709	0.444525
ATCCAGAGCAACAACC-1	0.74588	0.682126	0.58158	0.526991	0.492964	0.511093
ATCCAGGATTCGTGAA-1	0.792942	0.701587	0.771822	0.705295	0.203412	0.539987
ATCCCATCCACAGCGC-1	0.195408	0.304135	0.785081	0.199221	0.337511	0.459145
ATCCTACCTAAGCTCT-1	0.857989	0.657948	0.265359	0.835971	0.378563	0.508499
ATCCTGAATCGCTGCG-1	0.500447	0.491492	0.0467269	0.715252	0.177724	0.350659
ATCCTGCGTGGAATGG-1	0.669391	0.520446	0.453029	0.650321	0.337784	0.31198
ATCCTGCTGCAGATAG-1	0.992879	0.955472	0.969223	0.956931	0.725062	0.984148
ATCGACCCAATACAGA-1	0.57828	0.618596	0.0211994	0.389524	0.184007	0.814222
ATCGACTCTTTCCGTT-1	0.854576	0.775082	0.863611	0.852367	0.805234	0.834362
ATCGCACGATTGTTCA-1	0.813015	0.713181	0.642575	0.435063	0.60554	0.663159
ATCGCACGCCGGGAGA-1	0.862582	0.819083	0.859064	0.839618	0.768359	0.943059
ATCGCTGCGTGCAGCA-1	0.727624	0.502906	0.690268	0.656107	0.26139	0.577064
ATCGGAGACAGACGGC-1	0.580543	0.432521	0.350857	0.556219	0.438374	0.34542
ATCGGCAAGCAGTCCA-1	0.460118	0.325858	0.409358	0.620619	0.104936	0.352361
ATCGGTTACCTAGTAA-1	0.959833	0.678872	0.956703	0.149038	0.818983	0.823185
ATCGTGGAAAGTCTGG-1	0.774631	0.700489	0.974036	0.167309	0.923839	0.921297
ATCGTTCACTTTCGCC-1	0.731385	0.567205	0.876492	0.573185	0.216477	0.545436
ATCTAATATCCTACGG-1	0.161883	0.138403	0.191012	0.174247	0.115786	0.129237
ATCTCCCTGCAATCTA-1	0.518186	0.50155	0.259587	0.302088	0.55169	0.551742
ATCTGACATGGAAGGA-1	0.307721	0.376732	0.330583	0.384362	0.0703422	0.258165
ATCTGATAGTGTCTTA-1	0.90806	0.502309	0.902699	0.252927	0.28035	0.752185
ATCTGCACCTCTGCGA-1	0.787315	0.540581	0.119098	0.89851	0.270247	0.569659
ATCTGCTGTTATCGCC-1	0.660904	0.646623	0.681091	0.493406	0.194355	0.506195
ATCTGGGCTGTTCTTG-1	0.415063	0.45973	0.029202	0.161266	0.128498	0.324805
ATCTGGTTAAGACTGT-1	0.334559	0.291602	0	0.519208	0.201416	0.163958
ATCTGTAATTGTACCC-1	0.728893	0.615163	0.12829	0.637609	0.509839	0.716686
ATCTTAGGGCATTAAT-1	0.935886	0.657958	0.36784	0.612046	0.68914	0.766273
ATCTTGACCTGCAACG-1	0.0398034	0.585607	0.136931	0.424084	0.42825	0.593524
ATCTTGACTTGTCCAA-1	0.733507	0.521722	0.848528	0.764464	0.404919	0.473911
ATGAAGCCAAGGAGCC-1	0.394028	0.417545	0	0.457595	0.584326	0.542078
ATGACGCCGGCTCTAA-1	0.869065	0.787018	0.880158	0.87529	0.596032	0.828341
ATGACGCGTTCTATCC-1	0.482839	0.19022	0	0.154613	0.63268	0.456713
ATGACTATCAGCTGTG-1	0.329364	0.395328	0.142932	0.378095	0.590511	0.322054
ATGACTATGCGACATT-1	0.76495	0.671537	0.929981	0.42475	0.37611	0.550121
ATGAGGAGTGTTAATC-1	0.844547	0.912164	0.917463	0.913504	0.610247	0.980371
ATGATCGGGAATAGAC-1	0.59921	0.50296	0	0.544227	0.301756	0.504833
ATGATGCAATGGTACA-1	0.874581	0.63736	0.685875	0.868311	0.259903	0.560727
ATGCACGCGCTGTTCA-1	0.314045	0.390048	0.496856	0.152695	0.626273	0.426178
ATGCACTACCGCATTG-1	0.796238	0.834193	0.709719	0.704235	0.439975	0.861781
ATGCATGATCCAGGAT-1	0.859433	0.732528	0.496292	0.846128	0.646715	0.689288
ATGCATTCCGTGATGG-1	0.664848	0.586181	0.194512	0.485632	0.394523	0.674409
ATGCCAATCGCTCTGC-1	0.752647	0.54386	0.5	0.714214	0.274306	0.473897
ATGCCATTTGCGACCA-1	0.644078	0.631508	0.665277	0.406433	0.566843	0.548304
ATGCCGGTCTTGCATA-1	0.847785	0.667806	0.208514	0.736975	0.323386	0.673754
ATGCCGGTTGATGGGA-1	0.534488	0.341661	0.0873571	0.533277	0.317343	0.246458
ATGCGACAATTGGTCC-1	0.892887	0.714009	0.609166	0.634798	0.554299	0.762107
ATGCGACAGTCCCATT-1	0.729424	0.606668	0.135982	0.73366	0.293681	0.721533
ATGCTCAGTGTTGCAT-1	0.463664	0.568322	0.933456	0.225264	0.754903	0.675934
ATGCTCTGGCGCGGTA-1	0.607435	0.544054	0.245588	0.58622	0.36106	0.562367
ATGGAAATTTAAGGAG-1	0.187848	0.251973	0	0.142902	0.191618	0.257726
ATGGAGCAGGCCGTGA-1	0.679718	0.478645	0.254609	0.789903	0.503231	0.430788
ATGGATCCGGCGTCCG-1	0.663658	0.45348	0	0.661095	0.197307	0.385251
ATGGATTGACCAAACG-1	0.936062	0.81777	0.67082	0.82024	0.665377	0.828089
ATGGCAGCATTACGAT-1	0.504737	0.418618	0.83205	0.262343	0.756365	0.519683
ATGGCAGCCGAGAAAC-1	0.951637	0.675557	0.969697	0.152739	0.683666	0.839574
ATGGCTGGAAATGGCC-1	0.402987	0.408933	0.218411	0.416296	0.29334	0.466606
ATGGGAACGGAAGCGG-1	0.296248	0.230369	0	0.219472	0.464671	0.269396
ATGGGACCTGCTGAAC-1	0.325348	0.294985	0.182089	0.177753	0.645047	0.353168
ATGGGCCTCGGCCTCT-1	0.230797	0.218455	0.185846	0.180559	0.147129	0.268493
ATGGGTGTATACCTCC-1	0.805004	0.717543	0.979185	0.283679	0.790954	0.963593
ATGGTATTTACTGATT-1	0.913823	0.576793	0.956183	0.245638	0.5493	0.788479
ATGGTCGCGTGGTTTC-1	0.507563	0.384102	0.32465	0.385391	0.3226	0.377443
ATGGTGCTCAAAGCCA-1	0.560267	0.547229	0.0358389	0.42767	0.400166	0.607233
ATGTACGATGACGTCG-1	0.494365	0.421969	0.396277	0.28941	0.188698	0.37227
ATGTGAAAGCCTAATG-1	0.433015	0.545575	0	0.623855	0.592197	0.394757
ATGTGCATCCGACGCA-1	0.613926	0.713292	0.945736	0.956518	0.935699	0.862827
ATGTGGACATCTTGAT-1	0.897897	0.698153	0.437571	0.908084	0.419383	0.549868
ATGTGTAGTTTAGTCA-1	0.714361	0.586614	0	0.518647	0.485162	0.62697
ATGTTCGTCGACCCAC-1	0.31706	0.317385	0.123858	0.168978	0.468131	0.323179
ATGTTGTAGTCTGTTT-1	0.751083	0.605171	0.680239	0.709475	0.230139	0.707553
ATTAAACATGCGGACC-1	0.572776	0.420939	0.129358	0.663657	0.139986	0.355432
ATTAATACTACGCGGG-1	0.85464	0.792252	0.841085	0.827567	0.871398	0.81368
ATTAATGAACCAGTCG-1	0.798721	0.589631	0.179787	0.84347	0.499528	0.499857
ATTAATTCGGTCACTC-1	0.71036	0.615396	0.644831	0.635339	0.458051	0.707083
ATTACAACTACCGGCC-1	0.691705	0.554006	0.35968	0.778806	0.628212	0.551804
ATTACGCGCTGGCAGG-1	0.785923	0.477916	0.881962	0.231972	0.846635	0.73727
ATTACTAGCCTCTTGC-1	0.447951	0.437082	0	0.553992	0.480349	0.491486
ATTACTTACTGGGCAT-1	0.661226	0.48373	0.0209061	0.608898	0.273912	0.351405
ATTAGATTCCTCAGCA-1	0.790124	0.516544	0.766885	0.651704	0.533186	0.461706
ATTAGATTGATAGCGG-1	0.276245	0.254307	0	0.49937	0.325852	0.230664
ATTAGGCGATGCTTTC-1	0.484032	0.377088	0.415425	0.568523	0.249896	0.388366
ATTATACTTTGCTCGT-1	0.630126	0.482072	0	0.619511	0.40931	0.436111
ATTATCGGAATGTACG-1	0.52105	0.486502	0.162309	0.481897	0.212633	0.319829
ATTATCTCGACAGATC-1	0.461812	0.397366	0.415804	0.445194	0.211943	0.46958
ATTATGAGACCCAATT-1	0.969187	0.72702	0.945625	0.252956	0.544009	0.850187
ATTATGCCATAGGGAG-1	0.366635	0.444892	0.0260119	0.573791	0.342139	0.396291
ATTATTATGTCCGTCA-1	0.606862	0.420169	0	0.502415	0.65131	0.235289
ATTCACTGATGTTGGA-1	0.437454	0.39015	0.0449265	0.388165	0.203009	0.29633
ATTCAGATGAATCCCT-1	0.508672	0.416156	0	0.554196	0.00743755	0.406065
ATTCAGGACCTATTTC-1	0.671336	0.52933	0.293948	0.677315	0.0689042	0.409854
ATTCAGGATCGCCTCT-1	0.484151	0.440583	0.0505722	0.372576	0.203315	0.440198
ATTCAGTAGCAGGGTC-1	0.48153	0.420294	0.419961	0.200552	0.5617	0.732594
ATTCATATACTGTCCA-1	0.963361	0.878597	0.671101	0.84639	0.512456	0.820239
ATTCCCACATAAACAA-1	0.63633	0.642871	0.445218	0.469174	0.664983	0.611705
ATTCCTAAGACGTGGA-1	0.892832	0.663709	0.466004	0.71365	0.598327	0.510472
ATTCCTCCGCCAGTGC-1	0.597377	0.54823	0.4725	0.673128	0.463955	0.707824
ATTCCTTCCAGGCGGT-1	0.0618314	0.0719288	0	0.0751297	0.0213205	0.0194983
ATTCGACGCCGGGCCT-1	0.86134	0.66304	0	0.920723	0.269311	0.744969
ATTCTCGTCTCTTTAG-1	0.302923	0.307037	0.21398	0.227351	0.21839	0.358631
ATTCTGAGTATGAACT-1	0.444601	0.369611	0.0718034	0.336475	0.339003	0.412009
ATTCTTCGTACTTATG-1	0.529631	0.345517	0.782912	0.39912	0.640065	0.482813
ATTGAAGATCTTAGTG-1	0.928297	0.778725	0.944835	0.891089	0.313995	0.66763
ATTGACCGGCGATGAC-1	0.520395	0.428451	0.282958	0.2661	0.409484	0.380449
ATTGACGTAACTCGGT-1	0.715524	0.50015	0.477334	0.718408	0.35646	0.610871
ATTGATAGCAACGAGA-1	0.0803778	0.135041	0	0.0933875	0.0300272	0.035472
ATTGATCACCACATTT-1	0.527007	0.744007	0	0.269806	0.166026	0.832937
ATTGATGAGTCCTAAC-1	0.903843	0.639936	0.615227	0.844637	0.136288	0.617276
ATTGCCTATTAGACCG-1	0.525954	0.474305	0.156479	0.58795	0.329655	0.330967
ATTGCTGCTCCTCCAT-1	0.696441	0.554509	0	0.849356	0.512719	0.612605
ATTGGGAATATCTTGG-1	0.386276	0.378777	0.323381	0.325865	0.309321	0.352132
ATTGGGAGTTCTGTAA-1	0.713013	0.58423	0	0.388241	0.0190467	0.324749
ATTGTACAACTCGGCT-1	0.13783	0.0149044	0	1.02641e-06	0.2215	0.088559
ATTGTCGCAATACCTT-1	0.502855	0.352617	0.244153	0.47586	0.389198	0.451622
ATTGTCTGTTTCATGT-1	0.692232	0.614824	0.0854943	0.561116	0.163918	0.379718
ATTGTGACTTCGCTGC-1	0.892772	0.682302	0.0660909	0.656262	0.576335	0.67619
ATTTAACTCGTATTAC-1	0.448201	0.451296	0.0187153	0.616039	0.186431	0.465865
ATTTCATTATTTCGCG-1	0.651854	0.50445	0.192648	0.641061	0.609316	0.517686
ATTTCCGGGTTCTGCG-1	0.851187	0.615794	0.372194	0.632577	0.625531	0.691197
ATTTGCCTAGTTACGA-1	0.922044	0.863632	0.859775	0.854566	0.841373	0.914208
ATTTGCGCGAGTAGCT-1	0.314127	0.120816	0	0.0315749	0.262475	0.350432
ATTTGTCTTGGGAGCT-1	0.562408	0.304401	0	0.823844	0.355452	0.250505
ATTTGTTCCAGGGCTC-1	0.956635	0.913303	0.944363	0.937446	0.95643	0.968656
CAAACGAGTATCGCAG-1	0.0792466	0.0882865	0.0826192	0.0660809	0.0800143	0.0390739
CAAACGGTCGCACTTT-1	0.716433	0.729856	0.534162	0.55486	0.479348	0.725932
CAAACGTGGTCTTGCG-1	0.548252	0.284922	0.280945	0.272284	0.227621	0.552964
CAAACTACGATAGAGA-1	0.459251	0.338251	0	0.369491	0.215343	0.306241
CAAACTATTGAGCTTC-1	0.711236	0.566909	0.485965	0.616677	0.371452	0.697957
CAAAGATTATTGGGCC-1	0.639249	0.393424	0.448543	0.297548	0.516836	0.396344
CAAATCTCTCACAAGG-1	0.982727	0.842948	0.991189	0.462566	0.982457	0.993969
CAAATGCGGAGTGTTC-1	0.608745	0.599631	0.530745	0.522627	0.566697	0.600227
CAAATGTCCTTCCGTG-1	0.880324	0.796045	0.275	0.646731	0.432074	0.808152
CAAATTGGATTATGCC-1	0.594659	0.370284	0.793884	0.62556	0.0384292	0.37198
CAAATTGTCAGCAAGC-1	0.891963	0.763482	0.86615	0.869599	0.579527	0.858079
CAACAGAATAACGCTA-1	0.547965	0.555971	0.166748	0.508432	0.426575	0.582403
CAACAGTGCCAAACGG-1	0.69797	0.527303	0.699906	0.645976	0.730245	0.732531
CAACGACCCGTTTACA-1	0.773284	0.498512	0	0.915208	0.346984	0.603539
CAACGGTTCTTGATAC-1	0.816821	0.679654	0.372984	0.795366	0.709708	0.741189
CAACTATATCGAATGC-1	0.441248	0.307088	0	0.443789	0.283319	0.355654
CAACTCCAACGTTTAG-1	0.557653	0.48013	0	0.419989	0.569188	0.655613
CAACTCCTTGATCCCG-1	0.250616	0.300551	0.0155342	0.559265	0.0407915	0.280231
CAACTGCTCATCCGAT-1	0.396128	0.204947	0	0.165083	0.209036	0.245121
CAACTTGTAGTGGGCA-1	0.858792	0.82733	0.782881	0.77557	0.810515	0.869604
CAAGAGGGCGGAGTAC-1	0.789764	0.471466	0	0.87624	0.828891	0.386364
CAAGATATTATAACGT-1	0.152885	0.136487	0.119006	0.117937	0.12137	0.142619
CAAGCAACGTCGGAGT-1	0.775433	0.747775	0.636633	0.633839	0.311197	0.761336
CAAGCACCAAATGCCT-1	0.755826	0.658752	0.571092	0.594751	0.556925	0.734115
CAAGCGGCACATAATT-1	0.736143	0.612066	0.0891264	0.485656	0.393735	0.633148
CAAGGATCGCATGTTC-1	0.73239	0.712965	0.448935	0.584597	0.38252	0.774544
CAAGGTCCTATAGGCT-1	0.0874556	0.030105	0	2.98507e-05	0.710256	0.102008
CAAGTGAACTTTGGTT-1	0.531371	0.497638	0.277413	0.504094	0.274753	0.483493
CAAGTGTGGTTGCAAA-1	0.463976	0.273088	0	0.165872	0.129466	0.147328
CAATAAACCTTGGCCC-1	0.721004	0.587687	0.83368	0.796492	0.567098	0.457964
CAATACGCTCTGAGGC-1	0.559544	0.488489	0.562476	0.09017	0.595764	0.500769
CAATATGTAGATTTAC-1	0.738321	0.633887	0.0437223	0.456504	0.080702	0.579736
CAATATTCTTGACCTA-1	0.947779	0.914203	0.907115	0.599135	0.896526	0.906264
CAATATTGGACTAGTG-1	0.934925	0.53114	0.974197	0.115114	0.715504	0.72646
CAATCCCTATACCAGC-1	0.5159	0.501983	0.443607	0.438694	0.597362	0.511503
CAATCCTGCCGTGGAG-1	0.193599	0.222248	0.0534857	0.209703	0.403611	0.149044
CAATGCGAGAAGTATC-1	0.67632	0.590576	0.74683	0.511854	0.793518	0.402041
CAATGGAATCTACATA-1	0.340708	0.276019	0	0.4106	0.16981	0.208783
CAATGGATCTCTACCA-1	0.670056	0.4864	0.0989693	0.715586	0.249189	0.347636
CAATGGTCGGCCTGGG-1	0.424683	0.442841	0	0.416711	0.671271	0.439452
CAATTAAGGGTGATGA-1	0.918469	0.725484	0.895288	0.819681	0.621323	0.601657
CAATTGGGCCGCACTC-1	0.806183	0.316193	0.066713	0.143392	0.37888	0.701788
CAATTTCGTATAAGGG-1	0.538703	0.456262	0	0.626503	0.463135	0.319163
CACAAGAAAGATATTA-1	0.672438	0.488772	0.0975616	0.543159	0.402402	0.332939
CACAAGCTAAGAAAGG-1	0.424761	0.372678	0	0.180514	0.439478	0.301665
CACAATGAGCTGCTAT-1	0.72196	0.688917	0.211857	0.506084	0.305744	0.779437
CACACAGGGATAGATT-1	0.539354	0.585157	0.83666	0.379423	0.700665	0.723759
CACACGCGCTGTCTTA-1	0.72782	0.545819	0.822346	0.733646	0.551116	0.506354
CACACGTTTCAATGGG-1	0.211069	0.162473	0	0.165936	0.245409	0.144922
CACAGAGACGAGGACG-1	0.261798	0.299825	0.394676	0.215661	0.514231	0.249243
CACAGCACCCACGGCA-1	0.832119	0.777487	0.0695384	0.862392	0.203645	0.610084
CACAGCTAGGGAGTGA-1	0.559988	0.510439	0	0.859437	0.262084	0.514407
CACAGGGCCGTTGTCA-1	0.348185	0.38931	0.47629	0.165372	0.291161	0.430263
CACATAAGGCGACCGT-1	0.121715	0.201113	0.00718032	0.122164	0.131855	0.0676334
CACATATTAGCAGGAT-1	0.886529	0.58023	0.259691	0.883309	0.527756	0.623801
CACATCGTGCACGCGC-1	0.699529	0.475679	0.644503	0.279333	0.790608	0.650137
CACATCTCACCGACGA-1	0.0930578	0.0734398	0	0.0501381	0.0743927	0.0403112
CACATGATTCAGCAAC-1	0.617041	0.514815	0	0.72954	0.27221	0.51474
CACATGTTTGGACATG-1	0.986234	0.671192	0.935113	0.192278	0.835586	0.748889
CACATTCTTTCGATGG-1	0.550841	0.43697	0.459468	0.498082	0.0570032	0.410604
CACCAATCATCCGTCT-1	0.581492	0.208044	0	0.0657545	0.182503	0.383706
CACCACGCCACACAGA-1	0.455017	0.605687	0.438763	0.0895882	0.429565	0.486601
CACCAGTCAGCATGCA-1	0.805389	0.74812	0.912871	0.356677	0.773348	0.917632
CACCATCGGAGGAGAC-1	0.67064	0.483293	0.6608	0.606361	0.286166	0.572646
CACCATGATCGCAAAG-1	0.830743	0.699943	0.167415	0.660096	0.546859	0.548833
CACCCACACGTCACCC-1	0.511464	0.468905	0	0.697488	0.238139	0.483165
CACCCACGAGGCAATT-1	0.41786	0.288753	0.194515	0.46155	0.347212	0.411591
CACCCGGTTTGTGACT-1	0.990522	0.951421	0.99083	0.535101	0.982961	0.956495
CACCCTAACAAGATCT-1	0.815425	0.752482	0.907265	0.655263	0.412321	0.574072
CACCCTTGGTGAGACC-1	0.155006	0.298933	0	0.149584	0.309416	0.23506
CACCCTTTCCTCGCTC-1	0.311452	0.311224	0.278207	0.277677	0.501467	0.359093
CACCGATACACCGAGC-1	0.571277	0.522811	0.458831	0.55942	0.447258	0.522547
CACCGCCAGAAGGTTT-1	0.681347	0.604002	0.56047	0.490756	0.669859	0.690893
CACCGCCGACCAGCGA-1	0.736791	0.494209	0.131685	0.673569	0.511868	0.711417
CACCGCGTCCACTCTA-1	0.699648	0.525485	0.255377	0.743816	0.319532	0.534644
CACCGGAGATATCTCC-1	0.424509	0.324308	0.102062	0.435077	0.232905	0.33709
CACCGGTAGAGACATT-1	0.210258	0.453423	0.650444	0.22546	0.573362	0.390329
CACCGTTAGGGATCAC-1	0.825049	0.800243	0.920358	0.771268	0.370215	0.706258
CACCGTTGCGCGATAT-1	0.743699	0.638145	0	0.698584	0.393511	0.654921
CACCTAATAGAGTCGT-1	0.73495	0.492202	0.481125	0.430237	0.5649	0.621154
CACCTAATCAGTTTAC-1	0.990862	0.952794	0.968246	0.958326	0.704731	0.963723
CACCTCGATGGTGGAC-1	0.796793	0.765888	0.712069	0.700766	0.873842	0.821622
CACCTTGCGAAACTCG-1	0.882056	0.749096	0.442366	0.913221	0.817305	0.674497
CACCTTGGCGCCTTTG-1	0.487547	0.432071	0.174714	0.483639	0.421478	0.520779
CACGAAAGTTAGTCCC-1	0.942331	0.858291	0.85855	0.845261	0.363118	0.884911
CACGACCACAGACTTT-1	0.50958	0.331594	0.628971	0.406497	0.0972	0.494312
CACGACGTAATAGTAA-1	0.832578	0.704934	0.126239	0.623003	0.155449	0.735332
CACGACTAAAGTTCTG-1	0.627413	0.620682	0.559161	0.553417	0.605318	0.617517
CACGATTGGTCGTTAA-1	0.856175	0.813091	0.930809	0.911807	0.660762	0.867109
CACGCACAGCGCAGCT-1	0.848909	0.747091	0.963518	0.92869	0.841501	0.672695
CACGCAGCGAGGCTTT-1	0.962749	0.928859	0.969857	0.961922	0.99316	0.972809
CACGCGGAACTGTTGC-1	0.601762	0.560669	0.181237	0.319758	0.425833	0.470948
CACGGCGCGCCAAAGG-1	0.617964	0.388866	0.153987	0.665879	0.252001	0.294435
CACGGGATTGAGGGTT-1	0.0367074	0.316017	0.300292	0.053463	0.47778	0.39185
CACGTCGGCAACCTCT-1	0.73442	0.666605	0.519875	0.551641	0.536769	0.651467
CACGTCTATGATGTGG-1	0.454343	0.493437	0	0.526796	0.196386	0.37942
CACGTTCGTGCTCTAG-1	0.704638	0.503134	0.401868	0.831799	0.504569	0.431483
CACTAAAGTTGCCTAT-1	0.788493	0.710063	0.136013	0.687077	0.51089	0.724269
CACTACTCAGTTCTGT-1	0.807696	0.697472	0.0512241	0.797239	0.454598	0.717845
CACTCAAGAGCTATGG-1	0.767361	0.575783	0.24317	0.756208	0.148005	0.481392
CACTCAGCTCTTGAGG-1	0.664194	0.499212	0.100504	0.528218	0.580412	0.601221
CACTCCTATGTAAGAT-1	0.642371	0.458121	0.386334	0.368631	0.818837	0.502873
CACTCCTCTCGGTCGG-1	0.894345	0.691788	0.944497	0.915085	0.387569	0.712385
CACTCGAGCTGAACAA-1	0.6725	0.590345	0.0240008	0.367246	0.413847	0.418639
CACTCGGTTAGGAGGA-1	0.627475	0.495229	0.220043	0.18354	0.558308	0.600391
CACTCTCAAGCATCGA-1	0.487283	0.419285	0	0.35935	0.39881	0.429183
CACTGTCCAAGTGAGA-1	0.365628	0.37362	0	0.34432	0.230906	0.359085
CACTTAATCAGACGGA-1	0.824701	0.724823	0.290075	0.620107	0.305155	0.57565
CACTTCGCCACAGGCT-1	0.708894	0.649145	0.861299	0.288835	0.737334	0.827479
CACTTCGTCTTATCTC-1	0.969486	0.655945	0.9912	0.136806	0.629494	0.891882
CAGAACTTAGCCCTCT-1	0.878449	0.751433	0.90354	0.638648	0.830455	0.52568
CAGACACCGATCGCTG-1	0.599152	0.601786	0.404368	0.433867	0.672442	0.520478
CAGACCTGTAAGTGTT-1	0.844263	0.669437	0.641941	0.873293	0.758814	0.690233
CAGACGAACCTGATAC-1	0.415983	0.324654	0.374634	0.367374	0.64043	0.332099
CAGAGACGGTCACCCA-1	0.45314	0.414137	0.205832	0.277711	0.337569	0.309961
CAGAGCATGAGCTTGC-1	0.793568	0.621327	0.266123	0.522446	0.503652	0.890026
CAGAGGCGATGCATGA-1	0.463739	0.435135	0	0.466199	0.621351	0.383989
CAGAGTGATTTAACGT-1	0.579991	0.526957	0.457869	0.455416	0.608669	0.577447
CAGATACTAACATAGT-1	0.111442	0.639633	0.0835229	0.520167	0.149245	0.626991
CAGATATGAAGATGAC-1	0.659452	0.35775	0.468065	0.178675	0.653579	0.70388
CAGATCATTTAAAGTC-1	0.854384	0.603954	0.670552	0.701828	0.598244	0.474491
CAGATCCTGGTTTGAA-1	0.129551	0.383157	0.552192	0.163648	0.240849	0.360226
CAGCAGCCCGTTCCTT-1	0.606928	0.446444	0	0.785865	0.531587	0.30671
CAGCAGTCTGTGCTGC-1	0.585762	0.447599	0	0.488053	0.289096	0.334471
CAGCCCTCACAGGCAG-1	0.49484	0.42901	0.445012	0.391563	0.429241	0.449017
CAGCCGGGCCCTCTAT-1	0.45356	0.335318	0.0954703	0.44099	0.216725	0.30383
CAGCCTCCTGCAGAGG-1	0.432781	0.293759	0	0.760185	0.22829	0.19009
CAGCCTCTCCTCAAGA-1	0.535124	0.471733	0.1693	0.5787	0.558549	0.392661
CAGCGATTCCCTTCAA-1	0.385977	0.350803	0.255031	0.355892	0.479291	0.325737
CAGCTCACTGAGACAT-1	0.667972	0.368853	0	0.59644	0.206466	0.302225
CAGCTCGACAAGTTAA-1	0.771688	0.562836	0.236643	0.611171	0.572662	0.420648
CAGCTCGTGCTTGTGT-1	0.438029	0.446234	0	0.615941	0.308065	0.37177
CAGCTGGCGTAACCGT-1	0.55619	0.491054	0	0.492223	0.402299	0.374798
CAGCTTAGTAGGTAGC-1	0.936996	0.890533	0.910446	0.899045	0.613392	0.941611
CAGGAAGACTTTATAT-1	0.597902	0.43277	0.627803	0.598844	0.396675	0.439503
CAGGATATATCGTTGT-1	0.833466	0.713397	0	0.74264	0.418737	0.576061
CAGGATCCGCCCGACC-1	0.996859	0.952479	0.991314	0.977811	0.666114	0.983817
CAGGCCAGTACCACCT-1	0.617021	0.615539	0.372761	0.53905	0.397952	0.495763
CAGGCCGTTTGGGTGT-1	0.588801	0.415862	0.0647524	0.632015	0.519639	0.244463
CAGGCGCACGGTGGTC-1	0.904225	0.426012	0.842927	0.492213	0.847356	0.571614
CAGGCGCCATGCTAGG-1	0.371012	0.296429	0.108012	0.194064	0.319911	0.281394
CAGTAACTATTTATTG-1	0.676042	0.418224	0.0456119	0.629604	0.345576	0.324898
CAGTAATCCCTCCCAG-1	0.722447	0.477588	0.562027	0.239578	0.731156	0.746592
CAGTACATTCTCTAAA-1	0.729376	0.557467	0	0.636323	0.620464	0.443305
CAGTACCAGTTTACGT-1	0.65818	0.70803	0.0472456	0.828452	0.285872	0.481695
CAGTAGCCCACGCGGT-1	0.956463	0.759069	0.606339	0.832775	0.478591	0.756824
CAGTAGCGAGGTAGTA-1	0.350982	0.244445	0.139864	0.129736	0.253465	0.32984
CAGTCGAGGATGCAAT-1	0.925686	0.803136	0.854748	0.746139	0.337577	0.767961
CAGTCGGCCTAGATAT-1	0.890999	0.354976	0.499362	0.0777833	0.149975	0.559933
CAGTCTCTCGGCTAAT-1	0.323519	0.24719	0	0.253428	0.298441	0.258707
CAGTCTGTATACTGGG-1	0.546303	0.604084	0.0749953	0.373534	0.128291	0.770762
CAGTGAATAAATGACT-1	0.55475	0.439376	0	0.868448	0.48673	0.244095
CAGTGGTTGCACATGA-1	0.510052	0.423214	0.451144	0.237035	0.584358	0.509923
CAGTGTCCGCAGAATG-1	0.81864	0.791307	0.753512	0.745966	0.869778	0.84411
CAGTGTTAATCTCTCA-1	0.971237	0.735975	0.861858	0.273705	0.72907	0.873729
CAGTTCAAATTGACAC-1	0.717341	0.548292	0.804545	0.890436	0.523389	0.4349
CAGTTCCGCGGGTCGA-1	0.471742	0.58515	0.473247	0.347262	0.580577	0.636029
CATAACGGACAGTCGT-1	0.53247	0.344722	0	0.294309	0.274206	0.223306
CATAAGAAGCTTGGCT-1	0.0360285	0.0523358	0	0.0162983	0.140507	0.0181568
CATAAGCTCTCCGTCT-1	0.430344	0.339565	0.130744	0.399452	0.608211	0.31711
CATAATGAGCGGGCGA-1	0.851155	0.81993	0.747659	0.738336	0.383529	0.839783
CATACAAAGCCGAACC-1	0.507874	0.461204	0.236017	0.271578	0.422552	0.656757
CATACCCGTACCCAGT-1	0.981431	0.827535	0.998276	0.52384	0.972786	0.929897
CATACGAACTAGCTGG-1	0.288266	0.309119	0.677706	0.151073	0.597605	0.500924
CATACGGCGTCTGGGC-1	0.866377	0.720229	0.144654	0.762555	0.443476	0.696038
CATACGGGTGCATGAT-1	0.181469	0.268957	0	0.411622	0.0221456	0.111261
CATACTATGTAATTGT-1	0.51278	0.523346	0.265139	0.426293	0.223195	0.457054
CATAGCCGCCCGGGAT-1	0.46435	0.269497	0.866025	0.283723	0.622329	0.789231
CATAGCGTTGCCCACC-1	0.735341	0.709662	0.847936	0.0694635	0.156275	0.613861
CATAGTACATTGAGAG-1	0.741498	0.511818	0.0637865	0.63933	0.470516	0.531286
CATAGTAGCATAGTAG-1	0.332035	0.405448	0	0.538314	0.267312	0.359691
CATAGTCCACAAGAAC-1	0.873021	0.766008	0.581378	0.733746	0.916203	0.665384
CATATACTACTGATAA-1	0.667834	0.493674	0.12666	0.542163	0.40425	0.430873
CATATAGGTACAGTCA-1	0.789539	0.710011	0.0262071	0.726295	0.463178	0.531905
CATATGTCAGGCTACG-1	0.987219	0.815024	0	0.540553	0.359032	0.985066
CATATTATTTGCCCTA-1	0.573675	0.374632	0.0150756	0.356526	0.439198	0.546108
CATCAAACTGGCGCCC-1	0.823938	0.598644	0.329914	0.522979	0.0808041	0.487115
CATCATCTACCCGGAC-1	0.781391	0.600148	0.211259	0.594764	0.409148	0.716443
CATCCAATATAGTTTG-1	0.623363	0.422248	0.71566	0.187272	0.701437	0.728561
CATCCGCAGGCCCGAA-1	0.960167	0.64932	0.966654	0.145992	0.829741	0.755078
CATCGAATGGATCTCT-1	0.22908	0.360366	0	0.339552	0.0572058	0.181203
CATCGCCCGCGGCCAA-1	0.55495	0.456075	0	0.763275	0.130787	0.446719
CATCGGACGGGTTAAT-1	0.620394	0.422444	0.25	0.641072	0.667519	0.353639
CATCGTCCGGTTACTA-1	0.965759	0.665358	0.992774	0.127652	0.500021	0.907924
CATCTATCCCGTGTCT-1	0.537145	0.449278	0.394126	0.478183	0.551374	0.363107
CATCTGCAGGATCATT-1	0.951591	0.629923	0.996729	0.15975	0.832786	0.940582
CATCTTACACCACCTC-1	0.128615	0.0450977	0	3.52531e-05	0.327709	0.103657
CATGAACCGACATTTG-1	0.497996	0.466117	0	0.561547	0.160715	0.446258
CATGAACCTCTTATCA-1	0.716758	0.553967	0.393654	0.564225	0.306177	0.674051
CATGAGATGCACTCTC-1	0.445103	0.40846	0.058621	0.391238	0.342988	0.396481
CATGATGCACAATTCT-1	0.991324	0.931139	0.979051	0.963842	0.983739	0.94592
CATGATGGAAGTTAGC-1	0.482477	0.313693	0	0.816152	0.108825	0.408533
CATGCACATGAGAGGC-1	0.435994	0.464115	0	0.528432	0.036117	0.289226
CATGCACGTGTTACTG-1	0.192987	0.112369	0	0.208475	0.163533	0.108946
CATGCATGGAGACCCT-1	0.684761	0.5473	0.537733	0.514716	0.43979	0.605975
CATGCCAACTCGCAAA-1	0.911435	0.770785	0.790682	0.92256	0.425909	0.761014
CATGCGACCAGTTTAA-1	0.879191	0.678954	0.73994	0.726451	0.660313	0.591643
CATGCGTTAGACAGAA-1	0.386207	0.326543	0.165238	0.301592	0.511038	0.442887
CATGCTGGCTCCAATT-1	0.5427	0.415372	0.109001	0.682102	0.337887	0.474941
CATGGAAATGGGACCA-1	0.832089	0.582392	0.0839839	0.656505	0.127112	0.622924
CATGGCAGGAAGATCG-1	0.461009	0.449248	0.0492798	0.549021	0.193599	0.380596
CATGGGTATGCCTTAT-1	0.51265	0.465722	0.112495	0.503108	0.203518	0.224881
CATGGGTCGGGTGTGG-1	0.519165	0.352028	0.019097	0.665287	0.261936	0.362434
CATGGTAAGTAGCGTT-1	0.712572	0.449034	0.47629	0.869775	0.257358	0.382548
CATGGTATTAGTTTGT-1	0.984234	0.770223	0.983801	0.319649	0.45169	0.960142
CATGGTCTAGATACCG-1	0.973669	0.838105	0.589423	0.717915	0.646241	0.908785
CATGTAGGAGCGCCAA-1	0.88406	0.658304	0	0.571598	0.262762	0.467071
CATGTCTCATTTATGG-1	0.804057	0.673885	0.783349	0.596889	0.70592	0.471024
CATTACATAGATTGTG-1	0.443052	0.383004	0.210819	0.467117	0.407771	0.353984
CATTACGTCGGCCCGT-1	0.905188	0.691889	0.37402	0.8849	0.16154	0.772882
CATTATAACAGGGTCC-1	0.683789	0.590202	0.321634	0.683428	0.550956	0.595605
CATTATCCCATTAACG-1	0.622188	0.541885	0.330668	0.346796	0.528628	0.616578
CATTATGCTTGTTGTG-1	0.983149	0.948528	0.994832	0.983373	0.759182	0.989606
CATTCACTGACAGCTA-1	0.448892	0.397939	0.0154065	0.403253	0.297328	0.384336
CATTCAGGTCAGTGCG-1	0.849311	0.302101	0.797658	0.0627499	0.269807	0.34484
CATTCCCTAAGTACAA-1	0.956004	0.574623	0.968972	0.135947	0.370642	0.624932
CATTGCAAAGCATAAT-1	0.336064	0.30542	0.00922649	0.301171	0.312254	0.396624
CATTGCGAAATGGGCG-1	0.415964	0.477828	0.0677393	0.108226	0.351074	0.570612
CATTGCGGGTCAATTC-1	0.609169	0.448755	0.5	0.730406	0.144503	0.450982
CATTGTGTGCTAGATC-1	0.975116	0.707373	0.943564	0.188188	0.445827	0.808237
CATTTAGCGGACCATG-1	0.770597	0.637599	0.145693	0.868989	0.48859	0.50383
CATTTATCGTTCAAGA-1	0.36734	0.294952	0.0368355	0.424501	0.309581	0.36515
CATTTCTAGCAGACTA-1	0.629181	0.366172	0.887672	0.196063	0.876994	0.646978
CATTTGAGTGGTACGT-1	0.145221	0.0646088	0.039841	0.0400359	0.0513999	0.0478762
CCAAACAGAACCCTCG-1	0.413154	0.418641	0.010323	0.687155	0.514735	0.467685
CCAAAGTCCCGCTAAC-1	0.783579	0.509818	0.214985	0.502313	0.463016	0.81166
CCAAATCAAAGGGCAA-1	0.64568	0.677681	0.145095	0.560524	0.499691	0.477498
CCAACCTTATGTAACT-1	0.268097	0.28246	0.0274385	0.26394	0.276132	0.246134
CCAACGCTTGCCAGGG-1	0.822584	0.582445	0.189512	0.53643	0.0780706	0.590243
CCAAGAAAGTGGGCGA-1	0.570408	0.429276	0	0.427904	0.444947	0.311983
CCAAGACTTCTGCGAA-1	0.747304	0.529172	0.992372	0.874672	0.381352	0.650306
CCAAGCGTAACTCGTA-1	0.726997	0.557858	0.202983	0.793705	0.303011	0.598382
CCAAGGAACAGAGAGG-1	0.514002	0.413651	0.0744529	0.645436	0.271273	0.527392
CCAATAGTGCCGTCGA-1	0.984178	0.932344	0.984327	0.977778	0.812941	0.983008
CCAATCGGTAGATCGA-1	0.592496	0.429414	0.353032	0.506507	0.160823	0.39286
CCAATGTCACAGCAAG-1	0.678901	0.586756	0.468709	0.639037	0.419067	0.416849
CCAATTACGGGTCGAG-1	0.400685	0.405262	0.149487	0.443764	0.256599	0.343303
CCAATTGAATGTTAAT-1	0.374003	0.378653	0	0.69893	0.349688	0.395458
CCACAATGTACGTCTT-1	0.841679	0.774202	0.310636	0.702375	0.359522	0.669121
CCACACTGAGATATTA-1	0.401557	0.390617	0.161271	0.203487	0.5608	0.326509
CCACAGCTGAAATCAT-1	0.108559	0.114047	0.0705346	0.0782379	0.147519	0.115303
CCACAGTACCCATCCT-1	0.845112	0.714189	0.862316	0.59208	0.290703	0.525465
CCACATGGCTCTTTAT-1	0.98394	0.767618	0.891348	0.249982	0.0810916	0.913401
CCACCAACTTTACTGT-1	0.894718	0.762991	0.947919	0.147118	0.910937	0.731655
CCACCCAAGGAAAGTG-1	0.796099	0.580763	0.0128142	0.774764	0.215905	0.443862
CCACGAGAAGAGAATC-1	0.770737	0.541779	0.0598684	0.567766	0.618424	0.667738
CCACGGAGCCATAAGA-1	0.637308	0.343129	0.0282391	0.14957	0.245038	0.688454
CCACGGCAGGTGTAGG-1	0.351129	0.459923	0.565104	0.247062	0.464932	0.491084
CCACTAAACTGAATCG-1	0.337967	0.454165	0.134535	0.485333	0.253937	0.264697
CCACTGGTGGCTGGTT-1	0.767679	0.694952	0.440352	0.84682	0.499132	0.678008
CCAGAAAGCAACTCAT-1	0.51989	0.531743	0.3849	0.599767	0.244372	0.410458
CCAGAGACAAAGCCGG-1	0.411019	0.307495	0.286756	0.230029	0.374277	0.452565
CCAGATAGTTGAGTGA-1	0.799916	0.592775	0.349816	0.821159	0.410783	0.508585
CCAGCCTGGACCAATA-1	0.545136	0.308097	0.0262862	0.696217	0.0418444	0.239513
CCAGCTACGCCTCATA-1	0.601456	0.547297	0.593649	0.243692	0.708139	0.707222
CCAGCTCGAACGCATT-1	0.316281	0.195752	0.0472456	0.0896642	0.185224	0.152528
CCAGCTGATGGTACTT-1	0.518219	0.402182	0.0492777	0.381369	0.319394	0.532229
CCAGCTTCCGCCCGCA-1	0.416705	0.357526	0.335383	0.239596	0.474	0.488258
CCAGGGACGTGGCCTC-1	0.618662	0.473826	0.0985037	0.879681	0.397308	0.476096
CCAGTAGTCTGATCCA-1	0.907131	0.697734	0.713357	0.774876	0.386973	0.546759
CCAGTCAAATCTCTTA-1	0.375412	0.586382	0.248623	0.113907	0.540574	0.571883
CCAGTCCATTATTCGA-1	0.336106	0.277173	0	0.106556	0.0915431	0.0726104
CCAGTCTAGACGGCGC-1	0.899018	0.716222	0.0798087	0.906331	0.38105	0.608149
CCAGTCTTGTCATAGA-1	0.093279	0.10634	0	0.0324154	0.0933739	0.0668561
CCATAAACAACCCGAC-1	0.726925	0.655511	0.720189	0.525333	0.594396	0.723312
CCATAACCTGTGCAGT-1	0.937148	0.617017	0	0.152739	0.0919248	0.892705
CCATACCTTTACTTGT-1	0.894411	0.731078	0.680309	0.908848	0.922207	0.663083
CCATAGAGGCTGCCAG-1	0.686001	0.234158	0	0.119078	0.239562	0.416058
CCATAGGTTGGCGTGG-1	0.344039	0.297607	0	0.660198	0.45541	0.32145
CCATAGTCAGTAACCC-1	0.876826	0.354434	0.884785	0.1113	0.299707	0.290213
CCATCCATACCAAGTC-1	0.89504	0.853217	0.86009	0.849975	0.895003	0.922256
CCATCGCAGTTAAACT-1	0.309991	0.20153	0	0.142578	0.111443	0.134918
CCATCTCACCAGTGAA-1	0.505283	0.30415	0.20787	0.439891	0.486833	0.340676
CCATCTTGTTCACAAT-1	0.615068	0.592563	0.527589	0.526753	0.528792	0.681463
CCATGCCTGTTTAGTA-1	0.691881	0.6683	0.534425	0.531485	0.534536	0.746296
CCATGCTCTGCAGGAA-1	0.546532	0.546474	0.206901	0.621868	0.350544	0.482839
CCATGGCCCTTGTACC-1	0.694805	0.628982	0.786141	0.351095	0.692369	0.859557
CCATGTTCATCTATAT-1	0.335709	0.32983	0	0.371859	0.0995905	0.152088
CCATTAGCGATAATCC-1	0.983609	0.958896	0.983755	0.976589	0.766058	0.991439
CCATTCCCTGCCCACA-1	0.970084	0.933492	0.926261	0.922265	0.509537	0.970014
CCATTTCTACCTATTA-1	0.471203	0.464371	0.216597	0.381051	0.204637	0.348707
CCCAAACATGCTGCTC-1	0.616864	0.368853	0	0.760513	0.0481075	0.395317
CCCAACATACGTCGCG-1	0.474379	0.404463	0	0.742589	0.160192	0.298721
CCCAACCACACTAACA-1	0.578631	0.5117	0	0.465827	0.40782	0.678189
CCCAAGAATGCACGGT-1	0.394336	0.373856	0.0331497	0.410868	0.106054	0.27923
CCCAAGACAGAGTATG-1	0.470501	0.452263	0.347498	0.353173	0.412474	0.454102
CCCAATGAGATTTGCA-1	0.564085	0.573109	0	0.616755	0.406363	0.373399
CCCAATTTCACAACTT-1	0.872822	0.799131	0.424596	0.706976	0.192229	0.697818
CCCACTCCACGGTATC-1	0.818933	0.312351	0	0.0946069	0.0347484	0.806626
CCCAGAGGAGGGCGTA-1	0.753168	0.553783	0.436051	0.734834	0.136848	0.486648
CCCAGTAAACTTGGGA-1	0.306693	0.30444	0	0.202942	0.202483	0.586573
CCCAGTTAAGGCGCCG-1	0.635479	0.43157	0.0391797	0.804365	0.361254	0.350689
CCCGAAGTTTCGCGAA-1	0.20005	0.170742	0.299847	0.131572	0.0888199	0.262899
CCCGACCATAGTCCGC-1	0.973673	0.90949	0.919239	0.903106	0.838014	0.942012
CCCGCAGCGCGAACTA-1	0.625581	0.484372	0.163984	0.400993	0.493343	0.449289
CCCGCAGGGCCCAAAG-1	0.601697	0.386145	0.0607317	0.368601	0.343717	0.660848
CCCGCCATGCTCCCGT-1	0.519967	0.468413	0.147362	0.616638	0.212716	0.412444
CCCGCGCAATGCACCC-1	0.801027	0.591484	0.48449	0.492282	0.530896	0.782131
CCCGCTAGAGGGTTAA-1	0.26559	0.250102	0	0.200198	0.57341	0.318818
CCCGCTTGCCCTCGTC-1	0.652993	0.596806	0.588343	0.357451	0.741911	0.740158
CCCGGGTCGTTCAGGG-1	0.537014	0.434511	0.502237	0.240087	0.358867	0.4448
CCCGGTGGAAGAACCT-1	0.533328	0.435547	0.327327	0.385202	0.439424	0.488729
CCCGGTGTATCGGAAT-1	0.723714	0.627019	0.876501	0.173102	0.237539	0.885302
CCCGTAAGTCTAGGCC-1	0.984657	0.85432	0.997634	0.578534	0.943342	0.977462
CCCGTAGCTGGGAAGA-1	0.762789	0.559546	0.724432	0.67679	0.271571	0.590766
CCCGTCAGCGTCTGAC-1	0.167617	0.339122	0	0.549667	0.193654	0.509768
CCCGTGAGGGCGGTGA-1	0.945478	0.560386	0.988483	0.0684123	0.66831	0.795919
CCCTAGGCAACAAGAG-1	0.787055	0.358464	0.0565811	0.11461	0.334051	0.213258
CCCTAGTGTCAGGTGT-1	0.776123	0.308366	0	0.242307	0.424353	0.130111
CCCTATGTAGAGCAGA-1	0.941128	0.874607	0.934503	0.921152	0.346651	0.866678
CCCTCAGATCGAGAAC-1	0.399621	0.456221	0.209657	0.492018	0.254779	0.324942
CCCTCATTCTGGAATT-1	0.551103	0.471629	0	0.624847	0.246039	0.439011
CCCTCGATAATACACA-1	0.207321	0.224366	0	0.221717	0.0286791	0.101176
CCCTCGGGAGCCTTGT-1	0.550535	0.483356	0	0.497817	0.445421	0.521552
CCCTGAAATGAGTTGA-1	0.789868	0.764978	0.457849	0.596088	0.239111	0.754848
CCCTGACTAACAAATT-1	0.460005	0.598059	0.594436	0.0904678	0.837477	0.636336
CCCTGATGTAACTCGT-1	0.9347	0.529403	0.960805	0.106647	0.932541	0.739206
CCCTGCCCAATCCGCT-1	0.556944	0.587374	0.80172	0.473483	0.659978	0.68467
CCCTGCGCTACGCATA-1	0.835198	0.658323	0.739895	0.595964	0.727064	0.839971
CCCTGGCTGTTCCTTC-1	0.932322	0.469366	0.0295109	0.0942145	0.213438	0.431349
CCCTGGTATGGGCGGC-1	0.453105	0.380931	0.130962	0.247128	0.477152	0.40768
CCCTTCTCGTACGCGA-1	0.844866	0.528243	0.334497	0.467352	0.704388	0.681441
CCCTTTGACAGGTCTT-1	0.730041	0.695003	0.585018	0.589627	0.694384	0.49952
CCGAAAGTGGTGAGCA-1	0.0119138	0.0167512	0	0.000482738	0.090819	0.120151
CCGAACACTGGGCCTC-1	0.590365	0.608256	0.683586	0.434641	0.5631	0.759067
CCGAACCTTCCCGGCC-1	0.274471	0.242557	0.185247	0.124563	0.30591	0.191034
CCGAAGCATTGACCAA-1	0.808919	0.29789	0.156055	0.149284	0.0409518	0.492633
CCGAAGTATATTGTTC-1	0.828211	0.540469	0.561084	0.480205	0.372314	0.916764
CCGACAAACACATGAG-1	0.95197	0.636437	0.971172	0.135581	0.289867	0.746776
CCGACAAAGGGAGTGC-1	0.769605	0.604833	0.0827252	0.472414	0.575181	0.793829
CCGACGGGCATGAGGT-1	0.409994	0.196389	0.205331	0.130487	0.354718	0.519891
CCGACGTAAACACAAC-1	0.626034	0.55234	0	0.569941	0.311317	0.436255
CCGACTCGCATAGTCT-1	0.443976	0.293139	0.236129	0.400495	0.224104	0.433503
CCGAGCTGTGCTTGTC-1	0.742683	0.517808	0.150791	0.552449	0.208641	0.383561
CCGAGGGATGTTAGGC-1	0.548373	0.449538	0.658733	0.552526	0.465318	0.440518
CCGATTCGAGGGACCC-1	0.550499	0.60578	0.870751	0.340245	0.432114	0.775079
CCGATTGGTCAATGAA-1	0.46442	0.347806	0	0.264106	0.280686	0.478255
CCGCACAAAGACCAAC-1	0.877349	0.643754	0	0.869054	0.326146	0.607395
CCGCACGTGACCTCGG-1	0.665908	0.677011	0.765641	0.382128	0.619361	0.894117
CCGCATGTGGTACGAT-1	0.563313	0.532615	0.0372921	0.451026	0.351854	0.368027
CCGCCACCACAATCCA-1	0.543523	0.434347	0	0.550886	0.0171803	0.48621
CCGCCGGAACTTCTCG-1	0.477179	0.361891	0	0.445035	0.367781	0.36158
CCGCCGGTCAACACAC-1	0.663356	0.626478	0.0145726	0.699125	0.635062	0.687792
CCGCCTGCGAATTGGT-1	0.536858	0.44595	0.180579	0.535253	0.608917	0.338958
CCGCCTTGCGATGTCG-1	0.811539	0.65346	0.804518	0.138707	0.675843	0.79067
CCGCGATTTGGTAGGT-1	0.132105	0.489897	0.114288	0.0660089	0.362389	0.339028
CCGCGGAATGCGTCAC-1	0.0283601	0.0358362	0	0.0313699	0.130333	0.0179853
CCGCGGGTACGAAGAA-1	0.407154	0.44315	0.430973	0.365735	0.409102	0.445833
CCGCGTAGGTAAGGGC-1	0.866453	0.568566	0.255996	0.497014	0.397392	0.820397
CCGCTATCAGCACCAG-1	0.867881	0.748419	0.0589832	0.799363	0.388735	0.622318
CCGCTGGTGCCATTCA-1	0.551354	0.473943	0.0637415	0.562739	0.319201	0.526514
CCGCTTACCTCACTCT-1	0.493826	0.47293	0	0.561447	0.238695	0.319635
CCGCTTCGCGGTTAAC-1	0.572189	0.382073	0.237032	0.410425	0.52802	0.432089
CCGCTTGCTGACATGG-1	0.802137	0.674186	0.872503	0.873631	0.13819	0.694186
CCGGAATGGTTTCAGT-1	0.541259	0.526212	0.352208	0.389834	0.453569	0.810274
CCGGAGCGTACTTTCT-1	0.0896913	0.0608227	0.00947431	0.030801	0.324642	0.0349291
CCGGCGCATATTGGAT-1	0.535073	0.448978	0.45091	0.419831	0.550925	0.571564
CCGGCGTGAGACTCTG-1	0.388284	0.341327	0.19803	0.247223	0.258466	0.34597
CCGGGACCCGCAGAGA-1	0.90511	0.708413	0.274505	0.891001	0.194274	0.824969
CCGGGCGGTCTCGTCA-1	0.714706	0.568117	0.0971625	0.789553	0.3015	0.481131
CCGGGCTAAGAATTTC-1	0.591428	0.206337	0.0539033	0.238025	0.140805	0.116338
CCGGGCTGCTCCATAC-1	0.781325	0.478893	0	0.848813	0.155959	0.364434
CCGGGTTCGAGGTTAC-1	0.916796	0.644859	0.874157	0.465388	0.783737	0.852623
CCGGTTTGTAATTGTG-1	0.991411	0.960356	0.984739	0.570328	0.950893	0.97024
CCGTAAGTTGGTCCCA-1	0.796672	0.466514	0.45334	0.880226	0.0959804	0.353184
CCGTACCCAAGCGCCA-1	0.547985	0.606452	0.762524	0.398143	0.446624	0.740463
CCGTATCTCGTCGTAG-1	0.764238	0.553445	0	0.233766	0.316005	0.720363
CCGTATTAGCGCAGTT-1	0.568761	0.406479	0.072365	0.397895	0.25939	0.282658
CCGTCAACCTCTGGCG-1	0.937027	0.594565	0.935952	0.13346	0.559289	0.750953
CCGTGCCCATGACGGC-1	0.703862	0.530543	0.257635	0.791608	0.199654	0.547014
CCGTGGAACGATCCAA-1	0.914057	0.700091	0.961388	0.853843	0.420318	0.684973
CCGTGTTAAATTCCAT-1	0.311523	0.272939	0	0.364074	0.0766195	0.233427
CCGTTACGTTAGAACA-1	0.577169	0.478085	0.0799858	0.593821	0.14779	0.391885
CCGTTCCGAATCTCGG-1	0.90617	0.89138	0.815565	0.808946	0.385135	0.834004
CCTAAACAGGGTCCGT-1	0.575131	0.56025	0.43259	0.446114	0.496734	0.5766
CCTAAAGGCTGACGCT-1	0.538308	0.412243	0	0.503449	0.422239	0.390435
CCTAAATTAACGGTTC-1	0.46632	0.544315	0.0467333	0.339727	0.150043	0.761491
CCTAACCCAAACAAGT-1	0.645901	0.538267	0	0.378082	0.112405	0.358691
CCTAACTAAGGCTCTA-1	0.617393	0.357774	0	0.679461	0.146731	0.37065
CCTAAGTGTCTAACCG-1	0.858386	0.358341	0.31509	0.0520992	0.537206	0.298921
CCTACAAGTCCGGAAT-1	0.881953	0.646095	0.192847	0.669781	0.178677	0.687336
CCTACATTCACAGACG-1	0.650811	0.558796	0	0.54988	0.0486162	0.53058
CCTACGCGACCTTACA-1	0.247847	0.1801	0	0.235158	0.113772	0.176374
CCTACGGCTCAGTCGA-1	0.882445	0.692582	0.844232	0.357179	0.539372	0.914428
CCTACTGCTTACACTT-1	0.962376	0.922641	0.987241	0.979726	0.694978	0.978642
CCTAGGCGTAGCGATC-1	0.732279	0.51486	0.796858	0.784252	0.608777	0.507174
CCTAGGTAAAGGTAGC-1	0.5839	0.246073	0	0.139982	0.164505	0.245337
CCTAGTTAGTCGCATG-1	0.418751	0.302466	0.254686	0.306512	0.452915	0.545804
CCTATAATGAGTGCCC-1	0.7204	0.642195	0.842235	0.465947	0.254216	0.495449
CCTATACCGTCCTGTC-1	0.204561	0.16761	0.0489702	0.188866	0.515803	0.129136
CCTATATCGTGTCACG-1	0.559784	0.566224	0.509512	0.129165	0.594281	0.662114
CCTATCTATATCGGAA-1	0.709131	0.55505	0.0344163	0.633325	0.524047	0.433637
CCTATGGCTCCTAGTG-1	0.383986	0.406517	0.925689	0.183812	0.607672	0.696391
CCTATGGGTTACCGTC-1	0.702333	0.496663	0	0.602221	0.498626	0.433449
CCTCACCAATCTTGAC-1	0.783474	0.618858	0.790174	0.403718	0.785079	0.817967
CCTCACCTGAGGGAGC-1	0.776562	0.578692	0.344031	0.810134	0.362224	0.546623
CCTCACCTTAGCATCG-1	0.766595	0.610131	0.271268	0.706476	0.434095	0.457105
CCTCATGCAGCTACGA-1	0.304827	0.231206	0.30018	0.164952	0.697204	0.309777
CCTCCCGACAATCCCT-1	0.866871	0.813792	0.745644	0.746449	0.623853	0.851879
CCTCCGACAATTCAAG-1	0.770897	0.70952	0.69192	0.692356	0.230002	0.789166
CCTCCTAGCTAGAGTC-1	0.974665	0.755119	0.951303	0.211645	0.683154	0.878817
CCTCCTGAGCCCACAT-1	0.822292	0.678895	0.785634	0.178142	0.725293	0.559202
CCTCGAAGTGGACGGG-1	0.734163	0.559529	0	0.744853	0.610982	0.667299
CCTCGACCCACTGCCT-1	0.611568	0.507006	0.185646	0.504081	0.491507	0.639462
CCTCGCCAGCAAATTA-1	0.776335	0.603223	0.677554	0.633909	0.405362	0.690354
CCTCGCGCGATATAGG-1	0.778158	0.545129	0.885118	0.729035	0.291773	0.516787
CCTCGCGCTGTGCGAT-1	0.281122	0.298446	0	0.256485	0.163216	0.219334
CCTCGGACCGGGATAG-1	0.518937	0.307247	0	0.77291	0.107708	0.213904
CCTCGGATGCTACCTG-1	0.681639	0.490005	0.663486	0.112034	0.598279	0.60039
CCTCGGTTTCCTTGCC-1	0.409299	0.35083	0.130884	0.316023	0.221433	0.364501
CCTCTAATCTGCCAAG-1	0.707867	0.521052	0.969673	0.916504	0.523657	0.457179
CCTCTACAAGGATTGG-1	0.677874	0.510564	0.367912	0.639134	0.442773	0.521684
CCTCTATCGATTAGCA-1	0.957481	0.695888	0	0.334376	0.533886	0.946977
CCTCTCTCCCATCTAG-1	0.871006	0.682126	0	0.842405	0.208194	0.65175
CCTCTGGCCTAGACGG-1	0.67334	0.590811	0.38651	0.472793	0.591762	0.65831
CCTCTGTACTATTCTA-1	0.0362785	0.033642	0.465526	0.0261473	0.173724	0.0311159
CCTGAACGATATATTC-1	0.762285	0.50955	0	0.892476	0.329593	0.431037
CCTGAATATTTACATA-1	0.556871	0.435184	0.282314	0.667436	0.409929	0.357266
CCTGACCACCGATGGT-1	0.884637	0.799907	0.0877744	0.808807	0.263158	0.702792
CCTGACGCAACCTTTA-1	0.68595	0.578543	0	0.664851	0.454128	0.56563
CCTGAGAATAAATGCA-1	0.272651	0.345229	0.281718	0.330006	0.243963	0.369895
CCTGCCCGTTGTCTAG-1	0.389525	0.484551	0.314671	0.17656	0.457842	0.382193
CCTGCGATAGAACTGT-1	0.946605	0.501699	0	0.131371	0.4346	0.596236
CCTGCGTTCTACGCTT-1	0.817814	0.670622	0.813795	0.196658	0.730659	0.689538
CCTGCTATTTGAGAAG-1	0.968161	0.95776	0.979045	0.974106	0.757185	0.984158
CCTGGCTAGACCCGCC-1	0.972185	0.94159	0.986394	0.975578	0.528837	0.993015
CCTGGTCGAATGTGGG-1	0.0351447	0.0702306	0.0105023	0.0123483	0.134184	0.0257046
CCTGTAAGACATGATA-1	0.926936	0.777739	0.927478	0.921082	0.478968	0.806861
CCTGTACTCACGCCCA-1	0.689442	0.633848	0	0.835324	0.258833	0.422302
CCTGTCACCCGGGCTC-1	0.908544	0.762596	0.881104	0.723742	0.432988	0.675286
CCTGTCGCCCGTAAAT-1	0.752666	0.676103	0	0.790328	0.439269	0.573507
CCTGTGCATAGGAGAC-1	0.324836	0.486813	0	0.558828	0.128469	0.245979
CCTGTGCGGATTGTAA-1	0.610445	0.436028	0	0.373628	0.288673	0.487814
CCTGTTCAACCTCGGG-1	0.71394	0.693481	0	0.585495	0.239613	0.490331
CCTTCCGCAACGCTGC-1	0.456745	0.545212	0	0.595628	0.373293	0.292107
CCTTCTCAGCGTTCCT-1	0.673525	0.637865	0.728626	0.363294	0.715689	0.848959
CCTTCTTGATCCAGTG-1	0.94229	0.910694	0.909935	0.90106	0.931459	0.936133
CCTTTAAGGGAGCACT-1	0.0527017	0.0813897	0	0.0238816	0.185513	0.0247863
CCTTTCAATGAAGAAA-1	0.854608	0.713883	0.408752	0.763523	0.493527	0.54805
CCTTTGAATTATGGCT-1	0.966769	0.670285	0.941286	0.173432	0.376854	0.943484
CGAAACATAGATGGCA-1	0.782602	0.546591	0.359412	0.635028	0.610547	0.764861
CGAAACGCAATTCATG-1	0.781131	0.789101	0.803638	0.771498	0.477283	0.6106
CGAACAGTATGGGCGT-1	0.50306	0.345326	0	0.56554	0.405934	0.290439
CGAACATAGTCAGAAA-1	0.392809	0.352428	0.738549	0.54556	0.152769	0.450257
CGAACCCGCATGCGTC-1	0.282624	0.198019	0	0.253213	0.11136	0.127004
CGAACCTCTTTCCTAG-1	0.749366	0.730435	0.554669	0.466388	0.407188	0.592692
CGAACGCCCAGTGCCG-1	0.705835	0.51784	0.74639	0.785294	0.538571	0.667117
CGAACGGCCGGACAAC-1	0.320689	0.275088	0.0988405	0.145706	0.2314	0.380767
CGAAGACTGCCCGGGA-1	0.964234	0.813995	0.908153	0.886145	0.62242	0.896196
CGAAGCTATAAATTCA-1	0.551177	0.357049	0.0292353	0.605732	0.24316	0.32011
CGAAGGGTTTCAGATT-1	0.688091	0.552652	0.605501	0.194836	0.546748	0.42112
CGAAGTTGCTCTGTGT-1	0.948927	0.79619	0	0.961714	0.164006	0.903806
CGAATCTGCTCGACGC-1	0.687586	0.742962	0.983958	0.210483	0.89664	0.909161
CGAATGAAGTCATTGC-1	0.419384	0.522644	0.561322	0.206721	0.672139	0.502789
CGAATGGTAGGTCGTC-1	0.726823	0.681664	0.23812	0.6541	0.163066	0.523561
CGAATTACATGGTGTT-1	0.268006	0.304604	0	0.260787	0.19988	0.380427
CGACAATTTGATCTAA-1	0.114406	0.112431	0.0792015	0.0829482	0.0590398	0.11608
CGACACGCTCCGACAG-1	0.639102	0.571427	0.434019	0.344686	0.238612	0.457739
CGACAGTTCGCGTTAT-1	0.919542	0.75531	0	0.953498	0.248782	0.856189
CGACATGCGATCTTCT-1	0.353186	0.221136	0.0456435	0.148762	0.264721	0.20608
CGACCCTTAACGCCGG-1	0.34478	0.279388	0.0885422	0.192712	0.101797	0.32545
CGACGCATCCGTACCT-1	0.112518	0.286797	0	0.147288	0.197257	0.534801
CGACTCAGGATGTTAT-1	0.942781	0.745361	0.349495	0.845596	0.627899	0.656072
CGAGACCCTAGAGTGT-1	0.819499	0.754416	0.382637	0.677002	0.181893	0.696941
CGAGAGATGTGAACCT-1	0.958452	0.816074	0.833834	0.860423	0.646223	0.792027
CGAGAGCGCGTAGATA-1	0.671402	0.709713	0.525588	0.373351	0.540312	0.605523
CGAGATGTTGCCTATA-1	0.745188	0.470092	0.321412	0.449441	0.552376	0.607433
CGAGCACTTCAAGTTT-1	0.453842	0.444094	0.608998	0.341141	0.80696	0.640122
CGAGCGTTGATCAGCC-1	0.508001	0.414063	0.00928637	0.48349	0.43753	0.463643
CGAGCTGGGCTTTAGG-1	0.869503	0.812919	0.823387	0.80731	0.815853	0.873051
CGAGGCCAGGCATTGG-1	0.215695	0.24851	0.0695552	0.150235	0.301943	0.147689
CGAGGCTAAATATGGC-1	0.859169	0.782906	0.144986	0.746449	0.348306	0.762178
CGAGGGACTGCGGTCG-1	0.78775	0.591788	0.631588	0.753732	0.776732	0.501559
CGAGGGTATCCAGGTG-1	0.380166	0.313554	0.310728	0.274236	0.205529	0.283601
CGAGTACTAAAGAGGA-1	0.321913	0.289139	0	0.593752	0.265227	0.218444
CGAGTGAAGGTACCAG-1	0.804038	0.494261	0.797241	0.203786	0.640587	0.578152
CGAGTGCTATAGTTCG-1	0.281143	0.349754	0.335083	0.2247	0.358271	0.404836
CGAGTTCTGTCCCACC-1	0.698385	0.621253	0	0.793685	0.451665	0.330548
CGAGTTTATCGGACTG-1	0.678704	0.463061	0	0.373209	0.221578	0.304805
CGATACCTCGCGGACA-1	0.636597	0.581617	0.307784	0.574371	0.301137	0.393689
CGATAGCGATACAGTG-1	0.979763	0.741726	0.98387	0.256068	0.772566	0.947996
CGATATTAGCCGCAGG-1	0.828395	0.588623	0.14631	0.396365	0.676835	0.833913
CGATCCGACCCAGTGC-1	0.673385	0.582366	0.632962	0.676444	0.347096	0.403768
CGATCCTCGCAACATA-1	0.132212	0.209857	0	0.3002	0.296962	0.104206
CGATCTGTTGGAGGAC-1	0.991837	0.82528	0.574384	0.469262	0.187576	0.97656
CGATGGACCCTACGCC-1	0.697759	0.504999	0.645086	0.797538	0.312722	0.531768
CGATGTTGTTATCTAC-1	0.319343	0.350458	0.864159	0.197935	0.518735	0.57144
CGATTAAATATCTCCT-1	0.486237	0.455053	0.0513327	0.28729	0.544707	0.37805
CGATTCGCCTGGCTGC-1	0.0251105	0.0385879	0.00432256	0.0161945	0.0288256	0.0152467
CGCAATTACTTTCGGT-1	0.761731	0.767074	0.735436	0.726358	0.546216	0.833268
CGCAATTAGGGTAATA-1	0.851972	0.88541	0.864227	0.853712	0.734827	0.904899
CGCAATTCTACAATAA-1	0.363098	0.575059	0.883779	0.281663	0.836721	0.53302
CGCACATGTCCACTAC-1	0.623555	0.325819	0	0.785325	0.0202358	0.265912
CGCACGTCTGTTTATG-1	0.419255	0.355243	0	0.406995	0.269332	0.188472
CGCACGTGCGCTATCA-1	0.446573	0.36367	0	0.222101	0.10795	0.251906
CGCAGAAACATTTGCG-1	0.637971	0.534754	0.127189	0.502157	0.291111	0.572727
CGCAGATCTTCACCCG-1	0.487275	0.321739	0	0.655182	0.157125	0.264381
CGCATCATGGCTTCAG-1	0.455343	0.442948	0	0.374661	0.51891	0.492951
CGCATCCATCAGCCAG-1	0.385175	0.303135	0	0.445886	0.148701	0.158737
CGCATGGTGCGATGCT-1	0.45521	0.53066	0.0431281	0.388376	0.115262	0.730623
CGCATTAGCTAATAGG-1	0.906944	0.7578	0.80173	0.688315	0.374329	0.908521
CGCCAAGAAGCCGAGT-1	0.568077	0.454089	0.0846805	0.378383	0.561251	0.485065
CGCCACAGGTCGCGAT-1	0.307444	0.464927	0	0.2695	0.296332	0.44348
CGCCACCCGCATTAAC-1	0.982753	0.684693	0.909091	0.240784	0.699234	0.79979
CGCCATCCGATTATGA-1	0.598752	0.549452	0.0317951	0.836973	0.597634	0.36422
CGCCCGCTTCCGTACA-1	0.686878	0.391563	0.019676	0.587078	0.319864	0.371007
CGCCCTAATTGTTCAA-1	0.881464	0.773198	0.905644	0.330334	0.589372	0.942703
CGCCCTTGAAGGCTGA-1	0.429465	0.323166	0.362865	0.26153	0.531009	0.44044
CGCCGACTATTCGCTA-1	0.848737	0.423712	0.796364	0.179358	0.0441288	0.694027
CGCCGCCCATGCCTGT-1	0.892134	0.682061	0	0.904437	0.546468	0.5561
CGCCTCCCTCCTCTAT-1	0.893056	0.580963	0.179787	0.913446	0.285321	0.610792
CGCCTGGCCTACGTAA-1	0.994517	0.91031	0.999703	0.607162	0.858203	0.984714
CGCGACACTGCGCAGC-1	0.717105	0.599912	0.667341	0.233211	0.547318	0.541619
CGCGAGAGGGACTTGT-1	0.697554	0.526703	0.0523982	0.572504	0.2248	0.418033
CGCGAGTCTGCCGGGT-1	0.858646	0.719926	0	0.854372	0.723866	0.742944
CGCGCAAATGTCCAGA-1	0.482446	0.273791	0.421637	0.162768	0.920523	0.377125
CGCGCAAGGAACTACA-1	0.166329	0.172658	0.0527163	0.134586	0.158219	0.108514
CGCGCATGTTTGATTG-1	0.697924	0.619057	0.0388075	0.598948	0.253577	0.393463
CGCGCCCGACTTAATA-1	0.92757	0.788856	0.98163	0.956713	0.891763	0.712068
CGCGGCAGTATTACGG-1	0.985108	0.782591	0.953741	0.240782	0.709269	0.886815
CGCGGCTCAACTTGAA-1	0.362994	0.361243	0.204124	0.257226	0.208211	0.32398
CGCGGGAATTAGGCAG-1	0.458103	0.416573	0	0.79332	0.32132	0.256476
CGCGGTCACAAACCAA-1	0.492873	0.364993	0	0.402848	0.294314	0.306846
CGCGTCATATTAAACC-1	0.262266	0.283086	0.0368967	0.319598	0.233208	0.308157
CGCGTGCTATCAACGA-1	0.353892	0.150393	0.0114973	0.100781	0.099302	0.081674
CGCGTTCATGAAATAC-1	0.986831	0.90898	0.993808	0.980634	0.485732	0.970122
CGCTACCGCCCTATGA-1	0.404019	0.35926	0	0.356963	0.164151	0.297152
CGCTACGGGACATTTA-1	0.698661	0.661491	0.406164	0.607191	0.442522	0.495335
CGCTAGAGACCGCTGC-1	0.737018	0.441804	0.0313343	0.766645	0.2764	0.400499
CGCTATACCGCCCACT-1	0.395521	0.437536	0.493506	0.310414	0.474872	0.411636
CGCTATTCAATGTATG-1	0.795127	0.699378	0.832972	0.427482	0.583624	0.864061
CGCTATTCTTAGGCTC-1	0.509308	0.42212	0.107521	0.684912	0.0926523	0.381661
CGCTCGACATAATGAT-1	0.355718	0.384003	0	0.555875	0.362355	0.412764
CGCTCTCCGTAGATTA-1	0.924391	0.71271	0	0.968372	0.228107	0.832269
CGCTGAGGACGTCCAA-1	0.676001	0.553484	0.843976	0.431583	0.475351	0.813874
CGCTGGTGACTACCCT-1	0.705287	0.537129	0	0.866431	0.471484	0.616998
CGCTGTGACGCCGCAC-1	0.0809747	0.536789	0	0.560419	0.688644	0.703651
CGCTGTGTGGATGTTG-1	0.798608	0.613217	0	0.67797	0.293576	0.670946
CGCTTATTCCCGGTCG-1	0.569267	0.278543	0	0.137442	0.765711	0.415391
CGCTTCCACTGAAATC-1	0.719347	0.640257	0.608855	0.632415	0.529692	0.720636
CGCTTTCATACCGGTG-1	0.476376	0.444816	0	0.533383	0.519758	0.437127
CGCTTTCTTGCATTCG-1	0.859639	0.708564	0.809737	0.751299	0.777643	0.942611
CGGAAAGAATCAAACG-1	0.324438	0.27018	0.0114749	0.0243127	0.52628	0.368601
CGGAAATTTCACATCC-1	0.605906	0.43711	0.00885962	0.57087	0.327384	0.406847
CGGAACGTAAACATAG-1	0.181478	0.0187106	0	0.0622463	0.0966059	0.000106427
CGGACGTTACTTGAAG-1	0.944502	0.596027	0.993485	0.175327	0.910651	0.724295
CGGAGCAATTTAATCG-1	0.0246429	0.0228074	0	0.0280941	0.119585	0.0105436
CGGAGCATGGCGATCC-1	0.724833	0.635721	0	0.616107	0.250386	0.722355
CGGAGCTTATAACACC-1	0.380423	0.372181	0.0634858	0.439889	0.451903	0.324632
CGGATAAGCGGACATG-1	0.687369	0.761851	0.646032	0.112523	0.489169	0.913783
CGGATGAATGCTGTGA-1	0.451855	0.514322	0.377964	0.445655	0.634628	0.404131
CGGCAAACATCGTGCG-1	0.301029	0.263863	0.0579501	0.285173	0.334428	0.154251
CGGCACCGTTAGCGCC-1	0.967745	0.827634	0.974679	0.946739	0.939249	0.901464
CGGCACTCAAGAAAGT-1	0.344536	0.276067	0.182675	0.251036	0.242462	0.300464
CGGCAGGGTCGGGTTG-1	0.876054	0.696987	0.573993	0.787719	0.328542	0.696809
CGGCCACGCACAAAGT-1	0.520367	0.501456	0.065407	0.526505	0.202726	0.363295
CGGCCCAACCTGTAGT-1	0.671963	0.50536	0.816497	0.754114	0.295684	0.453162
CGGCTCTTCGTCGAAC-1	0.511464	0.496195	0	0.444171	0.458041	0.558523
CGGCTGCAAGATTAAG-1	0.648004	0.60383	0	0.718252	0.245542	0.64598
CGGCTTTGTATGATAA-1	0.521217	0.495539	0.57792	0.316879	0.430073	0.582621
CGGGAAGTACCGTGGC-1	0.793171	0.346363	0.300188	0.246153	0.227447	0.244872
CGGGAATTTATGTAAA-1	0.892798	0.755973	0.516923	0.835998	0.325797	0.757907
CGGGAGCTTCAGTGTA-1	0.753772	0.715783	0.835073	0.489343	0.197623	0.586969
CGGGAGTATACCGCCG-1	0.397733	0.478684	0.315823	0.0490314	0.27484	0.71831
CGGGATCAATGTAAGA-1	0.895106	0.878425	0.951459	0.935353	0.797283	0.966678
CGGGCAGCTAAACCGC-1	0.83716	0.700691	0.0175845	0.780861	0.163259	0.681758
CGGGCCATAGCCGCAC-1	0.810631	0.241251	0.00894105	0.0491832	0.225858	0.260057
CGGGCCTTCTTTGTAA-1	0.715286	0.541556	0.298807	0.699188	0.378987	0.467873
CGGGTGTACCCATTTA-1	0.726809	0.526717	0.790261	0.783961	0.126865	0.573218
CGGGTTCGGCACGTAT-1	0.875242	0.699521	0.433197	0.756866	0.267225	0.787754
CGGGTTGTAGCTTTGG-1	0.964987	0.478248	0.849646	0.102624	0.507878	0.437814
CGGTACTAGAATCAAA-1	0.697569	0.572011	0.993146	0.835708	0.290608	0.485968
CGGTAGAGGTGCAGGT-1	0.675811	0.490542	0.91098	0.727645	0.352209	0.476883
CGGTATAGGTATTAGC-1	0.794416	0.62746	0.333333	0.603244	0.133161	0.621276
CGGTCAAGTGGGAACC-1	0.759499	0.68591	0.880716	0.917943	0.472129	0.510095
CGGTCTATCAACCCGT-1	0.661843	0.364094	0.151911	0.521645	0.0965498	0.434239
CGGTGAAGACTAAAGT-1	0.605799	0.687679	0.484874	0.446389	0.596972	0.8091
CGGTGCAGATAGAACG-1	0.664	0.644658	0.626224	0.678572	0.54163	0.487614
CGGTGCGCGTTGGTCC-1	0.3394	0.56893	0	0.0469169	0.272638	0.454578
CGGTGGGCTCCAGCCT-1	0.708985	0.502562	0	0.539679	0.091391	0.350001
CGGTGTACTTGATCCC-1	0.658186	0.566295	0.541109	0.355296	0.6925	0.763984
CGGTTATCCAACAGTG-1	0.74252	0.514651	0.0226108	0.848577	0.0868392	0.459229
CGGTTCAAGTAGGTGT-1	0.969443	0.829279	0.856786	0.888137	0.667423	0.854859
CGGTTCCGGCTTCTTG-1	0.60678	0.295471	0.892269	0.14706	0.355502	0.829938
CGGTTGACCTGGCATA-1	0.608545	0.64324	0.185669	0.665491	0.249527	0.430632
CGGTTGAGTATCCTTC-1	0.705943	0.552431	0.819948	0.201411	0.523768	0.854536
CGGTTGGGTTCAAGTT-1	0.378289	0.521464	0.142269	0.506828	0.593944	0.487987
CGGTTTATGAAGGAAC-1	0.686814	0.532185	0.564804	0.691288	0.393153	0.733084
CGTAAACGCTTGAGTG-1	0.0546577	0.0872046	0	0.0536763	0.0331957	0.0261132
CGTAAAGCAAGAAATC-1	0.324303	0.390695	0.024544	0.324147	0.128632	0.164496
CGTACCTGATAGGCCT-1	0.877597	0.782953	0.971473	0.94242	0.841456	0.600056
CGTAGCGAATTGTCAG-1	0.771029	0.631781	0.247833	0.764979	0.219507	0.677063
CGTAGCGCCGACGTTG-1	0.381445	0.390426	0	0.397161	0.395264	0.380682
CGTATTAAGAGATCTA-1	0.818945	0.687652	0	0.707844	0.407833	0.665116
CGTCAAGGCTATAAAT-1	0.712328	0.627336	0	0.109887	0.30702	0.69442
CGTCACGTCCATTGGT-1	0.728069	0.515965	0.902075	0.835079	0.281267	0.363528
CGTCAGCTATTTACTC-1	0.908682	0.515902	0.813489	0.238718	0.186251	0.806205
CGTCAGTGCGCACAAG-1	0.392984	0.340551	0.0136909	0.4847	0.146652	0.323897
CGTCAGTTTATCGTCT-1	0.417301	0.404867	0	0.407522	0.286954	0.398338
CGTCATACCATATCCA-1	0.760008	0.495158	0.306028	0.150034	0.711833	0.602923
CGTCGCGGCGGGATTT-1	0.482719	0.54944	0.0586967	0.506515	0.217457	0.343327
CGTCGCTTGGTTATAC-1	0.70157	0.654522	0.683283	0.551545	0.470867	0.846138
CGTCGGATAGTGTTGA-1	0.6679	0.376323	0.775203	0.759347	0.224468	0.383601
CGTCGGGTCTAAGCGC-1	0.792691	0.690116	0.777778	0.570629	0.805007	0.737745
CGTCGTCCTTCGCGAA-1	0.0855304	0.0840959	0.0406034	0.0754053	0.38334	0.0520999
CGTCTGGAAGGGCCCG-1	0.704217	0.560579	0.0293042	0.753219	0.597504	0.60754
CGTGAAGTTAATTCAC-1	0.627088	0.576299	0.218096	0.740191	0.282681	0.421533
CGTGACATTGGGTCGT-1	0.549203	0.452275	0.0767467	0.518773	0.44861	0.448637
CGTGACCAGTCCTCTG-1	0.300935	0.285212	0.0681466	0.156166	0.173679	0.34804
CGTGCAGACTGGGACA-1	0.85079	0.738111	0.912767	0.87452	0.252451	0.545785
CGTGCATTGTCGACGC-1	0.932777	0.628363	0.510841	0.331808	0.851847	0.797681
CGTGCCCGACATTTGT-1	0.761111	0.572394	0	0.564133	0.484539	0.711845
CGTGCCCTCCCGAAGA-1	0.645496	0.408339	0.0450225	0.798946	0.102799	0.354283
CGTGCTGGCCTAGTCG-1	0.966516	0.585496	0.983445	0.158428	0.736161	0.683261
CGTGCTTCTACCTAAA-1	0.960014	0.880387	0.889576	0.866822	0.410272	0.91143
CGTGGTACCCAAAGGC-1	0.342689	0.35469	0.233063	0.450982	0.208259	0.191033
CGTGTCTCGTTACGAC-1	0.364052	0.23081	0.438763	0.0458533	0.752511	0.54699
CGTTAGCTCACAACTG-1	0.840309	0.743059	0.716115	0.712673	0.43477	0.815016
CGTTCAGACCCGCGAA-1	0.377432	0.250591	0.263181	0.122105	0.214139	0.278808
CGTTCATGGTGCGCGT-1	0.886162	0.792464	0	0.892012	0.513812	0.794561
CGTTCTTCGCACACCT-1	0.834151	0.62015	0.54153	0.593339	0.287091	0.439875
CGTTGAATACCGCGCT-1	0.822815	0.728621	0.238909	0.687682	0.511571	0.597272
CGTTGAGCGACCGTCG-1	0.834627	0.664463	0.822305	0.931857	0.31802	0.517575
CGTTGAGTAATTGCGT-1	0.838826	0.642531	0.416359	0.707708	0.23261	0.630046
CGTTGCCCGCGTGGGA-1	0.400469	0.380843	0.389462	0.487779	0.352555	0.328731
CGTTGTAAACGTCAGG-1	0.962065	0.590063	0.974087	0.172568	0.804239	0.731164
CGTTGTAAGATTGATT-1	0.688986	0.546557	0.813411	0.828365	0.222936	0.423488
CGTTGTCGGCAATTGA-1	0.194655	0.231977	0.107676	0.117906	0.259806	0.187537
CGTTGTTTCAATTCCC-1	0.987132	0.893391	0.201236	0.950951	0.383553	0.971016
CGTTTAAGCGGAGCAC-1	0.923365	0.818921	0.979393	0.942693	0.608361	0.889466
CGTTTCACTTCGGGCG-1	0.471028	0.444671	0.218844	0.484145	0.561447	0.330073
CGTTTCGCTCATTACA-1	0.729787	0.681569	0.0367545	0.668864	0.366513	0.433765
CGTTTGTGTAGAGGGT-1	0.994657	0.960034	0.984798	0.660977	0.984613	0.980751
CTAAAGAATGCCTACT-1	0.918506	0.690555	0.999463	0.304572	0.284931	0.755716
CTAAAGGGAAATAGGA-1	0.839544	0.755755	0.40534	0.767608	0.564467	0.79634
CTAAAGTCCGAAGCTA-1	0.891787	0.211492	0	0.144205	0.225061	0.0595006
CTAAATCCGGTGTACA-1	0.219273	0.195979	0.288199	0.111732	0.163506	0.365567
CTAAATCCTATTCCGG-1	0.646535	0.506412	0	0.844311	0.481055	0.335667
CTAACCGCGCGCCCGT-1	0.722488	0.446685	0.0274307	0.141087	0.216816	0.795697
CTAACGAAACTTGCTG-1	0.876883	0.750941	0.855689	0.802425	0.474094	0.790227
CTAACTGGTCCGGTTC-1	0.626738	0.514357	0	0.701073	0.501016	0.423132
CTAAGGGAATGATTGG-1	0.884409	0.748507	1	0.95209	0.274442	0.696517
CTAAGTACAGGGCTAC-1	0.577847	0.463778	0.0638307	0.428098	0.710136	0.504439
CTAATTCGCACGCGCT-1	0.503727	0.668621	0	0.898111	0.613662	0.869549
CTAATTCTCAGATATT-1	0.783852	0.50018	0.381524	0.81402	0.056	0.444958
CTAATTTCAACAACAC-1	0.456799	0.47773	0.404962	0.287223	0.466923	0.547054
CTACAAGAAATAACCC-1	0.613395	0.506208	0	0.721663	0.304502	0.474663
CTACACTAGCTTGTTC-1	0.87587	0.637831	0.34126	0.697903	0.63199	0.736075
CTACATATCGCGGGAC-1	0.885522	0.784339	0.73721	0.491086	0.67008	0.800783
CTACCCTAAGGTCATA-1	0.7995	0.51522	0.0866025	0.661122	0.508757	0.463376
CTACGAACTAGGTCGA-1	0.513312	0.409814	0.0223509	0.52773	0.361279	0.532542
CTACGACTAGCTATAA-1	0.779697	0.753897	0.594363	0.691367	0.437977	0.670495
CTACGATCCTATCCTA-1	0.55653	0.16491	0.201857	0.0808593	0.478563	0.158066
CTACGCACGGAGTACC-1	0.85744	0.682955	0.341113	0.834384	0.369327	0.725695
CTACGCCATTTCCGAT-1	0.493852	0.349293	0.240959	0.423006	0.371741	0.363306
CTACGTGTTGCCACCA-1	0.146404	0.152642	0	0.109235	0.0293094	0.067193
CTACTATCATAGGTTT-1	0.958383	0.720463	0.0517954	0.359425	0.385932	0.86527
CTACTATCTTTCAGAG-1	0.581027	0.430744	0.404061	0.671941	0.153494	0.38282
CTACTCAAGGTATAGT-1	0.721849	0.676364	0.031607	0.658259	0.307683	0.510726
CTACTCTAGGCCCGGC-1	0.530719	0.591516	0.806923	0.291793	0.761427	0.926357
CTACTGCCACCTGACC-1	0.921089	0.732691	0.175646	0.656266	0.721189	0.892635
CTAGACATATATGTAG-1	0.866462	0.693746	0.0439216	0.754069	0.506794	0.628317
CTAGACTGCATTTCGT-1	0.804526	0.645239	0.211619	0.712862	0.121816	0.566666
CTAGATAAACTCCTCG-1	0.070202	0.0868546	0	0.0512364	0.0528535	0.0356458
CTAGATGTGAGTGTAA-1	0.740331	0.51391	0	0.557133	0.194743	0.357943
CTAGATTTACGACGGC-1	0.984796	0.895991	0.993861	0.923219	0.68161	0.864009
CTAGCAACTAATTTAC-1	0.151369	0.184916	0	0.151192	0.0856908	0.0754281
CTAGCATAGTATAATG-1	0.779686	0.595092	0.169296	0.77953	0.165846	0.458774
CTAGCCGATGTTATGA-1	0.896723	0.646704	0	0.708817	0.387968	0.605973
CTAGGCGCCCTATCAG-1	0.644916	0.558432	0.734708	0.441726	0.318118	0.454626
CTAGGCGGCAGAGAAT-1	0.581319	0.325453	0	0.337025	0.571372	0.567889
CTAGGTTCGGACGTGA-1	0.119778	0.103454	0.0210514	0.0469669	0.0882463	0.0566154
CTAGTATTCGGAATTA-1	0.525939	0.425546	0	0.505161	0.348897	0.357899
CTAGTCACGTCTTAAG-1	0.746577	0.554798	0.193986	0.82275	0.590543	0.597225
CTAGTGAAGGACAGGA-1	0.88664	0.675346	0	0.882601	0.315107	0.726525
CTAGTTACAACCCGGT-1	0.542258	0.578829	0	0.233575	0.104708	0.373959
CTAGTTGGGCCCGGTA-1	0.783749	0.629138	0.26279	0.575774	0.355293	0.880954
CTATAAGAGCCAATCG-1	0.823837	0.585417	0.0455842	0.673565	0.567671	0.404374
CTATAGGCGTTGATGT-1	0.266184	0.249137	0	0.16798	0.415981	0.295082
CTATATCCAGCCTGGC-1	0.398749	0.367186	0.35879	0.418256	0.364126	0.269203
CTATCGGGTCTCAACA-1	0.767183	0.549592	0.39736	0.715234	0.538709	0.592287
CTATGAACACCTTGCC-1	0.648556	0.652762	0.50087	0.506345	0.559945	0.57917
CTATGCCCGAATGCAA-1	0.374357	0.291855	0.304417	0.222911	0.314803	0.315398
CTATGTCACTAGCCCA-1	0.699335	0.569696	0	0.818573	0.219655	0.416492
CTATGTCTATTGAAAC-1	0.422463	0.351777	0.0952861	0.345154	0.498394	0.331632
CTATGTGAGTCACGGC-1	0.644113	0.661949	0.842012	0.353279	0.735768	0.805695
CTATTCATGTGTCCCA-1	0.120874	0.0254666	0.235624	0.0551045	0.0317824	0.00777035
CTATTGTGTTTGGTCA-1	0.745243	0.587596	0.268028	0.680062	0.304583	0.633273
CTATTTGGTTACGGAT-1	0.691352	0.463019	0.0272671	0.783215	0.527231	0.50754
CTCAAACCACTGCCCG-1	0.107233	0.140628	0.0153429	0.226513	0.168912	0.0776267
CTCAAGACATTAGCGC-1	0.708514	0.520105	0.117167	0.722838	0.295804	0.366153
CTCACATTTACTAAAT-1	0.585663	0.587851	0.284427	0.390618	0.340117	0.47924
CTCACTGTGATACTTA-1	0.636275	0.422271	0.948683	0.835469	0.0680727	0.391968
CTCACTTGGCTGGTAA-1	0.940054	0.783333	0.844317	0.477976	0.835491	0.888439
CTCAGATTGTGATAAG-1	0.973136	0.733639	0.989928	0.192994	0.88054	0.929782
CTCAGGACTCACCTGT-1	0.561973	0.438082	0.134595	0.47864	0.330254	0.43949
CTCAGTCACGACAAAT-1	0.887088	0.764154	0.590624	0.672982	0.742244	0.616518
CTCATGGCTCACAATC-1	0.634176	0.581175	0.327913	0.474893	0.406468	0.656154
CTCATGGTAATTTGCG-1	0.988986	0.89489	0.447157	0.473579	0.0806261	0.984774
CTCATTGCTCTAACAA-1	0.274481	0.251463	0	0.285407	0.197665	0.371718
CTCATTTGATGGGCGG-1	0.889263	0.833371	0.899676	0.887889	0.817953	0.906201
CTCCCTCCTTTCGATC-1	0.439632	0.424712	0.0608581	0.232999	0.268892	0.73335
CTCCGCCCACATGAGG-1	0.605203	0.602639	0.493197	0.431529	0.607361	0.501463
CTCCGGCCTAATATGC-1	0.662214	0.634219	0.386278	0.869933	0.372231	0.682495
CTCCGGCTTGTAGACA-1	0.677311	0.417876	0.297455	0.111502	0.523055	0.438646
CTCCTAAGTTATGTCT-1	0.430264	0.338927	0.0202818	0.23601	0.470998	0.311592
CTCCTTTACGCAAGTC-1	0.46347	0.385223	0.744208	0.648591	0.2363	0.399394
CTCGAATGGAACGTAT-1	0.514006	0.418732	0.0717958	0.418801	0.381233	0.405508
CTCGAGACATACGATA-1	0.508666	0.435337	0.301374	0.129359	0.361837	0.679766
CTCGAGATCCAAAGCA-1	0.617366	0.766828	0	0.722804	0.496322	0.484224
CTCGAGGCAAGTTTCA-1	0.632546	0.591002	0.431638	0.382326	0.6975	0.723364
CTCGAGGTCGAACAGT-1	0.593305	0.478211	0.280224	0.608851	0.437867	0.463413
CTCGATATTTGCGAGC-1	0.843351	0.646774	0	0.629919	0.221009	0.465779
CTCGCACCTATATAGT-1	0.887405	0.731616	0.472808	0.830551	0.618474	0.723023
CTCGCATTGCATAGCC-1	0.228518	0.442895	0.496898	0.127804	0.363984	0.593275
CTCGCCGAATGTAGGG-1	0.302269	0.293708	0.0657794	0.176029	0.134869	0.263233
CTCGGGCATCGTCGGG-1	0.749437	0.697773	0.0961972	0.704133	0.605901	0.752252
CTCGGGTTCTCTGGCC-1	0.96705	0.870983	0.877982	0.85616	0.858577	0.923126
CTCGGTACCACTGCTC-1	0.689938	0.502275	0	0.827719	0.353134	0.364852
CTCGGTCCGTAGCCTG-1	0.798965	0.692831	0.0241631	0.88645	0.615405	0.721253
CTCGGTTGTCGGCCCT-1	0.872887	0.54152	0.242536	0.530756	0.525134	0.577621
CTCGTCGAGGGCTCAT-1	0.340805	0.312109	0.136809	0.114796	0.422993	0.342321
CTCGTTTCTAATGTTT-1	0.893209	0.687441	0.588235	0.657118	0.391115	0.545645
CTCTAATGCATTGATC-1	0.581876	0.35459	0.666667	0.614189	0.210341	0.367155
CTCTACACTGGCGATT-1	0.335292	0.587031	0.880272	0.305209	0.70606	0.568629
CTCTATTTGGCTGCAG-1	0.726816	0.665704	0.0636858	0.639857	0.49579	0.458653
CTCTCACAATCGATGA-1	0.788845	0.612568	0.528428	0.793595	0.416941	0.530482
CTCTCGATGTGCGCCT-1	0.470576	0.337981	0	0.396435	0.246981	0.400151
CTCTCTAACTGCCTAG-1	0.913609	0.665637	0.25	0.707903	0.470055	0.640943
CTCTGCAGGCATTCTT-1	0.474292	0.308002	0.412638	0.236809	0.612443	0.30325
CTCTGCGAAGCAAGCA-1	0.532516	0.520154	0.0514898	0.73681	0.52269	0.484776
CTCTGGACGCCTGGTG-1	0.699507	0.592868	0.879955	0.502226	0.438807	0.405218
CTCTGTGCCTGCTATG-1	0.964633	0.905137	0.914991	0.902618	0.728398	0.93035
CTCTGTTTGAGGATTC-1	0.860311	0.680747	0.644902	0.851282	0.311318	0.748643
CTCTTCTATTGACTGG-1	0.841079	0.819657	0.824163	0.807314	0.806364	0.844525
CTCTTCTGGAAGTTAG-1	0.215798	0.234539	0.563735	0.166878	0.419058	0.269781
CTCTTGTCCCGCTTGG-1	0.402692	0.374641	0.0711118	0.383076	0.343734	0.241671
CTGAAAGAGATCCGAC-1	0.724883	0.690625	0.652929	0.646767	0.810168	0.740678
CTGAATCCGAGACCTC-1	0.86828	0.684507	0.649934	0.82766	0.554499	0.545918
CTGAATTTATTGCCAG-1	0.704095	0.59298	0.221803	0.570571	0.253735	0.531794
CTGACTGCGCAGCTCG-1	0.795337	0.559017	0.363252	0.887576	0.438963	0.46644
CTGAGCAAGTAACAAG-1	0.703345	0.530292	0.504525	0.396077	0.53106	0.605007
CTGATAGTGTATCTCA-1	0.600794	0.384091	0.590772	0.340358	0.660376	0.609313
CTGATCCCTTTATGCA-1	0.453739	0.4476	0.643586	0.390195	0.365379	0.307857
CTGCAAATGGGCTCCA-1	0.791456	0.714454	0	0.668458	0.562853	0.774622
CTGCACAACTACATAT-1	0.138817	0.0862335	0.073746	0.0749352	0.282927	0.0718622
CTGCACCTGGAACCGC-1	0.838876	0.682218	0.253849	0.763589	0.418514	0.805363
CTGCACTCCAGTACAG-1	0.509264	0.484684	0.634029	0.439508	0.653222	0.482574
CTGCCAAGGTTGGAAG-1	0.97241	0.835075	0.971927	0.939743	0.970478	0.815753
CTGCCATGCATCACAT-1	0.775028	0.708704	0.400901	0.639112	0.388552	0.709831
CTGCCCACGAAGCGTT-1	0.920003	0.455261	0.890724	0.162822	0.180397	0.7535
CTGCCTAGCCACCAAG-1	0.497205	0.37973	0.210545	0.408293	0.544544	0.536205
CTGCCTTTAATACCTT-1	0.907234	0.854356	0.823232	0.812469	0.647133	0.885892
CTGCGGGTGAAATGTT-1	0.692564	0.693218	0.871145	0.32379	0.551047	0.954655
CTGCGGTAGTCACGTG-1	0.402872	0.299109	0.516496	0.554632	0.249869	0.309005
CTGCGTTACGATATAA-1	0.812589	0.751452	0.733784	0.676431	0.509967	0.809375
CTGCTGAGGCCACGAA-1	0.460277	0.43926	0.448879	0.584937	0.208592	0.310639
CTGCTTGGCGATAGCT-1	0.680695	0.506995	0.353553	0.433315	0.445674	0.47709
CTGCTTTATGTCCGCG-1	0.724503	0.549814	0.038619	0.606736	0.286149	0.356453
CTGGAAATGGATGCTT-1	0.919253	0.801572	0.879955	0.859994	0.723197	0.760292
CTGGAAGACACGGTGG-1	0.697329	0.645839	0.323575	0.379063	0.443453	0.442306
CTGGACGCAGTCCGGC-1	0.574177	0.329865	0	0.334474	0.280023	0.386555
CTGGATTTACACTTGA-1	0.865867	0.708049	0.635085	0.602375	0.629583	0.536323
CTGGCATCCGAATGAG-1	0.831477	0.584288	0	0.229769	0.242247	0.960567
CTGGCGACATAAGTCC-1	0.646398	0.505625	0.162801	0.711071	0.100857	0.470555
CTGGCGCACAGGTCTG-1	0.841611	0.607011	0.688062	0.814805	0.783541	0.710638
CTGGCGGGAATAAGTA-1	0.595069	0.420312	0.568627	0.391795	0.723719	0.539201
CTGGCTCCTGCGGGAT-1	0.198201	0.211746	0	0.145892	0.195973	0.148408
CTGGCTGATTCATCCT-1	0.217266	0.290221	0	0.0524237	0.239985	0.252645
CTGGCTGCTAACGTAA-1	0.0560151	0.084999	0	0.0623225	0.100014	0.017767
CTGGCTGGTTGTCAGT-1	0.250532	0.236801	0	0.281523	0.201752	0.133122
CTGGGATAAATAATGG-1	0.713246	0.57377	0	0.898543	0.436666	0.442624
CTGGGATCGCCCAGAT-1	0.86749	0.767163	0	0.847134	0.544438	0.791551
CTGGGCACTAGTCGGA-1	0.602509	0.421244	0	0.46369	0.308795	0.574649
CTGGGCCTGCTATATC-1	0.624007	0.441431	0	0.323756	0.623847	0.50236
CTGGGCGGCCAAATGT-1	0.448676	0.404244	0.0268245	0.462758	0.481203	0.42475
CTGGGCTATCCTTTGG-1	0.820689	0.63925	0	0.705129	0.126175	0.700148
CTGGGTAGGCAGTTAA-1	0.817422	0.590948	0	0.903069	0.435107	0.472125
CTGGGTTGAGTTAAAG-1	0.115673	0.136572	0.116598	0.0877372	0.183702	0.192823
CTGGTAACACATAGAA-1	0.920428	0.719858	0	0.76657	0.490151	0.58395
CTGGTAACGAGCTCTT-1	0.926971	0.697373	0.758947	0.815341	0.43506	0.628167
CTGGTCATTCCAATCC-1	0.194804	0.679657	0.334725	0.109403	0.410233	0.713372
CTGGTCCTAACTTGGC-1	0.652331	0.54966	0.278019	0.68021	0.477603	0.556381
CTGGTGAATGGGCCTA-1	0.42264	0.291008	0.421589	0.223015	0.306254	0.477992
CTGGTTCAACGCATCA-1	0.571359	0.632118	0.780222	0.150539	0.556594	0.766803
CTGGTTTCGAGCAAGA-1	0.450454	0.409041	0.053657	0.315288	0.471	0.343422
CTGTACTTCTTAGCAT-1	0.680545	0.604078	0.679824	0.658345	0.253974	0.43325
CTGTAGCCATCTCACT-1	0.353328	0.286721	0.0595491	0.372334	0.264084	0.259597
CTGTATGGTGTAGAAA-1	0.654007	0.604949	0.890455	0.394822	0.744906	0.769474
CTGTCAAATGGCTCGG-1	0.845082	0.640077	0.334092	0.867384	0.383344	0.619233
CTGTCACGCCAGGCGC-1	0.639397	0.270244	0	0.391964	0.178852	0.590684
CTGTGCAGGGTAGGTC-1	0.940231	0.709173	0.897076	0.839647	0.772023	0.675198
CTGTTACCCAATCTAG-1	0.646873	0.557011	0.571574	0.823103	0.743915	0.440182
CTGTTCACTGCCTGTG-1	0.165884	0.254436	0.404672	0.523495	0.152889	0.329277
CTGTTCATCTCACGGG-1	0.954528	0.855635	0.912263	0.895625	0.559029	0.927479
CTGTTGTTCAGTCGTA-1	0.712117	0.365341	0.831249	0.223865	0.76663	0.832693
CTTAAATAAGACCCAT-1	0.947616	0.663081	0.997241	0.160367	0.394475	0.944754
CTTAACTTCGAAGTAC-1	0.617663	0.353554	0.261354	0.428343	0.323366	0.53369
CTTAAGCAGCGAGCCG-1	0.494245	0.133086	0	0.259489	0.214139	0.481413
CTTACACGGTATTCCA-1	0.967193	0.923752	0.965173	0.956284	0.971439	0.9663
CTTACACTGGGAAATA-1	0.815038	0.613859	0	0.742156	0.649813	0.737933
CTTAGCCCGGATAGTG-1	0.979126	0.790858	0.995276	0.220855	0.939032	0.939701
CTTAGCCTTCCACATG-1	0.806947	0.717634	0.648083	0.880385	0.624937	0.567608
CTTAGGTATAGACCAG-1	0.532186	0.282312	0.671341	0.107458	0.576461	0.63405
CTTAGTAGGCCTACAG-1	0.789243	0.562978	0	0.765064	0.49167	0.471567
CTTAGTTGAGGAATCG-1	0.234556	0.269679	0	0.289876	0.249199	0.147548
CTTATGCGCTCAGGGC-1	0.281633	0.241719	0.195439	0.143345	0.291617	0.273016
CTTATGTTGACTACCA-1	0.419449	0.354722	0.443533	0.301339	0.498225	0.401055
CTTCAACTCCACTTGG-1	0.517218	0.484507	0.279008	0.415338	0.275654	0.451803
CTTCAGTGGTCGCCTA-1	0.773861	0.579529	0.544041	0.230544	0.320775	0.880666
CTTCATAGCTCAAGAA-1	0.903773	0.866899	0.825501	0.821508	0.552553	0.891576
CTTCATTGTCAGTGGA-1	0.710537	0.573463	0.595629	0.630823	0.575488	0.412415
CTTCCTGCATATTTAC-1	0.857709	0.727077	0.670994	0.744163	0.315891	0.646749
CTTCGTAGATAGGTGA-1	0.605383	0.524578	0.658586	0.697438	0.322795	0.41915
CTTCTATGTTGAAGTA-1	0.592414	0.423913	0	0.383622	0.739939	0.726207
CTTCTGGGCGTACCTA-1	0.125594	0.173796	0.0175927	0.141224	0.273883	0.114987
CTTCTTACGTCGTATA-1	0.932227	0.82703	0.90731	0.931051	0.518112	0.868916
CTTGACCCGAAAGATA-1	0.814861	0.750601	0.711287	0.711522	0.771231	0.786723
CTTGAGGTTATCCCGA-1	0.107709	0.118197	0	0.0930184	0.126429	0.066882
CTTGAGTTAGGGTAAT-1	0.393955	0.245655	0	0.459969	0.112113	0.197296
CTTGCAACCGCCTCCT-1	0.986329	0.879188	0.998892	0.554619	0.998302	0.984723
CTTGCCCAGGCTCTAC-1	0.720768	0.718356	0.437423	0.503178	0.356605	0.784448
CTTGGCCAAGCTGGGA-1	0.563956	0.552949	0.14762	0.26573	0.445072	0.504153
CTTGTACTTGTTGACT-1	0.286612	0.305966	0.0664211	0.5113	0.488353	0.36972
CTTGTCAACATTCGAG-1	0.0722196	0.0695689	0.376846	0.0593138	0.0561679	0.0565879
CTTGTCGTACGTGTCA-1	0.39112	0.266241	0	0.165636	0.400577	0.384253
CTTGTGAGTCTTTGAC-1	0.784871	0.487657	0.395056	0.245666	0.614993	0.778372
CTTGTGCTCACCGATT-1	0.823679	0.631456	0.491967	0.794433	0.0842337	0.541365
CTTGTTGCTGAGTCAA-1	0.790284	0.613606	0.845136	0.80653	0.325801	0.508978
CTTGTTTATGTAGCCA-1	0.349035	0.41812	0.050637	0.324253	0.289873	0.246385
CTTTAACTTTCAAAGG-1	0.690854	0.577996	0.147142	0.861552	0.458876	0.453571
CTTTAATATTGGTCGA-1	0.233679	0.191149	0	0.216034	0.278268	0.17485
CTTTACCGAATAGTAG-1	0.653219	0.521022	0.160644	0.510278	0.419893	0.38789
CTTTAGGAACACTGTT-1	0.781005	0.566415	0.0628971	0.8415	0.090097	0.539573
CTTTAGTGCTATTATT-1	0.773035	0.70822	0.515701	0.511577	0.127834	0.80918
CTTTCTGTGCGGGCTT-1	0.179833	0.203404	0.0972433	0.178268	0.184247	0.130268
CTTTGAAACATATTCC-1	0.382176	0.234651	0	0.182867	0.181363	0.330087
CTTTGGCGCTTTATAC-1	0.773849	0.508757	0.753778	0.173831	0.564262	0.789077
CTTTGGCTTTAGTAAA-1	0.995715	0.955812	0.987429	0.96995	0.836662	0.99624
CTTTGGGATTGTTGCA-1	0.31076	0.248857	0.414616	0.312107	0.34757	0.247302
CTTTGTCGAATGCTCC-1	0.873898	0.604083	0.980087	0.188072	0.353091	0.811554
GAAACAGATGACCACC-1	0.507294	0.37647	0	0.548871	0.151549	0.221257
GAAACAGCCATGCAGT-1	0.529016	0.37589	0	0.604408	0.104746	0.489553
GAAACATAGGAAACAG-1	0.420419	0.554236	0.930755	0.15695	0.830616	0.758768
GAAACCATGGTGCGCT-1	0.609711	0.351532	0.937557	0.729049	0.223064	0.389696
GAAACCGAATTACCTT-1	0.728099	0.627791	0.909308	0.761567	0.310419	0.610274
GAAACTCGTGCGATGC-1	0.58947	0.64114	0.289241	0.261219	0.622521	0.704763
GAAACTCTAATGAAGG-1	0.595721	0.406317	0.029466	0.565288	0.452229	0.556035
GAAAGCAGTGCACTTT-1	0.498134	0.476055	0.287647	0.393931	0.456897	0.278492
GAAAGCCCTTTGGACC-1	0.536432	0.479462	0.341449	0.302412	0.437451	0.649578
GAAAGTGACTAACTGC-1	0.490276	0.53898	0.797499	0.340999	0.884239	0.838384
GAAATACCTGCTGGCT-1	0.388543	0.279166	0.0654114	0.333019	0.385877	0.295993
GAAATACTAAACGTTT-1	0.270225	0.458154	0	0.376316	0.37259	0.297322
GAAATATCACCATCAG-1	0.797462	0.649484	0.526325	0.57262	0.41257	0.715691
GAAATATGCTTGAATG-1	0.81149	0.679871	0.094388	0.720397	0.381842	0.544939
GAAATCGCGCGCAACT-1	0.733577	0.68681	0.65372	0.644631	0.760909	0.769969
GAAATGGCGGTGTTAG-1	0.963448	0.813037	0.753429	0.766253	0.78168	0.927047
GAAATGGGATGTAAAC-1	0.939628	0.521536	0.863211	0.0907596	0.751223	0.495046
GAAATTAGCACGGATA-1	0.541518	0.460331	0.0947027	0.413794	0.35821	0.289874
GAAATTCACATCGCTG-1	0.739601	0.61007	0.553912	0.668079	0.238081	0.660919
GAAATTGTCTCTATAA-1	0.853938	0.767095	0.705785	0.592865	0.675072	0.774926
GAACACACATCAACCA-1	0.276016	0.253471	0.370662	0.506201	0.250318	0.29653
GAACAGATTACTAAAT-1	0.158272	0.194318	0.241739	0.0763735	0.272718	0.126539
GAACCATCTGGGAGAC-1	0.576252	0.481344	0	0.480902	0.344128	0.405117
GAACCCTCTGTGTTCT-1	0.0572476	0.0563942	0.00981683	0.0182463	0.086306	0.0286381
GAACCTCGACCTACAC-1	0.297289	0.437571	0.112765	0.0444791	0.480901	0.680527
GAACGACCGAATGATA-1	0.918915	0.769066	0.83328	0.850854	0.281082	0.843445
GAACGTCTCATGGTCG-1	0.817377	0.649246	0	0.761019	0.407633	0.733589
GAACGTTAGGAAGACG-1	0.373382	0.431793	0.341225	0.303916	0.55966	0.493031
GAACTTAGCGCCCGGT-1	0.758283	0.611663	0	0.655118	0.596706	0.622758
GAAGAAACGATATTGT-1	0.432995	0.289943	0.46048	0.122749	0.782965	0.499099
GAAGAACGGTGCAGGT-1	0.935247	0.829271	0.926834	0.929869	0.717921	0.844967
GAAGACTTCAATGCCG-1	0.215903	0.188929	0	0.212399	0.136229	0.401203
GAAGCAAGGCAATGTT-1	0.67581	0.648932	0.358391	0.385635	0.547331	0.726067
GAAGCCACTGATTATG-1	0.801524	0.675967	0.824485	0.568842	0.381405	0.539948
GAAGCCTGCACATTCC-1	0.569328	0.613386	0.605176	0.268043	0.347209	0.504555
GAAGCGTGAGGAATTT-1	0.612077	0.501845	0	0.607469	0.303839	0.284666
GAAGCTCGGACCCGTC-1	0.900925	0.654187	0.0290038	0.821794	0.463717	0.684595
GAAGCTTGCTGACCGC-1	0.0316618	0.473987	0	0.413675	0.0636081	0.4773
GAAGTCAGTTGCACTA-1	0.335893	0.192319	0.724049	0.311237	0.278641	0.120598
GAAGTCTCCCTAGCGA-1	0.849189	0.619093	0.236525	0.727589	0.421896	0.548177
GAAGTGATTTATCGTG-1	0.480775	0.473614	0.789246	0.443979	0.46311	0.290589
GAAGTGCTGGATAGCT-1	0.873424	0.739742	0.271104	0.900952	0.584356	0.802329
GAAGTTTCCACTCAAT-1	0.656195	0.58821	0.661722	0.613288	0.383672	0.442428
GAATAGACGCGACCCA-1	0.589421	0.439244	0.091712	0.305264	0.160681	0.28817
GAATAGCCCTGCGGTC-1	0.697607	0.485902	0.0123816	0.535597	0.371315	0.369875
GAATAGTGCTCGATTA-1	0.632921	0.412017	0.809921	0.225779	0.570052	0.662743
GAATATTCGGAGTCCC-1	0.511771	0.418953	0	0.478629	0.321859	0.376242
GAATCGCCGGACACGG-1	0.872946	0.848042	0.787562	0.778149	0.862224	0.883967
GAATCTATACTCGGAC-1	0.563872	0.472357	0.0970371	0.560062	0.312299	0.438727
GAATCTGAACATTCTC-1	0.505137	0.555062	0	0.315066	0.125177	0.659681
GAATGCCGAAATGACC-1	0.801264	0.813722	0.28569	0.100369	0.894787	0.946952
GAATGCGAATCGGTTC-1	0.655184	0.495891	0.150518	0.344794	0.291718	0.317237
GAATGGGCTTATCGAC-1	0.9817	0.75022	0.99485	0.189281	0.683191	0.950675
GAATGTATGGCAGGTC-1	0.862201	0.78508	0.786146	0.774747	0.638229	0.826421
GAATGTGGTCCGGATT-1	0.682515	0.429198	0.0953463	0.795256	0.177638	0.364774
GAATGTTGGGTAATCT-1	0.79468	0.665138	0.234271	0.90551	0.897883	0.501131
GAATTATAGTGAAAGG-1	0.775955	0.59456	0.026688	0.734021	0.156652	0.417501
GAATTCACCCGGGTGT-1	0.785862	0.665049	0.16169	0.904377	0.277615	0.612412
GAATTTCTCGCTGCAG-1	0.806859	0.799226	0.797241	0.796285	0.549118	0.92232
GACAAACATATGCAGG-1	0.888827	0.821074	0.705982	0.70502	0.740464	0.820385
GACAACGACCATTGAA-1	0.74884	0.579761	0.487057	0.886413	0.318504	0.461872
GACAACGCAGCTTACG-1	0.333036	0.296543	0	0.613985	0.247297	0.354
GACACAAGGGAAGAAA-1	0.872041	0.722336	0.163785	0.732569	0.374234	0.838357
GACACGAGTTAGAGGA-1	0.0301961	0.0326336	0	5.83044e-05	0.377739	0.0819668
GACACTGAGTTCAGTG-1	0.660166	0.60851	0.0543125	0.671161	0.568837	0.377182
GACAGATTTCTGGCTC-1	0.53148	0.60287	0.354885	0.133129	0.627077	0.587005
GACAGCCAGACCTGAC-1	0.856424	0.690143	0.975441	0.925105	0.462899	0.506432
GACAGGCACACACTAT-1	0.808239	0.682602	0	0.851032	0.407577	0.715543
GACATACTGTCGCAGA-1	0.780892	0.372442	0.834184	0.181126	0.153036	0.441817
GACATCGATTTATAAC-1	0.469469	0.398084	0.361403	0.368	0.211363	0.299856
GACATTTCGCCCAGCC-1	0.291601	0.331519	0	0.450634	0.228758	0.249299
GACCAGAGCCCTGTAG-1	0.794029	0.630498	0.0291575	0.899654	0.640959	0.816802
GACCAGGTCATTCATA-1	0.769561	0.694724	0.541197	0.624592	0.489747	0.74117
GACCCAATTATGATAC-1	0.900942	0.781802	0	0.909433	0.420383	0.730395
GACCCGTCGCCGGCTA-1	0.482332	0.371562	0.285162	0.455422	0.583271	0.395218
GACCGACTGAAGCGTC-1	0.771185	0.728214	0.834583	0.355869	0.742994	0.84842
GACCGATTAAATATGT-1	0.823688	0.423562	0.779249	0.150025	0.736575	0.319808
GACCGTCAGGTCGTGA-1	0.591563	0.411108	0	0.601742	0.509295	0.431682
GACCGTGCTGACGGTG-1	0.811453	0.690341	0.673036	0.810496	0.181108	0.552073
GACGACGATCCGCGTT-1	0.727826	0.526398	0	0.535327	0.424872	0.605744
GACGATATCACTGGGT-1	0.739247	0.472832	0.733493	0.379128	0.369087	0.544834
GACGCCGTAAAGGCTA-1	0.566999	0.495268	0.195907	0.447551	0.10379	0.31603
GACGCCTGTTGCAGGG-1	0.557185	0.453586	0.0216473	0.479468	0.324397	0.362632
GACGCTTGCTTCTAAA-1	0.806402	0.713406	0.828742	0.64172	0.41177	0.677971
GACGGACCGCGTTCCT-1	0.73623	0.66381	0.657952	0.557243	0.449415	0.663803
GACGGGATGTCTTATG-1	0.378271	0.126259	0	0.0982616	0.137834	0.0866213
GACGGTCAATAGAAGC-1	0.718786	0.454802	0	0.743803	0.263494	0.321456
GACGTGAGACTCCATG-1	0.653298	0.427805	0.141333	0.367527	0.563064	0.532818
GACGTGTAGGGATTAT-1	0.837237	0.90537	0	0.2566	0.382502	0.968384
GACGTTGCTCGGCGGC-1	0.726963	0.699282	0.11651	0.688462	0.639635	0.520123
GACTAACACAGCACCT-1	0.510754	0.456812	0.0577886	0.397504	0.421733	0.475008
GACTAAGATCATGCAC-1	0.0386377	0.348789	0	0.535629	0.322498	0.39099
GACTAAGTAGGCTCAC-1	0.0305379	0.561694	0.052374	0.394804	0.0614504	0.51473
GACTACAAAGCGGTGG-1	0.808678	0.706569	0	0.870225	0.396391	0.747475
GACTACAATTGCTCGT-1	0.509057	0.446673	0.123655	0.518139	0.440133	0.569089
GACTCCCAGAATAAGG-1	0.590183	0.398765	0.943975	0.806079	0.206244	0.415023
GACTCCTTCCAATTGA-1	0.165495	0.260804	0.411233	0.201833	0.392438	0.531707
GACTCGCGGGAATGAC-1	0.829655	0.642504	0.448543	0.862281	0.358488	0.539247
GACTCGGTCGGCGGAT-1	0.591835	0.4456	0.0248069	0.640277	0.451019	0.319176
GACTGATTGGTCACAA-1	0.814629	0.646687	0.247406	0.669693	0.410756	0.708379
GACTGCAAATCGAGCT-1	0.808787	0.746968	0.892158	0.464605	0.279849	0.565014
GACTGCACCAGCCCAG-1	0.691072	0.541674	0.0537517	0.63666	0.470232	0.298863
GACTGCGGCACGTGTA-1	0.616027	0.712104	0.00656461	0.154602	0.683648	0.809406
GACTGCTGGTGAGAAA-1	0.25969	0.360734	0	0.483658	0.165336	0.1922
GACTGGGCGCCGCAAC-1	0.498326	0.389941	0.871214	0.539809	0.305097	0.386412
GAGAATCTCACGATCA-1	0.769276	0.703312	0.173585	0.598432	0.0464958	0.592592
GAGACCCTGCAACGCC-1	0.736844	0.560384	0.116199	0.680814	0.180763	0.577672
GAGACTGATGGGTAGA-1	0.924841	0.736171	0.839282	0.605636	0.819747	0.95471
GAGACTTCGCGACCGA-1	0.32323	0.296266	0.611761	0.235055	0.538013	0.166205
GAGAGCGCAGTCCCTG-1	0.921315	0.338419	0	0.156921	0.048494	0.693939
GAGAGGGCGCGAGGTT-1	0.869605	0.568858	0.54451	0.402018	0.458296	0.695582
GAGAGGTGCATTCTGG-1	0.642043	0.349048	0	0.157367	0.309642	0.505311
GAGATCTGCTTGGCAT-1	0.726511	0.602007	0.454859	0.867527	0.261196	0.723775
GAGATCTGTCACTCCG-1	0.779905	0.690677	0.449985	0.713643	0.35373	0.653714
GAGATCTTCCATGACA-1	0.849544	0.649018	0	0.873332	0.170863	0.615154
GAGATGGGAGTCGACA-1	0.628765	0.58144	0.0435814	0.402652	0.413633	0.416305
GAGCACCTGTGTCCAG-1	0.558604	0.498739	0.177611	0.358426	0.366868	0.421812
GAGCATCAACAACTTG-1	0.878264	0.768349	0.837404	0.832751	0.676589	0.850091
GAGCATCATCCCTGGG-1	0.952974	0.933396	0.916261	0.903546	0.776834	0.95164
GAGCCACGGTAGTAGG-1	0.488327	0.360995	0	0.34154	0.378458	0.468171
GAGCCGAGCGTTTATT-1	0.778053	0.467507	0.598323	0.798499	0.449033	0.550615
GAGCGAGGGAGTACCG-1	0.750123	0.512898	0.434988	0.556558	0.473779	0.606442
GAGCGCGCACGAGTAG-1	0.394653	0.20493	0	0.294425	0.154516	0.268538
GAGCGCTGTTAGGTAA-1	0.634717	0.690464	0.80526	0.359944	0.776291	0.814438
GAGCTAAGGGCATATC-1	0.515951	0.399305	0.0753778	0.641891	0.366166	0.254203
GAGCTCTCGGACCTAA-1	0.463876	0.462608	0.449039	0.321894	0.526773	0.873852
GAGCTGTCGTCTCGGA-1	0.886498	0.674939	0.8017	0.731737	0.322671	0.578025
GAGGAATGGAGAGGTT-1	0.673667	0.752043	0.706063	0.698716	0.574429	0.826346
GAGGAGTAATTCCTAC-1	0.80545	0.767478	0.747631	0.741486	0.806062	0.795248
GAGGCCCGACTCCGCA-1	0.731248	0.4315	0.844742	0.317869	0.947657	0.531132
GAGGCTATCAAAGTCG-1	0.959606	0.864776	0.922705	0.906415	0.512898	0.878989
GAGGGAGTCAGATCGC-1	0.158711	0.179444	0.0221201	0.242458	0.276617	0.108846
GAGGGCATCGCGTATC-1	0.698139	0.55035	0.829156	0.32184	0.420944	0.926585
GAGGGCGCAGCTCTGC-1	0.880572	0.68963	0.592154	0.810036	0.495341	0.629746
GAGGGTAGTAACAAAG-1	0.989669	0.926996	0.967921	0.952874	0.518377	0.909196
GAGGTACATCCATCTT-1	0.811282	0.748803	0.723747	0.706568	0.553033	0.775888
GAGGTCCCAAAGATCT-1	0.523528	0.607352	0	0.453043	0.0980916	0.451085
GAGGTCTTAGTGGGTC-1	0.554531	0.566355	0.048795	0.500478	0.409307	0.435438
GAGTAAGGCCACGGGA-1	0.346885	0.387958	0.271244	0.320186	0.171006	0.265903
GAGTACGGGTATACAA-1	0.730652	0.609814	0.452876	0.636407	0.512671	0.658861
GAGTAGATACTAGTTG-1	0.294407	0.288149	0.089403	0.12326	0.119411	0.25826
GAGTATACCCTAATCA-1	0.308519	0.495581	0	0.276412	0.511394	0.354507
GAGTATGCCCGCCTTG-1	0.406703	0.278646	0.361158	0.334723	0.568443	0.256026
GAGTATGCGCGTGCAT-1	0.538393	0.470008	0	0.465358	0.119477	0.257108
GAGTCAGACCAGAATC-1	0.233808	0.23022	0.176777	0.213553	0.430431	0.238598
GAGTCCGCTTACCGGA-1	0.85031	0.673885	0.890871	0.860408	0.0954491	0.516138
GAGTCGACAGACCCTC-1	0.94864	0.660482	0.980797	0.150251	0.847058	0.876859
GAGTGTGCGGTACCCA-1	0.466457	0.431278	0.259281	0.323416	0.46175	0.379851
GAGTTGATGGCAATTT-1	0.883662	0.724831	0	0.878728	0.432296	0.721969
GATAAATCGGTGGATG-1	0.706593	0.648775	0	0.563095	0.510062	0.604251
GATAACTCGCACTGTG-1	0.64485	0.394623	0	0.794868	0.486604	0.377089
GATAAGGCAGATGCAA-1	0.296771	0.13878	0.606866	0.0640117	0.496741	0.4372
GATACGATGGGAGTCA-1	0.291665	0.210217	0.152286	0.253055	0.164906	0.102003
GATAGAACCCGCTAGG-1	0.878557	0.718413	0.707107	0.660265	0.648867	0.637299
GATAGGTAACGTTGAC-1	0.892299	0.7771	0.481271	0.793095	0.510366	0.591532
GATAGTGCGAGTAAGT-1	0.633963	0.45085	0.480015	0.360756	0.503534	0.516409
GATATCAAGCAGGAGC-1	0.651041	0.200282	0	0.0541028	0.175247	0.282033
GATATCTCATGCAATA-1	0.465616	0.449393	0	0.664681	0.312325	0.425456
GATATGAGACACTAAC-1	0.873512	0.72672	0.541634	0.918474	0.464513	0.563157
GATATGCGGTAGCCAA-1	0.662394	0.539291	0.222295	0.605371	0.479462	0.483617
GATATGGATTACGCGG-1	0.852896	0.633514	0.606177	0.402898	0.584574	0.850538
GATATTGAGATTGGCG-1	0.732059	0.486735	0.23094	0.529407	0.321552	0.358596
GATATTTCCTACATGG-1	0.644952	0.48931	0.247227	0.623986	0.233821	0.413109
GATCAACATAAAGGGA-1	0.279358	0.384153	0.0801784	0.222731	0.41179	0.262933
GATCATTCCAAACATT-1	0.90827	0.781314	0.673189	0.702339	0.624033	0.843429
GATCCCTTTATACTGC-1	0.902389	0.713322	0.626231	0.876231	0.272908	0.756445
GATCCGGGAATTAACA-1	0.714185	0.513938	0.0878432	0.801825	0.46202	0.529941
GATCCTAAATCGGGAC-1	0.823329	0.726251	0.715626	0.816548	0.799778	0.731409
GATCCTCGACACTGGC-1	0.65524	0.595754	0	0.513681	0.400171	0.549076
GATCCTCTTGCGCTTA-1	0.297827	0.251557	0	0.23185	0.533328	0.297357
GATCGACACTATCTGA-1	0.647366	0.673139	0.578409	0.570252	0.690502	0.679713
GATCGCGGGCTCTCCA-1	0.886147	0.787426	0.537853	0.631859	0.277124	0.868073
GATCGCTATATCTCAG-1	0.964991	0.819109	0.517625	0.92006	0.287048	0.838118
GATCGCTGTGGTGCGT-1	0.898287	0.241446	0.281249	0.114951	0.277501	0.274187
GATCGGATAGAACCAT-1	0.874202	0.651201	0.341665	0.558928	0.573104	0.790919
GATCGGCGATAAGTCG-1	0.754559	0.682807	0.708744	0.115239	0.761079	0.823942
GATCGGTGGCCATAAC-1	0.791796	0.609932	0.13159	0.602457	0.383248	0.515132
GATCGTGACTGATATC-1	0.918081	0.811497	0.924138	0.895754	0.396528	0.909875
GATCTAACCGTATTCA-1	0.70069	0.498488	0	0.212797	0.257131	0.308726
GATCTGCTATCTAAGG-1	0.361391	0.299456	0.216401	0.148157	0.0954925	0.373328
GATCTTCATTGTCCTC-1	0.674157	0.569452	0.598506	0.469806	0.428127	0.494865
GATCTTGGAGGGCATA-1	0.768506	0.648207	0.394285	0.849715	0.499731	0.565225
GATCTTTGCAGGGTAT-1	0.883857	0.806811	0.86155	0.526349	0.563603	0.756487
GATGACAAGTAGGGCA-1	0.88162	0.439102	0.25641	0.42348	0.811818	0.359156
GATGACGATGATCGCG-1	0.866502	0.726685	0.883883	0.677102	0.480438	0.639924
GATGATTTGAAACTGG-1	0.332617	0.263297	0.417029	0.271919	0.358238	0.386071
GATGCCACACTACAGC-1	0.640603	0.404048	0.159354	0.332874	0.566286	0.580887
GATGCCAGCAGAAGGC-1	0.875877	0.808323	0.806466	0.136932	0.70694	0.929414
GATGCCTTCTGCGGCA-1	0.897853	0.53466	0.592157	0.249146	0.745046	0.827849
GATGCGAATGGTATTA-1	0.944269	0.678712	0.694424	0.158197	0.775728	0.790439
GATGCGTCCTGCATTC-1	0.503482	0.479519	0.121367	0.447548	0.43744	0.686731
GATGCTACAAGCGCCT-1	0.742491	0.623843	0.081992	0.82193	0.396444	0.716246
GATGCTGTATTTCATC-1	0.712419	0.450358	0.482186	0.854282	0.314533	0.35168
GATGGCGCACACATTA-1	0.537138	0.581622	0.767439	0.416007	0.61938	0.70067
GATGGTGCCCTAGGCA-1	0.725479	0.447102	0.24661	0.431589	0.403472	0.743611
GATGTAACGAACCACC-1	0.859462	0.699116	0.450596	0.684942	0.733995	0.70099
GATGTCCGGATCACAT-1	0.29198	0.419265	0.105118	0.251275	0.586681	0.623822
GATGTCGGTCAACTGC-1	0.890983	0.740278	0.845782	0.822836	0.569725	0.848497
GATGTGTTGTCACAAG-1	0.560387	0.422718	0	0.573031	0.337438	0.526651
GATGTTCAATCCACGA-1	0.733207	0.657996	0.761606	0.731324	0.592527	0.46513
GATGTTTGTGCGAGAT-1	0.451749	0.484844	0.425863	0.238311	0.750166	0.547737
GATTAATCCTGGCTCA-1	0.193768	0.206147	0	0.157387	0.143711	0.132861
GATTACTGAATTTGGG-1	0.937948	0.787861	0.981156	0.46879	0.432641	0.838152
GATTCCCTTGTCGCAG-1	0.948667	0.85156	0.895381	0.625721	0.741556	0.956668
GATTCCGCGTTTCCGT-1	0.625905	0.444581	0.651117	0.681458	0.369429	0.544558
GATTCCTATACGGCGC-1	0.620937	0.598672	0.22486	0.401518	0.686844	0.475373
GATTCGACGGTTCACG-1	0.844305	0.602181	0.224961	0.807445	0.547182	0.644407
GATTGACACTCTGCTC-1	0.602851	0.553235	0.387466	0.488694	0.219624	0.559001
GATTGCTCCAGTTGCA-1	0.982986	0.927364	0.942275	0.927548	0.589838	0.955239
GCAAACCCTACATTAT-1	0.46313	0.359839	0	0.230692	0.330556	0.360432
GCAAACCTTGGCCATA-1	0.397973	0.369993	0.0616887	0.266269	0.302398	0.223896
GCAAAGGGCGTTAGCC-1	0.317064	0.208933	0.439941	0.111445	0.344413	0.36399
GCAAATATTACGCTTT-1	0.992573	0.923178	0.993146	0.98225	0.52613	0.975316
GCAAATGAGGACACTT-1	0.96401	0.712783	0.959478	0.195355	0.812587	0.939772
GCAACACACTAGAACT-1	0.339158	0.509125	0.915249	0.168125	0.486932	0.594879
GCAACCACCAGACCGG-1	0.863433	0.805675	0.771517	0.764946	0.819022	0.859969
GCAACCACGGCCGCGT-1	0.804056	0.413754	0.119523	0.225293	0.738193	0.755452
GCAAGAATTCCTTGGC-1	0.135191	0.133516	0	0.207058	0.0824531	0.0964696
GCAAGATGTGTTCGCG-1	0.812548	0.641238	0.780869	0.764259	0.828684	0.694979
GCAAGTGCACAGAGAA-1	0.61884	0.574762	0.80593	0.819711	0.543608	0.691772
GCAAGTGTAAAGCATG-1	0.683634	0.539488	0.628693	0.458778	0.404942	0.649403
GCACAAACCCTAGATG-1	0.570001	0.631963	0.36262	0.286857	0.582882	0.673508
GCACAACCTCGGGCGT-1	0.162909	0.412425	0.679753	0.148818	0.485932	0.4116
GCACAAGTGTCGGAAG-1	0.755718	0.580763	0	0.581073	0.741308	0.77922
GCACACGCCCATGGTC-1	0.152784	0.264264	0.125351	0.0734666	0.22537	0.229511
GCACGCCTACTTAGAT-1	0.649472	0.581646	0.183702	0.680495	0.189132	0.468914
GCACTAGTCGCGCTAT-1	0.575623	0.50347	0.370479	0.539702	0.50851	0.494733
GCACTCCCACAGTCCC-1	0.947005	0.789185	0.786618	0.915847	0.601485	0.895398
GCACTGCCTACCTTTA-1	0.854009	0.690112	1	0.937767	0.238994	0.609574
GCACTGTGCAAATGTA-1	0.922855	0.607634	0.339935	0.505222	0.562815	0.796301
GCAGATCCATAAGACT-1	0.611722	0.553145	0.709188	0.327431	0.367591	0.448419
GCAGATCCTCGCAAAT-1	0.662159	0.553485	0.618268	0.129403	0.580553	0.677145
GCAGATTAGGGATATC-1	0.661518	0.365855	0.182258	0.630446	0.546594	0.328802
GCAGCACACAGCCCAG-1	0.662844	0.502891	0	0.830778	0.392304	0.399783
GCAGCGGTGGGCATTA-1	0.607363	0.48862	0.408248	0.478743	0.332262	0.441645
GCAGCTATGGACAGGT-1	0.697187	0.487608	0.621858	0.671501	0.59046	0.500606
GCAGGAACTTAGATCT-1	0.097672	0.22953	0	0.16735	0.414509	0.308458
GCAGGACTATAGAATA-1	0.743774	0.699921	0.712069	0.375218	0.723769	0.617358
GCAGGTAGAGTATGGT-1	0.505407	0.459109	0.116311	0.426225	0.497089	0.352243
GCATACGAGGTCTTTA-1	0.489814	0.372623	0	0.264944	0.474462	0.471301
GCATAGAGCACTCAGG-1	0.556358	0.408989	0.0249571	0.643362	0.0639269	0.357293
GCATCCCTAACTTTGA-1	0.329096	0.371195	0	0.439815	0.249041	0.474503
GCATGAGGGACGCGGC-1	0.924382	0.700822	0.236136	0.792079	0.274344	0.693722
GCATGGGTACTGACGC-1	0.9441	0.722582	0.509647	0.597922	0.52986	0.568507
GCATTCAAGGCAACGC-1	0.617253	0.437284	0.927423	0.769899	0.273151	0.415088
GCATTCGAAATGAACA-1	0.319546	0.594027	0.0329435	0.0546394	0.515435	0.624637
GCATTGACTTGCGGAA-1	0.915948	0.313275	0.0402422	0.0975846	0.0171937	0.718298
GCATTGTAATTCATAT-1	0.950488	0.894879	0.954547	0.934722	0.42198	0.848114
GCCAACCATTTCCGGA-1	0.549806	0.32461	0	0.681382	0.137059	0.307999
GCCAAGAATACTTCTG-1	0.35783	0.551169	0.268742	0.220029	0.288367	0.7782
GCCAATAGGGCATCTC-1	0.919414	0.744842	0.731307	0.814124	0.383033	0.761355
GCCACAATTTAAGGAC-1	0.187736	0.243474	0	0.34257	0.260127	0.11067
GCCAGGAAAGAACACT-1	0.595321	0.329904	0.484542	0.144336	0.484368	0.404427
GCCAGGAGTAACCGAT-1	0.762866	0.573395	0.0275659	0.656215	0.203039	0.4919
GCCAGGCGTTCGCATG-1	0.300898	0.189179	0	0.354035	0.191713	0.222676
GCCATATTGCACACAG-1	0.665217	0.504867	0	0.713315	0.108687	0.464754
GCCATCGAGCTGCGTG-1	0.132684	0.139897	0.0928477	0.115148	0.688141	0.147798
GCCATTAGCCTCAAAC-1	0.695084	0.364346	0.712276	0.176	0.399085	0.611032
GCCCACCAAGGCTGTC-1	0.5388	0.501085	0.437079	0.440109	0.560748	0.701924
GCCCAGTTGGTATGCC-1	0.684689	0.652756	0.523823	0.556467	0.489716	0.759857
GCCCATGGGTGCAATG-1	0.645851	0.454576	0	0.537375	0.277738	0.465244
GCCCGACTTCTTCCCG-1	0.991807	0.882179	0	0.601374	0.351262	0.98944
GCCCGAGAGTCTAAAT-1	0.852354	0.743306	0.853595	0.206471	0.689357	0.878442
GCCCGATCTGTGGTCG-1	0.109382	0.0491624	0.393161	0.056212	0.153971	0.0337676
GCCCGATGCCCAGTTC-1	0.355622	0.425062	0	0.442371	0.0882996	0.258957
GCCCGCGCGTAAACGG-1	0.987809	0.942562	0.959785	0.301954	0.709785	0.935011
GCCCGCGCGTTTGACA-1	0.783455	0.741165	0.528516	0.81194	0.802761	0.724129
GCCCGTAATACCTTCT-1	0.513077	0.403936	0	0.796408	0.318894	0.324652
GCCCTAGCCGTCGCGA-1	0.195401	0.421239	0.0595491	0.133306	0.516075	0.393434
GCCGAAATTCCTACGT-1	0.770589	0.618345	0.633819	0.867279	0.289895	0.492564
GCCGACCCACGACTGC-1	0.723537	0.697291	0.549189	0.551304	0.743844	0.703716
GCCGATTGGCCAAGCT-1	0.75551	0.729506	0.265885	0.656225	0.447379	0.687074
GCCGCATTAGTCCGGC-1	0.797864	0.592276	0.512092	0.493961	0.7408	0.688482
GCCGCTAGATACGCAG-1	0.533438	0.536022	0	0.63329	0.234943	0.295847
GCCGCTTGTGAGAAAC-1	0.848055	0.707297	0.660724	0.887049	0.203802	0.642487
GCCGGAAACACATCTT-1	0.591167	0.474316	0.164488	0.555843	0.442709	0.627821
GCCGGGTTAGGGTCGC-1	0.803622	0.745514	0.505225	0.645822	0.32202	0.665616
GCCGGTCGTATCTCTC-1	0.925475	0.788097	0.694879	0.708727	0.602132	0.709547
GCCGGTTTGGGCGGAT-1	0.208947	0.203875	0.0884694	0.20112	0.210328	0.13953
GCCTAGCGATCTGACC-1	0.465814	0.438198	0	0.588044	0.284793	0.467957
GCCTATAGTGTCAGGG-1	0.666595	0.586758	0.216371	0.807888	0.115632	0.431062
GCCTATGCTGGGCCTT-1	0.772731	0.513325	0.0133643	0.484209	0.35236	0.368603
GCCTATTCCGATATAG-1	0.584046	0.695736	0.919145	0.283032	0.331021	0.937998
GCCTATTTGCTACACA-1	0.260852	0.258174	0	0.37211	0.311265	0.239212
GCCTCATCTGGAAATA-1	0.519162	0.25395	0.0704179	0.272829	0.220694	0.16686
GCCTCTATACATAGCA-1	0.119834	0.112879	0.098222	0.0608898	0.178141	0.0949105
GCCTGCTACACTGAGA-1	0.955061	0.767444	0.0162328	0.721141	0.517425	0.754879
GCCTTCAGCCCTACCG-1	0.676366	0.619624	0.634062	0.631695	0.663571	0.740927
GCCTTGTATATGCAGT-1	0.982878	0.67769	0.98988	0.198636	0.719959	0.792997
GCCTTTGTCAGTGGAC-1	0.964578	0.721651	0.99763	0.19721	0.508603	0.924053
GCGAAACTTAACTGGA-1	0.617103	0.40028	0	0.680884	0.440442	0.292986
GCGAAGCCATACCCGT-1	0.70796	0.47035	0.711062	0.778439	0.174141	0.443396
GCGACCCAACCATCTG-1	0.491445	0.242752	0.090167	0.159488	0.582635	0.280616
GCGACGATAGTTGTAC-1	0.844343	0.716843	0.511992	0.565126	0.740817	0.481618
GCGAGAAACGGGAGTT-1	0.442085	0.580781	0.0840168	0.57876	0.0755743	0.305663
GCGAGAGGCCATGTAA-1	0.677642	0.485572	0.824786	0.762734	0.393516	0.484068
GCGAGGCCCGAGCAGA-1	0.572269	0.564176	0.0775404	0.508762	0.245742	0.334805
GCGAGTTCTGCAAAGA-1	0.716873	0.521418	0	0.767344	0.25634	0.398616
GCGATTCTGGAAGCAG-1	0.854492	0.625553	0.728146	0.79513	0.588904	0.859905
GCGATTGTTAACGTTA-1	0.856451	0.537359	0	0.851758	0.276142	0.398854
GCGCAAATATATTCAA-1	0.80223	0.414017	0.111409	0.365751	0.675368	0.391998
GCGCAAGAGCGCGCTG-1	0.522005	0.312566	0	0.0974066	0.584478	0.261196
GCGCATCCAGTCAGCA-1	0.91666	0.735758	0.947373	0.885818	0.193206	0.673361
GCGCCGTTCCACGATA-1	0.531181	0.584675	0	0.462108	0.23419	0.82067
GCGCGATGGGTCAAGT-1	0.71682	0.640675	0.527727	0.58559	0.524389	0.612603
GCGCGGTCTAGTAACT-1	0.761044	0.729461	0.657411	0.549023	0.235687	0.62322
GCGCGTCATTGGTACA-1	0.254848	0.250867	0	0.27188	0.23137	0.243966
GCGCTAAGTATGCATG-1	0.616918	0.458407	0	0.507616	0.415163	0.409214
GCGCTAATTGAATAGA-1	0.760194	0.571353	0.0591439	0.786187	0.388727	0.554557
GCGCTATGCCGAGGCA-1	0.649454	0.532584	0.587431	0.719425	0.187906	0.432337
GCGCTGATCCAGACTC-1	0.63616	0.529834	0.485325	0.701304	0.610839	0.511823
GCGCTGCTTTGCATTT-1	0.735298	0.567383	0.155543	0.764555	0.267135	0.535668
GCGGACCGCGTTGTGG-1	0.0165769	0.0206217	0	0.0489998	0.0240955	0.0126653
GCGGAGAAACTTCGCA-1	0.876581	0.400354	0.792747	0.531625	0.862408	0.673512
GCGGAGAGGGAGAACG-1	0.917683	0.838559	0.825723	0.656762	0.497966	0.646398
GCGGCAAAGTATTGCC-1	0.220298	0.189728	0	0.00682176	0.704599	0.250137
GCGGCTCTGACGTACC-1	0.828732	0.612273	0.997701	0.228533	0.826138	0.552705
GCGGGAACCAGGCCCT-1	0.638	0.568038	0	0.825236	0.307169	0.625435
GCGGTAACCCAAATGA-1	0.129367	0.129416	0	0.0624384	0.0783108	0.032142
GCGGTCCCTAGACGCA-1	0.753872	0.571395	0	0.788976	0.520461	0.632765
GCGGTGAACTGCGCTC-1	0.42182	0.358543	0	0.559807	0.0767293	0.34541
GCGGTTCCCTATCATG-1	0.547672	0.54268	0.547723	0.563075	0.36937	0.326363
GCGTAAATGGCCATAA-1	0.543658	0.368253	0	0.387093	0.200352	0.264213
GCGTCCAGCTCGTGGC-1	0.816677	0.552086	0.067608	0.510924	0.757717	0.600066
GCGTCCCTAAGACATA-1	0.198964	0.232741	0	0.290459	0.212807	0.124471
GCGTCGAAATGTCGGT-1	0.727043	0.546619	0.429715	0.774999	0.355138	0.626741
GCGTCGCCAGGGTGAT-1	0.0243118	0.0267075	0.00350405	0.0248873	0.0272495	0.011563
GCGTCTCTGCATTGGG-1	0.906445	0.705334	0.21332	0.656199	0.309556	0.558625
GCGTGGTACTGGGTTA-1	0.748664	0.512098	0	0.619331	0.204939	0.40143
GCGTGTATGTCGTATT-1	0.482517	0.445632	0.0261265	0.438145	0.29881	0.435744
GCGTTATATTTGGAAC-1	0.173301	0.49204	0.894339	0.067936	0.328159	0.590041
GCGTTCGGAGACCGGG-1	0.666499	0.410222	0.0645245	0.588467	0.0876377	0.282016
GCTAAACCTGAGGTGA-1	0.412887	0.336066	0.428571	0.418696	0.669811	0.507946
GCTAAGTAAAGGCGAT-1	0.222208	0.51379	0.0517711	0.0985213	0.549794	0.548295
GCTAAGTAGTTTCTCT-1	0.828627	0.600197	0.667974	0.831118	0.183187	0.532788
GCTAATACCGAATGCC-1	0.660758	0.437606	0	0.875074	0.162245	0.394395
GCTACACTGTCCGAAC-1	0.323099	0.4526	0.0530237	0.530887	0.189622	0.208134
GCTACAGTACGGACCG-1	0.767263	0.480883	0.595749	0.300931	0.753793	0.764572
GCTACGACTTATTGGG-1	0.831138	0.819405	0.398488	0.744016	0.547587	0.868114
GCTACTATAGTAGAGT-1	0.244851	0.106556	0	0.000884224	0.8603	0.133701
GCTAGACCGTCTACTG-1	0.612994	0.449098	0.946094	0.826742	0.32965	0.532556
GCTAGCAGGGAGTGGG-1	0.745353	0.622371	0.199557	0.722128	0.0953261	0.670511
GCTAGCGATAGGTCTT-1	0.790536	0.719791	0.788648	0.283029	0.748569	0.78677
GCTAGCTTGAATAGCT-1	0.0283038	0.0313271	0	0.0356993	0.0610243	0.0222378
GCTAGGCACCACGGAG-1	0.720632	0.585289	0.525226	0.680837	0.286254	0.389937
GCTAGTAGAGCTTGTA-1	0.822206	0.749334	0.4206	0.69346	0.303102	0.753935
GCTAGTTTCATTGAGG-1	0.985028	0.935857	0.971061	0.960383	0.875662	0.974906
GCTATACGTCTCGGAC-1	0.435585	0.434765	0.115814	0.252245	0.330466	0.343937
GCTATCATACTCATGG-1	0.0495739	0.0270998	0.0130258	0.00909143	0.120605	0.00973805
GCTATCGCGGCGCAAC-1	0.659077	0.414434	0.733359	0.44877	0.746888	0.587756
GCTATGCCAGCTTATG-1	0.931217	0.584789	0.498542	0.436841	0.315422	0.488457
GCTCAATCCGTTTATT-1	0.601358	0.446881	0.481543	0.433651	0.485822	0.399551
GCTCAATGTAATACCG-1	0.291123	0.222855	0.347529	0.0728689	0.240204	0.198222
GCTCATTACTGCATGT-1	0.814467	0.798513	0.762001	0.75337	0.561394	0.827484
GCTCCGGACGTTGATA-1	0.774955	0.638235	0	0.694453	0.419526	0.514048
GCTCCTGACATACTGG-1	0.742686	0.345365	0.393544	0.257575	0.957806	0.409426
GCTCGCGGTTCCGCTC-1	0.0690092	0.375547	0.0413184	0.0647862	0.467308	0.398748
GCTCGCTCATGTCCAA-1	0.538666	0.474101	0	0.241632	0.200248	0.385613
GCTCGGAATTTAAAGC-1	0.872618	0.571304	0.133227	0.817151	0.388853	0.70281
[truncated: 1,244 more rows]

## Sheet: ED_Fig.1d
spot	Spotiphy	Cell2location	cytoSPACE	CARD	Tangram	RCTD
AAACACCAATAACTGC-1	0.189794	0.172837	0.17973	0.378541	0.103375	0.0967425
AAACAGAGCGACTCCT-1	0.130433	0.194862	0.346667	0.128604	0.339446	0.225319
AAACAGCTTTCAGAAG-1	0.266702	0.214833	0.060345	0.458788	0.0649585	0.153735
AAACAGGGTCTATATT-1	0.0782022	0.136109	0.524655	0.314888	0.189136	0.20692
AAACCGGGTAGGTACC-1	0.455428	0.739805	0.00103306	0.998887	0.676457	0.440029
AAACCGTTCGTCCAGG-1	0.203762	0.186985	0.836735	0.16817	0.31585	0.208664
AAACCTCATGAAGTTG-1	0.122883	0.161586	0.148046	0.313569	0.0849674	0.0900762
AAACGAAGAACATACC-1	0.145182	0.1701	0.554062	0.209621	0.260567	0.116558
AAACGAAGATGGAGTA-1	0.451187	0.734133	1.63138	0.934336	0.846057	0.672925
AAACGAGACGGTTGAT-1	0.162161	0.332754	0.940018	0.116246	0.540549	0.344655
AAACGGGTTGGTATCC-1	0.128602	0.491151	0.964876	0.646049	0.358088	0.617249
AAACTAACGTGGCGAC-1	0.103541	0.127877	0.360207	0.2204	0.154905	0.179685
AAACTCGTGATATAAG-1	0.211742	0.237104	0.533333	0.228886	0.351616	0.213192
AAACTGCTGGCTCCAA-1	0.106225	0.219546	0.817164	0.105216	0.342198	0.27029
AAACTTAATTGCACGC-1	0.217985	0.163678	0.699074	0.318339	0.127226	0.176616
AAACTTGCAAACGTAT-1	0.144295	0.212915	0.762755	0.211477	0.18649	0.24699
AAAGACATGAAGTTTA-1	0.174589	0.154257	1.14982	0.233119	0.215701	0.164744
AAAGACCCAAGTCGCG-1	0.171756	0.187491	0.8425	0.233669	0.215987	0.15591
AAAGACTGGGCGCTTT-1	0.223766	0.206439	0.728887	0.470799	0.272041	0.153697
AAAGGCCCTATAATAC-1	0.204197	0.204511	0.726128	0.275497	0.219313	0.291645
AAAGGCTCTCGCGCCG-1	0.172138	0.173511	0.42949	0.295391	0.249072	0.276013
AAAGGGATGTAGCAAG-1	0.0239106	0.0836163	0.304498	0.177704	0.117659	0.0520845
AAAGGGCAGCTTGAAT-1	0.314788	0.260345	0.711716	0.353015	0.228579	0.311915
AAAGGTAAGCTGTACC-1	0.0548737	0.109454	0.74922	0.16106	0.223924	0.143924
AAAGTAGCATTGCTCA-1	0.0690164	0.430723	0.000375305	0.729144	0.657962	0.121177
AAAGTCACTGATGTAA-1	0.127676	0.137182	0.442445	0.271257	0.107207	0.128356
AAAGTCGACCCTCAGT-1	0.110612	0.135204	0.451605	0.275885	0.117481	0.169962
AAAGTGTGATTTATCT-1	0.376645	0.271585	0.749587	0.73051	0.268694	0.276995
AAAGTTGACTCCCGTA-1	0.434392	0.421975	0.757254	0.621375	0.478285	0.473642
AAATAACCATACGGGA-1	0.0513544	0.103254	0.265829	0.138639	0.208845	0.113947
AAATACCTATAAGCAT-1	0.156465	0.217177	0.23314	0.154161	0.351609	0.253111
AAATAGGGTGCTATTG-1	0.670161	0.637927	1.23295	0.815364	0.746404	0.743964
AAATCGCGGAAGGAGT-1	0.0891598	0.442199	0.0736961	0.643746	0.480245	0.233953
AAATCGTGTACCACAA-1	0.134446	0.145731	1.15708	0.204081	0.782116	0.100296
AAATGATTCGATCAGC-1	0.0667796	0.126352	0.0896	0.191419	0.146204	0.203798
AAATGCTCGTTACGTT-1	0.123581	0.190184	0.128114	0.301586	0.122247	0.0968799
AAATGGCATGTCTTGT-1	0.0408874	0.0809608	0.372562	0.227017	0.098152	0.0741323
AAATGGCCCGTGCCCT-1	0.132511	0.155456	0.72624	0.130294	0.295137	0.215586
AAATGGTCAATGTGCC-1	0.114679	0.173108	0.278817	0.156782	0.267678	0.125139
AAATGTGGGTGCTCCT-1	0.0566827	0.079129	0.384295	0.218881	0.149483	0.0519143
AAATTAACGGGTAGCT-1	0.128566	0.227796	0.0450781	0.127433	0.298583	0.220124
AAATTACACGACTCTG-1	0.408655	0.438945	0.671074	0.403124	0.408994	0.45058
AAATTACCTATCGATG-1	0.0360486	0.0815009	0.17284	0.231095	0.213053	0.0764721
AAATTGATAGTCCTTT-1	0.181837	0.293195	0.929517	0.403947	0.212216	0.24225
AAATTGCGGCGGTTCT-1	0.0249615	0.311764	0.165576	0.616204	0.273628	0.15734
AAATTTACCGAAATCC-1	0.578434	0.559615	1.18195	0.673012	0.501503	0.529145
AAATTTGCGGGTGTGG-1	0.167824	0.20659	0.154578	0.150216	0.424097	0.270027
AACAACTGGTAGTTGC-1	1.06406	0.231039	1.05748	0.315151	0.413416	0.230587
AACAATACATTGTCGA-1	0.449968	0.475212	0.408844	0.658947	0.501519	0.402096
AACAATTACTCTACGC-1	0.155573	0.134326	0.349388	0.314222	0.0864401	0.0619762
AACACGACTGTACTGA-1	0.0715695	0.103396	0.378698	0.184721	0.19958	0.0674215
AACACGAGACGCGGCC-1	0.193916	0.284379	0.782959	0.524947	0.0725595	0.288985
AACACGCGGCCGCGAA-1	0.107367	0.146113	0.486479	0.289617	0.148867	0.160722
AACAGCTGTGTGGCAA-1	0.222262	0.321004	1.27778	0.458937	0.399293	0.269185
AACAGGAAATCGAATA-1	0.115014	0.0994625	0.652355	0.347101	0.087296	0.0789077
AACAGGATGGGCCGCG-1	0.195225	0.122497	0.202479	0.142474	0.394576	0.0746881
AACATATCAACTGGTG-1	0.132495	0.210252	0.314082	0.113593	0.271676	0.263051
AACATCGATACGTCTA-1	0.106739	0.172937	0.793111	0.234952	0.216469	0.21043
AACATTGAAGTTGATC-1	0.121202	0.11579	0.450746	0.16117	0.100504	0.167485
AACATTGGTCAGCCGT-1	0.336879	0.182793	0.428834	0.227562	0.317934	0.32814
AACCAAGACTTCTCTG-1	0.0528425	0.0919287	0.282007	0.176995	0.192377	0.0986359
AACCAGTATCACTCTT-1	0.94817	0.954758	1.55929	0.928707	0.810188	0.932149
AACCATAGGGTTGAAC-1	0.109442	0.452323	0.0280612	0.8516	0.439233	0.200157
AACCATGGGATCGCTA-1	0.357536	0.545327	0.388889	0.706722	0.405402	0.351601
AACCCAGAGACGGAGA-1	0.0399572	0.101226	0.299489	0.11032	0.203899	0.0796939
AACCCATCCCATGATC-1	0.0875168	0.217432	0.212018	0.37043	0.124888	0.083136
AACCCGACAACCCGTG-1	0.261571	0.198733	0.612049	0.245901	0.212789	0.218764
AACCCTACTGTCAATA-1	0.244211	0.282205	0.522778	0.366248	0.295874	0.433718
AACCCTGGTGGAACCA-1	0.154312	0.202274	0.870204	0.153291	0.280156	0.183348
AACCGAGCTTGGTCAT-1	0.100227	0.246036	0.2782	0.0997269	0.242132	0.259063
AACCGCTAAGGGATGC-1	0.144341	0.172078	0.123457	0.355178	0.329883	0.286465
AACCGTTGTGTTTGCT-1	0.131288	0.179016	1.2011	0.229208	0.20682	0.156249
AACCTAAAGCCGTCCG-1	0.175702	0.164212	0.436543	0.254782	0.141514	0.163527
AACCTTTAAATACGGT-1	0.16436	0.184929	0.842176	0.366121	0.105062	0.170777
AACCTTTACGACGTCT-1	0.0973433	0.144628	0.667222	0.132741	0.175883	0.192443
AACGAAAGTCGTCCCA-1	0.153019	0.158358	0.511364	0.376599	0.0923999	0.056597
AACGATAATGCCGTAG-1	0.152417	0.199921	0.666485	0.325657	0.245619	0.230353
AACGATAGAAGGGCCG-1	0.208939	0.225047	1.24408	0.166509	0.258179	0.205484
AACGATATGTCAACTG-1	0.492198	0.612885	0.726429	0.214659	0.72369	0.763709
AACGCATGATCTGGGT-1	0.162753	0.249673	0.747555	0.201372	0.238836	0.277608
AACGCGAACGGCAACA-1	0.430931	0.4247	0.979556	0.542097	0.509533	0.592739
AACGCGACCTTGGGCG-1	0.259366	0.245826	0.517878	0.522967	0.313743	0.22635
AACGCGGTCTCCAGCC-1	0.112167	0.201276	0.276644	0.155459	0.19355	0.178698
AACGCTGTTGCTGAAA-1	0.444005	0.608293	0.222222	0.203073	0.981699	0.551429
AACGGACGTACGTATA-1	0.427921	0.456369	1.5	0.347764	0.619494	0.454968
AACGGCCATCTCCGGT-1	0.313784	0.334238	0.453333	0.362954	0.316299	0.422789
AACGTACTGTGGGTAC-1	0.540728	0.41101	0.871111	0.317403	0.357842	0.501483
AACGTAGTCTACCCAT-1	0.0873122	0.128324	0.225043	0.28288	0.136811	0.0800989
AACGTCAGACTAGTGG-1	0.130721	0.0949606	0.63933	0.200426	0.16125	0.0676504
AACGTGATGAAGGACA-1	0.18989	0.156419	0.866024	0.220454	0.130584	0.129567
AACGTGCGAAAGTCTC-1	0.140216	0.291477	0.48	0.196254	0.232629	0.341035
AACGTTATCAGCACCT-1	0.0952114	0.44376	0.0563314	0.725554	0.669742	0.24935
AACTAGCGTATCGCAC-1	0.218247	0.141565	0.58781	0.443693	0.172502	0.167039
AACTAGGCTTGGGTGT-1	0.546856	0.520583	1.0272	0.539078	0.562871	0.576024
AACTCAAGTTAATTGC-1	0.310565	0.338474	0.733277	0.259707	0.447969	0.431198
AACTCCTAATCCCATG-1	0.376699	0.237025	0.840029	0.648836	0.167459	0.302484
AACTCGATGGCGCAGT-1	0.318252	0.255553	0.361124	0.3181	0.491997	0.282954
AACTCTCAATAGAGCG-1	0.221277	0.338685	0.829899	0.186028	0.349754	0.387936
AACTCTCAGTGTGCTC-1	0.459003	0.434189	0.0435374	0.890214	0.756413	0.473612
AACTGAGGTCAGCGTC-1	0.195934	0.284491	0.762717	0.164236	0.35912	0.378319
AACTGATATTAGGCCT-1	0.124179	0.262243	0.0749554	0.0508013	0.203906	0.184461
AACTGGGTCCCGACGT-1	0.122379	0.315009	0.111328	0.0935752	0.290031	0.278948
AACTGGGTTCGAGCCG-1	0.505256	0.541588	1.22074	0.557667	0.60378	0.539944
AACTGGTGTGGGCCTT-1	0.177301	0.169563	0.88	0.166477	0.188758	0.180507
AACTTCTGCGTCTATC-1	0.169053	0.215272	0.631891	0.542332	0.225041	0.0664551
AACTTGCCCGTATGCA-1	0.175043	0.151466	0.171947	0.272573	0.23692	0.083328
AACTTGCGTTCTCGCG-1	0.198952	0.214566	0.983802	0.400417	0.219102	0.208124
AACTTTACGGGAGCTT-1	0.128662	0.400769	0.119912	0.713788	0.577391	0.261626
AACTTTAGCTGCTGAG-1	0.303497	0.226	0.831111	0.555751	0.308322	0.248414
AAGAAGGATCAGTTAG-1	0.205518	0.201123	0.86165	0.275653	0.302036	0.266001
AAGACCCAACTGAACA-1	0.0974876	0.162542	0.471331	0.535245	0.259911	0.137531
AAGACTAACCCGTTGT-1	0.71363	0.659346	1.26778	0.763514	0.700978	0.823562
AAGACTCACGCCCACT-1	0.0947874	0.130399	0.501043	0.17131	0.127386	0.100196
AAGACTGCAAGCTACT-1	0.176295	0.174532	0.642963	0.19341	0.593921	0.191519
AAGAGATGAATCGGTA-1	0.161437	0.13869	0.458678	0.382367	0.0952519	0.0440068
AAGAGCTCTTTATCGG-1	0.262572	0.382743	1.41869	0.201516	0.431694	0.429266
AAGAGGATGTACGCGA-1	0.124379	0.391083	0.00591239	0.678677	0.00225417	0.117013
AAGAGGCATGGATCGC-1	0.394459	0.505194	1.47578	0.178702	0.436802	0.511269
AAGATGGCACCGGACC-1	0.15714	0.181312	0.828056	0.14701	0.265521	0.242799
AAGATTGGCGGAACGT-1	0.0908734	0.143747	0.202959	0.116987	0.100854	0.11558
AAGCACCCTGCGTATC-1	0.405861	0.408166	1.46094	0.717195	0.649376	0.503371
AAGCATACTCTCCTGA-1	0.181547	0.202227	0.914694	0.332198	0.258955	0.232263
AAGCCGCCGTGAAATC-1	0.0994367	0.110425	0.331443	0.25093	0.0435916	0.135202
AAGCGGCGTCATGGGT-1	0.128752	0.171848	0.331512	0.156514	0.249245	0.151417
AAGCGTCCCTCATCGA-1	0.0668361	0.197512	0.286243	0.212479	0.149011	0.174469
AAGCTAGATCGAGTAA-1	0.713589	0.696941	1.12076	0.874597	0.66687	0.707838
AAGCTCGTGCCAAGTC-1	0.0703283	0.183336	0.637562	0.148022	0.405336	0.173604
AAGCTCTTTCATGGTG-1	0.160544	0.180456	0.0967897	0.211052	0.276888	0.249407
AAGGAGAACTTATAAG-1	0.0907469	0.100359	0.488285	0.241376	0.117096	0.0794525
AAGGAGCGGTTGGTGC-1	0.0819419	0.0887528	0.194302	0.139811	0.0660103	0.0639754
AAGGATGAGGGACCTC-1	0.256406	0.286289	0.7825	0.258812	0.256407	0.433769
AAGGCGCGTAAAGCTT-1	0.336117	0.174538	0.842287	0.623867	0.165065	0.249405
AAGGCTGTGCTCATCG-1	0.0517462	0.162372	0.045	0.0395183	0.0281663	0.0585176
AAGGGAACGACTGGCT-1	0.258145	0.212579	0.36458	0.396247	0.174536	0.200868
AAGGGACAGATTCTGT-1	0.0360621	0.100171	0.122922	0.11162	0.109561	0.105291
AAGGGACTATGCATTC-1	0.0406728	0.0864378	0.279321	0.226861	0.191531	0.0597763
AAGGTATCCTAATATA-1	0.411965	0.451911	1.07692	0.196303	0.581792	0.669084
AAGGTGATAAACCAGC-1	0.626782	0.490452	1.20073	0.920449	0.438275	0.502821
AAGTAAGCTTCCAAAC-1	0.113579	0.1316	0.307479	0.19968	0.131097	0.0931713
AAGTAGAAGACCGGGT-1	0.42424	0.388033	1.09474	0.291638	0.417416	0.42542
AAGTAGTGACGCGAGG-1	0.0558457	0.15001	0.200184	0.135274	0.183625	0.063869
AAGTCAATTGTCGTCA-1	0.035994	0.0945731	0.165816	0.103213	0.357825	0.0672864
AAGTCTTCTGTGGCCT-1	0.126105	0.142309	0.441327	0.158388	0.138669	0.165567
AAGTGACGACCGAATT-1	0.176082	0.173683	0.735537	0.181621	0.62675	0.224546
AAGTGCAAAGGTAGAC-1	0.0568221	0.287464	0.0748393	0.55926	0.325741	0.189459
AAGTGCGTTAGAATCT-1	0.297346	0.529734	1.12963	0.708893	0.567244	0.329537
AAGTGCTTCTCTATTG-1	0.373934	0.232408	0.896327	0.309198	0.201559	0.314692
AAGTGTTTGGAGACGG-1	0.422095	0.408911	0.993512	0.542422	0.371163	0.498044
AAGTTCAGTCTGCGTA-1	0.0981529	0.176186	0.643093	0.151216	0.365629	0.220722
AAGTTCGGCCAACAGG-1	0.235564	0.252447	0.261068	0.155308	0.448383	0.336923
AAGTTTACTAATGGCA-1	0.192314	0.238463	1.00362	0.149035	0.397698	0.229336
AATAACAACGCTCGGC-1	0.0563875	0.201242	0.202479	0.360682	0.106632	0.0932879
AATAACACTAGAACAA-1	0.0478558	0.109743	0.166667	0.467013	0.0570603	0.0840756
AATAAGTCCTCGAGAC-1	0.216798	0.227736	0.309752	0.280851	0.284907	0.156421
AATACAATGTTTCAGG-1	0.165422	0.18274	0.591827	0.333438	0.0611567	0.0797906
AATACCGGAGGGCTGT-1	0.213315	0.142915	0.396554	0.180076	0.164186	0.175698
AATAGAACAGAGTGGC-1	1.04254	1.0113	1.88255	1.10793	0.833143	1.06135
AATAGAATCTGTTTCA-1	0.150647	0.193391	0.602076	0.258847	0.237646	0.232519
AATAGCAAGCCTCCTG-1	0.563693	0.606583	1.205	0.440107	0.492034	0.632848
AATAGCTACCGCGTGC-1	0.118219	0.208566	0.575868	0.211108	0.358094	0.28369
AATAGTCCGTCCCGAC-1	0.251886	0.223329	0.644898	0.327033	0.335806	0.270013
AATAGTCGCGAGTCGG-1	0.0680491	0.234432	0.281562	0.420211	0.426516	0.246742
AATATCAAGGTCGGAT-1	0.16126	0.092734	0.398053	0.302114	0.109343	0.100178
AATATCCTAGCAAACT-1	0.0724621	0.282184	0.91428	0.445086	0.321655	0.244151
AATATCGAGGGTTCTC-1	0.0900652	0.195834	1.20713	0.106678	0.345716	0.252853
AATATTGGAGTATTGA-1	0.227144	0.165893	0.263753	0.334507	0.0696041	0.117562
AATCAGACTGCAGGAC-1	0.222049	0.333898	1.03212	0.434471	0.321663	0.397354
AATCAGGTTTCATTTA-1	0.214093	0.202689	0.452694	0.270167	0.302423	0.204773
AATCCAAGGGCCTGAG-1	0.16052	0.160063	1.1656	0.174348	0.211371	0.145622
AATCCATGCAAGGGTG-1	0.357302	0.351584	1.01837	0.426478	0.404023	0.444226
AATCGCCTCAGCGCCA-1	0.416683	0.648155	0.733025	0.185567	0.806176	0.671265
AATCGGGACACTACGA-1	0.239435	0.226038	0.607993	0.279478	0.253364	0.22434
AATCTAGGTTTACTTG-1	0.325153	0.253487	0.728231	0.376795	0.26967	0.24819
AATCTATGCCGGAGCC-1	0.695137	0.828638	1.29457	0.552358	0.844538	0.856293
AATCTCTACTGTGGTT-1	0.710588	0.433681	0.513075	0.772211	0.475284	0.282028
AATCTGCGTTGGGACG-1	0.142005	0.269866	0.3516	0.122359	0.503864	0.276074
AATCTGGCTTTCTAGT-1	0.350884	0.278048	1.27528	0.337377	0.308496	0.526152
AATCTGGGTAGACCCT-1	0.268437	0.275883	1.2642	0.341387	0.27999	0.289149
AATGACAGCAATGTCT-1	0.237726	0.249816	0.871901	0.416877	0.28599	0.269897
AATGACGTAGGATGTC-1	0.20485	0.317677	1.11491	0.178415	0.285354	0.389997
AATGACTGTCAGCCGG-1	0.212151	0.174949	1.21875	0.152449	0.204993	0.159774
AATGAGTTCGCATATG-1	0.271566	0.29871	0.879651	0.516297	0.287041	0.257826
AATGATGATACGCTAT-1	0.0487632	0.142544	0.424242	0.197171	0.585616	0.151905
AATGATGCGACTCCTG-1	0.0364757	0.107319	0.347695	0.13609	0.229344	0.113671
AATGCAACCGGGTACC-1	0.0260322	0.0820641	0.396194	0.18807	0.211033	0.0706155
AATGCACCAAGCAATG-1	0.236303	0.316928	0.738265	0.270963	0.880684	0.413651
AATGGTCCACCGTTCA-1	0.118345	0.0972911	0.190421	0.192761	0.10029	0.155298
AATGGTTCTCACAAGC-1	0.130146	0.11828	0.537037	0.365378	0.135708	0.088246
AATGTATGGCACTGTA-1	0.326032	0.739295	0.0697153	1.073	0.401918	0.43773
AATGTGCCCGAGGTGT-1	0.15077	0.432084	1.05556	0.549858	0.189243	0.289769
AATGTGCTAATCTGAG-1	0.444422	0.363418	0.716371	0.469249	0.342495	0.472405
AATTAAAGGTCGGCGT-1	0.0583021	0.083587	0.346991	0.216622	0.228048	0.116364
AATTAACGGATTTCCA-1	0.183346	0.191428	0.506667	0.309691	0.237454	0.247587
AATTACGAGACCCATC-1	0.37911	0.708878	0.907391	0.964224	0.741581	0.342573
AATTAGCGCTGCAGCG-1	0.905482	0.936163	1.14239	1.06546	0.887726	0.986004
AATTCATAAGGGATCT-1	0.0317393	0.0913959	0.45551	0.214125	0.305428	0.101315
AATTCATTGTCATGCA-1	0.078658	0.300794	0.0745069	0.663689	0.537893	0.196476
AATTCCAAGCATGTAC-1	0.0826153	0.146792	0.675093	0.334289	0.33831	0.15806
AATTCTAGAGTTAGGC-1	0.125804	0.163439	0.680997	0.201579	0.363963	0.256472
AATTGAACGCTCTGGT-1	0.113457	0.137554	0.4375	0.189516	0.149976	0.276063
AATTGCGTGGATTACA-1	0.184831	0.238772	0.855	0.261716	0.236613	0.244187
AATTTGGGACATAGTA-1	0.243334	0.15629	0.549887	0.405262	0.205127	0.194768
AATTTGGTTCCAAAGA-1	0.0976753	0.0749232	0.516052	0.337248	0.147003	0.0769777
ACAAACCATGCGTCCT-1	0.208683	0.205583	0.677324	0.360875	0.179205	0.0586232
ACAAACCGACAAGGCG-1	0.119536	0.155798	0.832367	0.212635	0.0821375	0.116845
ACAAAGAAGGTAGGCC-1	0.0895328	0.441549	0.0236686	0.701313	0.57275	0.170747
ACAAATCGCACCGAAT-1	0.13782	0.191427	0.132245	0.394351	0.248184	0.299212
ACAAATGGTAGTGTTT-1	0.0786516	0.150285	0.392871	0.105906	0.219134	0.248168
ACAAATTCAGATCTGA-1	0.15821	0.183243	0.487654	0.195597	0.204768	0.148719
ACAACAGCATGAGCTA-1	0.0822719	0.155979	0.519365	0.107206	0.255904	0.188157
ACAACGGTCCCTGCGA-1	0.331785	0.19807	0.318201	0.433768	0.187354	0.167539
ACAAGCAGTGCCTAGC-1	0.129777	0.129125	0.138374	0.378594	0.166183	0.0426465
ACAAGGAAATCCGCCC-1	0.662647	0.625402	1.48364	0.891749	0.583588	0.67037
ACAAGGCCTACCAGCC-1	0.189132	0.238845	0.693333	0.229138	0.529761	0.205803
ACAAGGGCAGGCTCTG-1	0.309908	0.509719	1.06481	0.190294	0.716897	0.525315
ACAATAGTCGTACGTT-1	0.0444991	0.0890091	0.423611	0.164298	0.242351	0.10006
ACAATCCATTTAAACC-1	0.144883	0.414985	0.00922722	0.695314	0.2148	0.263254
ACAATCGATCTTTATA-1	0.0983834	0.0843918	0.676397	0.359141	0.167356	0.0965445
ACAATGAATACGGAGA-1	0.1432	0.279681	0.641723	0.375779	0.20235	0.391383
ACAATGATTCTTCTAC-1	0.0609107	0.106982	1.02778	0.179207	0.161882	0.10313
ACAATTTAGGAGGCTC-1	0.0731342	0.264087	0.100411	0.549919	0.219793	0.171737
ACAATTTGAGCAGTGG-1	0.234082	0.260103	0.876605	0.139376	0.266239	0.426875
ACACAAAGACGGGTGG-1	0.207846	0.106824	0.223521	0.137296	0.0390386	0.0292103
ACACACCAGGACCAGT-1	0.347963	0.297671	1.06611	0.732475	0.310677	0.321215
ACACACTTTCTACACG-1	0.275629	0.232909	0.94	0.575878	0.220171	0.219013
ACACATGATCAAATCT-1	0.0431823	0.0956209	0.392385	0.239419	0.0858177	0.0773315
ACACCCAGCATGCAGC-1	0.973924	0.316394	0.785168	0.310781	0.405382	0.280766
ACACCCGAGAAATCCG-1	0.219387	0.196878	0.55125	0.47111	0.276772	0.192113
ACACCGGTCTGACCGC-1	0.0701018	0.101942	0.595123	0.20421	0.122301	0.0807947
ACACCTTAAGTAGGGC-1	0.297413	0.250201	0.48625	0.178054	0.411368	0.177021
ACACGAGACTCCTTCT-1	0.11291	0.224012	0.500803	0.119102	0.295398	0.234925
ACACGGCACTATGCAT-1	0.201511	0.173562	0.723765	0.503686	0.0718543	0.142701
ACACGGGAACTTAGGG-1	0.0908872	0.117292	0.4775	0.246166	0.232925	0.0720335
ACACTCCAATGTCACT-1	0.0731234	0.182445	0.73518	0.320851	0.118285	0.237356
ACAGAACTGAGAACAA-1	0.151988	0.350007	0.648889	0.575203	0.45068	0.184021
ACAGATTAGGTTAGTG-1	0.114823	0.0957531	1.09804	0.14783	0.196622	0.11314
ACAGCATAGAGCCAGT-1	0.130618	0.122847	1.18934	0.105551	0.144108	0.136336
ACAGCGCACCCGCAGC-1	0.0989532	0.152356	0.746389	0.187931	0.131402	0.107032
ACAGGCTTGCCCGACT-1	0.271316	0.280516	0.943182	0.342673	0.0549319	0.335518
ACAGGTGGAGGTGAGG-1	0.123382	0.219455	0.0868056	0.593414	0.363293	0.252185
ACAGTAATACAACTTG-1	0.22472	0.184692	0.674383	0.225924	0.160972	0.227685
ACATAAGTCGTGGTGA-1	0.13119	0.120565	0.538705	0.321292	0.145804	0.0970995
ACATAATAAGGCGGTG-1	0.107257	0.182438	0.146667	0.0967381	0.28114	0.158764
ACATCAGCTGGGACGC-1	0.590964	0.38219	0.365941	0.764699	0.520107	0.23354
ACATCCCGGCCATACG-1	0.152501	0.146238	1.2448	0.185479	0.228881	0.200135
ACATCCTGGTAACTGT-1	0.0985323	0.17738	0.541511	0.175869	0.309489	0.192447
ACATCGATCGTTTACC-1	0.0934217	0.126172	0.671122	0.133767	0.372815	0.151796
ACATCGGTCAGCCGCG-1	0.107995	0.124333	0.382716	0.1762	0.157324	0.17548
ACATCGTATGCAATGG-1	0.157615	0.213989	0.767603	0.163428	0.191912	0.37539
ACATCGTTAACCTAGT-1	0.0928246	0.11621	0.726949	0.303749	0.153865	0.0650667
ACATCTCAACGCGTAA-1	0.0979116	0.0939726	0.8008	0.345788	0.0709593	0.0648824
ACATGGCTCAATTTAG-1	0.419647	0.333477	0.844844	0.42101	0.425664	0.418125
ACATTAGTTTATATCC-1	0.608787	0.610498	0.720166	0.695174	0.590663	0.674429
ACATTCGCGCGGAATA-1	0.391683	0.31728	1.45216	0.26463	0.57751	0.43625
ACCAAACACCCAGCGA-1	0.126845	0.23359	1.06644	0.258849	0.37553	0.322432
ACCAAACTAGAAATCC-1	0.153514	0.175161	0.614321	0.140471	0.193166	0.150946
ACCAACACCACACACT-1	0.207988	0.315685	0.688505	0.283521	0.469948	0.383043
ACCAAGAACGCGTGTC-1	0.169773	0.182123	1.22939	0.180501	0.226623	0.169204
ACCAATATGCAAGTTA-1	0.512987	0.506286	1.19043	0.674313	0.64305	0.541543
ACCACAACTCAGAACA-1	0.20025	0.23215	0.904852	0.26074	0.155723	0.15358
ACCACAAGTTTCTATC-1	0.0333703	0.0855061	0.559834	0.252151	0.149172	0.0626765
ACCACGTGCAGCTATA-1	0.0695382	0.109651	0.287273	0.220931	0.174029	0.144067
ACCAGACCATAACAAC-1	0.0512686	0.186742	0.245854	0.322635	0.743295	0.15531
ACCAGCCCGGTCTTTG-1	0.372907	0.360854	0.7632	0.426894	0.317039	0.280202
ACCAGGAGTGTGATCT-1	0.102669	0.136649	0.711569	0.124682	0.515392	0.150499
ACCAGTGCCCGGTCAA-1	0.0877574	0.179233	0.940661	0.192685	0.273316	0.15051
ACCAGTGCGGGAGACG-1	0.207496	0.311104	0.136707	0.215083	0.357679	0.348249
ACCATATCCGCAATAA-1	0.0819032	0.117089	0.742716	0.124773	0.213289	0.129928
ACCATCCGCCAACTAG-1	0.292703	0.389184	0.0921094	0.521821	0.410849	0.173784
ACCATCGTATATGGTA-1	0.756114	0.899416	1.17622	0.977472	0.874666	0.973131
ACCCAACGCCCGTGGC-1	0.0288976	0.116584	0.433893	0.122135	0.116881	0.101978
ACCCACCTACATGCTC-1	0.178006	0.182162	0.127448	0.294133	0.192859	0.100069
ACCCATCTTGAGGGTA-1	0.298478	0.59338	0.774288	0.841662	0.492038	0.434803
ACCCGAGCGAAATTAC-1	0.293148	0.237831	0.90625	0.655219	0.175139	0.218719
ACCCGATTGGTTCCGA-1	0.603183	0.423205	0.907543	0.503867	0.37704	0.531147
ACCCGGAAACTCCCAG-1	0.200738	0.188441	0.479691	0.336796	0.214737	0.222489
ACCCGGTTACACTTCC-1	0.088833	0.149661	0.851211	0.113278	0.309268	0.143425
ACCCGTGTCATCAGTA-1	0.970918	0.953906	1.32826	1.15654	0.877293	0.937644
ACCCTATAGGACTGAG-1	0.265351	0.46649	0.952991	0.582409	0.463997	0.498197
ACCCTATGCCATATCG-1	0.371066	0.352657	1.26543	0.262686	0.50123	0.460729
ACCCTCCCTTGCTATT-1	0.107575	0.148937	0.89893	0.17708	0.184987	0.195683
ACCCTGGTAACGCCCT-1	0.167543	0.220127	0.5	0.224835	0.186547	0.240487
ACCCTTCATCTGCGAA-1	0.106337	0.136962	0.804221	0.129756	0.154854	0.122688
ACCCTTTAGTTCTCCA-1	0.169203	0.223212	0.890526	0.232618	0.215778	0.161317
ACCGAAAGGGCCCTGC-1	0.200369	0.19076	1.15708	0.298503	0.205269	0.190015
ACCGAAGAGTCTGGTT-1	0.208106	0.183043	0.654218	0.275423	0.161916	0.204448
ACCGACACATCTCCCA-1	0.296483	0.303905	1.1644	0.631437	0.328869	0.337725
ACCGACTGAGTCCCAC-1	0.0711971	0.126901	0.586509	0.218603	0.129615	0.0790176
ACCGATGGTAGCATCG-1	0.182647	0.294168	0.737163	0.267515	0.33526	0.34799
ACCGCAATAACTGCCT-1	0.197265	0.234298	0.789116	0.292694	0.262528	0.40411
ACCGGGCCTTTGTTGA-1	0.179414	0.311228	0.458333	0.150862	0.6149	0.266699
ACCGGTCAGGTACACC-1	0.216647	0.214206	1.03837	0.33358	0.43411	0.247562
ACCGGTCTGAGTACGG-1	0.127951	0.178109	0.601861	0.180987	0.250473	0.193691
ACCGTGACCACGTGGG-1	0.301636	0.300903	0.21625	0.375025	0.255736	0.269445
ACCGTTCCCGCTCTGA-1	0.132742	0.157432	0.565844	0.14512	0.295509	0.146651
ACCTAAGTACCTTTCA-1	0.192394	0.210198	0.822314	0.225719	0.298053	0.263102
ACCTAATCGACTTCCT-1	0.0391237	0.161417	0.0725758	0.0500213	0.476339	0.0608318
ACCTCGAACTTATGCT-1	0.444559	0.373169	0.117126	0.513121	0.405314	0.53831
ACCTGCGTGTCATGTT-1	0.212798	0.226677	0.599606	0.191257	0.197085	0.263097
ACCTTTCCTTTAGAAG-1	0.0583756	0.105581	0.429695	0.107271	0.130292	0.0813318
ACGAAATGGGCGGCAC-1	0.132974	0.11244	0.346574	0.336275	0.196872	0.0478411
ACGACTGGTCATACTC-1	0.314655	0.35987	0.680816	0.229728	0.384554	0.433871
ACGAGAACCCATCACG-1	0.111852	0.154583	0.722222	0.268035	0.169564	0.205819
ACGAGATATTTGCTTA-1	0.123825	0.118694	0.447781	0.146163	0.100595	0.107163
ACGAGGATACCACTCT-1	0.209953	0.179748	0.41087	0.195464	0.297273	0.226217
ACGAGGTTTACAACGT-1	0.158746	0.246678	0.505022	0.312409	0.204762	0.30035
ACGAGTACGGATGCCC-1	0.174469	0.280106	0.247919	0.0944963	0.382055	0.307827
ACGATACATAGAACTA-1	0.112134	0.223384	0.1856	0.0994971	0.2561	0.201799
ACGATCATACATAGAG-1	0.16704	0.239417	0.889796	0.103227	0.346258	0.305006
ACGATGCATATGTTAT-1	0.218274	0.234921	0.376533	0.147362	0.434381	0.305387
ACGATGGATCCGATGC-1	0.115244	0.157151	0.772798	0.187113	0.160139	0.130446
ACGCAAACTAATAGAT-1	0.184661	0.197958	0.491862	0.254467	0.358216	0.15472
ACGCAATCACTACAGC-1	0.49704	0.630309	0.0535714	0.361316	0.395614	0.622879
ACGCATTCGTGAGTAC-1	0.133466	0.188585	0.659645	0.214645	0.194745	0.218636
ACGCCAGATGATTTCT-1	0.314762	0.241632	0.873961	0.657786	0.289129	0.223947
ACGCCCAGCTGTCGAT-1	0.116072	0.135163	1.15075	0.261535	0.109901	0.109243
ACGCGAAGTCAGACGA-1	0.122046	0.144276	0.375	0.164423	0.258444	0.269985
ACGCGCTACACAGGGT-1	0.162403	0.245901	0.198413	0.264012	0.497933	0.278776
ACGCGGGCCAAGGACA-1	0.0857234	0.12644	0.724732	0.138487	0.221692	0.195399
ACGCTAGTGATACACT-1	0.07164	0.169879	0.249143	0.134499	0.330328	0.182466
ACGCTGTGAGGCGTAG-1	0.170504	0.154553	0.364043	0.217384	0.147557	0.28102
ACGCTTAGTGTCTCTC-1	0.199638	0.218177	0.309363	0.296214	0.229562	0.185539
ACGGAATTTAGCAAAT-1	0.121025	0.161959	0.26285	0.229316	0.160753	0.15335
ACGGACTCTCAAAGCG-1	0.768056	0.696975	1.7166	0.850105	0.803879	0.709401
ACGGAGCGCAAATTAC-1	0.103915	0.156082	0.629043	0.18205	0.221688	0.207302
ACGGATGGTGCGGATA-1	0.105498	0.158489	0.311111	0.202488	0.324136	0.24708
ACGGCACTTGCTTGGG-1	0.779628	0.775401	0.973992	0.830613	0.692416	0.823555
ACGGCCAACATGGACT-1	0.107017	0.128541	0.486281	0.176807	0.18252	0.203881
ACGGCGACGATGGGAA-1	0.591869	0.569675	0.892256	0.780987	0.526515	0.618343
ACGGCGGGTTGCCCTG-1	0.114188	0.127988	0.427971	0.1986	0.117708	0.180728
ACGGCTGGATGTAGAA-1	0.471925	0.257478	0.2248	0.446116	0.23368	0.247266
ACGGGAGTGTCGGCCC-1	0.0713288	0.401883	0.00115741	0.706559	0.86776	0.214262
ACGTACAGATTTCTCT-1	0.299647	0.170551	0.672521	0.502237	0.0611689	0.200292
ACGTACTTTGGCACGG-1	0.204061	0.139174	0.852518	0.30868	0.250417	0.108838
ACGTAGATTGCTGATG-1	0.112618	0.169069	0.576288	0.247768	0.137573	0.279762
ACGTATTACTCCGATC-1	0.259816	0.271825	0.5875	0.489805	0.296679	0.360687
ACGTCCTAAACGAGAT-1	0.0644669	0.0659345	0.278935	0.286172	0.0787541	0.0596583
ACGTCTCGTTCCGGGA-1	0.0550048	0.345	0.0775805	0.677888	0.607088	0.34533
ACGTGACAAAGTAAGT-1	0.316263	0.685451	1.77778	0.740741	0.882869	0.142725
ACGTGCGCCTCGTGCA-1	0.219595	0.278203	0.749926	0.120251	0.31767	0.303292
ACGTGGTCGAATGTGC-1	0.178646	0.193875	0.870222	0.21536	0.212413	0.196112
ACGTTAATGTCGAAGA-1	0.137535	0.173263	0.428355	0.1785	0.533151	0.171145
ACGTTAGATTTGCCCG-1	0.172581	0.476522	0.00555556	0.724552	0.506689	0.398394
ACGTTATTGGTCACTC-1	0.0992632	0.396405	0.052	0.751173	0.394021	0.25575
ACGTTCCGCGCTCCGT-1	0.184664	0.190155	0.320804	0.200226	0.296781	0.19409
ACGTTCGTTCAGGAAA-1	0.109172	0.186418	0.147929	0.153088	0.213766	0.179725
ACGTTTAGTTGTGATC-1	0.023777	0.104753	0.302721	0.076324	0.149032	0.0650359
ACTAATACGTCAGGCG-1	0.112486	0.146498	0.283591	0.169067	0.110393	0.13362
ACTACAAAGAGAGGTG-1	0.223992	0.274318	0.91	0.389565	0.359645	0.319696
ACTACATCCCGACAAG-1	0.070043	0.138204	0.450988	0.237023	0.110892	0.0953762
ACTACGCGTTAGAATT-1	0.149166	0.238139	0.323529	0.413002	0.304179	0.233214
ACTATATGCTGTGTTC-1	0.0645941	0.105301	0.624218	0.217911	0.202623	0.131533
ACTATGTCCAGCTGCC-1	0.180109	0.141304	0.200083	0.297988	0.118303	0.121486
ACTATTCGTCCGTGGT-1	0.148003	0.183481	0.86393	0.17445	0.216964	0.18363
ACTATTTCCGGGCCCA-1	0.0896668	0.142335	0.253926	0.122073	0.635624	0.156779
ACTCAACGAATGTATT-1	0.0830624	0.125236	0.446757	0.192093	0.321832	0.103314
ACTCAATAAAGGCACG-1	0.146811	0.231036	0.767578	0.129273	0.262986	0.240331
ACTCAGACCTGCTTCT-1	0.0498608	0.0646896	0.329868	0.197105	0.069171	0.0403375
ACTCATGGCAGCCTTC-1	0.335627	0.224923	0.195331	0.373347	0.164092	0.196622
ACTCCAATATCATCAT-1	0.139407	0.134566	0.440454	0.309279	0.111914	0.115051
ACTCCCATTCCTAAAG-1	0.114914	0.140448	0.576533	0.260162	0.302849	0.098383
ACTCCCGAATTCGTTT-1	0.231383	0.337135	0.21875	0.141985	0.423735	0.350093
ACTCCCTAATGCTAAA-1	0.241025	0.232787	0.27572	0.388923	0.282287	0.30237
ACTCCCTAGAATAGTA-1	0.156962	0.173069	0.778671	0.347369	0.277957	0.191037
ACTCGATGTATTTCAT-1	0.0758887	0.141146	0.316116	0.186408	0.224335	0.19071
ACTCGTAACCCGTCCT-1	0.107079	0.205664	1.27891	0.37531	0.203669	0.101215
ACTCGTCAGTAATCCC-1	0.135865	0.313179	0.1184	0.109615	0.284261	0.315131
ACTCTCTGACTTAGGT-1	0.23566	0.396993	0.767857	0.130302	0.514616	0.396205
ACTCTCTTATACACGA-1	0.293667	0.283722	0.711405	0.388684	0.205059	0.232408
ACTCTTGTATAGTAAC-1	0.128194	0.195421	0.409734	0.157456	0.335383	0.221491
ACTGAATGGCGAAAGT-1	0.513016	0.516584	0.954913	0.707018	0.486941	0.568259
ACTGATTTAGTGATTC-1	0.162469	0.162874	0.280833	0.211671	0.0922543	0.107685
ACTGCCCGCCATTCTC-1	0.252994	0.246081	0.539003	0.27176	0.316444	0.344525
ACTGCCGTCGTAACTC-1	0.184191	0.239441	0.767784	0.300368	0.309853	0.251501
ACTGCTCGGAAGGATG-1	0.399225	0.343697	1.37299	0.513385	0.375788	0.44921
ACTGTACGATACACAT-1	0.0947117	0.23459	0.575877	0.145276	0.305464	0.229731
ACTGTAGCACTTTGGA-1	1.04586	0.208555	0.707347	0.274255	0.279552	0.234857
ACTGTATACGCGAGCA-1	0.258049	0.234432	0.231607	0.47086	0.225248	0.182673
ACTGTCCAGGATTATA-1	0.100769	0.157355	0.483737	0.167328	0.262682	0.192066
ACTGTCTTCTTTAGAA-1	0.411797	0.471191	0.833765	0.321683	0.538822	0.563341
ACTGTGCTAGTAGATC-1	0.209526	0.243778	0.619259	0.265792	0.183971	0.288233
ACTGTTTAGTGTAGGC-1	0.105762	0.122186	0.533776	0.242975	0.359946	0.126598
ACTTACCGGGCGCGCA-1	0.143468	0.216449	0.940408	0.191583	0.30985	0.266386
ACTTACGCATCCACGC-1	0.0825269	0.118566	0.308339	0.161043	0.145877	0.167004
ACTTAGTACGACAAGA-1	0.177788	0.29136	0.425679	0.34712	0.468524	0.11729
ACTTATACTTACCCGG-1	0.188435	0.300052	1.10857	0.180403	0.460655	0.330962
ACTTATCTGATCTATA-1	0.505605	0.458538	0.900069	0.551446	0.476154	0.49711
ACTTATTAGGATCGGT-1	0.0737711	0.0830895	0.317778	0.150424	0.250159	0.167015
ACTTATTTATGTGCCA-1	0.109165	0.125272	0.628772	0.32636	0.142073	0.242394
ACTTCAGGCTGATCCC-1	0.364447	0.354292	0.687347	0.493243	0.44744	0.587788
ACTTCCAGTGGAAGCT-1	0.30492	0.466364	0.97855	0.611982	0.471998	0.423392
ACTTCGCCATACGCAC-1	0.26145	0.329693	0.349303	0.166506	0.403956	0.400465
ACTTGACTCCCTCTTT-1	0.183175	0.348152	0.35048	0.142919	0.255152	0.337799
ACTTGCCATATTGTAC-1	0.134776	0.133423	0.525364	0.198979	0.258848	0.129559
ACTTGGGACCCGGTGG-1	0.0429679	0.274028	0.0128	0.0241366	0.525078	0.132332
ACTTGTAGTCCCTTCA-1	0.0987259	0.121972	0.42	0.326982	0.0740443	0.0549402
ACTTTCCTATAGCTTC-1	0.0553594	0.118874	0.427138	0.194945	0.177126	0.114341
ACTTTGACTGCATCCT-1	0.252896	0.260398	0.791111	0.603716	0.25783	0.187757
ACTTTGGTCGTGCTCC-1	0.463869	0.359689	0.76944	0.469951	0.356212	0.460298
AGAACCCTCAATTGGG-1	0.0784495	0.281476	0.0852593	0.567352	0.406237	0.128557
AGAACGTGGTACATTC-1	0.0301023	0.0850276	0.498047	0.205439	0.281531	0.0482929
AGAAGAGCGCCGTTCC-1	0.23271	0.359705	1.57111	0.534074	0.647233	0.474976
AGAAGGTACACTTCAC-1	0.0971401	0.176133	0.654075	0.246982	0.164876	0.291598
AGAAGGTTGCCGAATT-1	0.271353	0.282298	0.635802	0.305425	0.343058	0.363022
AGAAGTGATTCGTGAT-1	0.277939	0.268431	1.42149	0.263793	0.3911	0.405105
AGAATAAATCTTCAGG-1	0.271398	0.165569	0.168662	0.489811	0.152568	0.0696093
AGAATGCGGGTTCGGA-1	0.0600199	0.148526	0.400081	0.156147	0.0805771	0.148297
AGAATTATGGATTCGA-1	0.13531	0.261959	0.436419	0.098577	0.288087	0.275325
AGAATTGTTTGACATA-1	0.15995	0.145104	0.629206	0.170928	0.105552	0.281942
AGACAGCTCAGAATCC-1	0.0987113	0.40502	0.0992	0.67516	0.394263	0.301026
AGACATAGATCCTTCC-1	0.0950458	0.0947832	0.174754	0.249097	0.122975	0.084957
AGACCAAACCACACCT-1	0.250901	0.203836	1.19407	0.302611	0.243139	0.274179
AGACCATGGGATACAA-1	0.16812	0.210383	0.191444	0.35743	0.183344	0.117172
AGACCCACCGCTGATC-1	0.106404	0.119992	0.490425	0.229708	0.128217	0.190345
AGACCCGCCCTCCTCG-1	0.0601546	0.152603	0.0801384	0.16782	0.195896	0.0801527
AGACCGGGAAACCCTG-1	0.204701	0.201252	0.151959	0.375795	0.166843	0.122215
AGACGAAGTGCCGGTC-1	0.276694	0.438262	0.744822	0.261996	0.407782	0.477612
AGACGACGATGCCGCT-1	1.01398	1.07179	1.55556	1.2641	0.767059	1.00918
AGACGGGATTGGTATA-1	0.165851	0.172761	0.829021	0.20976	0.163906	0.12599
AGACGGGCCGATTTAA-1	0.130982	0.183126	0.912426	0.230871	0.195768	0.161991
AGACTAGCCTTCCAGA-1	0.0230056	0.0732588	0.0679012	0.0440094	0.484767	0.00985089
AGACTGTTACCGGGTC-1	0.1611	0.145086	0.29875	0.250482	0.167821	0.157469
AGAGAAACACCAGAAA-1	0.20903	0.183211	0.475102	0.244912	0.276771	0.229613
AGAGAACCGTCTAGGA-1	0.121675	0.207163	0.48625	0.236888	0.140446	0.208298
AGAGAAGGAGTACAAT-1	0.183796	0.232372	1.22373	0.299414	0.176958	0.37213
AGAGATCTCTAAAGCG-1	0.207639	0.176705	0.330312	0.288322	0.131929	0.173807
AGAGCAGTTATGAGAC-1	0.121478	0.137642	0.618776	0.272653	0.243363	0.147523
AGAGCGGGCTAATCAT-1	0.127753	0.159482	0.768457	0.227634	0.108706	0.114233
AGAGCGTACAAGCTCG-1	0.275865	0.219516	0.160499	0.403857	0.224111	0.157292
AGAGCTACGAAAGCAT-1	0.0231016	0.194836	0.136423	0.40888	0.203029	0.126981
AGAGGTATCTCGGTCC-1	0.402757	0.249403	0.922975	0.713064	0.187242	0.306159
AGAGTTAGAGACCGAT-1	0.12256	0.141502	0.455623	0.189936	0.140881	0.148859
AGATAACTTCAGGGCC-1	0.062722	0.124826	0.11375	0.0828539	0.101075	0.0518356
AGATACCGGTGTTCAC-1	0.0940579	0.258571	0.125	0.421443	0.202414	0.184141
AGATACGACTTCATAT-1	0.192406	0.163812	0.269863	0.382019	0.125352	0.124141
AGATACTCAAGATCGA-1	0.144703	0.188014	0.484938	0.30986	0.164441	0.264265
AGATATAATACGACTA-1	0.780979	0.823234	1.44	0.827182	1.06533	0.965205
AGATCGTGCATAAGAT-1	0.229952	0.282905	0.997554	0.203674	0.373883	0.316665
AGATCTCAGGTGTGAT-1	0.109837	0.168012	0.608074	0.173528	0.22654	0.137659
AGATGACTCGCCCACG-1	0.480728	0.413039	0.48	0.382382	0.518791	0.426634
AGATGAGGGTTGCGAT-1	0.166342	0.203637	1.24	0.169618	0.176312	0.262101
AGATGCAAGACGTGCA-1	0.233828	0.246463	0.812272	0.513848	0.137594	0.220992
AGATGCATCCTGTGTC-1	0.0798845	0.204573	1.3144	0.388385	0.32284	0.12873
AGATTATAGGACGTTT-1	0.0639457	0.120263	0.960208	0.104081	0.191287	0.130939
AGATTCACAACCGATA-1	0.0374565	0.125842	1.17108	0.253567	0.184005	0.0518655
AGCAAAGGCCGCTAGT-1	0.328208	0.325124	0.111111	0.670573	0.520052	0.408187
AGCAACATATCTTATT-1	0.185874	0.243803	0.512	0.337975	0.315237	0.338754
AGCAACCGAAAGTAAT-1	0.0785213	0.126721	0.36203	0.198969	0.176468	0.136711
AGCACACGTTTAGACT-1	0.310733	0.30758	0.967982	0.337141	0.435389	0.476435
AGCACCAGTACTCACG-1	0.047002	0.0685918	0.652949	0.245615	0.184851	0.0651172
AGCACTACCGGCCTGT-1	0.0749718	0.0981192	0.155048	0.204484	0.12753	0.0531471
AGCACTACCTCACCAG-1	0.718481	0.68355	1.12278	0.88041	0.69913	0.79645
AGCAGAAGGAGAAAGA-1	0.198386	0.236669	0.735118	0.354709	0.295084	0.330097
AGCAGCCAGATGAATA-1	0.165009	0.152686	0.649689	0.302851	0.186384	0.215187
AGCATCATTTCGAAAG-1	0.159106	0.257066	0.731016	0.122989	0.52799	0.277373
AGCATCGTCGATAATT-1	0.785087	0.698098	1.72247	0.627941	0.763374	0.705321
AGCCAAGCTTTGTGTC-1	0.201194	0.191859	0.577662	0.394385	0.231936	0.190651
AGCCACTCCCGTGCTT-1	0.648284	0.61225	1.45993	0.389619	0.592508	0.791005
AGCCCATACATGTAAG-1	0.0438519	0.319385	0.00101198	0.612807	0.194401	0.0520329
AGCCCGGCATTAGAGG-1	0.130385	0.143369	0.700831	0.371602	0.185464	0.0854006
AGCCCTAAGCGAAGTT-1	0.150041	0.121968	0.442817	0.470532	0.269086	0.0989511
AGCCCTCCCTGGTGGC-1	0.109592	0.145697	0.868	0.142023	0.131101	0.326668
AGCCCTTCTAATCCGA-1	0.0914506	0.142273	0.544132	0.157043	0.180191	0.197041
AGCCGTGGCTAAATGT-1	0.0880173	0.110148	0.70439	0.149767	0.118223	0.168476
AGCCTAATACCCACGT-1	0.14888	0.184862	0.655009	0.252427	0.208226	0.546133
AGCCTTAAAGCGGAAG-1	0.545624	0.319089	0.822034	0.579499	0.370306	0.183747
AGCGACAGGAACGGTC-1	0.158111	0.193918	0.493097	0.175957	0.27697	0.231762
AGCGACATCCCATTCA-1	0.162862	0.240828	0.68419	0.115476	0.553114	0.176394
AGCGACCAACGATATT-1	0.242404	0.213207	1.1607	0.143115	0.134665	0.10629
AGCGAGACGTGAAGGC-1	0.12876	0.155111	0.88522	0.148789	0.205505	0.221572
AGCGCATAATGAATCG-1	0.266386	0.242099	0.276417	0.365735	0.167483	0.238393
AGCGCGGGTGCCAATG-1	0.0386617	0.092368	0.13125	0.134023	0.127324	0.126766
AGCGCTTATGGGCAAG-1	0.154812	0.201531	0.35873	0.17414	0.301288	0.254904
AGCGGACACTTCGTAG-1	0.278663	0.249063	0.692778	0.580005	0.224766	0.281259
AGCGGCGGTTAGCGGT-1	0.197666	0.188433	0.66482	0.294234	0.220718	0.201806
AGCGGGAAGGGTCCAT-1	0.123291	0.120498	0.774473	0.255233	0.138292	0.20174
AGCGGGTCTGACACTC-1	0.145131	0.184533	0.107699	0.417595	0.348584	0.264977
AGCGGTTGAGATGTAC-1	0.152702	0.125137	0.642034	0.16188	0.164152	0.148924
AGCGTACGAGAGCTAG-1	1.04465	0.967583	1.88384	1.07256	1.05261	1.20898
AGCGTAGCGCTAGACC-1	0.28485	0.33903	0.839506	0.384954	0.404373	0.537615
AGCGTCTGAACCCGCA-1	0.0723634	0.161506	0.529256	0.351454	0.152718	0.0535572
AGCGTGGTATTCTACT-1	0.163078	0.38075	0.712407	0.0778728	0.542008	0.308541
AGCGTTCCGATTTAAA-1	0.122012	0.13223	0.280038	0.194864	0.0986158	0.11615
AGCTAACAAGCAATGT-1	0.364133	0.306971	1.09954	0.717214	0.0949715	0.268555
AGCTAGAAGCAGAAGT-1	0.167964	0.224076	0.708376	0.150136	0.253308	0.261027
AGCTATTTAATCCAAC-1	0.406399	0.283042	0.884803	0.668772	0.227521	0.30098
AGCTCCTTCGCACATC-1	0.116138	0.158049	0.396501	0.276883	0.14884	0.205597
AGCTCTAGACGTTCCA-1	0.308795	0.436404	1.33125	0.159185	0.563232	0.465004
AGCTCTTCCCAGTGCA-1	0.161297	0.184552	0.437778	0.18423	0.230628	0.205811
AGCTCTTTACTCAGTT-1	0.177326	0.250951	0.189444	0.139599	0.176293	0.270441
AGCTGAAGTAAACCAA-1	0.247378	0.325955	0.608815	0.234281	0.364709	0.298952
AGCTGTAACCTCAATC-1	0.456564	0.634691	0.537486	0.866654	0.617798	0.554596
AGCTTATAGAGACCTG-1	0.222808	0.138212	0.681383	0.528779	0.211725	0.14946
AGCTTCAATACTTTGA-1	0.173893	0.151903	0.245459	0.233374	0.0790451	0.0978621
AGCTTGATCTTAACTT-1	0.146521	0.243366	0.0512782	0.0888538	0.397495	0.286455
AGGAAGCTGTCCGCCG-1	0.283477	0.257981	1.08979	0.574718	0.268502	0.290662
AGGACAGTCGAATCCC-1	0.376982	0.512244	1.1031	0.185569	0.583917	0.689293
AGGACATCGCACGTCG-1	0.0249744	0.121083	0.134259	0.0776017	0.1479	0.0585174
AGGACGACCCATTAGA-1	0.257831	0.260089	0.597294	0.332816	0.317124	0.315528
AGGACGCTCGATGTTG-1	0.161319	0.185311	0.804702	0.171991	0.17041	0.229844
AGGATAAAGTCGGGAT-1	0.17794	0.199354	0.6062	0.275328	0.254954	0.22859
AGGATATAGGGATTTA-1	0.181135	0.210849	0.159763	0.500372	0.169265	0.299011
AGGATCACGCGATCTG-1	0.473667	0.429719	0.939212	0.542501	0.518297	0.532238
AGGCAAAGAGGAATCA-1	0.127275	0.178208	1.10345	0.27123	0.156807	0.235074
AGGCAGATGCGTAAAC-1	0.23524	0.330299	0.771446	0.13311	0.368173	0.451498
AGGCCCAGTGACTGGT-1	0.43683	0.245228	1.0309	0.225183	0.454677	0.47134
AGGCCCATTGTACAGG-1	0.117668	0.136338	0.827392	0.261319	0.119942	0.1121
AGGCCCTAGAACGCCA-1	0.0454378	0.318886	0.000811249	0.645284	0.435275	0.0752222
AGGCGGTTTGTCCCGC-1	0.0677828	0.101499	0.1775	0.15991	0.0799912	0.132762
AGGCGTCTATGGACGG-1	0.0825439	0.134025	0.517469	0.166617	0.188972	0.169715
AGGCTATGGTTAGCTT-1	0.208187	0.125459	0.365333	0.324334	0.0626071	0.0763903
AGGCTTCCCGAAGAAG-1	0.415156	0.362526	1.08333	0.302548	0.254149	0.40495
AGGCTTGCTAGACACC-1	0.137544	0.121825	0.427922	0.314403	0.108212	0.0575785
AGGGAAACGAGGTACT-1	0.206012	0.131056	0.495556	0.351892	0.15053	0.139634
AGGGACAGCACGGCGG-1	0.0300447	0.0820532	0.185537	0.125957	0.205212	0.049557
AGGGACTCTACGCGAC-1	0.214402	0.206055	0.592922	0.220598	0.284629	0.313488
AGGGCAGCGGCGTGGT-1	0.195653	0.21513	1.23413	0.250181	0.19037	0.193723
AGGGCGAGCAGCTGAT-1	0.0903922	0.172554	0.533208	0.12167	0.237865	0.169598
AGGGCGTGATCGGCTA-1	0.390136	0.413689	1.42125	0.308386	0.437814	0.418714
AGGGCTGCAGTTACAG-1	0.0657868	0.113584	0.587764	0.101088	0.268175	0.178436
AGGGTCAGAGCACTCG-1	0.447853	0.275329	1.18285	0.319531	0.263117	0.379233
AGGGTCAGTAACCCTA-1	0.0902124	0.138554	0.407992	0.193938	0.24371	0.236046
AGGGTCGATGCGAACT-1	0.367109	0.40394	0.708571	0.420959	0.486584	0.399314
AGGGTGCCGTTCTTTA-1	0.231678	0.250385	0.431497	0.308531	0.248291	0.213282
AGGGTGCTCTCGAGGG-1	0.191522	0.314528	0.766201	0.192717	0.486615	0.348831
AGGGTGGATAGTGCAT-1	0.486088	0.278597	1.10959	0.446978	0.270149	0.353521
AGGGTTCCCTTTGGTT-1	0.289603	0.365391	0.763137	0.247924	0.365527	0.365446
AGGGTTTAGTTCGGGA-1	0.138975	0.184772	0.545161	0.144403	0.283549	0.29712
AGGTAACCTCCTATTC-1	0.0943034	0.114999	0.360816	0.255579	0.146972	0.100213
AGGTACGATATTGCCA-1	0.15294	0.155552	0.399048	0.209827	0.177579	0.160142
AGGTAGATCGAGATAT-1	0.152439	0.215866	0.536858	0.153621	0.270856	0.251621
AGGTAGGTACAAAGCT-1	0.0835075	0.178952	0.476563	0.252889	0.250461	0.142361
AGGTCAGGTGAGAGTG-1	0.0999747	0.158811	0.408304	0.186573	0.270744	0.160144
AGGTCGCCACTTCGGT-1	0.377723	0.321052	1.25721	0.360633	0.340415	0.569521
AGGTCGCGGAGTTACT-1	0.222903	0.307845	0.3512	0.162266	0.334905	0.31409
AGGTGTATCGCCATGA-1	0.0537256	0.0811387	0.212431	0.181167	0.0707211	0.0891085
AGGTTCTCCTTTCCGG-1	0.238347	0.252217	0.445	0.314803	0.508029	0.323944
AGGTTGAGGCACGCTT-1	0.385869	0.544444	0.938776	0.144293	0.596205	0.665593
AGGTTTCACACACCTT-1	0.230336	0.21777	0.296742	0.3742	0.339352	0.106086
AGTAACGTTCATCCTG-1	0.83343	0.812648	1.20691	0.869368	0.781188	0.812961
AGTAATGTCTTGCCGC-1	0.102215	0.150948	0.437327	0.183517	0.247312	0.107
AGTACATCATTTATCA-1	0.200139	0.322897	0.56405	0.164413	0.276634	0.319063
AGTACCTTCGAGTGCT-1	0.0264935	0.0842905	0.553333	0.11336	0.168202	0.0947416
AGTACGGCCCGTATCG-1	0.577891	0.3728	0.751429	0.590441	0.419966	0.323874
AGTACGGGCACCTGGC-1	0.437118	0.525415	1.34327	0.224829	0.585973	0.653903
AGTACGTGGCCTGTCT-1	0.171555	0.169036	0.574039	0.255553	0.140884	0.154567
AGTAGCGTGAACGAAC-1	0.105783	0.0921006	0.2912	0.315052	0.134423	0.0827166
AGTAGCTAGACGCCGA-1	0.137628	0.162376	0.586244	0.165064	0.196102	0.180857
AGTAGGAAGGAAGTTG-1	0.166547	0.167546	0.386036	0.239171	0.0897875	0.208587
AGTAGGTAACATACAT-1	0.146215	0.223124	0.906083	0.113565	0.268698	0.205045
AGTATAATACTAGGCA-1	0.176794	0.101292	0.214876	0.140119	0.137638	0.0412517
AGTATCCATAATAACG-1	0.335724	0.381043	0.73664	0.487634	0.472117	0.49687
AGTATGCTGGAGACCA-1	0.254319	0.288496	1.24129	0.583528	0.0880231	0.222264
AGTCAAATGATGTGAT-1	0.315131	0.233312	0.409634	0.303043	0.196053	0.324992
AGTCAACACCACCATC-1	0.0739959	0.117337	0.169765	0.121161	0.20344	0.174055
AGTCAAGATGACACTT-1	0.242004	0.286812	0.0524564	0.496494	0.42776	0.413647
AGTCACTCCGCCTCAT-1	0.158956	0.14845	0.3136	0.245381	0.174621	0.0982188
AGTCCAGCGGGTACGT-1	0.0795851	0.406438	0.575596	0.631836	0.35093	0.383591
AGTCCATTGGCTGATG-1	0.176804	0.304746	0.406627	0.317225	0.150977	0.301869
AGTCCCGCCTTTAATT-1	0.154289	0.14973	0.465601	0.199595	0.125222	0.226317
AGTCGACGGTCTCAAG-1	0.163637	0.321071	0.177734	0.143038	0.399577	0.346692
AGTCGGCTCAACTTTA-1	0.140723	0.118205	0.713296	0.189793	0.214657	0.159288
AGTCGTGGGCATTACG-1	0.297435	0.413105	0.904959	0.495382	0.268178	0.332792
AGTCTCACAAGACTAC-1	0.91575	0.932373	1.33333	1.14261	1.13854	0.868464
AGTCTGGACATCCTTG-1	0.245626	0.254298	0.377229	0.575281	0.269577	0.154836
AGTCTTCTCCTCAAAT-1	0.0337929	0.0887123	0.647059	0.121393	0.148841	0.119915
AGTGAACAAACTTCTC-1	0.116868	0.184943	0.909435	0.0996551	0.15856	0.112567
AGTGACCTACTTTACG-1	0.0713347	0.107694	0.24	0.135959	0.365154	0.12222
AGTGACTGTGACACAA-1	0.485632	0.411055	0.387959	0.604868	0.47695	0.336443
AGTGAGACTTCCAGTA-1	0.390269	0.538331	1.04554	0.243871	0.635106	0.613987
AGTGAGCCTCGCCGCC-1	0.129239	0.263447	0.122837	0.103509	0.396702	0.262664
AGTGAGGGTTTCTGAC-1	0.184608	0.151165	0.401816	0.25076	0.158338	0.124557
AGTGATATGAGTAGTT-1	0.144316	0.189356	0.0678516	0.126843	0.427249	0.241564
AGTGATTCAAGCAGGA-1	0.484002	0.601672	1.24781	0.358722	0.747274	0.646631
AGTGCGTAGCTCGTAA-1	0.370331	0.315856	0.731576	0.645364	0.309782	0.352756
AGTGCTTGCACGAATA-1	0.0885387	0.178429	0.867737	0.143506	0.406675	0.277568
AGTGGCGGCAATTTGA-1	0.0456618	0.13765	0.28	0.115714	0.083409	0.132472
AGTGGCTCCGTCGGCC-1	0.187834	0.117265	0.487281	0.211238	0.240014	0.275967
AGTGGTGTTACCCGTG-1	0.424362	0.370793	0.487144	0.407787	0.386182	0.601755
AGTGGTTGCGTATAGG-1	0.0194897	0.179547	0.10586	0.536427	0.126246	0.0737056
AGTGTATTGCGCATTG-1	0.0892979	0.143973	0.766048	0.168033	0.202389	0.199375
AGTGTGGTCTATTGTG-1	0.0967063	0.199334	0.194286	0.290277	0.207456	0.0905749
AGTTAAACACTTGCGA-1	0.205461	0.280704	1.12875	0.191802	0.260347	0.315833
AGTTAAGCGGTCCCGG-1	0.171937	0.208271	0.508395	0.243933	0.164382	0.180226
AGTTAAGTCAACCGCT-1	0.112468	0.416759	0.574394	0.787098	0.801538	0.0716179
AGTTACCCTTAAGACT-1	0.0463834	0.243394	0.399251	0.38893	0.298007	0.135599
AGTTACCGCACATGGT-1	0.773903	0.445808	0.732089	0.713164	0.4807	0.395847
AGTTACTCTATCGTGG-1	0.0983814	0.101378	0.617188	0.340121	0.119017	0.102594
AGTTATTGAAAGGTAA-1	0.10534	0.135785	0.857551	0.135731	0.178709	0.120958
AGTTCCTACAGAATTA-1	0.239727	0.409956	0.139793	0.131743	0.60369	0.420583
AGTTCCTATTTATGTT-1	0.262468	0.24998	1.0366	0.359788	0.384108	0.194585
AGTTCTGCGTTGTATC-1	0.214253	0.542703	0.823704	0.669311	0.564074	0.726761
AGTTGACATCGGCTGG-1	0.357146	0.323091	0.501372	0.433269	0.413947	0.421034
AGTTGACGGTCCTTGC-1	0.604205	0.565456	0.9566	0.868774	0.56582	0.572351
AGTTGCTGACTGATAT-1	0.157454	0.339423	0.232754	0.574758	0.405429	0.346045
AGTTTCGCAGGTCGGA-1	0.0668827	0.103752	0.194527	0.246554	0.43	0.0611985
AGTTTGCACCTGCCTC-1	0.386808	0.391635	0.908692	0.567524	0.474779	0.435025
AGTTTGGCCAGACCTA-1	0.0888296	0.162445	0.573785	0.181265	0.281319	0.188585
ATAAACCATTGGACGG-1	0.0885998	0.1276	0.301118	0.197866	0.0668611	0.0590526
ATAAACGGACCCGTAA-1	0.113956	0.174999	0.54157	0.090668	0.256042	0.255863
ATAAAGGCTCGGTCGT-1	0.0902213	0.138736	0.654922	0.145752	0.241437	0.146451
ATAAAGGTCAAGTACG-1	0.170126	0.185414	0.917488	0.235439	0.216298	0.191164
ATAAATATTAGCAGCT-1	0.0656439	0.140553	0.362812	0.242497	0.188343	0.0880542
ATAACGCCGGAGGGTC-1	0.17136	0.334908	0.0864198	0.13922	0.332018	0.342913
ATAACGGAGTCCAACG-1	0.35636	0.419051	1.43289	0.173253	0.470805	0.583982
ATAACGTTACCTCCAC-1	0.0838116	0.153023	0.659645	0.158404	0.150047	0.127026
ATAAGGTGGAGAACAT-1	0.972559	0.953444	1.14944	1.15604	0.910006	0.960819
ATAAGTACCCGATTGT-1	0.100504	0.120197	0.308934	0.182859	0.116773	0.148548
ATAAGTAGGATTCAGA-1	0.114289	0.189418	0.735989	0.154575	0.310534	0.24104
ATAAGTTACCGCGACG-1	0.197864	0.258676	0.119835	0.085968	0.362184	0.311217
ATAATACCGTTAGCCG-1	0.294206	0.638653	0.0507101	0.844677	0.844086	0.567042
ATAATAGCTGTTGAAT-1	0.0924722	0.170976	0.183143	0.0734499	0.343913	0.234147
ATAATAGTGTAGGGAC-1	0.0305017	0.101362	0.427673	0.207169	0.122781	0.0389635
ATAATTAGCTAAGTAG-1	0.591621	0.494369	1.34749	1.00981	0.487165	0.50103
ATACAGGCCCTCCAAT-1	0.243546	0.243305	0.619645	0.344354	0.274152	0.320658
ATACCACGGGCAACTT-1	0.277315	0.32318	0.765306	0.265538	0.317801	0.342378
ATACCAGCAAATTGCT-1	0.160573	0.168172	0.859819	0.159808	0.169074	0.182934
ATACCAGGCTAATAGA-1	0.166503	0.161921	0.633469	0.145	0.19356	0.189642
ATACCAGGTGAGCGAT-1	0.131127	0.0890945	0.654727	0.398836	0.113564	0.0971197
ATACCGTCATCCATAA-1	0.151479	0.226326	0.600022	0.279706	0.489109	0.341434
ATACCTAACCAAGAAA-1	0.23549	0.218581	0.778519	0.349815	0.245216	0.315201
ATACGCCGATCTACCG-1	0.349878	0.318922	0.852431	0.380532	0.344789	0.445283
ATACGCCGGCGAAACC-1	0.284263	0.432535	0.0554565	0.137259	0.49098	0.446364
ATACGGAACGTCGTTT-1	0.109457	0.193068	0.876543	0.256556	0.208177	0.153461
ATACGGGTTTCGATTG-1	0.099916	0.237642	0.115869	0.0929641	0.432938	0.198058
ATACGGTGAAGATGCA-1	0.656836	0.483772	0.756339	0.681743	0.48427	0.580546
ATACGTACTTAGCCAC-1	1.05165	1.00867	1.25478	1.24868	0.980588	1.0554
ATACGTCCACTCCTGT-1	0.0838665	0.143377	0.423077	0.266631	0.296775	0.190805
ATACGTTATGCACGGA-1	0.360198	0.310249	1.14589	0.609043	0.382122	0.325112
ATACTAGCATGACCCT-1	0.390558	0.572398	0.0919421	0.14782	0.647137	0.493229
ATACTCTCGCCACTCT-1	0.872369	0.8413	1.14629	0.942303	0.876888	0.959314
ATACTTGTTCTCGAGC-1	0.401573	0.309229	0.725184	0.450071	0.229109	0.402325
ATAGACAACGGGACCT-1	0.125546	0.152918	0.465124	0.251746	0.173333	0.170242
ATAGACGAAGAGAAAG-1	0.524056	0.647635	1.45696	0.294973	0.813575	0.583096
ATAGAGTACTGGGACA-1	0.373395	0.192487	0.0330813	0.0312908	0.451553	0.053653
ATAGAGTTATCAACTT-1	0.0974542	0.180412	0.454221	0.189431	0.20536	0.238476
ATAGATTTGCAGTCGG-1	0.15962	0.226169	0.686866	0.0837402	0.351036	0.234127
ATAGCCTCAGTACCCA-1	0.122332	0.442062	0.0558695	0.72765	0.359369	0.350881
ATAGCTGCTCTTGTTA-1	0.18895	0.185955	0.598765	0.223516	0.124616	0.211956
ATAGGAATCTAAGCTT-1	0.132297	0.18436	0.931413	0.212675	0.215542	0.158633
ATAGGCGGCTATAGAA-1	0.191533	0.184047	0.155896	0.196018	0.334712	0.256349
ATAGGCTAGCTTCGCA-1	0.0669825	0.112104	0.115	0.142652	0.127356	0.15975
ATAGGGATATCCTTGA-1	0.0456178	0.119733	0.247701	0.128196	0.142538	0.136628
ATAGGTTGGGCAGATG-1	0.0822852	0.119318	0.330986	0.163634	0.192086	0.141359
ATAGTCTTTGACGTGC-1	0.102189	0.107601	0.435352	0.132401	0.191267	0.103842
ATAGTGAAGCGTTCTC-1	0.112748	0.156854	0.897783	0.131238	0.235027	0.209729
ATAGTTCCACCCACTC-1	1.08777	1.04604	1.375	1.25429	1.12119	1.06818
ATATAAAGCGCTCGTG-1	0.264249	0.259531	0.489444	0.468013	0.192632	0.290714
ATATAAATGTAGCTGC-1	0.137009	0.166815	0.576923	0.348628	0.238142	0.216301
ATATAGAGTATTGGTC-1	0.181367	0.122774	0.579592	0.346438	0.137681	0.133557
ATATCAATTCCAGCCT-1	0.0716959	0.358824	0.0385802	0.694577	0.477231	0.133012
ATATCGTGCCAGACCC-1	0.104861	0.163793	0.427107	0.202013	0.146942	0.127704
ATATCTCCCTCGTTAA-1	0.220101	0.258007	0.668889	0.228875	0.322167	0.286587
ATATCTTAGGGCCTTC-1	0.153314	0.176635	0.8896	0.175886	0.322217	0.273697
ATATGTCTCCCTAGCC-1	1.0233	1.08278	1.44	1.24666	1.00031	1.04136
ATATTCAGTTAAACCT-1	0.10879	0.146756	0.733564	0.21306	0.169205	0.217933
ATATTCCACATAGTGA-1	0.118975	0.157204	0.571111	0.254478	0.166569	0.252866
ATATTCCCACAGGTCA-1	0.214308	0.162511	0.433282	0.178322	0.190042	0.167658
ATATTGCTGTCAAAGT-1	0.0630567	0.114642	0.528096	0.237981	0.086448	0.0392168
ATATTTAACCCTCAAG-1	0.110666	0.177846	0.516406	0.118331	0.296571	0.16823
ATCAAACGAAGGTTTG-1	0.208569	0.194093	0.519531	0.203387	0.285496	0.232114
ATCAATCTGGGCTGCA-1	0.0884321	0.131822	0.458522	0.132381	0.24413	0.215638
ATCAATGCCGTGGCTG-1	0.246811	0.186288	0.08	0.291842	0.221237	0.233997
ATCACATTAGAATATC-1	0.339693	0.421266	0.6912	0.32083	0.480957	0.362389
ATCACGTGCTAATTAA-1	0.44768	0.395472	1.02296	0.312934	0.533797	0.451653
ATCACTTCATCCTCGC-1	0.0993519	0.249157	0.0332986	0.0425988	0.094209	0.221137
ATCAGACGGCACGCCG-1	0.982409	0.963559	1.49125	1.24244	0.970903	1.0653
ATCAGCTCGTCCACTA-1	0.319766	0.309791	0.772392	0.458874	0.340294	0.295096
ATCAGGTCGCCATTGC-1	0.151497	0.131932	0.230247	0.18458	0.126267	0.163493
ATCAGTAGGCAGGGAT-1	0.0610163	0.13725	0.176842	0.166507	0.147414	0.179256
ATCATCCAATATTTGT-1	0.329765	0.381487	0.786341	0.286311	0.458065	0.471192
ATCATCTGCCCAGTGT-1	0.237804	0.263458	0.52	0.289374	0.322482	0.264014
ATCCAACGCAGTCATA-1	0.166501	0.0713815	0.608395	0.322132	0.12275	0.0614565
ATCCAATGGAGGGTCC-1	0.216659	0.55637	0.00304832	0.814891	0.751795	0.239481
ATCCAATGGTACCGAA-1	0.101617	0.290684	0.0637669	0.624947	0.249236	0.139956
ATCCACATCGACAGAA-1	0.239842	0.23911	1.27896	0.270094	0.290426	0.357751
ATCCACGCTAAATGTT-1	0.136505	0.185712	0.853603	0.222164	0.172735	0.153588
ATCCAGAGCAACAACC-1	0.126891	0.154491	0.45284	0.270955	0.215393	0.216282
ATCCAGGATTCGTGAA-1	0.0856889	0.116937	0.151644	0.129378	0.269772	0.180646
ATCCCATCCACAGCGC-1	0.333397	0.258829	0.138704	0.349236	0.254756	0.240581
ATCCTACCTAAGCTCT-1	0.122473	0.220002	0.688705	0.113173	0.336542	0.282206
ATCCTGAATCGCTGCG-1	0.259039	0.243255	1.26454	0.158313	0.426991	0.324354
ATCCTGCGTGGAATGG-1	0.171154	0.223278	0.487822	0.181205	0.315716	0.334595
ATCCTGCTGCAGATAG-1	0.00868553	0.0756905	0.111412	0.0721895	0.271375	0.0267806
ATCGACCCAATACAGA-1	0.220402	0.202442	0.987222	0.352813	0.393171	0.121494
ATCGACTCTTTCCGTT-1	0.121386	0.1759	0.296488	0.213859	0.197936	0.132195
ATCGCACGATTGTTCA-1	0.110842	0.122417	0.608	0.240208	0.192986	0.159024
ATCGCACGCCGGGAGA-1	0.0875881	0.103453	0.351166	0.179866	0.129079	0.034838
ATCGCTGCGTGCAGCA-1	0.100869	0.169796	0.334877	0.177864	0.283145	0.150486
ATCGGAGACAGACGGC-1	0.142998	0.179833	0.310579	0.200871	0.170047	0.272335
ATCGGCAAGCAGTCCA-1	0.370274	0.427821	0.451468	0.287889	0.544863	0.417526
ATCGGTTACCTAGTAA-1	0.0368035	0.236869	0.181157	0.506835	0.162794	0.140273
ATCGTGGAAAGTCTGG-1	0.30811	0.3589	0.0351853	0.688808	0.171655	0.145143
ATCGTTCACTTTCGCC-1	0.0920654	0.140028	0.0959073	0.173305	0.212951	0.147381
ATCTAATATCCTACGG-1	0.572241	0.55681	0.97233	0.674272	0.578365	0.559074
ATCTCCCTGCAATCTA-1	0.254577	0.217714	1.00073	0.612961	0.191968	0.197678
ATCTGACATGGAAGGA-1	0.226406	0.174436	0.312747	0.236295	0.300789	0.234861
ATCTGATAGTGTCTTA-1	0.0808248	0.300791	0.13812	0.461862	0.419925	0.186473
ATCTGCACCTCTGCGA-1	0.137393	0.256857	1.21684	0.077267	0.416278	0.245695
ATCTGCTGTTATCGCC-1	0.130489	0.129507	0.580278	0.244753	0.322514	0.177074
ATCTGGGCTGTTCTTG-1	0.324617	0.292961	0.722721	0.642877	0.420963	0.349738
ATCTGGTTAAGACTGT-1	0.406988	0.39262	1.05716	0.293695	0.433142	0.637723
ATCTGTAATTGTACCC-1	0.0814831	0.0952983	0.371387	0.13697	0.108257	0.0710719
ATCTTAGGGCATTAAT-1	0.0338774	0.145198	0.448284	0.188955	0.134153	0.106685
ATCTTGACCTGCAACG-1	1.07574	0.222162	0.833333	0.332002	0.292563	0.219438
ATCTTGACTTGTCCAA-1	0.281307	0.407552	0.180556	0.230962	0.466917	0.433378
ATGAAGCCAAGGAGCC-1	0.19516	0.148344	0.830747	0.173226	0.108492	0.12284
ATGACGCCGGCTCTAA-1	0.0801586	0.127288	0.322715	0.100613	0.209601	0.110487
ATGACGCGTTCTATCC-1	0.279555	0.384237	0.846939	0.504612	0.220204	0.280883
ATGACTATCAGCTGTG-1	0.189459	0.144224	0.44441	0.206164	0.10009	0.21386
ATGACTATGCGACATT-1	0.159011	0.208239	0.234694	0.402461	0.334893	0.267135
ATGAGGAGTGTTAATC-1	0.115021	0.0596712	0.268888	0.14607	0.246686	0.0133674
ATGATCGGGAATAGAC-1	0.148303	0.167977	1.2192	0.174793	0.218723	0.171722
ATGATGCAATGGTACA-1	0.0973072	0.210594	0.214755	0.0862531	0.380328	0.243964
ATGCACGCGCTGTTCA-1	0.321666	0.2573	0.524444	0.398797	0.164999	0.292579
ATGCACTACCGCATTG-1	0.157934	0.104906	0.511338	0.38183	0.296961	0.111876
ATGCATGATCCAGGAT-1	0.0945019	0.163963	0.762976	0.0999385	0.209276	0.225707
ATGCATTCCGTGATGG-1	0.128536	0.127962	0.509628	0.315061	0.179284	0.100458
ATGCCAATCGCTCTGC-1	0.0849781	0.146297	0.241111	0.121576	0.238195	0.184148
ATGCCATTTGCGACCA-1	0.136218	0.120341	0.292176	0.339702	0.131171	0.151061
ATGCCGGTCTTGCATA-1	0.0918147	0.159684	0.3875	0.13905	0.268456	0.157773
ATGCCGGTTGATGGGA-1	0.25811	0.33137	0.585556	0.273906	0.340299	0.393701
ATGCGACAATTGGTCC-1	0.0430212	0.103596	0.429507	0.204076	0.146972	0.0973416
ATGCGACAGTCCCATT-1	0.12685	0.163528	0.653846	0.135104	0.438148	0.120998
ATGCTCAGTGTTGCAT-1	0.263289	0.20294	0.136888	0.384401	0.131166	0.176279
ATGCTCTGGCGCGGTA-1	0.179948	0.18971	1.00906	0.217114	0.228326	0.183081
ATGGAAATTTAAGGAG-1	0.507668	0.327598	0.810651	0.431324	0.392424	0.403205
ATGGAGCAGGCCGTGA-1	0.201785	0.295378	0.797857	0.141356	0.316522	0.323813
ATGGATCCGGCGTCCG-1	0.180595	0.255785	0.759616	0.18568	0.33772	0.279541
ATGGATTGACCAAACG-1	0.0486138	0.124624	0.556787	0.113347	0.192966	0.114758
ATGGCAGCATTACGAT-1	0.174614	0.17414	0.290089	0.286759	0.085386	0.219787
ATGGCAGCCGAGAAAC-1	0.0507718	0.281911	0.135161	0.567579	0.272801	0.15048
ATGGCTGGAAATGGCC-1	0.154979	0.135549	0.407368	0.199454	0.17966	0.128652
ATGGGAACGGAAGCGG-1	0.299733	0.310192	1.28971	0.386386	0.229249	0.28691
ATGGGACCTGCTGAAC-1	0.396406	0.30505	1.06186	0.758211	0.173228	0.289318
ATGGGCCTCGGCCTCT-1	0.556612	0.42862	1.12854	0.846244	0.414772	0.430311
ATGGGTGTATACCTCC-1	0.196775	0.25464	0.0409917	0.500025	0.224445	0.05665
ATGGTATTTACTGATT-1	0.0920445	0.325756	0.152778	0.573264	0.339473	0.206534
ATGGTCGCGTGGTTTC-1	0.224156	0.245867	0.424486	0.409611	0.300703	0.270158
ATGGTGCTCAAAGCCA-1	0.171788	0.143231	0.602654	0.366702	0.183585	0.125542
ATGTACGATGACGTCG-1	0.258114	0.257339	0.571676	0.543935	0.325669	0.285876
ATGTGAAAGCCTAATG-1	0.261126	0.159995	0.718935	0.146941	0.142262	0.237261
ATGTGCATCCGACGCA-1	0.492148	0.434027	0.0858163	0.0819295	0.263459	0.29024
ATGTGGACATCTTGAT-1	0.165316	0.325049	0.476	0.102469	0.471585	0.399932
ATGTGTAGTTTAGTCA-1	0.0959597	0.127162	1.1848	0.263778	0.147186	0.114493
ATGTTCGTCGACCCAC-1	0.222714	0.212052	0.573333	0.324464	0.167122	0.246054
ATGTTGTAGTCTGTTT-1	0.0754472	0.100737	0.324408	0.124439	0.24738	0.070411
ATTAAACATGCGGACC-1	0.231731	0.288581	0.590489	0.19588	0.435187	0.329869
ATTAATACTACGCGGG-1	0.108358	0.148751	0.33737	0.231729	0.126759	0.134143
ATTAATGAACCAGTCG-1	0.120207	0.217114	0.633469	0.108128	0.250091	0.320305
ATTAATTCGGTCACTC-1	0.159433	0.151171	0.617969	0.382791	0.184784	0.117536
ATTACAACTACCGGCC-1	0.149478	0.199019	0.362805	0.12029	0.173502	0.200177
ATTACGCGCTGGCAGG-1	0.134495	0.273298	0.15	0.438811	0.132106	0.159768
ATTACTAGCCTCTTGC-1	0.179462	0.157013	0.535309	0.167111	0.143279	0.148816
ATTACTTACTGGGCAT-1	0.207416	0.276899	0.784444	0.242127	0.355303	0.335751
ATTAGATTCCTCAGCA-1	0.0861728	0.176874	0.2738	0.188061	0.163797	0.20673
ATTAGATTGATAGCGG-1	0.473609	0.473742	1.01045	0.372898	0.44286	0.48733
ATTAGGCGATGCTTTC-1	0.331646	0.377582	0.50441	0.302977	0.406766	0.375645
ATTATACTTTGCTCGT-1	0.16768	0.216073	0.638061	0.18075	0.234177	0.232735
ATTATCGGAATGTACG-1	0.255562	0.263667	0.602778	0.348234	0.379207	0.352704
ATTATCTCGACAGATC-1	0.172183	0.163346	0.33294	0.200928	0.240727	0.135758
ATTATGAGACCCAATT-1	0.0434364	0.260981	0.0874867	0.518772	0.345247	0.149469
ATTATGCCATAGGGAG-1	0.601222	0.55442	1.33136	0.460965	0.606741	0.57907
ATTATTATGTCCGTCA-1	0.161713	0.220375	1.2544	0.228154	0.14928	0.3502
ATTCACTGATGTTGGA-1	0.268397	0.275313	0.567901	0.366574	0.330326	0.310729
ATTCAGATGAATCCCT-1	0.760313	0.841797	1.38889	0.712862	1.14013	0.850847
ATTCAGGACCTATTTC-1	0.235186	0.299149	0.493333	0.223718	0.497558	0.346188
ATTCAGGATCGCCTCT-1	0.159792	0.140347	1.11111	0.244924	0.261623	0.145769
ATTCAGTAGCAGGGTC-1	0.230953	0.240972	0.324983	0.404657	0.198469	0.133696
ATTCATATACTGTCCA-1	0.0235339	0.0765799	0.248889	0.14228	0.207515	0.0932782
ATTCCCACATAAACAA-1	0.126599	0.0779518	0.316933	0.172931	0.0856935	0.174699
ATTCCTAAGACGTGGA-1	0.0622992	0.150271	0.292963	0.142822	0.178253	0.209977
ATTCCTCCGCCAGTGC-1	0.134864	0.124874	0.783432	0.146903	0.124324	0.0788618
ATTCCTTCCAGGCGGT-1	0.766332	0.710421	1.62295	0.759925	0.851475	1.03941
ATTCGACGCCGGGCCT-1	0.144478	0.274071	0.99397	0.0724123	0.509417	0.232222
ATTCTCGTCTCTTTAG-1	0.372213	0.263892	1.00962	0.654638	0.268167	0.247059
ATTCTGAGTATGAACT-1	0.146836	0.150743	0.599723	0.228518	0.143938	0.140052
ATTCTTCGTACTTATG-1	0.123472	0.168311	0.3253	0.219423	0.0971307	0.132894
ATTGAAGATCTTAGTG-1	0.0973601	0.219201	0.0538752	0.097908	0.423809	0.26293
ATTGACCGGCGATGAC-1	0.165357	0.186691	0.414321	0.317803	0.215688	0.217147
ATTGACGTAACTCGGT-1	0.104556	0.165834	0.237245	0.149606	0.214421	0.128863
ATTGATAGCAACGAGA-1	0.66394	0.618168	1.29937	0.698468	0.686895	0.784172
ATTGATCACCACATTT-1	0.249274	0.115033	1.25666	0.336493	0.331977	0.164104
ATTGATGAGTCCTAAC-1	0.138468	0.289546	0.375556	0.136323	0.542276	0.299087
ATTGCCTATTAGACCG-1	0.159876	0.145869	0.730148	0.141258	0.188722	0.310027
ATTGCTGCTCCTCCAT-1	0.383202	0.486694	1.2426	0.207875	0.517391	0.443126
ATTGGGAATATCTTGG-1	0.264714	0.229088	0.91358	0.536482	0.22731	0.248998
ATTGGGAGTTCTGTAA-1	0.605767	0.721733	1.25	0.857725	1.18853	0.898816
ATTGTACAACTCGGCT-1	1.02747	1.13322	1.52	1.22422	0.959519	1.08047
ATTGTCGCAATACCTT-1	0.236011	0.286848	0.61103	0.2722	0.283721	0.243772
ATTGTCTGTTTCATGT-1	0.203597	0.241193	0.746616	0.286968	0.391656	0.334694
ATTGTGACTTCGCTGC-1	0.0406529	0.106151	0.599072	0.176751	0.132299	0.112663
ATTTAACTCGTATTAC-1	0.24041	0.229991	0.473086	0.191556	0.344335	0.222728
ATTTCATTATTTCGCG-1	0.154881	0.205202	0.735803	0.171807	0.169031	0.199929
ATTTCCGGGTTCTGCG-1	0.0924664	0.197715	0.409091	0.206602	0.212506	0.166571
ATTTGCCTAGTTACGA-1	0.0375474	0.0510393	0.100039	0.119032	0.0579534	0.0327971
ATTTGCGCGAGTAGCT-1	0.35868	0.430898	0.86	0.573056	0.390344	0.335127
ATTTGTCTTGGGAGCT-1	0.504091	0.676257	0.9812	0.254055	0.638823	0.755129
ATTTGTTCCAGGGCTC-1	0.0593759	0.0718222	0.19161	0.131898	0.036803	0.0285003
CAAACGAGTATCGCAG-1	0.88994	0.858044	1.20637	0.979964	0.881503	0.921535
CAAACGGTCGCACTTT-1	0.246516	0.200008	0.72865	0.518664	0.340075	0.234374
CAAACGTGGTCTTGCG-1	0.135229	0.207815	0.333061	0.277806	0.200207	0.125447
CAAACTACGATAGAGA-1	0.203631	0.236913	0.930516	0.279362	0.283926	0.254173
CAAACTATTGAGCTTC-1	0.0781139	0.108835	0.28331	0.133111	0.152562	0.0776644
CAAAGATTATTGGGCC-1	0.151111	0.228385	0.347222	0.340479	0.321398	0.25899
CAAATCTCTCACAAGG-1	0.0445723	0.277114	0.0432526	0.543823	0.034802	0.0144077
CAAATGCGGAGTGTTC-1	0.304689	0.178638	0.744329	0.547193	0.237866	0.235484
CAAATGTCCTTCCGTG-1	0.057283	0.0911655	0.598765	0.283005	0.224856	0.08685
CAAATTGGATTATGCC-1	0.395347	0.51645	0.22	0.362559	0.754629	0.519697
CAAATTGTCAGCAAGC-1	0.0519189	0.100024	0.194215	0.177856	0.161803	0.0645213
CAACAGAATAACGCTA-1	0.12281	0.112514	0.498054	0.187244	0.144431	0.101538
CAACAGTGCCAAACGG-1	0.103269	0.135708	0.3752	0.215063	0.0819835	0.0782944
CAACGACCCGTTTACA-1	0.237948	0.419818	0.807851	0.0911859	0.491644	0.369133
CAACGGTTCTTGATAC-1	0.0786678	0.125312	0.572772	0.151168	0.115996	0.104394
CAACTATATCGAATGC-1	0.182999	0.214786	0.884471	0.216619	0.209803	0.213606
CAACTCCAACGTTTAG-1	0.117471	0.117391	0.838333	0.199304	0.0885664	0.0759409
CAACTCCTTGATCCCG-1	0.574422	0.532208	0.845625	0.397569	0.787946	0.541223
CAACTGCTCATCCGAT-1	0.337154	0.452854	1.37149	0.533774	0.391679	0.408918
CAACTTGTAGTGGGCA-1	0.139781	0.092847	0.469804	0.35066	0.104757	0.0970477
CAAGAGGGCGGAGTAC-1	0.24984	0.444433	1.01101	0.14256	0.229431	0.51891
CAAGATATTATAACGT-1	0.617727	0.55677	1.31534	0.879026	0.55802	0.574017
CAAGCAACGTCGGAGT-1	0.225866	0.20614	0.596569	0.474317	0.487129	0.233158
CAAGCACCAAATGCCT-1	0.125918	0.156321	0.676406	0.342297	0.194539	0.125333
CAAGCGGCACATAATT-1	0.108577	0.146063	0.616417	0.242666	0.210368	0.139932
CAAGGATCGCATGTTC-1	0.17796	0.189802	0.324197	0.267154	0.316823	0.153373
CAAGGTCCTATAGGCT-1	1.0622	1.08802	1.68	1.21694	0.683753	1.044
CAAGTGAACTTTGGTT-1	0.142697	0.136511	0.297544	0.191952	0.17207	0.133001
CAAGTGTGGTTGCAAA-1	0.436469	0.526971	1.27778	0.650241	0.57749	0.63242
CAATAAACCTTGGCCC-1	0.177019	0.241822	0.213837	0.136781	0.279718	0.331917
CAATACGCTCTGAGGC-1	0.4253	0.468014	0.495805	0.728127	0.39786	0.456255
CAATATGTAGATTTAC-1	0.154722	0.198688	0.736914	0.315017	0.456879	0.219282
CAATATTCTTGACCTA-1	0.0448833	0.0656834	0.253968	0.257105	0.132646	0.074234
CAATATTGGACTAGTG-1	0.154148	0.555314	0.0382489	0.856833	0.445802	0.379758
CAATCCCTATACCAGC-1	0.464855	0.272268	0.806663	0.62303	0.161755	0.354851
CAATCCTGCCGTGGAG-1	0.326501	0.270263	0.877078	0.328392	0.244112	0.427206
CAATGCGAGAAGTATC-1	0.164203	0.194948	0.490358	0.263143	0.161389	0.323368
CAATGGAATCTACATA-1	0.397205	0.414969	1.43352	0.386642	0.444721	0.453309
CAATGGATCTCTACCA-1	0.156233	0.220624	0.651153	0.15681	0.301206	0.337717
CAATGGTCGGCCTGGG-1	0.174544	0.145011	1.15886	0.213865	0.0874692	0.147134
CAATTAAGGGTGATGA-1	0.0485706	0.12955	0.0927089	0.107677	0.1872	0.181993
CAATTGGGCCGCACTC-1	0.176836	0.438428	0.959895	0.612103	0.412802	0.255675
CAATTTCGTATAAGGG-1	0.20441	0.230686	0.718367	0.187964	0.219775	0.305768
CACAAGAAAGATATTA-1	0.106909	0.155967	0.842665	0.18104	0.17257	0.22556
CACAAGCTAAGAAAGG-1	0.220678	0.221224	0.729454	0.337363	0.195894	0.297876
CACAATGAGCTGCTAT-1	0.120842	0.132664	0.395767	0.26453	0.267124	0.0991565
CACACAGGGATAGATT-1	0.175063	0.144173	0.438272	0.251231	0.11213	0.128928
CACACGCGCTGTCTTA-1	0.183108	0.268808	0.147812	0.179829	0.271938	0.286625
CACACGTTTCAATGGG-1	0.533164	0.537312	1.52171	0.620095	0.502961	0.55025
CACAGAGACGAGGACG-1	0.326186	0.198121	0.443213	0.27726	0.142647	0.383889
CACAGCACCCACGGCA-1	0.108663	0.142487	0.712853	0.0846894	0.344365	0.207719
CACAGCTAGGGAGTGA-1	0.579449	0.631211	1.34313	0.269458	0.767306	0.628618
CACAGGGCCGTTGTCA-1	0.274678	0.201974	0.776327	0.611662	0.234278	0.185501
CACATAAGGCGACCGT-1	0.437456	0.325216	1.01396	0.427728	0.368297	0.521837
CACATATTAGCAGGAT-1	0.110554	0.285442	1.08918	0.0975147	0.31306	0.264405
CACATCGTGCACGCGC-1	0.103919	0.163333	0.622268	0.301701	0.0776733	0.130357
CACATCTCACCGACGA-1	0.754877	0.748656	0.954232	0.894378	0.7612	0.839484
CACATGATTCAGCAAC-1	0.324719	0.385149	1.52375	0.245564	0.613379	0.386227
CACATGTTTGGACATG-1	0.0619044	0.458264	0.0996055	0.762986	0.284054	0.35342
CACATTCTTTCGATGG-1	0.145045	0.169439	0.318787	0.189902	0.636892	0.18897
CACCAATCATCCGTCT-1	0.42839	0.647149	1.62879	0.832513	0.622831	0.570069
CACCACGCCACACAGA-1	0.337402	0.206903	0.824653	0.452915	0.277911	0.271456
CACCAGTCAGCATGCA-1	0.131556	0.157042	0.272959	0.360423	0.156403	0.0544057
CACCATCGGAGGAGAC-1	0.112356	0.1652	0.212299	0.171525	0.192753	0.133135
CACCATGATCGCAAAG-1	0.0819101	0.128744	0.793018	0.157132	0.178482	0.186136
CACCCACACGTCACCC-1	0.22205	0.221684	1.28	0.164831	0.287789	0.21723
CACCCACGAGGCAATT-1	0.283265	0.316619	0.557927	0.281283	0.294172	0.278375
CACCCGGTTTGTGACT-1	0.0412822	0.132202	0.0466392	0.484317	0.0235539	0.0938257
CACCCTAACAAGATCT-1	0.140896	0.184888	0.249307	0.241221	0.338464	0.276831
CACCCTTGGTGAGACC-1	0.388712	0.233488	1.23611	0.357082	0.276389	0.412942
CACCCTTTCCTCGCTC-1	0.445804	0.330563	0.965668	0.707261	0.183435	0.32928
CACCGATACACCGAGC-1	0.171799	0.172665	0.789474	0.200048	0.187802	0.169876
CACCGCCAGAAGGTTT-1	0.172065	0.196315	0.685941	0.285469	0.168142	0.19642
CACCGCCGACCAGCGA-1	0.0804408	0.137931	0.462674	0.200759	0.137742	0.0766539
CACCGCGTCCACTCTA-1	0.117241	0.1709	0.659517	0.115849	0.226431	0.17115
CACCGGAGATATCTCC-1	0.348359	0.383349	0.63	0.366714	0.464144	0.376399
CACCGGTAGAGACATT-1	0.385857	0.242068	0.295455	0.376959	0.202459	0.318479
CACCGTTAGGGATCAC-1	0.112438	0.123489	0.0955556	0.141912	0.479124	0.182367
CACCGTTGCGCGATAT-1	0.123398	0.1618	1.27273	0.144553	0.235726	0.157524
CACCTAATAGAGTCGT-1	0.0865532	0.154411	0.2975	0.22027	0.185285	0.139674
CACCTAATCAGTTTAC-1	0.0126543	0.0805751	0.115646	0.0749909	0.29855	0.0532112
CACCTCGATGGTGGAC-1	0.177548	0.123865	0.539792	0.380153	0.0600146	0.108786
CACCTTGCGAAACTCG-1	0.115622	0.201758	0.402985	0.071735	0.1889	0.234635
CACCTTGGCGCCTTTG-1	0.261132	0.255709	1.07664	0.277106	0.228178	0.206459
CACGAAAGTTAGTCCC-1	0.0461394	0.119603	0.309871	0.209174	0.480424	0.0919102
CACGACCACAGACTTT-1	0.216248	0.269025	0.32	0.301151	0.418591	0.212809
CACGACGTAATAGTAA-1	0.0824718	0.13281	0.543767	0.18446	0.372836	0.120562
CACGACTAAAGTTCTG-1	0.35143	0.19027	0.717416	0.549398	0.109776	0.262602
CACGATTGGTCGTTAA-1	0.145578	0.202027	0.174818	0.111266	0.310194	0.162027
CACGCACAGCGCAGCT-1	0.208378	0.320163	0.094518	0.0913583	0.2489	0.362009
CACGCAGCGAGGCTTT-1	0.0493523	0.107283	0.0853518	0.062153	0.0439889	0.0358009
CACGCGGAACTGTTGC-1	0.192736	0.187618	1.08008	0.452329	0.231693	0.22529
CACGGCGCGCCAAAGG-1	0.149425	0.224021	0.53342	0.148558	0.261343	0.321886
CACGGGATTGAGGGTT-1	0.956716	0.682692	0.850556	0.902771	0.600692	0.644852
CACGTCGGCAACCTCT-1	0.188653	0.178859	0.427951	0.20954	0.226588	0.208608
CACGTCTATGATGTGG-1	0.160696	0.138558	1.17625	0.164746	0.213794	0.173618
CACGTTCGTGCTCTAG-1	0.408754	0.539046	0.670062	0.243388	0.546448	0.577926
CACTAAAGTTGCCTAT-1	0.120992	0.157652	0.508889	0.191095	0.229362	0.147256
CACTACTCAGTTCTGT-1	0.0741257	0.10942	0.467674	0.0908325	0.170809	0.105213
CACTCAAGAGCTATGG-1	0.117734	0.183659	0.545185	0.12179	0.355309	0.239764
CACTCAGCTCTTGAGG-1	0.0965387	0.133232	0.550299	0.18204	0.120048	0.107201
CACTCCTATGTAAGAT-1	0.236008	0.322435	0.553508	0.443461	0.143207	0.299955
CACTCCTCTCGGTCGG-1	0.110007	0.239262	0.18992	0.0710299	0.368125	0.226522
CACTCGAGCTGAACAA-1	0.238106	0.284227	0.693889	0.493523	0.35708	0.371155
CACTCGGTTAGGAGGA-1	0.229875	0.282503	1.10503	0.449818	0.258045	0.239903
CACTCTCAAGCATCGA-1	0.193347	0.207164	0.566793	0.326764	0.230036	0.203162
CACTGTCCAAGTGAGA-1	0.19183	0.169493	0.685182	0.230723	0.194232	0.17604
CACTTAATCAGACGGA-1	0.0960891	0.131114	0.386648	0.186575	0.260825	0.182688
CACTTCGCCACAGGCT-1	0.200492	0.233688	0.116371	0.427951	0.192523	0.133983
CACTTCGTCTTATCTC-1	0.0726861	0.415422	0.0493827	0.761272	0.416553	0.193321
CAGAACTTAGCCCTCT-1	0.0675323	0.127556	0.144835	0.223546	0.0934939	0.246778
CAGACACCGATCGCTG-1	0.153888	0.146139	0.54784	0.281005	0.125196	0.173405
CAGACCTGTAAGTGTT-1	0.195506	0.310861	0.336538	0.133221	0.270144	0.296868
CAGACGAACCTGATAC-1	0.373198	0.350848	0.907407	0.646421	0.223847	0.358115
CAGAGACGGTCACCCA-1	0.254413	0.256223	0.788333	0.426224	0.318128	0.319961
CAGAGCATGAGCTTGC-1	0.0994521	0.164714	0.987582	0.281014	0.219494	0.0535982
CAGAGGCGATGCATGA-1	0.186281	0.175843	0.74	0.227603	0.344324	0.202378
CAGAGTGATTTAACGT-1	0.201806	0.159605	0.795937	0.502204	0.105441	0.152168
CAGATACTAACATAGT-1	0.854046	0.192487	0.757396	0.31641	0.381417	0.199007
CAGATATGAAGATGAC-1	0.126279	0.192125	0.56661	0.314161	0.11605	0.14135
CAGATCATTTAAAGTC-1	0.077497	0.167393	0.344282	0.157633	0.168884	0.220585
CAGATCCTGGTTTGAA-1	0.503234	0.342647	0.329908	0.499368	0.396604	0.384807
CAGCAGCCCGTTCCTT-1	0.305758	0.39106	0.923948	0.185232	0.34993	0.543543
CAGCAGTCTGTGCTGC-1	0.160264	0.197124	0.594568	0.243817	0.250394	0.258118
CAGCCCTCACAGGCAG-1	0.173444	0.169494	0.426789	0.319139	0.159502	0.156664
CAGCCGGGCCCTCTAT-1	0.223675	0.251232	0.491523	0.258546	0.291928	0.27007
CAGCCTCCTGCAGAGG-1	0.479837	0.547779	1.56916	0.242248	0.56326	0.750079
CAGCCTCTCCTCAAGA-1	0.173806	0.181377	0.604252	0.170752	0.148306	0.215722
CAGCGATTCCCTTCAA-1	0.377055	0.300383	0.959834	0.217447	0.18555	0.385266
CAGCTCACTGAGACAT-1	0.162035	0.27168	0.732571	0.209499	0.436435	0.329773
CAGCTCGACAAGTTAA-1	0.0812816	0.140622	0.368	0.187508	0.137769	0.196537
CAGCTCGTGCTTGTGT-1	0.175123	0.151829	0.690283	0.14088	0.262614	0.176472
CAGCTGGCGTAACCGT-1	0.208457	0.22715	1.29633	0.264156	0.249459	0.280442
CAGCTTAGTAGGTAGC-1	0.0704046	0.0685153	0.28559	0.189394	0.204412	0.0378514
CAGGAAGACTTTATAT-1	0.207189	0.267688	0.383755	0.219838	0.279418	0.262036
CAGGATATATCGTTGT-1	0.0670257	0.106	0.495686	0.114302	0.187883	0.163172
CAGGATCCGCCCGACC-1	0.0211974	0.132122	0.04	0.0331364	0.418764	0.0695821
CAGGCCAGTACCACCT-1	0.217504	0.132241	0.640573	0.183306	0.222423	0.215595
CAGGCCGTTTGGGTGT-1	0.249383	0.319292	1.3016	0.232715	0.280458	0.444084
CAGGCGCACGGTGGTC-1	0.0666861	0.298751	0.351852	0.324017	0.144432	0.236924
CAGGCGCCATGCTAGG-1	0.238865	0.244503	0.464	0.431962	0.234502	0.27743
CAGTAACTATTTATTG-1	0.14575	0.230336	0.523229	0.174132	0.250529	0.289808
CAGTAATCCCTCCCAG-1	0.0870677	0.136563	0.468889	0.259482	0.0755332	0.0832648
CAGTACATTCTCTAAA-1	0.129889	0.192444	0.7975	0.177641	0.17377	0.239337
CAGTACCAGTTTACGT-1	0.163153	0.151884	0.75	0.0905347	0.323451	0.242771
CAGTAGCCCACGCGGT-1	0.0240166	0.112791	0.640625	0.112946	0.216343	0.113604
CAGTAGCGAGGTAGTA-1	0.22506	0.24192	0.493136	0.367265	0.266804	0.246174
CAGTCGAGGATGCAAT-1	0.0372776	0.0931068	0.195749	0.186215	0.321875	0.107525
CAGTCGGCCTAGATAT-1	0.193195	0.601042	0.625139	0.832579	0.691424	0.480911
CAGTCTCTCGGCTAAT-1	0.205164	0.220337	0.869815	0.28862	0.212646	0.276093
CAGTCTGTATACTGGG-1	0.325412	0.299957	0.689788	0.498554	0.507247	0.207485
CAGTGAATAAATGACT-1	0.365677	0.425474	1.52367	0.135004	0.401828	0.648199
CAGTGGTTGCACATGA-1	0.163714	0.186292	0.31879	0.298628	0.158433	0.195705
CAGTGTCCGCAGAATG-1	0.156061	0.101822	0.507017	0.335681	0.0569627	0.08653
CAGTGTTAATCTCTCA-1	0.019015	0.160366	0.12963	0.376871	0.157926	0.0791377
CAGTTCAAATTGACAC-1	0.280653	0.392882	0.200809	0.125685	0.411717	0.468625
CAGTTCCGCGGGTCGA-1	0.21392	0.165522	0.280324	0.282895	0.167133	0.170422
CATAACGGACAGTCGT-1	0.317608	0.402383	0.962942	0.502332	0.420575	0.479294
CATAAGAAGCTTGGCT-1	0.979095	0.934254	1.22884	1.11551	0.872549	0.976872
CATAAGCTCTCCGTCT-1	0.186546	0.155588	1.03741	0.188533	0.090195	0.340093
CATAATGAGCGGGCGA-1	0.123098	0.0937902	0.488913	0.350002	0.304367	0.0975021
CATACAAAGCCGAACC-1	0.194432	0.201678	0.731775	0.373625	0.216466	0.144159
CATACCCGTACCCAGT-1	0.0623871	0.358158	0.0128	0.590483	0.0947496	0.175316
CATACGAACTAGCTGG-1	0.394377	0.358997	0.216943	0.66983	0.246111	0.285159
CATACGGCGTCTGGGC-1	0.0771993	0.133151	0.473086	0.119817	0.240361	0.140851
CATACGGGTGCATGAT-1	0.673992	0.435945	1.4375	0.382963	0.556883	0.656032
CATACTATGTAATTGT-1	0.161474	0.154537	0.638884	0.231537	0.240371	0.185251
CATAGCCGCCCGGGAT-1	0.271802	0.338123	0.0933333	0.406997	0.20424	0.132149
CATAGCGTTGCCCACC-1	0.42359	0.457809	0.209472	0.877531	0.86112	0.497176
CATAGTACATTGAGAG-1	0.110052	0.185203	0.490494	0.164424	0.19303	0.178829
CATAGTAGCATAGTAG-1	0.231738	0.177782	0.877037	0.171909	0.209799	0.197003
CATAGTCCACAAGAAC-1	0.0846458	0.134525	0.382716	0.146367	0.0643254	0.173292
CATATACTACTGATAA-1	0.144538	0.204823	0.61449	0.210009	0.23073	0.23535
CATATAGGTACAGTCA-1	0.0778482	0.10252	0.444444	0.149056	0.166535	0.166744
CATATGTCAGGCTACG-1	0.0149724	0.244197	1.08284	0.415668	0.510449	0.0185363
CATATTATTTGCCCTA-1	0.119172	0.162981	0.592	0.212837	0.141615	0.122943
CATCAAACTGGCGCCC-1	0.163474	0.277538	0.48	0.324341	0.620017	0.328365
CATCATCTACCCGGAC-1	0.072679	0.120691	0.441472	0.250832	0.193072	0.0861417
CATCCAATATAGTTTG-1	0.107572	0.136299	0.259464	0.260067	0.0758179	0.109964
CATCCGCAGGCCCGAA-1	0.112506	0.466094	0.0473077	0.794638	0.299608	0.331593
CATCGAATGGATCTCT-1	0.418948	0.269672	0.794118	0.310982	0.408676	0.373002
CATCGCCCGCGGCCAA-1	0.149718	0.15832	0.86625	0.114466	0.296513	0.166863
CATCGGACGGGTTAAT-1	0.141643	0.202535	0.986159	0.161629	0.124715	0.237759
CATCGTCCGGTTACTA-1	0.09582	0.385967	0.0543232	0.720818	0.475259	0.179093
CATCTATCCCGTGTCT-1	0.151093	0.165234	0.287256	0.201218	0.146693	0.215108
CATCTGCAGGATCATT-1	0.10298	0.46419	0.0299587	0.772774	0.324143	0.158084
CATCTTACACCACCTC-1	1.04909	1.08293	1.625	1.24528	0.892745	1.05787
CATGAACCGACATTTG-1	0.177162	0.168345	0.881389	0.202099	0.242112	0.176131
CATGAACCTCTTATCA-1	0.0812914	0.11456	0.325895	0.238778	0.221836	0.082278
CATGAGATGCACTCTC-1	0.299567	0.30369	1.27705	0.391689	0.309431	0.31069
CATGATGCACAATTCT-1	0.0158761	0.10517	0.0916824	0.0577137	0.0193157	0.0755013
CATGATGGAAGTTAGC-1	0.775923	0.913797	2	0.366256	1.05252	0.833102
CATGCACATGAGAGGC-1	0.383064	0.363541	1.08806	0.337901	0.624542	0.442018
CATGCACGTGTTACTG-1	0.685599	0.716468	1.20079	0.743429	0.723298	0.721227
CATGCATGGAGACCCT-1	0.103918	0.121378	0.269097	0.266031	0.125742	0.0998139
CATGCCAACTCGCAAA-1	0.109155	0.236575	0.217668	0.0805895	0.461232	0.234752
CATGCGACCAGTTTAA-1	0.0604289	0.141688	0.504162	0.211472	0.148609	0.180828
CATGCGTTAGACAGAA-1	0.19883	0.195423	1.02944	0.33156	0.133076	0.156795
CATGCTGGCTCCAATT-1	0.168345	0.187431	0.524105	0.127546	0.214375	0.170354
CATGGAAATGGGACCA-1	0.0785997	0.159282	0.625124	0.151585	0.301902	0.149767
CATGGCAGGAAGATCG-1	0.302741	0.302186	1.00847	0.268336	0.398896	0.328994
CATGGGTATGCCTTAT-1	0.243144	0.251186	0.593757	0.253983	0.341608	0.520436
CATGGGTCGGGTGTGG-1	0.401435	0.477503	0.901159	0.304361	0.509553	0.474198
CATGGTAAGTAGCGTT-1	0.281776	0.451185	0.5	0.139359	0.57843	0.518968
CATGGTATTAGTTTGT-1	0.0250738	0.265386	0.0919421	0.530162	0.437714	0.065428
CATGGTCTAGATACCG-1	0.0143261	0.0746969	0.29875	0.161957	0.14665	0.0450456
CATGTAGGAGCGCCAA-1	0.0631233	0.155798	1.2742	0.214122	0.273044	0.250841
CATGTCTCATTTATGG-1	0.0972343	0.151661	0.454545	0.249889	0.137242	0.274391
CATTACATAGATTGTG-1	0.269787	0.282439	0.538265	0.302415	0.259338	0.306843
CATTACGTCGGCCCGT-1	0.109403	0.231012	0.497085	0.0915485	0.473283	0.197703
CATTATAACAGGGTCC-1	0.0982705	0.117225	0.312577	0.151087	0.12943	0.114435
CATTATCCCATTAACG-1	0.114629	0.133359	0.630089	0.240665	0.14446	0.135777
CATTATGCTTGTTGTG-1	0.0385046	0.141614	0.0280612	0.0253506	0.382057	0.0428753
CATTCACTGACAGCTA-1	0.165304	0.173124	0.620247	0.21769	0.193473	0.186849
CATTCAGGTCAGTGCG-1	0.264483	0.641507	0.257202	0.848303	0.660907	0.637638
CATTCCCTAAGTACAA-1	0.0831864	0.422803	0.0460069	0.703331	0.527183	0.37143
CATTGCAAAGCATAAT-1	0.232504	0.214484	0.871727	0.315282	0.208674	0.180583
CATTGCGAAATGGGCG-1	0.376567	0.347796	1.05568	0.580752	0.401258	0.304023
CATTGCGGGTCAATTC-1	0.669512	0.809594	0.75	0.514149	0.987365	0.806376
CATTGTGTGCTAGATC-1	0.0238375	0.224736	0.102431	0.508637	0.338702	0.149402
CATTTAGCGGACCATG-1	0.152502	0.219339	1.19031	0.0898536	0.279325	0.308074
CATTTATCGTTCAAGA-1	0.252272	0.263839	0.676719	0.257769	0.253424	0.238192
CATTTCTAGCAGACTA-1	0.155006	0.237429	0.195976	0.371907	0.0590641	0.152758
CATTTGAGTGGTACGT-1	1.0861	0.987255	1.73214	1.43634	0.974786	1.06057
CCAAACAGAACCCTCG-1	0.268446	0.247111	0.956033	0.157335	0.20969	0.226218
CCAAAGTCCCGCTAAC-1	0.0535856	0.108041	0.417817	0.184309	0.168401	0.0478622
CCAAATCAAAGGGCAA-1	0.195606	0.15606	0.726948	0.220859	0.219443	0.24747
CCAACCTTATGTAACT-1	0.36236	0.246605	0.660741	0.302889	0.259984	0.306071
CCAACGCTTGCCAGGG-1	0.0672364	0.141176	0.532347	0.181827	0.400865	0.15117
CCAAGAAAGTGGGCGA-1	0.200538	0.244604	0.736399	0.298559	0.239226	0.291749
CCAAGACTTCTGCGAA-1	0.385494	0.551545	0.031746	0.203981	0.644488	0.494512
CCAAGCGTAACTCGTA-1	0.148388	0.219532	0.805577	0.126942	0.40647	0.207508
CCAAGGAACAGAGAGG-1	0.176388	0.193663	0.606322	0.153483	0.239228	0.156721
CCAATAGTGCCGTCGA-1	0.0220512	0.127993	0.0593112	0.0400618	0.253456	0.0337299
CCAATCGGTAGATCGA-1	0.147753	0.19417	0.306213	0.207214	0.298232	0.214147
CCAATGTCACAGCAAG-1	0.115877	0.141124	0.321036	0.159393	0.174498	0.205875
CCAATTACGGGTCGAG-1	0.212935	0.198174	0.490083	0.2176	0.233393	0.231729
CCAATTGAATGTTAAT-1	0.273308	0.23242	1.25781	0.14006	0.239629	0.234573
CCACAATGTACGTCTT-1	0.0621602	0.0821626	0.336138	0.160658	0.199594	0.154198
CCACACTGAGATATTA-1	0.160482	0.149564	0.447306	0.355748	0.125796	0.184155
CCACAGCTGAAATCAT-1	0.628524	0.599196	0.826446	0.690051	0.649132	0.683396
CCACAGTACCCATCCT-1	0.125545	0.203456	0.308295	0.30271	0.465908	0.303247
CCACATGGCTCTTTAT-1	0.0528175	0.391806	0.149722	0.721317	0.823613	0.190207
CCACCAACTTTACTGT-1	0.322088	0.512339	0.0994379	0.921561	0.234449	0.506431
CCACCCAAGGAAAGTG-1	0.138525	0.230625	0.62	0.140617	0.370147	0.300997
CCACGAGAAGAGAATC-1	0.0875366	0.155149	0.541944	0.206267	0.133427	0.119295
CCACGGAGCCATAAGA-1	0.549208	0.759008	1.32305	0.951145	0.808539	0.524141
CCACGGCAGGTGTAGG-1	0.24233	0.170884	0.276235	0.320989	0.172833	0.181923
CCACTAAACTGAATCG-1	0.441461	0.202789	1.10094	0.217925	0.289008	0.365567
CCACTGGTGGCTGGTT-1	0.133738	0.172698	0.322314	0.111326	0.242123	0.178201
CCAGAAAGCAACTCAT-1	0.287481	0.263292	0.426667	0.248117	0.39492	0.3269
CCAGAGACAAAGCCGG-1	0.227434	0.240694	0.540662	0.352339	0.238836	0.246701
CCAGATAGTTGAGTGA-1	0.112048	0.204461	0.92088	0.123002	0.272515	0.271008
CCAGCCTGGACCAATA-1	0.385755	0.504749	0.803208	0.283575	0.637658	0.575388
CCAGCTACGCCTCATA-1	0.137214	0.148964	0.33758	0.361588	0.106508	0.107156
CCAGCTCGAACGCATT-1	0.48335	0.466083	1.35078	0.863971	0.413361	0.513759
CCAGCTGATGGTACTT-1	0.196155	0.223096	0.656826	0.332084	0.258598	0.197397
CCAGCTTCCGCCCGCA-1	0.233296	0.206918	0.637231	0.298712	0.204756	0.274812
CCAGGGACGTGGCCTC-1	0.372998	0.465721	1.10479	0.150453	0.506673	0.46659
CCAGTAGTCTGATCCA-1	0.0693427	0.165295	0.306953	0.142769	0.286006	0.227953
CCAGTCAAATCTCTTA-1	0.278965	0.196275	0.495391	0.415224	0.211456	0.211827
CCAGTCCATTATTCGA-1	0.364979	0.387904	0.922606	0.523622	0.500038	0.552664
CCAGTCTAGACGGCGC-1	0.1095	0.225572	0.731745	0.0780494	0.378822	0.277802
CCAGTCTTGTCATAGA-1	0.817313	0.773462	1.71459	1.07341	0.736985	0.786524
CCATAAACAACCCGAC-1	0.147515	0.147751	0.305785	0.46753	0.163719	0.121148
CCATAACCTGTGCAGT-1	0.0799811	0.363759	1.55817	0.66414	0.666138	0.126827
CCATACCTTTACTTGT-1	0.155867	0.280581	0.290166	0.0958445	0.124077	0.310789
CCATAGAGGCTGCCAG-1	0.219995	0.419304	0.904959	0.54849	0.433184	0.339092
CCATAGGTTGGCGTGG-1	0.419021	0.434127	0.663415	0.261433	0.367985	0.422553
CCATAGTCAGTAACCC-1	0.151846	0.473713	0.126105	0.662235	0.527955	0.558924
CCATCCATACCAAGTC-1	0.0985349	0.078669	0.371882	0.229061	0.0564014	0.0482438
CCATCGCAGTTAAACT-1	0.362569	0.395759	0.805245	0.49879	0.544567	0.486019
CCATCTCACCAGTGAA-1	0.25677	0.327932	0.487438	0.334406	0.256294	0.317649
CCATCTTGTTCACAAT-1	0.251386	0.178604	0.729783	0.499877	0.161359	0.155904
CCATGCCTGTTTAGTA-1	0.190586	0.205469	0.336457	0.326191	0.259045	0.164067
CCATGCTCTGCAGGAA-1	0.155274	0.144747	0.449163	0.173688	0.185763	0.168413
CCATGGCCCTTGTACC-1	0.109868	0.119483	0.107768	0.268918	0.103404	0.0530764
CCATGTTCATCTATAT-1	0.306084	0.291836	0.757469	0.311262	0.385867	0.412894
CCATTAGCGATAATCC-1	0.0217868	0.0686686	0.0631164	0.0421383	0.281741	0.0111309
CCATTCCCTGCCCACA-1	0.0317798	0.066099	0.19828	0.150725	0.364959	0.0300561
CCATTTCTACCTATTA-1	0.1745	0.167105	0.515614	0.276302	0.239273	0.209917
CCCAAACATGCTGCTC-1	0.460193	0.61426	1.38833	0.313662	0.769021	0.59783
CCCAACATACGTCGCG-1	0.340951	0.357064	1.40741	0.184135	0.446658	0.431571
CCCAACCACACTAACA-1	0.135706	0.143278	0.618201	0.261672	0.162454	0.0963032
CCCAAGAATGCACGGT-1	0.213169	0.198195	0.684699	0.255018	0.275605	0.231573
CCCAAGACAGAGTATG-1	0.354922	0.266651	0.902647	0.66632	0.217812	0.297188
CCCAATGAGATTTGCA-1	0.15666	0.144423	0.894556	0.16031	0.1862	0.220818
CCCAATTTCACAACTT-1	0.0480988	0.0712994	0.47153	0.113722	0.41387	0.106427
CCCACTCCACGGTATC-1	0.288786	0.673602	1.24171	0.936565	0.852888	0.349349
CCCAGAGGAGGGCGTA-1	0.120855	0.194656	0.371094	0.132243	0.392112	0.217124
CCCAGTAAACTTGGGA-1	0.283104	0.236093	0.743096	0.340869	0.268002	0.1796
CCCAGTTAAGGCGCCG-1	0.44498	0.587435	1.1936	0.280484	0.630655	0.664717
CCCGAAGTTTCGCGAA-1	0.333137	0.316558	0.653061	0.400413	0.482364	0.324047
CCCGACCATAGTCCGC-1	0.0220094	0.0794482	0.231405	0.142617	0.142757	0.0500238
CCCGCAGCGCGAACTA-1	0.127696	0.161083	0.396553	0.294918	0.175826	0.186798
CCCGCAGGGCCCAAAG-1	0.0929107	0.139553	0.452676	0.202861	0.160628	0.0729527
CCCGCCATGCTCCCGT-1	0.171217	0.176278	0.35645	0.157714	0.276502	0.213113
CCCGCGCAATGCACCC-1	0.0494916	0.0928376	0.42529	0.169577	0.174274	0.0604704
CCCGCTAGAGGGTTAA-1	0.27055	0.24782	0.89284	0.37659	0.148207	0.218899
CCCGCTTGCCCTCGTC-1	0.0988165	0.109588	0.451358	0.246339	0.0792594	0.0970254
CCCGGGTCGTTCAGGG-1	0.19737	0.205542	0.749023	0.481331	0.195737	0.196778
CCCGGTGGAAGAACCT-1	0.133377	0.148569	0.476562	0.221486	0.167203	0.18259
CCCGGTGTATCGGAAT-1	0.223708	0.282483	0.129156	0.546017	0.475754	0.108759
CCCGTAAGTCTAGGCC-1	0.0404544	0.308401	0.0178571	0.525788	0.18745	0.071158
CCCGTAGCTGGGAAGA-1	0.121974	0.206045	0.1875	0.170927	0.375243	0.198337
CCCGTCAGCGTCTGAC-1	0.789849	0.538483	0.962041	0.421702	0.610048	0.451473
CCCGTGAGGGCGGTGA-1	0.0966744	0.42274	0.0702948	0.728017	0.339913	0.267425
CCCTAGGCAACAAGAG-1	0.316872	0.603442	1.17759	0.812078	0.619224	0.681886
CCCTAGTGTCAGGTGT-1	0.138457	0.323174	0.78	0.404437	0.281852	0.452612
CCCTATGTAGAGCAGA-1	0.0640937	0.12689	0.212231	0.0736081	0.36851	0.121742
CCCTCAGATCGAGAAC-1	0.379947	0.198176	1.0275	0.209831	0.284686	0.311502
CCCTCATTCTGGAATT-1	0.169681	0.187593	0.908571	0.161262	0.247785	0.19546
CCCTCGATAATACACA-1	0.417238	0.38785	0.662369	0.444447	0.548219	0.466957
CCCTCGGGAGCCTTGT-1	0.141045	0.139615	0.843636	0.231603	0.157985	0.132356
CCCTGAAATGAGTTGA-1	0.174149	0.191199	0.548837	0.42517	0.502984	0.197352
CCCTGACTAACAAATT-1	0.233694	0.179535	0.335063	0.415121	0.0857193	0.220068
CCCTGATGTAACTCGT-1	0.113659	0.432517	0.0527891	0.71709	0.132238	0.283515
CCCTGCCCAATCCGCT-1	0.152493	0.128409	0.130703	0.249558	0.107704	0.108176
CCCTGCGCTACGCATA-1	0.0881548	0.154161	0.500986	0.223735	0.127439	0.0799076
CCCTGGCTGTTCCTTC-1	0.17678	0.600789	1.05975	0.860566	0.734016	0.615541
CCCTGGTATGGGCGGC-1	0.196841	0.200954	0.78716	0.430403	0.172568	0.188351
CCCTTCTCGTACGCGA-1	0.0408932	0.106931	0.473463	0.189177	0.133601	0.0752161
CCCTTTGACAGGTCTT-1	0.107003	0.116073	0.447347	0.208891	0.117038	0.189813
CCGAAAGTGGTGAGCA-1	1.12709	1.09732	2	1.20117	1.25603	1.04968
CCGAACACTGGGCCTC-1	0.156555	0.148289	0.204072	0.254853	0.160303	0.0996295
CCGAACCTTCCCGGCC-1	0.298143	0.286077	0.683873	0.566245	0.264969	0.324458
CCGAAGCATTGACCAA-1	0.186397	0.45349	1.2637	0.60871	0.602012	0.363464
CCGAAGTATATTGTTC-1	0.0525214	0.125891	0.468889	0.203505	0.19166	0.0272142
CCGACAAACACATGAG-1	0.0847254	0.393629	0.0423324	0.71492	0.587245	0.281242
CCGACAAAGGGAGTGC-1	0.0618768	0.0990356	0.391632	0.187429	0.106657	0.0620575
CCGACGGGCATGAGGT-1	0.490137	0.591588	0.717778	0.748405	0.622214	0.411707
CCGACGTAAACACAAC-1	0.122817	0.136133	0.906222	0.159953	0.190361	0.19976
CCGACTCGCATAGTCT-1	0.179227	0.201885	0.696493	0.215449	0.218302	0.166294
CCGAGCTGTGCTTGTC-1	0.115334	0.190465	0.388102	0.21117	0.294343	0.258605
CCGAGGGATGTTAGGC-1	0.1981	0.223216	0.226562	0.285748	0.219954	0.22514
CCGATTCGAGGGACCC-1	0.22723	0.206123	0.186655	0.383359	0.271392	0.130859
CCGATTGGTCAATGAA-1	0.14338	0.152457	1.14125	0.245148	0.198441	0.143758
CCGCACAAAGACCAAC-1	0.121487	0.249467	0.702041	0.106402	0.426917	0.266373
CCGCACGTGACCTCGG-1	0.123453	0.101176	0.3216	0.305496	0.120882	0.0389555
CCGCATGTGGTACGAT-1	0.176665	0.182585	0.747119	0.273996	0.254162	0.236884
CCGCCACCACAATCCA-1	0.143222	0.168868	1.19065	0.163608	0.463628	0.150751
CCGCCGGAACTTCTCG-1	0.14906	0.15199	0.703311	0.1956	0.190072	0.200082
CCGCCGGTCAACACAC-1	0.116307	0.123525	0.871527	0.126063	0.120951	0.106878
CCGCCTGCGAATTGGT-1	0.178632	0.204913	0.502551	0.201859	0.149317	0.270886
CCGCCTTGCGATGTCG-1	0.115908	0.1871	0.410124	0.42385	0.173797	0.12254
CCGCGATTTGGTAGGT-1	0.658316	0.381578	1.04705	0.633382	0.437647	0.517962
CCGCGGAATGCGTCAC-1	0.993297	0.970769	1.42136	1.0568	0.930054	1.00589
CCGCGGGTACGAAGAA-1	0.313197	0.26101	0.328889	0.552497	0.269	0.279183
CCGCGTAGGTAAGGGC-1	0.0352812	0.104277	0.294138	0.154474	0.148693	0.0690164
CCGCTATCAGCACCAG-1	0.0606751	0.104859	0.483702	0.0966941	0.207116	0.151859
CCGCTGGTGCCATTCA-1	0.162929	0.179111	0.62375	0.179268	0.221066	0.164555
CCGCTTACCTCACTCT-1	0.474171	0.472764	1.10764	0.416421	0.57555	0.593492
CCGCTTCGCGGTTAAC-1	0.115463	0.162427	0.470112	0.210939	0.129886	0.203213
CCGCTTGCTGACATGG-1	0.344446	0.463813	0.201531	0.216614	0.810037	0.437511
CCGGAATGGTTTCAGT-1	0.241964	0.208074	0.900723	0.489872	0.327171	0.0918239
CCGGAGCGTACTTTCT-1	0.88824	0.867348	1.15404	1.11933	0.706247	0.906037
CCGGCGCATATTGGAT-1	0.135846	0.139467	0.222635	0.199742	0.111293	0.102375
CCGGCGTGAGACTCTG-1	0.246454	0.226775	0.458333	0.313242	0.24754	0.297109
CCGGGACCCGCAGAGA-1	0.0506475	0.138924	0.589187	0.119108	0.323091	0.10066
CCGGGCGGTCTCGTCA-1	0.301771	0.398099	0.985052	0.222888	0.561608	0.43879
CCGGGCTAAGAATTTC-1	0.204957	0.345363	0.666212	0.380257	0.359335	0.480658
CCGGGCTGCTCCATAC-1	0.274162	0.451664	0.784121	0.169089	0.605021	0.533194
CCGGGTTCGAGGTTAC-1	0.0563826	0.192051	0.32716	0.287813	0.140458	0.0922927
CCGGTTTGTAATTGTG-1	0.0177008	0.097852	0.0661111	0.428391	0.100567	0.0601309
CCGTAAGTTGGTCCCA-1	0.21549	0.39916	0.488555	0.117956	0.616873	0.474513
CCGTACCCAAGCGCCA-1	0.165629	0.143186	0.223226	0.284628	0.213472	0.103242
CCGTATCTCGTCGTAG-1	0.257687	0.414415	1.14509	0.646055	0.53302	0.312751
CCGTATTAGCGCAGTT-1	0.168348	0.221523	0.638413	0.262604	0.27231	0.293848
CCGTCAACCTCTGGCG-1	0.195062	0.5399	0.10881	0.853632	0.562836	0.404309
CCGTGCCCATGACGGC-1	0.158293	0.225021	0.561074	0.119097	0.335951	0.218738
CCGTGGAACGATCCAA-1	0.0795303	0.197966	0.0674	0.110838	0.315372	0.203835
CCGTGTTAAATTCCAT-1	0.619228	0.620351	1.08594	0.524017	0.861738	0.736087
CCGTTACGTTAGAACA-1	0.139494	0.163386	0.81837	0.156916	0.241133	0.194765
CCGTTCCGAATCTCGG-1	0.0784217	0.105802	0.3584	0.240407	0.396599	0.136189
CCTAAACAGGGTCCGT-1	0.257597	0.170079	0.813017	0.520205	0.253041	0.210002
CCTAAAGGCTGACGCT-1	0.164269	0.195051	0.899976	0.202674	0.189289	0.214782
CCTAAATTAACGGTTC-1	0.351152	0.295883	0.744091	0.469643	0.610567	0.190781
CCTAACCCAAACAAGT-1	0.226406	0.276295	1.06843	0.439643	0.465519	0.390314
CCTAACTAAGGCTCTA-1	0.325455	0.447398	1.13389	0.274011	0.523796	0.443859
CCTAAGTGTCTAACCG-1	0.256323	0.631049	0.719177	0.868797	0.538831	0.699628
CCTACAAGTCCGGAAT-1	0.0816279	0.178378	0.603322	0.176844	0.341143	0.162514
CCTACATTCACAGACG-1	0.206495	0.246856	0.857639	0.27305	0.819845	0.26058
CCTACGCGACCTTACA-1	0.364914	0.373925	1.02639	0.421985	0.416024	0.383641
CCTACGGCTCAGTCGA-1	0.0437885	0.0999229	0.453601	0.271199	0.137992	0.0375972
CCTACTGCTTACACTT-1	0.0634551	0.167929	0.0385802	0.0322812	0.435948	0.0541905
CCTAGGCGTAGCGATC-1	0.28183	0.400357	0.216194	0.213399	0.360287	0.403569
CCTAGGTAAAGGTAGC-1	0.161225	0.235337	0.717452	0.314858	0.346555	0.392777
CCTAGTTAGTCGCATG-1	0.213723	0.238363	0.654297	0.362568	0.187274	0.155461
CCTATAATGAGTGCCC-1	0.161312	0.191915	0.3648	0.331827	0.388214	0.271804
CCTATACCGTCCTGTC-1	0.462276	0.404862	1.19929	0.355469	0.268393	0.511381
CCTATATCGTGTCACG-1	0.204701	0.182618	0.740477	0.384164	0.173855	0.152549
CCTATCTATATCGGAA-1	0.141596	0.195479	0.697668	0.18338	0.208133	0.239757
CCTATGGCTCCTAGTG-1	0.308404	0.287567	0.0642399	0.599324	0.211007	0.17316
CCTATGGGTTACCGTC-1	0.161691	0.239254	0.514224	0.22307	0.237733	0.280393
CCTCACCAATCTTGAC-1	0.0812035	0.128423	0.170159	0.306218	0.0858745	0.0693376
CCTCACCTGAGGGAGC-1	0.123521	0.203978	0.448333	0.109617	0.274667	0.217875
CCTCACCTTAGCATCG-1	0.0871844	0.133106	0.685714	0.140661	0.17801	0.205363
CCTCATGCAGCTACGA-1	0.190908	0.202112	0.443652	0.285369	0.0862487	0.259376
CCTCCCGACAATCCCT-1	0.0724644	0.0739119	0.525714	0.286639	0.13152	0.060372
CCTCCGACAATTCAAG-1	0.182363	0.164421	0.536272	0.352138	0.337512	0.126451
CCTCCTAGCTAGAGTC-1	0.0313301	0.233341	0.0833333	0.53362	0.263255	0.129748
CCTCCTGAGCCCACAT-1	0.123487	0.139723	0.301783	0.358537	0.125352	0.235205
CCTCGAAGTGGACGGG-1	0.138278	0.207337	1.29923	0.147587	0.187732	0.167843
CCTCGACCCACTGCCT-1	0.122279	0.127258	0.493605	0.294785	0.142215	0.0936909
CCTCGCCAGCAAATTA-1	0.106017	0.167718	0.242104	0.203184	0.233761	0.140108
CCTCGCGCGATATAGG-1	0.153353	0.259304	0.143889	0.173439	0.343231	0.27288
CCTCGCGCTGTGCGAT-1	0.331155	0.306913	1.00183	0.409378	0.36787	0.342447
CCTCGGACCGGGATAG-1	0.50318	0.630332	0.967243	0.294743	0.736743	0.753304
CCTCGGATGCTACCTG-1	0.215222	0.28509	0.384793	0.499608	0.248058	0.244981
CCTCGGTTTCCTTGCC-1	0.252101	0.223586	0.641728	0.288725	0.267537	0.222054
CCTCTAATCTGCCAAG-1	0.352546	0.492736	0.0409467	0.124116	0.487321	0.532309
CCTCTACAAGGATTGG-1	0.107674	0.146735	0.8648	0.116936	0.170348	0.242032
CCTCTATCGATTAGCA-1	0.12804	0.472703	1.35728	0.734861	0.594877	0.167481
CCTCTCTCCCATCTAG-1	0.107106	0.200769	1.36288	0.110877	0.371313	0.210105
CCTCTGGCCTAGACGG-1	0.178329	0.192836	0.871972	0.409555	0.184639	0.164692
CCTCTGTACTATTCTA-1	0.899424	0.883387	0.633991	1.02822	0.795581	0.933496
CCTGAACGATATATTC-1	0.301029	0.463564	0.981302	0.132247	0.558397	0.514112
CCTGAATATTTACATA-1	0.302523	0.358315	0.625799	0.254055	0.417715	0.462578
CCTGACCACCGATGGT-1	0.0647837	0.104464	0.720833	0.107805	0.305614	0.134689
CCTGACGCAACCTTTA-1	0.115735	0.14353	0.711819	0.138994	0.170186	0.145724
CCTGAGAATAAATGCA-1	0.366919	0.228318	0.54068	0.272373	0.254459	0.255177
CCTGCCCGTTGTCTAG-1	0.404501	0.261498	0.972778	0.428069	0.29558	0.360567
CCTGCGATAGAACTGT-1	0.0739522	0.380911	1.00587	0.607358	0.414541	0.32665
CCTGCGTTCTACGCTT-1	0.0899969	0.143121	0.10066	0.344052	0.120819	0.152788
CCTGCTATTTGAGAAG-1	0.0421781	0.0690611	0.0692149	0.0485212	0.317229	0.0207745
CCTGGCTAGACCCGCC-1	0.0415632	0.112822	0.0540541	0.0386135	0.487224	0.018433
CCTGGTCGAATGTGGG-1	0.945335	0.889488	1.02999	1.14148	0.84901	0.913957
CCTGTAAGACATGATA-1	0.0755901	0.187632	0.214876	0.0881247	0.33304	0.169803
CCTGTACTCACGCCCA-1	0.183236	0.206961	1.34444	0.110227	0.33987	0.320451
CCTGTCACCCGGGCTC-1	0.0525583	0.116142	0.169379	0.169515	0.336353	0.151836
CCTGTCGCCCGTAAAT-1	0.137399	0.172733	0.756872	0.130562	0.272365	0.220477
CCTGTGCATAGGAGAC-1	0.467869	0.334122	0.826389	0.304761	0.484823	0.453327
CCTGTGCGGATTGTAA-1	0.108436	0.133851	0.821163	0.22814	0.156789	0.127765
CCTGTTCAACCTCGGG-1	0.173066	0.18977	0.864433	0.245474	0.367456	0.262806
CCTTCCGCAACGCTGC-1	0.370631	0.311792	0.72	0.284904	0.415122	0.444087
CCTTCTCAGCGTTCCT-1	0.0928793	0.100253	0.212299	0.227259	0.0808229	0.0482168
CCTTCTTGATCCAGTG-1	0.0729296	0.0735681	0.238281	0.168137	0.0811442	0.0612715
CCTTTAAGGGAGCACT-1	0.958614	0.90019	1.33408	1.05892	0.81016	0.953741
CCTTTCAATGAAGAAA-1	0.0626801	0.114247	0.587422	0.126345	0.18009	0.173894
CCTTTGAATTATGGCT-1	0.0617081	0.387475	0.0746043	0.71398	0.553756	0.109499
CGAAACATAGATGGCA-1	0.080579	0.150412	0.489899	0.20664	0.128517	0.0854201
CGAAACGCAATTCATG-1	0.179358	0.181665	0.159722	0.17474	0.336491	0.270544
CGAACAGTATGGGCGT-1	0.301194	0.357128	1.375	0.284465	0.313519	0.435578
CGAACATAGTCAGAAA-1	0.333043	0.344502	0.215	0.286059	0.427329	0.305306
CGAACCCGCATGCGTC-1	0.471782	0.477839	1.01649	0.647632	0.533428	0.535261
CGAACCTCTTTCCTAG-1	0.159041	0.133586	0.47589	0.246214	0.252663	0.210101
CGAACGCCCAGTGCCG-1	0.135493	0.200792	0.17	0.117285	0.194044	0.152526
CGAACGGCCGGACAAC-1	0.377098	0.374188	0.648559	0.476855	0.403961	0.397151
CGAAGACTGCCCGGGA-1	0.0302936	0.144003	0.253061	0.122417	0.242588	0.0960519
CGAAGCTATAAATTCA-1	0.170876	0.234865	0.589625	0.174723	0.274429	0.273725
CGAAGGGTTTCAGATT-1	0.114123	0.143031	0.192593	0.3018	0.141458	0.239295
CGAAGTTGCTCTGTGT-1	0.0805162	0.283698	1.15625	0.0528974	0.802085	0.180397
CGAATCTGCTCGACGC-1	0.347139	0.329216	0.071281	0.65449	0.175846	0.136891
CGAATGAAGTCATTGC-1	0.231994	0.149146	0.213346	0.310128	0.111737	0.238255
CGAATGGTAGGTCGTC-1	0.173334	0.20493	0.615425	0.214532	0.542968	0.266678
CGAATTACATGGTGTT-1	0.209779	0.182691	1.16837	0.26149	0.305476	0.163762
CGACAATTTGATCTAA-1	0.675243	0.608299	1.40626	0.911926	0.681297	0.62595
CGACACGCTCCGACAG-1	0.175101	0.193753	0.5402	0.441578	0.43112	0.252429
CGACAGTTCGCGTTAT-1	0.181109	0.348033	1.22418	0.0608384	0.702044	0.262632
CGACATGCGATCTTCT-1	0.24978	0.279391	0.594136	0.385432	0.272827	0.275229
CGACCCTTAACGCCGG-1	0.306938	0.270135	0.706049	0.365992	0.369811	0.312243
CGACGCATCCGTACCT-1	0.415489	0.252641	0.746667	0.387079	0.303661	0.208306
CGACTCAGGATGTTAT-1	0.0464468	0.174516	0.428889	0.160518	0.23398	0.214471
CGAGACCCTAGAGTGT-1	0.0713167	0.0934487	0.4792	0.140556	0.280861	0.111818
CGAGAGATGTGAACCT-1	0.0304773	0.102259	0.39125	0.0928701	0.169624	0.108594
CGAGAGCGCGTAGATA-1	0.171501	0.0797641	0.740451	0.215069	0.138653	0.129111
CGAGATGTTGCCTATA-1	0.0798036	0.146994	0.369695	0.206319	0.129762	0.134444
CGAGCACTTCAAGTTT-1	0.17732	0.172602	0.395576	0.268505	0.0654057	0.11684
CGAGCGTTGATCAGCC-1	0.152361	0.156855	0.880753	0.180726	0.143449	0.147327
CGAGCTGGGCTTTAGG-1	0.0891922	0.113447	0.382086	0.249406	0.131579	0.0795425
CGAGGCCAGGCATTGG-1	0.432518	0.395906	0.845684	0.492755	0.389807	0.542811
CGAGGCTAAATATGGC-1	0.101434	0.135477	0.707083	0.149827	0.287473	0.136627
CGAGGGACTGCGGTCG-1	0.190965	0.30697	0.290612	0.207492	0.210777	0.353466
CGAGGGTATCCAGGTG-1	0.355631	0.32583	0.656065	0.584826	0.345699	0.362856
CGAGTACTAAAGAGGA-1	0.432447	0.379586	1.33787	0.227851	0.320285	0.442659
CGAGTGAAGGTACCAG-1	0.186764	0.369173	0.180785	0.583889	0.289799	0.325106
CGAGTGCTATAGTTCG-1	0.381334	0.315255	0.654586	0.627083	0.311379	0.314607
CGAGTTCTGTCCCACC-1	0.15308	0.180913	1.29375	0.119508	0.236554	0.394651
CGAGTTTATCGGACTG-1	0.347384	0.456186	1.25895	0.536021	0.582816	0.542176
CGATACCTCGCGGACA-1	0.127239	0.142342	0.319471	0.180036	0.237952	0.222345
CGATAGCGATACAGTG-1	0.0756232	0.407127	0.0473373	0.739515	0.380817	0.133485
CGATATTAGCCGCAGG-1	0.0468282	0.101439	0.368456	0.244523	0.085828	0.0522965
CGATCCGACCCAGTGC-1	0.0981466	0.119604	0.381667	0.138537	0.176586	0.19814
CGATCCTCGCAACATA-1	0.332814	0.213412	0.544793	0.243765	0.183522	0.310669
CGATCTGTTGGAGGAC-1	0.0354899	0.318792	0.484912	0.554327	0.827481	0.0619713
CGATGGACCCTACGCC-1	0.180038	0.262043	0.257222	0.129046	0.364999	0.250349
CGATGTTGTTATCTAC-1	0.236004	0.199011	0.101852	0.319463	0.165753	0.167631
CGATTAAATATCTCCT-1	0.179927	0.173816	0.613373	0.38726	0.147127	0.203307
CGATTCGCCTGGCTGC-1	0.984271	0.901908	1.47955	1.18994	0.914121	0.956366
CGCAATTACTTTCGGT-1	0.158091	0.106849	0.521542	0.353686	0.211441	0.0845898
CGCAATTAGGGTAATA-1	0.149392	0.100107	0.286813	0.211737	0.215624	0.11246
CGCAATTCTACAATAA-1	0.274448	0.156006	0.138064	0.345873	0.0709595	0.232868
CGCACATGTCCACTAC-1	0.473864	0.661875	1.09554	0.304506	0.956888	0.746759
CGCACGTCTGTTTATG-1	0.206651	0.218773	0.508634	0.24897	0.288912	0.33707
CGCACGTGCGCTATCA-1	0.404738	0.437946	1	0.597063	0.835243	0.496971
CGCAGAAACATTTGCG-1	0.105836	0.127154	0.614522	0.186458	0.231534	0.117691
CGCAGATCTTCACCCG-1	0.724886	0.837722	1.43341	0.552847	0.92953	0.894871
CGCATCATGGCTTCAG-1	0.144882	0.128885	0.800713	0.231234	0.107324	0.118625
CGCATCCATCAGCCAG-1	0.244773	0.272612	0.640306	0.276791	0.303918	0.361333
CGCATGGTGCGATGCT-1	0.309397	0.252692	0.98831	0.354099	0.683941	0.165189
CGCATTAGCTAATAGG-1	0.103829	0.204833	0.375338	0.238116	0.396517	0.0809016
CGCCAAGAAGCCGAGT-1	0.135758	0.1388	0.827538	0.218782	0.120189	0.222672
CGCCACAGGTCGCGAT-1	0.299411	0.188521	1.22814	0.307313	0.243086	0.290246
CGCCACCCGCATTAAC-1	0.0548945	0.361257	0.105	0.630537	0.344075	0.237473
CGCCATCCGATTATGA-1	0.280199	0.294898	1.06742	0.127314	0.272072	0.467293
CGCCCGCTTCCGTACA-1	0.143756	0.237499	0.538729	0.192048	0.25432	0.258063
CGCCCTAATTGTTCAA-1	0.0972953	0.191228	0.144263	0.43374	0.282768	0.0543228
CGCCCTTGAAGGCTGA-1	0.214354	0.206254	0.60875	0.288286	0.153594	0.29482
CGCCGACTATTCGCTA-1	0.168972	0.442805	0.197041	0.62937	0.781417	0.298802
CGCCGCCCATGCCTGT-1	0.187387	0.357787	1.1264	0.11599	0.443615	0.41898
CGCCTCCCTCCTCTAT-1	0.160007	0.38131	0.747405	0.0950429	0.524898	0.360116
CGCCTGGCCTACGTAA-1	0.0452985	0.309127	0.00219138	0.591902	0.350386	0.079024
CGCGACACTGCGCAGC-1	0.197408	0.192386	0.400954	0.363585	0.218989	0.257029
CGCGAGAGGGACTTGT-1	0.118124	0.170102	0.636605	0.179259	0.244665	0.222314
CGCGAGTCTGCCGGGT-1	0.119624	0.22517	0.95105	0.182128	0.216358	0.204596
CGCGCAAATGTCCAGA-1	0.384204	0.482105	0.611111	0.625774	0.0858852	0.432405
CGCGCAAGGAACTACA-1	0.270089	0.224845	0.863062	0.308145	0.291882	0.353526
CGCGCATGTTTGATTG-1	0.126023	0.151461	0.476331	0.194166	0.263311	0.246053
CGCGCCCGACTTAATA-1	0.116354	0.263139	0.08375	0.0515236	0.178903	0.292393
CGCGGCAGTATTACGG-1	0.0193841	0.221162	0.0789916	0.516952	0.247225	0.114176
CGCGGCTCAACTTGAA-1	0.33366	0.257312	0.602041	0.60102	0.361195	0.282683
CGCGGGAATTAGGCAG-1	0.549322	0.571919	1.68998	0.279767	0.627506	0.768498
CGCGGTCACAAACCAA-1	0.187068	0.228884	0.919612	0.251124	0.247145	0.272716
CGCGTCATATTAAACC-1	0.325317	0.297734	0.710123	0.324621	0.304125	0.28475
CGCGTGCTATCAACGA-1	0.301937	0.346456	0.962314	0.441868	0.422654	0.507448
CGCGTTCATGAAATAC-1	0.0486839	0.215261	0.026465	0.0295123	0.623583	0.092013
CGCTACCGCCCTATGA-1	0.290952	0.280036	0.672778	0.49647	0.375888	0.339272
CGCTACGGGACATTTA-1	0.109087	0.116246	0.837151	0.187446	0.168483	0.179233
CGCTAGAGACCGCTGC-1	0.140521	0.247731	0.562438	0.141163	0.313961	0.267487
CGCTATACCGCCCACT-1	0.249202	0.208471	0.360598	0.361988	0.197114	0.270815
CGCTATTCAATGTATG-1	0.0847897	0.116659	0.140357	0.256688	0.15414	0.060048
CGCTATTCTTAGGCTC-1	0.379961	0.423285	1.35799	0.271923	0.612094	0.45582
CGCTCGACATAATGAT-1	0.254922	0.214858	1.23498	0.191877	0.225479	0.217338
CGCTCTCCGTAGATTA-1	0.105233	0.343918	1.65789	0.0463057	0.698114	0.230341
CGCTGAGGACGTCCAA-1	0.130479	0.168364	0.24	0.314486	0.21093	0.0801849
CGCTGGTGACTACCCT-1	0.308753	0.433376	1.60889	0.152043	0.482648	0.379168
CGCTGTGACGCCGCAC-1	0.800535	0.141424	0.835432	0.172147	0.087862	0.0864547
CGCTGTGTGGATGTTG-1	0.134675	0.23077	0.994615	0.205418	0.453692	0.204228
CGCTTATTCCCGGTCG-1	0.27714	0.399451	0.740741	0.552876	0.208836	0.351392
CGCTTCCACTGAAATC-1	0.103546	0.119551	0.277531	0.222195	0.156753	0.0923658
CGCTTTCATACCGGTG-1	0.170105	0.155387	1.17368	0.176671	0.133465	0.16736
CGCTTTCTTGCATTCG-1	0.0825292	0.156402	0.221667	0.171089	0.131326	0.0506795
CGGAAAGAATCAAACG-1	0.751781	0.774245	1.17359	1.04749	0.604992	0.701658
CGGAAATTTCACATCC-1	0.149427	0.197358	0.946545	0.183717	0.218626	0.205141
CGGAACGTAAACATAG-1	0.959871	1.04517	1.59602	1.14288	1.04412	1.12167
CGGACGTTACTTGAAG-1	0.131074	0.452871	0.0452694	0.724071	0.186568	0.342378
CGGAGCAATTTAATCG-1	1.02992	1.01624	1.37757	1.16354	0.942311	1.071
CGGAGCATGGCGATCC-1	0.118923	0.149895	0.770567	0.191768	0.294662	0.120551
CGGAGCTTATAACACC-1	0.198875	0.182435	0.4405	0.204777	0.158331	0.21343
CGGATAAGCGGACATG-1	0.296968	0.261091	0.325224	0.632815	0.402971	0.114291
CGGATGAATGCTGTGA-1	0.189156	0.157758	0.380356	0.224281	0.130352	0.220049
CGGCAAACATCGTGCG-1	0.341317	0.33979	0.5839	0.425358	0.310339	0.428524
CGGCACCGTTAGCGCC-1	0.0618147	0.221782	0.100592	0.0625938	0.163841	0.156448
CGGCACTCAAGAAAGT-1	0.220847	0.208673	0.478979	0.293601	0.284692	0.264605
CGGCAGGGTCGGGTTG-1	0.0596289	0.128151	0.225822	0.1111	0.243031	0.128091
CGGCCACGCACAAAGT-1	0.219252	0.217504	0.903469	0.236292	0.37454	0.294034
CGGCCCAACCTGTAGT-1	0.630933	0.778966	0.375	0.488159	0.912863	0.801352
CGGCTCTTCGTCGAAC-1	0.168015	0.161517	0.880521	0.236107	0.166488	0.144629
CGGCTGCAAGATTAAG-1	0.105104	0.10474	1.15883	0.103185	0.195144	0.0946041
CGGCTTTGTATGATAA-1	0.20932	0.155506	0.333005	0.523545	0.158686	0.129605
CGGGAAGTACCGTGGC-1	0.143021	0.339238	0.747187	0.468864	0.401509	0.384966
CGGGAATTTATGTAAA-1	0.0739117	0.139728	0.2848	0.116721	0.290137	0.133982
CGGGAGCTTCAGTGTA-1	0.139785	0.15801	0.1166	0.345497	0.436427	0.21956
CGGGAGTATACCGCCG-1	0.373445	0.298927	0.624132	0.55058	0.390641	0.19355
CGGGATCAATGTAAGA-1	0.0928902	0.111753	0.169877	0.104836	0.167147	0.0319287
CGGGCAGCTAAACCGC-1	0.0961156	0.149066	0.714609	0.120324	0.350831	0.154118
CGGGCCATAGCCGCAC-1	0.269243	0.613551	0.908622	0.792808	0.730561	0.625452
CGGGCCTTCTTTGTAA-1	0.115628	0.174291	0.36284	0.137687	0.221835	0.205015
CGGGTGTACCCATTTA-1	0.254844	0.368111	0.193074	0.197903	0.551706	0.342249
CGGGTTCGGCACGTAT-1	0.0511642	0.11092	0.522612	0.110354	0.237129	0.082644
CGGGTTGTAGCTTTGG-1	0.0584091	0.387914	0.139664	0.615661	0.371252	0.424972
CGGTACTAGAATCAAA-1	0.414814	0.525231	0.0289256	0.256102	0.701011	0.580758
CGGTAGAGGTGCAGGT-1	0.219091	0.304065	0.247934	0.188072	0.35034	0.310816
CGGTATAGGTATTAGC-1	0.0819693	0.134651	0.393218	0.164228	0.30975	0.14194
CGGTCAAGTGGGAACC-1	0.279164	0.346197	0.14	0.105178	0.481855	0.472323
CGGTCTATCAACCCGT-1	0.162372	0.26952	0.563889	0.243046	0.534841	0.240382
CGGTGAAGACTAAAGT-1	0.127318	0.0984672	0.348621	0.309213	0.132227	0.0663113
CGGTGCAGATAGAACG-1	0.142331	0.147001	0.241864	0.150182	0.178523	0.200918
CGGTGCGCGTTGGTCC-1	0.803791	0.665309	1.46273	1.05146	0.85062	0.73059
CGGTGGGCTCCAGCCT-1	0.131639	0.202261	0.784	0.210959	0.333964	0.273331
CGGTGTACTTGATCCC-1	0.0985231	0.120583	0.214211	0.238412	0.0935359	0.080365
CGGTTATCCAACAGTG-1	0.215295	0.33051	0.683884	0.129284	0.644639	0.357167
CGGTTCAAGTAGGTGT-1	0.036819	0.128384	0.329218	0.0925771	0.203116	0.114398
CGGTTCCGGCTTCTTG-1	0.174675	0.281896	0.0945455	0.423973	0.321553	0.0854003
CGGTTGACCTGGCATA-1	0.246678	0.228786	0.61859	0.227229	0.387204	0.332443
CGGTTGAGTATCCTTC-1	0.299708	0.391056	0.18097	0.625405	0.40106	0.204051
CGGTTGGGTTCAAGTT-1	0.295953	0.154979	0.78	0.192858	0.13552	0.174015
CGGTTTATGAAGGAAC-1	0.135431	0.182609	0.427045	0.150402	0.228942	0.108471
CGTAAACGCTTGAGTG-1	0.72314	0.65878	1.32502	0.750096	0.759212	0.858404
CGTAAAGCAAGAAATC-1	0.269103	0.231535	0.530044	0.294114	0.312107	0.351159
CGTACCTGATAGGCCT-1	0.146733	0.242683	0.105035	0.0659412	0.202671	0.370316
CGTAGCGAATTGTCAG-1	0.083419	0.124209	0.652575	0.120464	0.243016	0.111325
CGTAGCGCCGACGTTG-1	0.170267	0.13434	0.814921	0.174874	0.150225	0.143012
CGTATTAAGAGATCTA-1	0.126136	0.180743	0.68875	0.175791	0.276693	0.184024
CGTCAAGGCTATAAAT-1	0.339558	0.394629	1.28222	0.70653	0.553632	0.336871
CGTCACGTCCATTGGT-1	0.166368	0.250142	0.0708025	0.103057	0.32232	0.328451
CGTCAGCTATTTACTC-1	0.0593966	0.249749	0.215	0.409007	0.360573	0.122894
CGTCAGTGCGCACAAG-1	0.233672	0.230163	0.670617	0.214518	0.275604	0.249536
CGTCAGTTTATCGTCT-1	0.162171	0.147185	1.15561	0.192376	0.207833	0.150102
CGTCATACCATATCCA-1	0.150525	0.252072	0.583678	0.440989	0.171294	0.212609
CGTCGCGGCGGGATTT-1	0.226092	0.17278	0.569074	0.217641	0.371709	0.261213
CGTCGCTTGGTTATAC-1	0.137659	0.145091	0.335219	0.351151	0.199204	0.0697304
CGTCGGATAGTGTTGA-1	0.234761	0.37418	0.179734	0.178623	0.407283	0.374845
CGTCGGGTCTAAGCGC-1	0.132688	0.158735	0.141274	0.414873	0.113609	0.140563
CGTCGTCCTTCGCGAA-1	0.814097	0.775906	1.03537	1.00302	0.603077	0.846093
CGTCTGGAAGGGCCCG-1	0.108749	0.150199	0.869198	0.110283	0.136133	0.134772
CGTGAAGTTAATTCAC-1	0.150457	0.162843	0.4712	0.115572	0.268795	0.239248
CGTGACATTGGGTCGT-1	0.157095	0.18292	0.430839	0.193545	0.179609	0.182911
CGTGACCAGTCCTCTG-1	0.257909	0.215206	0.459798	0.530507	0.282387	0.199641
CGTGCAGACTGGGACA-1	0.19586	0.266838	0.10429	0.128168	0.5279	0.363584
CGTGCATTGTCGACGC-1	0.0409359	0.182153	0.310376	0.325296	0.101828	0.109319
CGTGCCCGACATTTGT-1	0.0812949	0.120151	1.13195	0.279209	0.147066	0.0833146
CGTGCCCTCCCGAAGA-1	0.426199	0.578113	0.90625	0.272278	0.806953	0.624651
CGTGCTGGCCTAGTCG-1	0.103172	0.437183	0.0680529	0.699259	0.339124	0.342396
CGTGCTTCTACCTAAA-1	0.0314726	0.0933471	0.281213	0.182137	0.504654	0.0700699
CGTGGTACCCAAAGGC-1	0.190274	0.130183	0.313952	0.159979	0.166288	0.219296
CGTGTCTCGTTACGAC-1	0.354644	0.385411	0.394477	0.661507	0.169296	0.25859
CGTTAGCTCACAACTG-1	0.0936919	0.100401	0.557752	0.305636	0.231972	0.0763476
CGTTCAGACCCGCGAA-1	0.335364	0.333765	1.00893	0.679446	0.355165	0.317745
CGTTCATGGTGCGCGT-1	0.148257	0.236913	1.53549	0.10957	0.394156	0.219355
CGTTCTTCGCACACCT-1	0.102766	0.192923	0.707071	0.216153	0.31331	0.270986
CGTTGAATACCGCGCT-1	0.0709139	0.0969209	0.445637	0.16331	0.166226	0.156492
CGTTGAGCGACCGTCG-1	0.286868	0.450307	0.249567	0.107722	0.674995	0.546477
CGTTGAGTAATTGCGT-1	0.0578423	0.117471	0.280438	0.119762	0.345528	0.128755
CGTTGCCCGCGTGGGA-1	0.184206	0.150373	0.244675	0.192402	0.180692	0.17139
CGTTGTAAACGTCAGG-1	0.0380605	0.305373	0.138466	0.553092	0.190586	0.214376
CGTTGTAAGATTGATT-1	0.440853	0.562083	0.273122	0.278665	0.753868	0.639004
CGTTGTCGGCAATTGA-1	0.509153	0.379733	1.19559	0.872888	0.338543	0.428359
CGTTGTTTCAATTCCC-1	0.038515	0.180355	1.30682	0.0654379	0.601209	0.0734612
CGTTTAAGCGGAGCAC-1	0.116486	0.237024	0.0864198	0.0669613	0.372809	0.194846
CGTTTCACTTCGGGCG-1	0.168553	0.171133	0.453231	0.190583	0.137049	0.22882
CGTTTCGCTCATTACA-1	0.0977598	0.112115	0.471111	0.134595	0.204276	0.216953
CGTTTGTGTAGAGGGT-1	0.00646318	0.0762299	0.08	0.331433	0.0296822	0.0403009
CTAAAGAATGCCTACT-1	0.285141	0.541369	0.00473373	0.817951	0.818869	0.4058
CTAAAGGGAAATAGGA-1	0.057254	0.0826744	0.836601	0.113296	0.139599	0.0702481
CTAAAGTCCGAAGCTA-1	0.118986	0.463245	0.784314	0.552938	0.481924	0.610643
CTAAATCCGGTGTACA-1	0.408383	0.394078	0.584773	0.549731	0.395428	0.349805
CTAAATCCTATTCCGG-1	0.34013	0.430412	1.09759	0.173394	0.448443	0.59116
CTAACCGCGCGCCCGT-1	0.45993	0.677242	1.14178	0.953173	0.862429	0.41255
CTAACGAAACTTGCTG-1	0.0563543	0.105899	0.201132	0.133046	0.194907	0.0913618
CTAACTGGTCCGGTTC-1	0.207199	0.24824	0.830579	0.176903	0.250234	0.299315
CTAAGGGAATGATTGG-1	0.335737	0.556212	8.65067e-24	0.136865	0.93195	0.568744
CTAAGTACAGGGCTAC-1	0.125144	0.145741	0.580741	0.209198	0.0875469	0.151321
CTAATTCGCACGCGCT-1	0.405954	0.229	0.968254	0.112416	0.257285	0.114274
CTAATTCTCAGATATT-1	0.236989	0.382251	0.550556	0.173108	0.788945	0.411198
CTAATTTCAACAACAC-1	0.179786	0.149699	0.354603	0.262046	0.157332	0.188058
CTACAAGAAATAACCC-1	0.17274	0.201245	1.25181	0.133268	0.321794	0.21837
CTACACTAGCTTGTTC-1	0.0365439	0.0930242	0.352653	0.145566	0.0986743	0.081014
CTACATATCGCGGGAC-1	0.0848903	0.161473	0.471074	0.308694	0.209809	0.141768
CTACCCTAAGGTCATA-1	0.0805975	0.171107	0.547222	0.162752	0.183811	0.198137
CTACGAACTAGGTCGA-1	0.157416	0.178289	0.859842	0.186223	0.203902	0.145475
CTACGACTAGCTATAA-1	0.167505	0.198302	0.466272	0.28789	0.345186	0.236634
CTACGATCCTATCCTA-1	0.240022	0.381756	0.629751	0.492221	0.268186	0.434151
CTACGCACGGAGTACC-1	0.086734	0.169071	0.680174	0.10189	0.285755	0.149987
CTACGCCATTTCCGAT-1	0.128755	0.157401	0.293966	0.181358	0.16067	0.144008
CTACGTGTTGCCACCA-1	0.536523	0.495563	1.45391	0.587113	0.581541	0.662558
CTACTATCATAGGTTT-1	0.109145	0.378931	0.965706	0.608781	0.581443	0.22554
CTACTATCTTTCAGAG-1	0.161959	0.204332	0.3702	0.192049	0.298211	0.235688
CTACTCAAGGTATAGT-1	0.111227	0.124179	0.4928	0.163636	0.222529	0.179318
CTACTCTAGGCCCGGC-1	0.190936	0.166182	0.23602	0.344125	0.107587	0.0361933
CTACTGCCACCTGACC-1	0.0567095	0.148074	0.831205	0.211766	0.150479	0.0650051
CTAGACATATATGTAG-1	0.0522743	0.110027	0.897765	0.110262	0.157232	0.166824
CTAGACTGCATTTCGT-1	0.106252	0.17119	0.451717	0.150762	0.380776	0.200792
CTAGATAAACTCCTCG-1	0.701811	0.678827	1.33722	0.774746	0.840386	0.827324
CTAGATGTGAGTGTAA-1	0.23324	0.338275	0.819184	0.340804	0.468823	0.422313
CTAGATTTACGACGGC-1	0.0360633	0.15322	0.0105556	0.0886405	0.288188	0.159494
CTAGCAACTAATTTAC-1	0.387932	0.339886	1.30224	0.414967	0.471636	0.542449
CTAGCATAGTATAATG-1	0.129907	0.210001	0.6368	0.130123	0.366778	0.277923
CTAGCCGATGTTATGA-1	0.0740397	0.170903	0.572244	0.170424	0.266495	0.185013
CTAGGCGCCCTATCAG-1	0.193044	0.216642	0.28858	0.352857	0.331683	0.280922
CTAGGCGGCAGAGAAT-1	0.115322	0.177335	0.598203	0.24302	0.137412	0.125286
CTAGGTTCGGACGTGA-1	0.639592	0.630484	0.851627	0.777987	0.641197	0.667294
CTAGTATTCGGAATTA-1	0.192183	0.215577	0.448852	0.221303	0.23646	0.253321
CTAGTCACGTCTTAAG-1	0.17278	0.269802	0.82328	0.126106	0.256054	0.250994
CTAGTGAAGGACAGGA-1	0.135217	0.28758	1.50865	0.112436	0.462597	0.250386
CTAGTTACAACCCGGT-1	0.227028	0.209438	0.994815	0.528637	0.421528	0.289367
CTAGTTGGGCCCGGTA-1	0.136255	0.211968	0.584225	0.280209	0.32915	0.0841308
CTATAAGAGCCAATCG-1	0.0943852	0.184196	0.688	0.184206	0.190119	0.26881
CTATAGGCGTTGATGT-1	0.283711	0.271516	0.936651	0.407005	0.221206	0.265503
CTATATCCAGCCTGGC-1	0.216456	0.208639	0.270617	0.236498	0.207273	0.278743
CTATCGGGTCTCAACA-1	0.12707	0.21705	0.510254	0.157711	0.284159	0.202605
CTATGAACACCTTGCC-1	0.211781	0.123493	0.385318	0.199539	0.144756	0.186261
CTATGCCCGAATGCAA-1	0.302086	0.27129	0.61885	0.511971	0.251683	0.265217
CTATGTCACTAGCCCA-1	0.164028	0.215806	0.59856	0.105372	0.355099	0.28785
CTATGTCTATTGAAAC-1	0.215943	0.215555	0.677925	0.327509	0.170208	0.222303
CTATGTGAGTCACGGC-1	0.205707	0.204309	0.115055	0.348542	0.179368	0.124496
CTATTCATGTGTCCCA-1	0.947821	0.994927	1.09769	1.07299	0.974353	1.05848
CTATTGTGTTTGGTCA-1	0.107296	0.159918	0.443102	0.142707	0.269025	0.15029
CTATTTGGTTACGGAT-1	0.28472	0.41302	1.11914	0.204108	0.386006	0.390122
CTCAAACCACTGCCCG-1	0.372972	0.304641	0.422091	0.350792	0.290442	0.392414
CTCAAGACATTAGCGC-1	0.159536	0.23003	0.52518	0.151541	0.301911	0.338173
CTCACATTTACTAAAT-1	0.235277	0.196667	0.984878	0.491087	0.329521	0.248406
CTCACTGTGATACTTA-1	0.647114	0.830073	0.125	0.38741	1.05986	0.847097
CTCACTTGGCTGGTAA-1	0.0352696	0.118836	0.37574	0.255393	0.122697	0.0665504
CTCAGATTGTGATAAG-1	0.0558969	0.339534	0.0579448	0.6897	0.208575	0.119172
CTCAGGACTCACCTGT-1	0.150033	0.141744	0.375556	0.22178	0.183883	0.213134
CTCAGTCACGACAAAT-1	0.0537172	0.105072	0.408203	0.228298	0.122264	0.167268
CTCATGGCTCACAATC-1	0.167653	0.131463	0.375	0.525764	0.249496	0.110552
CTCATGGTAATTTGCG-1	0.0637692	0.372691	0.868544	0.752955	1.10389	0.0828413
CTCATTGCTCTAACAA-1	0.400314	0.385117	1.34	0.447746	0.443893	0.316513
CTCATTTGATGGGCGG-1	0.108755	0.154801	0.228889	0.164748	0.203762	0.0913771
CTCCCTCCTTTCGATC-1	0.310304	0.309931	0.82133	0.456279	0.363854	0.176083
CTCCGCCCACATGAGG-1	0.195722	0.141505	0.757396	0.218641	0.140683	0.193758
CTCCGGCCTAATATGC-1	0.349302	0.384872	0.78907	0.160817	0.520603	0.363191
CTCCGGCTTGTAGACA-1	0.191597	0.303772	0.443813	0.474715	0.291794	0.336472
CTCCTAAGTTATGTCT-1	0.23715	0.223051	0.657066	0.317851	0.188856	0.282418
CTCCTTTACGCAAGTC-1	0.328134	0.35709	0.28125	0.253509	0.39864	0.353608
CTCGAATGGAACGTAT-1	0.139931	0.155002	0.492526	0.205391	0.170609	0.172623
CTCGAGACATACGATA-1	0.288817	0.275693	0.46832	0.447244	0.299699	0.182213
CTCGAGATCCAAAGCA-1	0.197393	0.130352	0.660567	0.150764	0.234056	0.244037
CTCGAGGCAAGTTTCA-1	0.184167	0.142252	0.814694	0.265579	0.110569	0.108609
CTCGAGGTCGAACAGT-1	0.189957	0.229551	0.450833	0.191077	0.238166	0.257501
CTCGATATTTGCGAGC-1	0.085525	0.160722	0.954564	0.205359	0.292867	0.229158
CTCGCACCTATATAGT-1	0.0673063	0.147252	0.403668	0.102536	0.19655	0.176202
CTCGCATTGCATAGCC-1	0.449632	0.34348	0.537099	0.544394	0.379449	0.277667
CTCGCCGAATGTAGGG-1	0.412593	0.386623	0.609568	0.686038	0.43995	0.396376
CTCGGGCATCGTCGGG-1	0.109727	0.107322	0.435918	0.233302	0.129661	0.0898517
CTCGGGTTCTCTGGCC-1	0.021348	0.0806886	0.330365	0.187402	0.0824335	0.0524674
CTCGGTACCACTGCTC-1	0.370522	0.487275	1.32461	0.218294	0.564259	0.583703
CTCGGTCCGTAGCCTG-1	0.113733	0.167531	0.813992	0.0941633	0.19799	0.155805
CTCGGTTGTCGGCCCT-1	0.0522876	0.15444	0.348765	0.194872	0.158253	0.172022
CTCGTCGAGGGCTCAT-1	0.194153	0.157427	0.508254	0.311581	0.137173	0.234383
CTCGTTTCTAATGTTT-1	0.0590117	0.140637	0.65932	0.190536	0.234677	0.193686
CTCTAATGCATTGATC-1	0.248127	0.340603	0.25	0.242685	0.38343	0.34326
CTCTACACTGGCGATT-1	0.289004	0.187327	0.101534	0.347384	0.147138	0.198875
CTCTATTTGGCTGCAG-1	0.0986184	0.116298	0.457646	0.169539	0.163465	0.189797
CTCTCACAATCGATGA-1	0.117555	0.191263	0.404441	0.11889	0.257251	0.227601
CTCTCGATGTGCGCCT-1	0.164965	0.188394	0.551	0.226707	0.212505	0.163339
CTCTCTAACTGCCTAG-1	0.0340267	0.111392	0.541551	0.13752	0.16904	0.129654
CTCTGCAGGCATTCTT-1	0.173698	0.209281	0.280207	0.294506	0.124328	0.264595
CTCTGCGAAGCAAGCA-1	0.184988	0.174199	0.872373	0.117379	0.171406	0.187628
CTCTGGACGCCTGGTG-1	0.221948	0.274389	0.117531	0.339676	0.339018	0.36398
CTCTGTGCCTGCTATG-1	0.0332064	0.0786586	0.241415	0.162293	0.189305	0.0541597
CTCTGTTTGAGGATTC-1	0.0946061	0.182311	0.307099	0.102438	0.319309	0.155843
CTCTTCTATTGACTGG-1	0.148925	0.143743	0.347107	0.249107	0.153447	0.126714
CTCTTCTGGAAGTTAG-1	0.274184	0.24705	0.264337	0.354081	0.190698	0.265652
CTCTTGTCCCGCTTGG-1	0.234724	0.231624	0.498141	0.331794	0.231341	0.291694
CTGAAAGAGATCCGAC-1	0.288252	0.182145	0.59949	0.46359	0.102325	0.19776
CTGAATCCGAGACCTC-1	0.0852697	0.163219	0.239583	0.10366	0.210802	0.216871
CTGAATTTATTGCCAG-1	0.130891	0.168133	0.396202	0.201055	0.266776	0.190976
CTGACTGCGCAGCTCG-1	0.259491	0.411295	0.568889	0.137803	0.470636	0.455595
CTGAGCAAGTAACAAG-1	0.0779907	0.115422	0.293056	0.195057	0.124911	0.124027
CTGATAGTGTATCTCA-1	0.115035	0.1712	0.237479	0.230959	0.158988	0.131855
CTGATCCCTTTATGCA-1	0.185705	0.178759	0.202948	0.250443	0.216508	0.254999
CTGCAAATGGGCTCCA-1	0.0887019	0.0943832	1.18053	0.246828	0.126997	0.0754251
CTGCACAACTACATAT-1	0.824401	0.803999	1.59326	1.07005	0.668224	0.84062
CTGCACCTGGAACCGC-1	0.083838	0.106443	0.395352	0.313263	0.161474	0.0667906
CTGCACTCCAGTACAG-1	0.135058	0.127684	0.169965	0.241183	0.0853866	0.127794
CTGCCAAGGTTGGAAG-1	0.0648301	0.203507	0.109375	0.0695452	0.0320166	0.196835
CTGCCATGCATCACAT-1	0.103065	0.127574	0.372665	0.176549	0.223703	0.130958
[truncated: 1,694 more rows]

## Sheet: ED_Fig.1e
spot	Spotiphy	Cell2location	cytoSPACE	CARD	Tangram	RCTD
[truncated: 3,243 more rows]
