# Supplementary material for: Spotiphy enables single-cell spatial whole transcriptomics across an entire section
Source: Nat Methods. 2025 Mar 12;22(4):724–36. doi: 10.1038/s41592-025-02622-5 (PMC11978521; doi:10.1038/s41592-025-02622-5)
Supplement: Supplementary file 11 — Statistical source data. [file 41592_2025_2622_MOESM11_ESM.xlsx]

## Sheet: ED_Fig.2d
	level I	level I	level I	level I	level I	level I	Level II	Level II	Level II	Level II	Level II	Level II	level III	level III	level III	level III	level III	level III
spot	Spotiphy	Cell2location	cytoSPACE	CARD	Tangram	RCTD	Spotiphy	Cell2location	cytoSPACE	CARD	Tangram	RCTD	Spotiphy	Cell2location	cytoSPACE	CARD	Tangram	RCTD
AAACAAGTATCTCCCA-1	0.948685	0.907966	0.170199	0.936926	0.584674	0.961451	0.670022	0.826384	0.942874	0.892519	0.593707	0.758785	0.697393	0.847102	0.919551	0.938464	0.643167	0.182102
AAACACCAATAACTGC-1	0.94223	0.671851	0.648263	0.617969	0.59297	0.877105	0.88218	0.596815	0.760438	0.360716	0.699925	0.643236	0.551747	0.592671	0.791736	0.381985	0.428171	0.566889
AAACAGAGCGACTCCT-1	0.992696	0.8096	0.46	0.724495	0.0498889	0.782636	0.961938	0.781371	0.46	0.717763	0.119179	0.756941	0.482023	0.778322	0.693375	0.681193	-0.0503876	-0.699003
AAACAGCTTTCAGAAG-1	0.7247	0.738461	-0.0284256	0.749919	0.229546	0.676746	0.695801	0.62814	0.491398	0.501749	0.486503	0.605731	0.56808	0.611529	0.49447	0.627811	0.330356	0.520799
AAACAGGGTCTATATT-1	0.954366	0.883765	0.909155	0.780111	0.61037	0.852951	0.756894	0.771577	0.671984	0.525717	0.55217	0.551467	0.781451	0.683907	0.727324	0.628611	0.561986	0.0953375
AAACAGTGTTCCTGGG-1	0.841481	0.752318	0.560845	0.597289	0.264671	0.620014	0.555841	0.683444	0.327879	0.561235	0.508759	0.359431	-0.0253965	0.603331	0.119565	0.656201	0.0393441	0.150486
AAACATTTCCCGGATT-1	0.780945	0.73129	0.479841	0.648723	0.479687	0.749742	0.814291	0.670855	0.580881	0.621796	0.620048	0.716182	0.64491	0.727262	0.503444	0.587866	0.498628	0.357474
AAACCCGAACGAAATC-1	0.960985	0.968887	0.94883	0.883745	0.276988	0.994953	0.924644	0.978994	0.94883	0.926319	0.632804	0.935156	0.644797	0.790746	0.801471	0.551198	0.149288	0.24694
AAACCGGAAATGTTAA-1	0.999706	0.999851		0.997628	-0.123508	1	1	0.999914		1	-0.125024	1	0.977156	0.999868		0.982231	-0.121549	0.0310613
AAACCGGGTAGGTACC-1	0.523644	0.86787	0.187272	0.619399	0.2507	0.525796	0.663773	0.710487	0.617959	0.718859	0.436515	0.582388	0.818368	0.74135	0.416936	0.735567	0.14547	-0.0354939
AAACCGTTCGTCCAGG-1	0.936121	0.770648	0.757142	0.796999	0.390813	0.690052	0.833872	0.692374	0.0257732	0.565742	0.341632	0.453153	0.342027	0.568007	0.0257732	0.476535	0.327593	-0.158102
AAACCTAAGCAGCCGG-1	0.787252	0.999251	0.891042	0.904961	0.841679	0.999941	0.74822	0.855684	0.891042	0.766741	0.853161	0.419299	0.937304	0.943511	0.891042	0.688867	0.84195	0.0629252
AAACCTCATGAAGTTG-1	0.940271	0.934603	0.693375	0.835689	0.451444	0.790689	0.939442	0.864586	0.693375	0.727665	0.658627	0.709829	0.929941	0.892778	0.693375	0.850947	0.187973	0.693299
AAACGAAGATGGAGTA-1	0.94987	0.575769	0.898897	0.66333	0.491117	0.924524	0.870779	0.482099	0.876418	0.277651	0.508743	0.032028	0.0555354	0.353442	0.773109	0.0865334	0.204989	0.840964
AAACGAGACGGTTGAT-1	0.978706	0.997988	1	0.999612	0.63304	0.915729	0.697757	0.928712	0.693375	0.703294	0.20134	0.693391	0.949731	0.940041	0.693375	0.904684	0.0155232	0.0223776
AAACGCTGGGCACGAC-1	0.911623	0.699834	0.280795	0.761106	0.354717	0.794475	0.459803	0.671332	0.341446	0.76697	0.345821	0.454407	0.237785	0.658634	0.657855	0.452991	0.270808	0.584679
AAACGGGCGTACGGGT-1	0.935193	0.884155	0.817127	0.647189	0.598347	0.888366	0.843864	0.74183	0.750391	0.735954	0.320469	0.839921	0.708346	0.818325	0.776493	0.604214	0.508487	0.656258
AAACGGTTGCGAACTG-1	0.948161	0.884654	0.693375	0.8667	0.068643	0.521507	0.170143	0.576248	1	0.427634	-0.131856	0.104109	0.882491	0.95593	0.693375	0.870376	0.104712	-0.0642237
AAACTCGGTTCGCAAT-1	0.997513	0.975912	0.590301	0.993688	0.348262	0.982037	0.993719	0.931849	1	0.981074	0.312239	0.979968	0.723913	0.88014	0.980316	0.842214	0.220427	-0.0656481
AAACTCGTGATATAAG-1	0.938128	0.926926	0.904194	0.727865	0.769097	0.88296	0.93552	0.896258	0.95	0.475632	0.520511	0.85064	0.897749	0.837763	0.90625	0.831126	0.191885	0.292304
AAACTGCTGGCTCCAA-1	0.683323	0.764733	0.835366	0.696738	0.434042	0.617231	0.810894	0.901727	0.750391	0.888263	0.550441	0.851062	0.764804	0.736319	0.90433	0.722477	0.459495	0.653464
AAACTTAATTGCACGC-1	0.999275	0.99999	1	0.99913	0.013262	1	0.999994	0.99995	1	0.999069	-0.0277482	-0.0466921	0.997101	0.999584	1	0.998817	0.251804	-0.040415
AAACTTGCAAACGTAT-1	0.999778	0.847366	0.693375	0.806453	0.120684	0.830571	0.979057	0.890983	1	0.999105	0.0745251	0.691032	0.804069	0.844309	0.693375	0.658271	-0.0241032	0.694918
AAAGAATGTGGACTAA-1	0.992687	0.907976	0.755929	0.79614	0.710886	0.849002	0.70203	0.888416	1	0.795214	-0.0272816	0.795403	0.772936	0.791132	1	0.758503	0.201637	0.383329
AAAGACTGGGCGCTTT-1	0.764393	0.88552	1	0.808923	0.60246	0.693404	0.996105	0.995398	1	0.996619	0.410983	0.693046	0.834687	0.992806	1	0.971371	0.383698	-0.237345
AAAGCTTGCCTACATA-1	0.633627	0.428079	0.0115624	0.689388	-0.0654352	0.682096	0.573993	0.747634	0.263636	0.620803	-0.107303	0.620939	0.780666	0.459591	0.00915353	0.627391	0.034569	0.481415
AAAGGCCCTATAATAC-1	0.975424	0.747286	0.921965	0.602652	0.764103	0.95922	0.927851	0.609192	0.46172	0.794409	0.468126	0.846132	0.902369	0.553532	0.876418	0.689537	0.718582	-0.0217981
AAAGGCTCTCGCGCCG-1	0.751591	0.739665	0.793812	0.574908	0.520777	0.731736	0.780654	0.783026	0.47027	0.613111	0.485385	0.577503	0.260285	0.6661	0.425209	0.517751	0.0359834	0.250064
AAAGGGATGTAGCAAG-1	0.968523	0.795744	-0.08	0.711802	0.0527043	0.78222	0.942102	0.815368	0.46	0.746399	-0.0571567	0.693377	0.883434	0.729138	0.46	0.35884	0.125818	-0.0241812
AAAGGGCAGCTTGAAT-1	0.989141	0.913743	0.373306	0.924294	0.35725	0.967105	0.909554	0.930004	0.898365	0.950053	0.743226	0.917642	0.674234	0.904331	0.815068	0.894427	0.338183	-0.0821805
AAAGTAGCATTGCTCA-1	0.702186	0.443836	0.407297	0.541515	0.356901	0.348312	0.619482	0.456751	0.0204964	0.39297	0.44507	0.597538	0.533003	0.488638	0.0204964	0.397187	0.231932	0.0873194
AAAGTCGACCCTCAGT-1	0.663133	0.819514	0.413043	0.688821	0.24905	0.271377	0.557096	0.815049	0.425209	0.536379	0.394542	0.560089	0.447227	0.674403	0.706522	0.381446	0.522612	0.231047
AAAGTGCCATCAATTA-1	0.999555	0.99968		0.999677	-0.0272039	1	0.999393	0.996272		0.973162	-0.00441717	0.999999	0.946638	0.990144		0.990196	0.0141906	-0.0503979
AAAGTGTGATTTATCT-1	0.992074	0.996496	0.947517	0.966873	0.9287	0.99335	0.982142	0.998971	1	0.976493	0.846269	0.947513	0.985091	0.996393	0.947517	0.967884	0.831079	-0.0449258
AAAGTTGACTCCCGTA-1	0.996761	0.997445	0.969629	0.983822	0.832086	0.985858	0.967018	0.997027	0.969629	0.980643	0.811528	0.977484	0.95601	0.98411	1	0.946173	0.759226	-0.0669189
AAATAACCATACGGGA-1	0.967203	0.811985	0.46	0.773212	0.00596266	0.788093	0.804899	0.749934	0.46	0.743718	0.00311862	0.644683	0.981542	0.729499	0.46	0.641459	-0.00492871	0.693452
AAATAAGGTAGTGCCC-1	0.999999	0.992548	1	1	-0.0513981	1	0.958851	0.807001	1	0.975689	-0.0623549	1	0.873346	0.663808	1	0.999248	0.0114534	0.0637591
AAATACCTATAAGCAT-1	0.863095	0.824258	0.327879	0.715291	0.675237	0.75067	0.337841	0.73224	0.28014	0.706717	0.47847	0.468309	0.673613	0.738583	0.327879	0.828171	0.557811	0.305547
AAATAGGGTGCTATTG-1	0.997611	0.973105	0.839774	0.815745	0.643422	0.817023	0.77432	0.839612	0.947688	0.537169	0.682304	0.610138	0.58974	0.842286	0.663522	0.291667	0.675966	0.67852
AAATCCGATACACGCC-1	0.846717	0.835369	0.750391	0.699516	0.0861478	0.789064	0.795813	0.626537	0.817127	0.778437	0.572217	0.759921	0.89864	0.698224	0.670732	0.266389	0.0562184	0.703942
AAATCGCGGAAGGAGT-1	0.65526	0.758886	0.265144	0.488112	0.610794	0.692163	0.61598	0.716108	0.341463	0.347131	0.455715	0.716755	0.772195	0.572729	0.670732	0.422638	0.240204	0.152034
AAATCGTGTACCACAA-1	0.928735	0.843303	0.472456	0.701321	0.22356	0.759434	0.793427	0.756788	0.755929	0.718358	0.0197581	0.936582	0.696611	0.607702	0.625	0.509163	-0.0248454	0.450388
AAATCTAGCCCTGCTA-1	0.985938	0.987657	0.811534	0.916424	0.511597	0.885403	0.99072	0.961829	0.811534	0.598172	0.821203	0.817324	0.635063	0.854322	0.8544	0.772565	0.786018	0.303999
AAATGATTCGATCAGC-1	0.997625	0.812585	0.5547	0.700869	0.571923	0.948102	0.920122	0.793931	0.625	0.644858	0.351161	0.953062	0.865419	0.723895	0.625	0.721316	0.362603	0.427549
AAATGGCCCGTGCCCT-1	0.942503	0.583412	0.651284	0.906166	0.338448	0.822105	0.59662	0.496483	0.106887	0.901657	0.311093	0.789819	0.384248	0.555644	0.0469482	0.850491	0.21453	0.185761
AAATGGTCAATGTGCC-1	0.962601	0.727557	0.635934	0.649636	0.14959	0.606767	0.692304	0.701047	0.535986	0.631451	0.0875422	0.494474	0.219432	0.72867	-0.227273	0.603047	0.175439	0.689957
AAATTAACGGGTAGCT-1	0.575864	0.718008	0.693375	0.761852	-0.0753949	0.544691	0.966963	0.792979	0.693375	0.66447	-0.0746783	0.697376	0.778529	0.789784	0.46	0.596107	-0.0744514	0.70491
AAATTAATAAGCGCGA-1	0.952281	0.957262	0.903738	0.994928	0.595997	0.952982	0.984406	0.901992	1	0.87723	0.352065	0.924781	0.891138	0.904278	0.895249	0.992472	0.441777	0.0148618
AAATTACACGACTCTG-1	0.999739	0.999989		0.998562	-0.124175	0.999999	0.993855	0.99978		0.817592	-0.127665	0.00633141	0.999174	0.999755		0.999999	-0.115231	-0.0275565
AAATTACCTATCGATG-1	0.884266	0.784362	0.646609	0.680874	0.210213	0.771585	0.796077	0.684289	0.646609	0.329256	0.253263	0.689193	0.204887	0.514342	0.121765	0.384414	0.116596	0.391476
AAATTCCAGGTCCAAA-1	0.953995	0.620615	0.469101	0.63129	0.150584	0.852585	0.814006	0.539077	0.77843	0.600931	-0.0357151	0.811561	0.894906	0.543664	0.743058	0.496089	-0.0165998	0.730854
AAATTGATAGTCCTTT-1	0.75419	0.795919	0.25	0.735347	0.180435	0.756773	0.652965	0.684292	0.25	0.876933	0.00618205	0.784952	0.61943	0.675859	0.25	0.543208	-0.12853	0.0598949
AAATTGGTGAGAAGCA-1	0.999999	0.999989	1	0.998326	0.0106768	1	0.999924	0.999845	1	0.999931	-0.00363305	-0.0032458	0.996687	0.999455	1	0.99617	-0.105772	0.00396846
AAATTTGCGGGTGTGG-1	0.575823	0.946626	1	0.465421	-0.086091	0.992141	1	0.957158	1	0.998289	-0.0675781	1	0.992022	0.946339	1	0.699162	-0.0800012	1
AACAACTGGTAGTTGC-1	0.947381	0.809036	0.47027	0.724771	0.365637	0.755715	0.63233	0.621168	0.0949123	0.607764	-0.115646	-0.130504	0.670772	0.73659	0.327879	0.745263	0.370236	0.452945
AACAATACATTGTCGA-1	0.991502	0.940972	0.693375	0.86564	0.394737	0.994926	0.980838	0.928147	1	0.777613	0.393125	0.934841	0.966525	0.933096	1	0.949011	0.0928224	0.0909815
AACAATTACTCTACGC-1	0.969427	0.969214	0.835366	0.884657	0.309885	0.761107	0.936074	0.95308	0.520818	0.889349	0.440285	0.904525	0.906584	0.905018	0.826043	0.811961	0.738488	0.803632
AACACACGCTCGCCGC-1	0.298287	0.777852	0.822192	0.547138	0.501596	0.0310556	0.785689	0.8358	0.701646	0.763249	0.533194	0.801316	0.322498	0.63859	0.701646	0.314694	0.602184	0.392879
AACACGAGACGCGGCC-1	0.874644	0.814261	0.5547	0.642465	0.268631	0.721639	0.537523	0.719674	0.755929	0.511722	0.18396	0.632478	0.407895	0.697033	-0.0693375	0.551697	0.254405	-0.078369
AACAGGAAATCGAATA-1	0.918194	0.894005	0.811534	0.905554	0.531952	0.760217	0.703939	0.914569	0.898365	0.906496	0.681145	0.936519	0.202899	0.914443	0.898365	0.808982	0.614522	0.36561
AACAGGATGGGCCGCG-1	0.867379	0.88075	0.601834	0.698836	0.439866	0.779175	0.904844	0.933814	0.560845	0.61557	0.515395	0.516529	0.706501	0.774347	0.0949123	0.365598	0.588168	0.46877
AACAGGTAGTATGGAT-1	0.898249	0.92049	0.84259	0.918655	0.333976	0.543954	0.930084	0.926326	0.735405	0.848968	0.226205	0.911002	0.748773	0.927069	0.28843	0.786868	0.282263	0.506467
AACATAGCGTGTATCG-1	1	0.996976	1	0.970781	-0.0749874	1	0.933941	0.925111	1	0.551533	-0.0708542	0.999996	0.714007	0.87444	1	0.788852	0.174897	0.999997
AACATATCAACTGGTG-1	0.925894	0.775911	-0.125	0.602862	0.120237	0.809446	0.811325	0.766779	0.625	0.69738	0.173259	0.927094	0.640271	0.70457	0.25	0.262106	0.542059	0.103306
AACATCGATACGTCTA-1	0.872273	0.906252	0.265144	0.81441	0.0932716	0.891724	0.775067	0.691967	0.617959	0.773331	0.65901	0.875461	0.653713	0.634575	0.776493	0.521073	0.477431	0.603551
AACATTGAAGTTGATC-1	0.986054	0.82274	0.94883	0.667146	0.594567	0.968038	0.447048	0.5018	0.520818	0.468259	0.16879	0.370364	0.286765	0.587525	0.635934	0.31535	0.17225	0.0471743
AACATTGTGACTCGAG-1	0.90173	0.689743		0.970881	-0.149589	-0.0954408	0.999999	0.89728		0.999565	-0.163053	0.0418852	0.824072	0.988579		0.960524	0.649968	0.0232934
AACCAAGACTTCTCTG-1	0.944186	0.862551	0.601834	0.833601	0.497032	0.795344	0.828473	0.72837	0.47027	0.923716	0.501217	0.769066	0.729865	0.816481	0.793812	0.521152	0.352825	0.473071
AACCATAGGGTTGAAC-1	0.863981	0.733188	0.693375	0.75394	-0.0147127	0.318568	0.779227	0.725105	0.693375	0.78585	-0.028994	-0.0507976	0.665086	0.7853	1	0.708846	0.443738	0.694831
AACCCATCCCATGATC-1	0.870356	0.731462	0.589722	0.500715	0.724483	0.646125	0.638846	0.659953	0.665973	0.183022	0.529472	0.469268	-0.109464	0.568443	0.612962	0.244372	0.384448	-0.0949167
AACCCGACAACCCGTG-1	1	0.999995	1	0.999991	0.99077	0.999999	0.999464	0.997966	1	0.997056	0.955107	0.0405765	0.997214	0.997292	1	0.999978	0.996759	-0.0490759
AACCCGAGCAGAATCG-1	0.967594	0.902334	0.826043	0.848188	0.227271	0.96715	0.75915	0.901808	0.506098	0.81883	0.480138	0.524229	0.913463	0.886992	0.715923	0.555444	0.129937	0.660515
AACCCTACTGTCAATA-1	0.928607	0.897578	0.750391	0.845572	0.639138	0.796213	0.817657	0.869885	0.648656	0.864723	0.290868	0.649629	0.49809	0.829368	0.176829	0.780988	0.484893	0.154159
AACCGAGCTTGGTCAT-1	0.941133	0.838531	0.5547	0.767541	0.630595	0.851672	0.892096	0.83852	0.755929	0.782384	0.331797	0.554626	0.602447	0.701246	0.755929	0.932477	0.507784	0.0536427
AACCGCTAAGGGATGC-1	0.532572	0.8613	0.693375	0.835889	0.13399	0.684833	0.81724	0.993577	1	0.860661	0.240791	0.693355	0.687648	0.796384	0.693375	0.760249	0.208388	0.693474
AACCTCGCTTTAGCCC-1	0.957276	0.794424	0.47027	0.734531	0.168248	0.866732	0.944622	0.842607	0.560845	0.721792	0.583763	0.94531	0.751017	0.811494	0.560845	0.459006	0.274648	-0.114394
AACCTGTCACGGAATT-1	0.999445	0.997815	1	0.996343	-0.101405	1	0.999999	0.967051	1	1	-0.0945446	-0.0366905	0.989424	0.946952	1	0.758837	0.285317	-0.0019128
AACCTTTAAATACGGT-1	0.92905	0.832432	0.870302	0.992957	-0.0285353	0.96663	0.901583	0.690208	0.971435	0.988719	-0.0215049	0.963039	0.890516	0.566162	0.853886	0.886377	-0.106567	0.17246
AACCTTTACGACGTCT-1	0.989293	0.799716	0.693375	0.776097	0.517504	0.888351	0.314294	0.766523	-0.08	0.67186	-0.0275397	0.693476	0.998992	0.75095	-0.08	0.935501	-0.0640443	0.577957
AACGAAAGTCGTCCCA-1	0.81243	0.70442	0.532724	0.612206	0.370317	0.664246	0.285978	0.558678	0.443299	0.269606	0.11121	0.336705	0.10705	0.550386	-0.133493	0.295135	0.0872794	0.0622859
AACGACCTCCTAGCCG-1	0.999997	0.841591	1	0.842866	0.690667	0.935665	0.947838	0.707566	0.693375	0.757419	0.691702	0.693379	0.653781	0.652321	0.693375	0.504417	0.690985	0.693087
AACGATAATGCCGTAG-1	0.977173	0.999513	1	0.896458	0.961491	1	0.999985	0.995043	1	0.999465	0.869197	1	0.999997	0.996376	1	0.998603	0.917097	0.874301
AACGATATGTCAACTG-1	1	0.999945	1	0.999597	-0.00193262	1	0.620474	0.994856	1	0.879375	-0.067266	-0.0167296	0.999546	0.998139	1	0.933453	-0.0449189	0.0705213
AACGCATGATCTGGGT-1	0.905311	0.77317	-0.08	0.694778	-0.0437951	0.59489	0.995587	0.790295	1	0.693382	0.0761162	0.692928	0.309994	0.722972	0.46	0.616099	-0.00528388	-0.055603
AACGCGGTCTCCAGCC-1	0.897179	0.735335	0.327879	0.659696	0.172551	0.710282	0.510104	0.670627	0.119565	0.572689	0.292987	0.240803	0.528605	0.591406	0.119565	0.579026	0.384336	0.460332
AACGCTGTTGCTGAAA-1	0.682168	0.843223	0.441894	0.589816	0.252681	0.370862	0.81425	0.883966	0.790569	0.811173	0.675832	0.860928	0.130786	0.783881	0.482382	0.696406	0.407087	-0.105017
AACGGACGTACGTATA-1	0.999969	0.99999	1	0.999516	-0.0143138	0.999999	0.837937	0.973562	1	0.844885	-0.068244	-0.0587658	0.453907	0.934593	1	0.363347	0.120438	-0.0328852
AACGGCCATCTCCGGT-1	0.972158	0.76059	0.592749	0.529767	0.56945	0.917806	0.549947	0.688334	0.592749	0.413467	0.396734	0.790706	0.937125	0.539833	-0.153846	0.124102	0.253671	0.250829
AACGTACTGTGGGTAC-1	0.999986	0.978454	1	0.986872	0.134058	1	0.463084	0.396087	1	0.569706	0.0606464	0.435683	0.903261	0.886602	-0.0384615	0.625936	-0.0448853	0.999638
AACGTCAGACTAGTGG-1	0.92875	0.973642	0.755929	0.880411	0.493509	0.803299	0.861205	0.978904	0.5547	0.777057	0.493568	0.745169	0.933311	0.93306	0.625	0.667126	0.305107	0.62056
AACGTCATCCGGCTTG-1	0.939814	0.955476	1	0.966206	0.344018	0.999978	-0.064591	0.58602	-0.0384615	-0.0699638	0.0406922	0.866024	0.973996	0.87988	1	0.222319	0.262688	1
AACGTCGCTGCACTTC-1	0.987013	0.874014	1	0.902795	-0.0838052	1	0.999961	0.964448	1	0.975662	-0.0612045	1	0.527436	0.88743	1	-0.0345994	-0.0657909	0.858
AACGTGCGAAAGTCTC-1	0.945903	0.981639	0.472456	0.800981	-0.0105959	0.644435	0.850244	0.923391	1	0.880023	0.72361	0.618568	0.852612	0.875482	0.5547	0.615607	0.201254	0.355715
AACGTTCTACCATTGT-1	0.987417	0.967676	0.898365	0.997879	0.410976	0.926582	0.856782	0.912783	0.61795	0.776023	0.567962	0.905191	0.708606	0.784695	0.445205	0.962574	0.455458	-0.0056138
AACTACCCGTTTGTCA-1	0.900732	0.859762	0.47027	0.767248	0.32679	0.720282	0.600925	0.854418	0.601834	0.817563	0.529133	0.73378	0.805353	0.79202	0.47027	0.595959	0.309868	0.48474
AACTAGGCTTGGGTGT-1	0.855908	0.628449	0.503444	0.720206	-0.138783	0.0638035	0.700572	0.499862	0.479841	0.73148	-0.0200837	0.179231	0.441835	0.657987	0.479841	0.587328	0.0135171	0.574383
AACTCAAGTTAATTGC-1	0.751704	0.488814	0.635463	0.56116	0.333679	0.518124	0.416976	0.526407	0.355299	0.405036	0.720364	0.640965	0.378831	0.564223	0.721649	0.415436	0.270876	0.75486
AACTCCAGAGCGTGTT-1	0.694693	0.88302	0.625	0.591822	0.343026	0.618774	0.94495	0.804156	0.625	0.585681	0.376706	0.957636	0.149678	0.607444	0.755929	0.531461	0.452037	0.469175
AACTCTCAATAGAGCG-1	0.980711	0.832419	0.648656	0.76385	0.577211	0.783726	0.947973	0.780648	0.715923	0.502036	0.173847	0.81945	0.980945	0.754499	0.818982	0.444821	0.389976	0.75044
AACTCTCAGTGTGCTC-1	0.897149	0.523863	0.441894	0.559018	0.431978	0.762404	0.74196	0.543121	0.434813	0.592075	0.271042	0.492087	0.398634	0.519837	0.478091	0.642578	0.360771	0.761945
AACTGAGTTATACTGA-1	0.994153	0.871502	0.693375	0.833434	-0.0822347	0.818235	0.957612	0.89474	1	0.759945	-0.0998744	0.805613	0.970848	0.893872	0.693375	0.507292	-0.0370628	0.692696
AACTGATATTAGGCCT-1	0.999906	0.999962	1	0.990867	-0.0398407	1	0.999574	0.999855	1	0.943711	0.0505105	1	0.994319	0.999797	1	0.841816	0.000810423	-0.0142978
AACTGGGTCCCGACGT-1	0.774616	0.645408	0.289433	0.673094	0.503671	0.890042	0.655799	0.553953	0.591661	0.63371	0.459231	0.763467	0.817396	0.56153	0.743058	0.642544	0.431048	0.769674
AACTTGCCCGTATGCA-1	0.92086	0.808778	0.187272	0.729428	0.284135	0.884709	0.452063	0.844063	0.818982	0.504277	0.38656	0.604027	0.596692	0.755567	-0.161442	0.671929	0.217582	0.449832
AACTTTACGGGAGCTT-1	0.964727	0.909802	0.810677	0.918091	0.325505	0.624361	0.900411	0.884523	0.735405	0.902315	0.26595	0.854541	0.31444	0.78598	0.616597	0.870993	0.128839	0.451111
AACTTTCTCGATCATG-1	0.952528	0.784714	0.46	0.831877	0.213172	0.873392	0.985349	0.759701	0.46	0.677953	0.0186921	0.857776	0.3044	0.753493	1	0.700937	0.687911	0.583711
AAGAAATCACCAGATT-1	0.99403	0.973353	1	0.998445	0.0612161	1	0.896081	0.411105	-0.0384615	0.953998	-0.038307	0.200451	0.876007	0.737963	1	0.68491	-0.028596	-0.0410267
AAGACATACGTGGTTT-1	0.999999	0.999993		0.993415	-0.125724	1	0.999578	0.999829		0.998543	-0.126177	-0.0381345	0.994611	0.999765		0.994022	-0.11645	0.0588419
AAGACCAAATAACTCA-1	0.891891	0.779393	0.513516	0.823343	0.278845	0.706105	0.828332	0.76131	0.817127	0.823048	0.314526	0.725872	0.632082	0.778233	0.670732	0.826061	0.357384	0.731943
AAGACCCAACTGAACA-1	0.999997	0.986386	1	0.999818	-2.46523e-05	1	0.910647	0.941054	1	0.997762	-0.0595637	0.0586137	0.616886	0.72797	1	0.993584	-0.0599033	0.059319
AAGACTGCAAGCTACT-1	0.712731	0.793173	0.5547	0.623045	-0.0205387	0.760893	0.749716	0.81895	1	0.757123	0.536637	0.740534	0.523433	0.77783	1	0.311056	0.425338	0.553271
AAGAGATGAATCGGTA-1	0.999909	0.999974	1	0.996522	0.00915978	1	0.997862	0.9999	1	0.999938	-0.00879727	-0.0421917	1	0.999386	1	0.998495	0.751045	0.00324763
AAGAGCTCTTTATCGG-1	0.79087	0.88974	0.755929	0.766532	0.698953	0.789093	0.668396	0.81956	0.755929	0.691944	-0.00088407	0.554693	0.815118	0.868067	0.5547	0.646701	0.234596	0.554673
AAGAGGATGTACGCGA-1	0.852368	0.66229	0.240966	0.853773	0.30471	0.811393	0.733503	0.725009	0.717137	0.771197	0.236224	0.711825	0.455107	0.682839	0.74162	0.699076	0.142272	-0.142895
AAGAGGCATGGATCGC-1	0.978094	0.974789	0.693375	0.858709	0.222564	0.779408	0.820357	0.896512	-0.08	0.76785	0.195862	0.452131	0.988439	0.903707	1	0.68632	0.565303	0.668057
AAGAGGCCCTTTGGAA-1	0.956481	0.959161	1	0.766542	0.418728	0.978335	0.997619	0.946181	1	0.843955	0.108411	0.998067	0.987731	0.98694	1	0.734577	0.539424	0.700219
AAGATGGCACCGGACC-1	0.929093	0.717312	0.693375	0.71089	-0.00687711	0.875516	0.903623	0.759477	0.46	0.741382	0.0135116	0.737921	0.384876	0.756516	1	0.825032	-0.0116835	0.692852
AAGATTGGCGGAACGT-1	0.909346	0.687591	0.5547	0.577749	0.563248	0.560293	0.610311	0.543651	0.472456	0.636154	0.564388	0.434881	0.760858	0.536278	0.625	0.297047	0.537167	0.137971
AAGCACCCTGCGTATC-1	0.80292	0.879802	0.419314	0.811992	0.0805877	0.94982	0.98699	0.921918	1	0.813969	0.805778	0.711147	0.0607191	0.387582	0.785714	0.215556	-0.0998402	-0.302064
AAGCATACTCTCCTGA-1	0.836338	0.884936	0.721159	0.858098	0.575656	0.950372	0.990906	0.789241	0.924785	0.897406	0.233393	0.983391	0.691992	0.599785	0.498145	0.775517	0.180661	0.036865
AAGCCACTTGCAGGTA-1	0.991894	0.944961		0.992917	-0.00979669	1	0.99319	0.565874		0.977057	-0.00441155	1	0.853185	0.700411		0.145898	-0.00506461	0.969493
AAGCCGAAGCGGTTTA-1	0.781263	0.844036	0.482382	0.881735	0.228708	0.540185	0.66114	0.77883	0.834298	0.76324	0.452147	0.465997	0.852677	0.728348	0.553399	0.839187	0.4511	0.368112
AAGCCGCCGTGAAATC-1	0.81112	0.531744	0.39946	0.546384	0.38632	0.449468	0.742532	0.48574	0.0158845	0.223408	0.374419	0.199327	0.148228	0.483805	0.70115	0.0122869	0.648631	0.73517
AAGCCGCTTTACCTTG-1	0.94059	0.875778	0.357143	0.91461	0.108045	0.986314	0.934325	0.793607	1	0.939349	0.370247	0.891014	0.964549	0.771007	1	0.191441	0.522824	-0.0596501
AAGCCGGAGAGCAGGA-1	0.986843	0.999633	1	0.979111	-0.0617451	1	0.995238	0.998519	1	0.97786	-0.0352019	1	0.972401	0.993243	1	0.968006	0.363934	-0.0827102
AAGCGCAGGGCTTTGA-1	0.984005	0.995455	0.947517	0.995207	0.878135	0.998206	0.748945	0.963008	1	0.982474	0.361537	0.867947	0.580163	0.957755	0.947517	0.720311	0.410949	0.0322206
AAGCGTCCCTCATCGA-1	0.999974	0.999898	1	0.995512	0.118888	1	1	0.999983	1	0.94275	0.74026	-0.0480578	0.999994	0.99917	1	0.987608	-0.119853	0.062967
AAGCTAGATCGAGTAA-1	0.999472	0.999897	1	0.982784	0.261722	0.999993	0.99688	0.996094	1	0.994888	0.183231	0.0556184	0.99645	0.995945	1	0.997903	0.93957	0.0126287
AAGCTCGTGCCAAGTC-1	0.532223	0.747298	0.77112	0.785307	0.203811	0.579693	0.868727	0.871511	0.412904	0.680379	0.408384	0.836722	0.804643	0.830179	0.392077	0.456393	0.690609	0.215024
AAGCTCTTTCATGGTG-1	0.952522	0.831506	0.597614	0.860746	0.43353	0.574525	0.553408	0.773936	0.25	0.678088	0.448304	0.513918	0.72292	0.758484	0.745499	0.663836	0.411684	0.305762
AAGGAGCGGTTGGTGC-1	0.941343	0.838282	0.472456	0.757819	0.0445217	0.821598	0.794086	0.724064	0.625	0.638257	-0.0976001	0.910735	0.0971555	0.632291	0.25	0.533207	-0.0615658	0.605309
AAGGATCGATCGCTTG-1	0.891951	0.702629	0.909155	0.981687	0.0269917	0.991424	0.94448	0.537402	0.263822	0.894066	-0.0186439	0.996834	0.852753	0.530133	0.233854	0.920955	-0.0227003	0.840706
AAGGATGAGGGACCTC-1	0.999604	0.969796		0.935277	0.0191177	1	0.989613	0.916315		0.557673	0.0252133	1	0.874583	0.593087		0.368907	0.00934013	0.999967
AAGGCAGGCTGTCTCC-1	0.99995	0.996678	1	0.994471	-0.0702917	1	0.961506	0.967289	1	0.586912	-0.0661706	1	0.99508	0.929218	1	0.648946	0.0868399	1
AAGGCGCGTAAAGCTT-1	0.837181	0.919513	0.5547	0.668502	0.637631	0.701923	0.64078	0.890693	0.625	0.650989	0.585287	0.663884	0.701406	0.780051	0.755929	0.758347	0.644641	0.137917
AAGGCTGTGCTCATCG-1	0.80381	0.806125	0.625	0.662954	0.280747	0.638191	0.849628	0.791292	0.5547	0.806609	0.495512	0.782281	0.854687	0.72572	0.472456	0.681304	0.462996	0.694525
AAGGGAACGACTGGCT-1	0.545401	0.641777	0.443359	0.391231	0.180398	0.447533	0.510751	0.668983	0.614286	0.541305	0.336406	0.659287	0.554278	0.568957	-0.118068	0.302872	-0.0182272	-0.0136214
AAGGGACAGATTCTGT-1	0.946936	0.623887	0.661438	0.699524	0.430504	0.687437	0.763843	0.614091	0.0714286	0.519001	0.368054	0.338899	0.40126	0.603915	-0.285714	0.533129	0.395945	-0.137656
AAGGGACTATGCATTC-1	0.997827	0.999386	0.980316	0.99749	0.697679	0.999973	0.940492	0.987907	0.980316	0.995019	0.614265	0.980306	0.999998	0.956524	1	0.987054	0.869301	0.159766
AAGGGTTAGCCATGCG-1	0.572786	0.837014	0.947698	0.86844	0.612122	0.991215	0.815212	0.802529	0.968301	0.910446	0.696319	0.993027	0.823965	0.802077	0.968301	0.874356	0.551276	0.936431
AAGGGTTTGATTTCAG-1	0.978753	0.883376	0.5547	0.829689	0.407859	0.895183	0.760625	0.770557	0.625	0.729335	0.105871	0.876182	0.742223	0.809113	0.472456	0.680805	0.52543	0.330578
AAGGTATCCTAATATA-1	0.963975	0.819494	0.755929	0.671724	0.047535	0.816322	0.662325	0.743202	0.625	0.541454	0.751555	0.896772	0.352982	0.702063	0.25	0.54569	0.45583	0.557287
AAGGTGATAAACCAGC-1	0.987401	0.918191	0.285572	0.958042	0.503509	0.987036	0.9534	0.733296	0.946813	0.862583	0.624944	0.978686	0.816165	0.722635	0.962526	0.711655	0.452616	0.140182
AAGTAGTGACGCGAGG-1	0.854492	0.799146	0.793812	0.66733	0.463618	0.833651	0.823575	0.714532	0.425209	0.657266	0.459711	0.608278	0.225427	0.668682	-0.104667	0.790423	0.0258252	0.65541
AAGTCAATTGTCGTCA-1	0.994828	0.968089	0.870302	0.908581	0.864815	0.936394	0.995325	0.933478	0.853886	0.277381	0.728122	0.921207	0.911186	0.862206	0.946442	0.522991	0.760252	0.418448
AAGTCTAGTAGCTGCC-1	0.998445	0.999981	1	0.991023	0.00615622	0.999999	0.999671	0.999951	1	0.999351	-0.0297538	0.999777	0.94211	0.999043	1	0.937014	-0.0183381	-0.0118216
AAGTCTTCTGTGGCCT-1	0.99823	0.98973	0.891042	0.994356	0.487036	0.994069	0.951641	0.997963	0.891042	0.996704	0.873971	0.975111	0.97991	0.901613	1	0.997465	0.657828	0.895808
AAGTGACGACCGAATT-1	0.677964	0.77022	0.509091	0.646484	0.229601	0.834956	0.684677	0.683397	0.416936	0.483882	-0.150492	0.118294	0.556002	0.63191	0.617959	0.532178	0.119643	0.549797
AAGTGAGTCGGGTTTA-1	0.99711	0.889797	1	0.824768	0.00954073	0.846546	0.990765	0.878043	0.46	0.747757	0.0687583	0.693275	0.872496	0.807883	1	0.666315	0.33795	0.918865
AAGTGCCTTGACTGTA-1	0.770441	0.773244	0.673615	0.785336	0.309513	0.622468	0.83046	0.753581	0.704564	0.771244	0.340408	0.914556	0.927706	0.790822	0.764865	0.668212	0.326515	0.632442
AAGTGCGTTAGAATCT-1	0.616548	0.554624	0.383886	0.609871	0.25353	0.164888	0.675221	0.724321	0.549555	0.681118	0.441997	0.643384	0.736571	0.465135	0.286936	0.513318	0.214837	0.269025
AAGTGCTTCTCTATTG-1	0.937374	0.835609	0.327879	0.577275	0.540018	0.810702	0.296633	0.672628	-0.173913	0.500921	0.339824	0.36256	0.0771227	0.625224	-0.173913	0.453324	0.0434639	-0.174624
AAGTGTTTGGAGACGG-1	0.938151	0.984495	0.693375	0.872323	0.682075	0.848991	0.964558	0.978158	0.693375	0.781699	0.186627	0.693317	0.655217	0.784896	-0.08	0.863053	0.265792	0.693327
AAGTTCACTCCAAGCT-1	0.883966	0.810759	0.818982	0.699736	0.159814	0.701759	0.53365	0.608227	0.416936	0.526103	0.0665394	0.6148	0.18936	0.627387	0.167655	0.437087	0.199786	0.286017
AAGTTCAGTCTGCGTA-1	0.895833	0.775938	-0.0944911	0.588783	0.401268	0.590549	0.396662	0.718759	0.625	0.571839	-0.108348	0.503583	0.713809	0.630215	-0.0944911	0.56102	-0.0150227	0.423116
AAGTTCGGCCAACAGG-1	0.965952	0.943507	0.755929	0.91794	0.794247	0.916956	0.689259	0.898865	0.755929	0.773116	0.486217	0.742262	0.980297	0.947965	0.5547	0.870092	0.701283	0.726718
AAGTTGTGATGTTATA-1	0.994046	0.938985	1	0.84666	-0.0215966	0.790803	0.727821	0.761974	0.693375	0.729774	-0.0459008	0.996294	0.890562	0.833223	0.693375	0.599508	0.0470219	0.64575
AATAACAACGCTCGGC-1	0.874062	0.809459	0.46	0.853927	0.487972	0.767134	0.874084	0.737423	0.693375	0.63404	-0.0468437	0.297216	0.896889	0.759114	0.46	0.73522	-0.0981257	0.693283
AATAACACTAGAACAA-1	0.952828	0.758904	0.525156	0.781702	0.262059	0.868612	0.528271	0.753215	0.271956	0.700953	0.466796	0.788296	0.528976	0.716465	0.374146	0.398863	0.102712	0.430107
AATAACGTCGCGCCCA-1	0.626294	0.603053	0.616655	0.743503	0.413527	0.492815	0.885995	0.603555	0.219265	0.612031	0.272434	0.935087	0.788311	0.745986	0.753819	0.811343	0.339772	0.306818
AATAATCTTCGTATCG-1	0.999932	0.999978		0.998071	-0.0708359	1	0.507787	0.983521		0.896861	-0.0301756	-0.0259057	0.225137	0.941915		0.993352	-0.0106611	-0.0131519
AATACCGGAGGGCTGT-1	0.776123	0.544702	0.417414	0.529539	0.364687	0.6627	0.462194	0.561881	0.0941795	0.48358	0.0942521	0.32756	0.537367	0.498908	0.406306	0.433138	-0.180877	-0.122743
AATACCTGATGTGAAC-1	0.993487	0.966167	1	0.968037	0.738728	0.872722	0.998612	0.970699	0.693375	0.840971	0.259496	0.716905	0.911	0.85888	0.693375	0.682402	0.575399	-0.0846303
AATAGAACAGAGTGGC-1	0.997743	0.978875	-0.0384615	0.997019	-0.040526	1	0.897949	0.967932	1	0.824321	-0.0407289	1	0.758935	0.633338	1	0.519534	-0.042924	0.607862
AATAGAATCTGTTTCA-1	0.897571	0.967034	0.94299	0.704313	0.647447	0.973716	0.828324	0.911719	0.94299	0.669828	0.794496	0.937281	0.741747	0.811505	0.969954	0.258587	0.836989	0.951813
AATAGCTACCGCGTGC-1	0.696978	0.627683	0.46	0.392641	0.360259	0.691261	-0.0246294	0.641722	-0.08	-0.0293948	-0.000764352	0.741705	-0.0707272	0.461998	-0.08	-0.040685	0.231592	0.177791
AATAGGCACGACCCTT-1	0.926564	0.898351		0.986473	-0.00793582	1	0.959962	0.920897		0.277535	-0.00344062	0.998978	0.78941	0.797595		0.591022	-0.00496752	-0.162117
AATAGTCCGTCCCGAC-1	0.989947	0.824261	0.693375	0.775595	0.037173	0.850927	0.820121	0.747264	-0.08	0.731189	0.357458	0.830706	0.517381	0.738671	0.46	0.67913	0.547572	0.661314
AATATCCTAGCAAACT-1	0.907885	0.433938	0.223221	0.455199	0.433759	0.274088	0.788388	0.466878	0.413092	0.390134	0.4717	0.663145	-0.108038	0.324904	-0.0179605	-0.0255964	0.317831	-0.221367
AATATCGAATCAATGC-1	0.977851	0.971917	0.811534	0.914672	0.65712	0.93164	0.938011	0.97204	1	0.716896	0.606878	0.429749	0.498712	0.877733	0.811534	0.900251	0.741746	0.205895
AATATCGAGGGTTCTC-1	0.999998	0.99682	1	0.717948	-0.0783611	1	0.993177	0.862926	1	0.334286	-0.0847086	1	0.918441	0.919943	1	0.135427	-0.0734195	0.999475
AATATTGGAGTATTGA-1	0.986387	0.894079	0.755929	0.817737	0.682185	0.824424	0.903243	0.94926	0.625	0.80045	0.582186	0.837754	0.765032	0.870122	0.755929	0.614815	0.474936	0.568103
AATCAGGTTTCATTTA-1	0.974241	0.745486	0.553399	0.556258	0.758653	0.857141	0.935315	0.652457	0.75	0.640168	0.679309	0.484198	0.849582	0.634631	0.67082	0.0733389	0.789485	-0.0471175
AATCATGTAAAGACTC-1	0.998463	0.993856	0.891042	0.99331	0.542552	0.955688	0.492887	0.917193	0.891042	0.546002	0.917235	0.419026	0.344463	0.943837	0.891042	0.947077	0.827848	-0.143317
AATCCCGCTCAGAGCC-1	0.866941	0.77614	0.326111	0.816862	0.432944	0.804287	0.786286	0.805949	0.521835	0.797247	0.445433	0.644698	0.822169	0.819446	0.281606	0.75517	0.216267	0.0955466
AATCGAGGTCTCAAGG-1	0.986323	0.986465	1	0.908953	-0.0734475	1	0.999996	0.974381	1	0.99997	-0.0692488	1	0.996626	0.891052	1	0.989903	-0.0718265	0.967753
AATCGCCTCAGCGCCA-1	0.977294	0.935719	0.513516	0.916884	0.578638	0.69185	0.866747	0.911369	0.867349	0.887139	0.533862	0.865011	0.901259	0.812141	1	0.927336	0.513886	0.325489
AATCGCGCAGAGGACT-1	1	0.999903		0.996933	-0.0790732	1	0.984167	0.999562		0.999987	-0.0229118	-0.037448	0.986244	0.996177		0.999994	-0.00757618	0.023981
AATCGGTATAGCCCTC-1	0.999084	0.999906		0.999335	-0.124357	0.999999	0.995421	0.999932		0.986017	-0.126196	-0.0373776	0.998745	0.999352		0.509628	-0.120846	0.0189334
AATCGTGAGCCGAGCA-1	0.934432	0.876072	0.962435	0.583495	0.591412	0.928432	0.457473	0.664464	0.882523	0.593674	0.717692	0.0957359	0.798213	0.594797	0.934129	0.248508	0.675749	0.350363
AATCTAGGTTTACTTG-1	0.993601	0.91648	0.5547	0.719973	0.651158	0.902523	0.960136	0.880506	0.625	0.613513	0.77316	0.951935	0.973468	0.80816	0.472456	0.770324	0.678143	0.748987
AATCTATGCCGGAGCC-1	0.999206	0.997343	1	0.990128	-0.0346492	1	0.973835	0.95015	1	0.942685	-0.0637359	1	0.999464	0.942623	1	0.382879	-0.0705175	1
AATCTCTACTGTGGTT-1	0.560267	0.841354	0.361629	0.625473	0.257328	0.635253	0.724925	0.779828	0.509091	0.622865	0.665239	0.441359	0.710146	0.770461	0.509091	0.56645	0.362036	0.476517
AATCTGCGTTGGGACG-1	0.950073	0.790066	0.0148906	0.676299	0.391436	0.701419	0.623727	0.713927	0.416936	0.584815	0.361139	0.564012	0.720727	0.673427	0.215913	0.486976	0.480329	0.547181
AATCTGGCTTTCTAGT-1	0.911914	0.931541	0.951015	0.657081	0.696538	0.753934	0.841816	0.861754	0.951015	0.51504	0.734623	0.546575	0.859099	0.682518	0.904744	0.419224	0.730413	0.336065
AATGACAGCAATGTCT-1	0.978049	0.852629	0.5547	0.81324	0.558696	0.747049	0.781236	0.860787	0.5547	0.715445	0.433141	0.831137	0.742391	0.805418	0.755929	0.572555	0.312335	0.556479
AATGACGTAGGATGTC-1	0.928794	0.925469	0.5547	0.861087	0.787388	0.910783	0.776251	0.845443	0.755929	0.737209	0.697119	0.757129	0.824685	0.952905	0.755929	0.651711	0.176167	0.554612
AATGACTGTCAGCCGG-1	0.909075	0.956721	1	0.963103	0.15555	0.999997	0.986192	0.798448	-0.0384615	0.59958	-0.00773784	0.999881	0.856679	0.744979	1	0.838494	-0.0421181	0.963173
AATGATGATACGCTAT-1	0.642755	0.721035	0.0227952	0.651616	0.097369	0.402702	0.51167	0.627921	0.304124	0.674338	0.373447	0.234886	0.825333	0.549731	0.286641	0.214854	0.120563	0.695757
AATGATGCGACTCCTG-1	0.927604	0.850613	0.750391	0.516834	0.389217	0.813268	0.680865	0.756744	0.715923	0.633635	0.339163	0.83566	0.781505	0.806479	0.715923	0.562408	0.358663	0.063175
AATGCAACCGGGTACC-1	0.748928	0.71056	0.118829	0.623051	0.410596	0.543843	0.528412	0.664601	0.418245	0.583945	0.00323552	0.470014	0.517204	0.668447	0.155626	0.517737	0.19763	0.366935
AATGCACCAAGCAATG-1	0.9681	0.971639	1	0.930324	0.00141599	1	0.953446	0.89742	1	0.319617	-0.0501141	1	0.639611	0.438961	-0.0384615	0.226526	-0.0119361	0.90414
AATGGTCCACCGTTCA-1	0.995187	0.905369	0.513516	0.863348	0.508999	0.884661	0.931968	0.930783	0.513516	0.884722	0.141595	0.639872	0.798535	0.859706	0.709273	0.798221	0.29689	0.071152
AATGTATGGCACTGTA-1	0.948515	0.658523	0.601834	0.747171	0.304072	0.493396	0.76359	0.605447	0.47027	0.624739	0.38771	0.682018	0.634106	0.630859	0.47027	0.651725	0.236309	0.463728
AATGTGCCCGAGGTGT-1	0.999542	0.999988	1	0.999757	-0.0153903	1	0.999999	0.999762	1	1	-0.0655472	0.00344394	0.999019	0.999728	1	0.998085	-0.0252794	-0.0151885
AATGTGCTAATCTGAG-1	0.734126	0.515438	0.767082	0.523542	0.672993	0.296222	0.445087	0.419615	0.611361	0.2887	0.628733	0.262818	0.902132	0.465294	0.698462	0.433294	0.364314	-0.0511757
AATGTTAAGACCCTGA-1	0.998454	0.947534	0.995871	0.957278	0.97549	0.995255	0.990907	0.763436	0.995871	0.34245	0.950076	-0.0426595	0.999191	0.654658	0.995871	0.521337	0.91221	-0.0381831
AATGTTGTCGTGAGAC-1	0.991406	0.984587	0.903738	0.878681	0.909388	0.950925	0.988521	0.960506	0.903738	0.966788	0.718385	0.88839	0.9476	0.850167	0.732088	0.624684	0.82514	0.261432
AATTAAAGGTCGGCGT-1	0.820224	0.815044	0.46	0.736578	0.0389209	0.826291	0.983945	0.760218	0.693375	0.736118	-0.00303049	0.71813	0.965928	0.747677	0.693375	0.611658	0.00400981	0.727152
AATTAACGGATTTCCA-1	0.961559	0.97384	0.440092	0.920176	0.682887	0.975418	0.721793	0.91736	1	0.941844	0.593474	0.969645	0.981801	0.957499	0.440092	0.997378	0.707849	0.0207024
AATTACGAGACCCATC-1	0.550833	0.650264	0.0790569	0.514393	0.366295	0.89355	0.894623	0.580463	0.755929	0.793368	0.796623	0.0591042	0.00276059	0.501551	0.4375	0.180378	0.35518	0.483463
AATTAGCGCTGCAGCG-1	0.996093	0.994126	1	0.998125	0.766299	0.984302	0.989861	0.997356	0.969629	0.998399	0.934578	0.933245	0.795348	0.993264	0.969629	0.528148	0.896067	-0.0936162
AATTATACCCAGCAAG-1	0.999999	0.999991		0.999685	-0.129751	1	0.989233	0.999943		0.847474	-0.131594	-0.0225997	0.997593	0.997119		0.971165	-0.122137	-0.0576101
AATTCATAAGGGATCT-1	0.707232	0.790823	0.425209	0.64246	0.556139	0.571507	0.767555	0.669988	0.327879	0.23679	0.442234	0.673573	0.611253	0.589311	0.119565	0.453863	0.209367	0.175319
AATTCATTGTCATGCA-1	0.99949	0.999914		0.998989	-0.125596	1	0.74311	0.863055		0.396207	-0.125806	-0.0941783	0.998493	0.999895		0.992329	-0.115649	0.0124212
AATTCCAAGCATGTAC-1	0.799074	0.936589	1	0.816484	-0.10101	0.693358	0.549534	0.568684	0.693375	0.619877	0.125438	0.657296	0.707982	0.886712	1	0.908044	-0.0765274	-0.0783918
AATTCGATTCGAGGAT-1	0.9495	0.994396	0.969629	0.905056	0.783246	0.999263	0.374527	0.854745	1	0.436148	0.801487	0.20711	0.970654	0.979748	0.969629	0.853307	0.874835	-0.0413333
AATTCTAGAGTTAGGC-1	0.839839	0.747013	0.580881	0.797936	0.480676	0.557322	0.681715	0.738308	0.710343	0.779572	0.135521	0.640132	0.690549	0.724055	0.818982	0.678438	0.00610967	0.276156
AATTGAACGCTCTGGT-1	0.996199	0.997668	1	0.992592	0.643552	0.991583	0.988389	0.994486	1	0.934895	0.713116	0.994176	0.992534	0.995098	0.969629	0.952899	0.809166	0.0427672
AATTGCAGCAATCGAC-1	0.975893	0.998614	1	0.992151	-0.0676769	1	1	0.998082	1	0.99267	-0.0245925	0.999708	0.999618	0.990014	1	0.989889	-0.0286206	0.0837656
AATTGTGGTTGCCAAA-1	0.99913	0.963565	0.693375	0.856551	0.170386	0.997372	0.953861	0.823002	0.693375	0.706186	0.303334	0.698391	0.786132	0.921078	1	0.981527	0.544035	-0.307712
AATTTGGGACATAGTA-1	0.971576	0.817458	-0.08	0.816705	0.395832	0.767205	0.978932	0.759273	0.46	0.732533	-0.0621223	0.693835	0.859334	0.744498	0.46	0.192428	0.0563812	0.692742
ACAAACCATGCGTCCT-1	0.814352	0.601334	0.387298	0.699928	0.336001	0.210093	0.778108	0.572089	0.263523	0.394316	0.184326	0.128867	0.520349	0.528952	0.789352	0.316762	0.378696	-0.0051216
ACAAACTCCATCAGAG-1	0.905544	0.649168	0.31296	0.652994	0.501635	0.633031	0.345834	0.543785	0.597648	0.291247	0.408467	-0.034692	0.468869	0.515652	0.0668422	0.334688	0.32961	-0.018118
ACAAAGAAGGTAGGCC-1	0.913671	0.719218	-0.0714286	0.677057	0.479148	0.708795	0.761834	0.698708	0.478091	0.457641	0.533897	0.559207	0.191758	0.540224	0.519701	0.483726	0.539328	0.338085
ACAAATCGCACCGAAT-1	0.958232	0.959034	0.817127	0.659005	0.55482	0.887369	0.981738	0.903559	0.817127	0.828033	0.554301	0.800709	0.889838	0.933232	0.817127	0.691899	0.665614	0.731206
ACAAATGGTAGTGTTT-1	0.997238	0.997324	0.693375	0.950215	0.772517	0.999944	0.753822	0.889775	1	0.570045	0.643109	0.692929	0.858842	0.981163	0.693375	0.943899	0.3614	-0.0158085
ACAACAGCATGAGCTA-1	0.928664	0.568976	0.327245	0.780924	0.414869	0.718039	0.495921	0.544461	0.761359	0.548214	0.405213	0.472189	0.434072	0.573856	0.515171	0.469582	0.185454	0.185635
ACAACGGTCCCTGCGA-1	1	0.999997	1	1	0.0139587	1	0.999804	0.999923	1	0.999234	-0.0692863	0.999939	1	0.999748	1	0.940034	-0.035109	-0.021114
ACAAGCAGTGCCTAGC-1	0.836946	0.923416	0.622185	0.914018	0.244804	0.809523	0.902624	0.911102	0.906196	0.84905	0.0676336	0.970855	0.70914	0.908253	0.84259	0.893914	0.779976	0.58276
ACAAGCTATATGGAAG-1	0.848214	0.59078	0.385878	0.443471	0.184177	0.751459	0.341009	0.533318	0.322441	0.439254	0.1295	0.0432225	0.556721	0.482202	0.354113	0.35869	-0.0446973	-0.1816
ACAAGGAAATCCGCCC-1	0.957971	0.997156	0.947517	0.949172	0.921817	0.997787	0.995136	0.995958	0.947517	0.975145	0.838571	0.996135	0.913155	0.961309	1	0.969989	0.507649	-0.0961818
ACAAGGACAAGAGGTT-1	0.885481	0.897498	0.755929	0.850369	0.572495	0.924143	0.511712	0.751548	-0.0693375	0.580565	0.506818	0.289426	0.94391	0.807045	0.755929	0.533759	0.6193	0.55518
ACAAGGATGCTTTAGG-1	0.950523	0.846657	0.482382	0.754872	0.392845	0.688969	0.716849	0.619626	0.725476	0.616353	0.268118	0.380311	0.113179	0.734891	0.363913	0.671707	0.262691	0.069096
ACAAGGGCAGGCTCTG-1	0.899487	0.860945	0.601834	0.748858	0.498347	0.828089	0.821332	0.819967	0.601834	0.881109	0.517929	0.958547	0.84366	0.745328	0.601834	0.81835	0.558717	-0.101242
ACAATAGTCGTACGTT-1	0.831134	0.808881	0.379872	0.638747	0.176564	0.599329	0.821629	0.75728	0.215913	0.734435	0.547347	0.718727	0.311973	0.749378	0.710343	0.533411	0.428867	0.408309
ACAATCCATTTAAACC-1	0.736353	0.489471	0.425	0.543257	0.221016	0.455804	0.588326	0.475888	0.252357	0.417149	0.196634	0.132018	0.713585	0.52683	0.305329	0.351283	0.26781	0.157893
ACAATTGTGTCTCTTT-1	0.896363	0.87256	0.579112	0.825925	0.626165	0.782896	0.880246	0.867865	0.669569	0.697723	0.52785	0.691768	0.879865	0.832892	0.579112	0.603567	0.0864549	0.459644
ACAATTTAGGAGGCTC-1	0.999795	0.96105	0.826047	0.972054	0.661949	0.983529	0.694335	0.82756	0.308557	0.85128	0.587248	0.86314	0.977315	0.753279	0.174185	0.949299	0.584144	-0.0801584
ACAATTTGAGCAGTGG-1	0.906516	0.842463	0.755929	0.815585	0.454353	0.706316	0.933523	0.800904	0.755929	0.709114	0.510867	0.778414	0.955554	0.728837	0.472456	0.707223	0.651027	0.782266
ACAATTTGGCCATATT-1	0.995217	0.889466	0.693375	0.735236	-0.0234919	0.865279	0.922405	0.865692	1	0.955084	-0.08601	0.811057	0.989938	0.834528	1	0.674019	0.161624	0.693377
ACACAAAGACGGGTGG-1	0.984771	0.88748	-0.0944911	0.662557	0.206035	0.831162	0.558111	0.798481	0.625	0.639456	0.49061	0.683395	0.347363	0.707728	0.625	0.349837	0.0481661	0.529768
ACACACCAGGACCAGT-1	0.984531	0.991121	0.969954	0.984548	0.654167	0.838494	0.879709	0.954278	0.94299	0.854461	0.772058	0.969992	0.727789	0.915102	0.180839	0.748838	0.705399	0.271678
ACACATGATCAAATCT-1	0.736809	0.806898	0.669657	0.60718	0.204559	0.688127	0.52063	0.708001	0.585309	0.407189	0.0981489	0.576979	0.848543	0.671529	0.622185	0.681835	0.259089	0.667893
ACACCACATAATTAGC-1	0.796555	0.805544	0.840177	0.875155	0.110187	0.967378	0.880231	0.667461	0.575079	0.901847	-0.072264	0.74294	0.883058	0.630938	0.674678	0.909711	0.144944	-0.143462
ACACCCAGCATGCAGC-1	0.970134	0.951963	0.755929	0.876107	0.277849	0.795249	0.627708	0.895859	0.5547	0.842254	0.183133	0.723935	0.678217	0.882501	1	0.721487	0.114888	0.555572
ACACCGGTCTGACCGC-1	0.653874	0.570438	0.773109	0.511324	0.501622	0.935984	0.71648	0.527259	0.746577	0.334893	0.511826	0.578638	0.223549	0.492083	0.742358	0.15192	0.329375	0.419885
ACACCTTAAGTAGGGC-1	0.782119	0.920709	1	0.788106	-0.0529637	0.767308	0.997755	0.968889	0.693375	0.762105	0.401664	-0.0615617	0.643768	0.967991	0.693375	0.88638	0.582708	-0.145203
ACACCTTACTACTTGC-1	0.984098	0.971982	0.320157	0.91739	0.441914	0.988331	0.990469	0.897062	0.732088	0.872436	0.784492	0.974598	0.832787	0.826662	0.106618	0.859588	0.554298	0.246686
ACACGAGACTCCTTCT-1	0.978559	0.7369	0.580881	0.731485	0.419166	0.73444	0.897305	0.678812	0.503444	0.60795	0.665139	0.723643	0.727462	0.638704	0.535986	0.585117	0.468795	0.353944
ACACGGGAACTTAGGG-1	0.712183	0.91939	0.693375	0.791877	0.178607	0.844664	0.655473	0.848465	0.693375	0.774588	0.0951429	0.0435526	0.964745	0.993604	1	0.663646	0.00688917	-0.00752271
ACACGTAGGCCACAAG-1	0.998057	0.884553	0.5547	0.794809	0.513064	0.783475	0.757478	0.873312	0.755929	0.702268	0.495658	0.631741	0.915086	0.816638	0.755929	0.690274	0.643582	0.448082
ACACTGATCAAGGTGT-1	0.784965	0.68389	0.0753425	0.688459	0.00591445	0.454127	0.764743	0.725034	0.560845	0.55131	0.565422	0.817622	0.801778	0.624852	-0.138054	0.437085	0.412625	0.742713
ACACTGGGACAGTCGT-1	0.756393	0.900907	0.693375	0.82779	0.501156	0.899486	0.798916	0.950089	0.693375	0.745614	0.468754	0.693244	0.891353	0.995799	1	0.888839	0.533387	-0.266449
ACAGAACTGAGAACAA-1	0.936833	0.736486	0.661438	0.695696	0.442831	0.748256	0.580728	0.689667	-0.173422	0.717203	0.375497	0.350235	0.207798	0.642338	0.298807	0.407408	0.366511	0.398709
ACAGCGACATTCTCAT-1	0.782514	0.933986	0.755929	0.723035	0.498971	0.74062	0.921187	0.935473	0.472456	0.810384	0.556	0.698887	0.806868	0.812727	0.5547	0.344374	0.325974	0.0410745
ACAGGCACGGATCCTT-1	0.994164	0.99835	1	0.999794	0.981714	0.983115	0.993838	0.97432	0.980316	0.994891	0.957248	0.98192	0.885222	0.798383	0.980316	0.958583	0.814743	0.0480707
ACAGGCTTGCCCGACT-1	0.879483	0.997524	0.693375	0.984064	-0.0399792	0.970814	0.790246	0.854198	0.693375	0.852924	0.428789	0.0827215	0.492469	0.879049	0.693375	0.961186	0.497014	-0.0659236
ACAGGTGGAGGTGAGG-1	0.948239	0.732932	0.376633	0.637291	0.405515	0.644396	0.870586	0.648444	0.515171	0.774794	0.394502	0.745877	0.51706	0.604387	0.304124	0.428259	0.342381	-0.137712
ACAGGTGTGTTGTTGC-1	0.746801	0.548533	0.144366	0.525091	0.351241	0.0944835	-0.0503565	0.449854	0.342794	0.209554	0.145607	0.0425964	0.378501	0.486224	-0.140845	0.33896	0.287912	0.537094
ACAGTAATACAACTTG-1	0.866746	0.453706	0.178543	0.815114	0.157452	0.585248	0.817476	0.565857	0.0827946	0.637623	0.190969	0.724877	0.524935	0.521476	0.288404	0.422101	0.203847	0.203639
ACAGTATACCGTGGGA-1	0.874274	0.770255	0.693375	0.716807	0.0366368	0.341338	0.762007	0.723981	-0.05547	0.790792	-0.0620284	0.639	0.971686	0.768831	1	0.772509	0.236239	0.687674
ACATAAGTCGTGGTGA-1	0.90176	0.811379	0.733799	0.662217	0.435443	0.59975	0.429244	0.711431	0.298807	0.475933	0.210572	0.603094	0.559693	0.64178	0.377964	0.44023	0.266531	0.50906
ACATAATAAGGCGGTG-1	0.837738	0.447526	0.407259	0.743017	0.578619	0.598885	0.527638	0.416546	0.593566	0.382657	0.546929	0.0443243	0.555247	0.329641	0.07694	0.117676	0.418347	-0.0811362
ACATACAATCAAGCGG-1	0.999999	0.996023		0.918755	-0.0520423	0.999952	0.969497	0.97939		0.708432	-0.0359465	1	0.99604	0.906432		0.319117	-0.0349513	1
ACATCAGCTGGGACGC-1	0.869931	0.83181	0.755929	0.770777	0.44691	0.6736	0.81607	0.759134	0.188982	0.655471	0.566857	0.660458	0.840828	0.793226	0.5547	0.77281	0.154027	0.460007
ACATCCCGGCCATACG-1	0.587105	0.818497	0.327879	0.834165	0.488076	0.524493	0.482198	0.815031	0.793812	0.646588	0.0362206	0.510075	0.253493	0.682418	0.601834	0.287024	0.410531	0.138732
ACATCCTGGTAACTGT-1	0.998014	0.857321	0.438882	0.96403	0.54679	0.974915	0.942844	0.675487	0.946813	0.996363	0.469853	0.907127	0.99546	0.629113	0.340155	0.933383	0.326536	-0.0475029
ACATCGATCGTTTACC-1	0.902734	0.793379	0.617959	0.623724	0.0912231	0.677696	0.490283	0.707287	0.167655	0.401367	-0.254524	0.46088	0.603058	0.64982	0.00915353	0.564601	-0.0505179	0.771479
ACATCGGTCAGCCGCG-1	0.811007	0.852563	0.47027	0.612871	0.459982	0.757759	0.706744	0.792153	0.413043	0.66207	0.431075	0.611159	0.962593	0.736603	0.413043	0.53531	0.312279	0.523873
ACATCGTATGCAATGG-1	0.999999	0.999975	1	0.997978	0.15646	1	0.991962	0.996945	1	0.969189	-0.0688367	-0.0353469	0.999162	0.998644	1	1	0.311293	-0.0436723
ACATGGCGCCAAAGTA-1	0.891562	0.961954	0.419314	0.966969	0.161585	0.877961	0.949298	0.890416	0.419314	0.985199	0.0580617	0.0384796	0.560361	0.679958	0.419314	0.916527	0.0694208	-0.0733354
ACATTAGTTTATATCC-1	0.887721	0.838093	0.769166	0.820516	0.150659	0.687894	0.666512	0.781998	0.756351	0.805451	0.29338	0.7358	0.332332	0.76324	0.769166	0.813425	0.384728	0.399012
ACATTCGCGCGGAATA-1	0.996131	0.999767	1	0.995276	0.00878358	1	0.999961	0.999933	1	0.997181	0.0303407	0.999997	0.999521	0.99956	1	0.963282	-0.0293767	-0.0263676
ACATTTGAAACCTAAC-1	0.999837	0.999958	1	1	-0.0591992	1	0.999812	0.999635	1	0.99735	-0.0195469	0.00271754	0.978458	0.999872	1	0.970535	-0.00392353	0.0610141
ACCAAACACCCAGCGA-1	0.882167	0.436209	0.644721	0.570001	0.606776	0.610404	0.933033	0.390415	0.582609	0.757411	0.179957	0.0042971	0.142446	0.363868	0.644721	0.557726	0.546467	0.203651
ACCAACACCACACACT-1	0.99967	0.999993	1	0.995954	-0.0164683	1	0.999999	0.99982	1	0.946616	0.111826	0.981507	0.998605	0.999312	1	0.993513	0.675632	-0.00236447
ACCAACCGCACTCCAC-1	0.827689	0.942045	0.5547	0.928775	0.435866	0.744464	0.85906	0.97807	0.755929	0.880969	0.835098	0.860574	0.423018	0.91906	0.5547	0.869586	0.640095	0.296815
ACCAACGCTTATTTAT-1	0.706989	0.729813	0.5547	0.667935	0.0159173	0.867701	0.795748	0.803192	0.472456	0.36016	0.343474	0.820512	0.0602175	0.492717	1	0.36645	-0.164812	0.313415
ACCAAGTCATCGGCAG-1	0.998432	0.947745	1	0.968433	0.10217	0.995022	0.970317	0.996366	1	0.838302	0.137694	0.694574	0.969552	0.850904	0.693375	0.806852	-0.0523771	0.133506
ACCAATATGCAAGTTA-1	0.934535	0.984772	0.898365	0.930628	0.815773	0.783528	0.594282	0.845918	0.898365	0.722894	0.535818	0.480836	0.813689	0.980015	0.811534	0.874116	0.608054	0.685758
ACCACAAGTTTCTATC-1	0.956627	0.810238	0.399012	0.888374	0.446175	0.650636	0.643563	0.587931	0.298807	0.678336	0.252869	0.722063	0.518012	0.565356	0.745499	0.605814	0.386802	0.60664
ACCACACGGTTGATGG-1	0.991093	0.951089	0.973748	0.944994	0.877626	0.981793	0.987229	0.892647	0.973748	0.451979	0.818167	0.983413	0.998985	0.812346	0.973748	0.964092	0.907227	0.966001
ACCACCAATGTAACAA-1	0.979767	0.968707	0.94883	0.967717	0.857682	0.995254	0.353188	0.751817	0.94883	0.762933	0.403565	0.886067	0.986923	0.932141	0.903738	0.913231	0.853688	-0.111026
ACCACCCTCTCTTCTA-1	0.979283	0.766398	-0.05547	0.805911	0.0425953	0.663273	0.912007	0.744931	0.693375	0.636321	0.3074	0.0360039	0.656635	0.758998	1	0.642769	0.163122	-0.0369345
ACCACGTGCAGCTATA-1	0.864407	0.998303	1	0.826543	0.696164	0.997528	0.464589	0.934783	0.891042	0.892797	0.669591	0.419354	0.983488	0.989995	0.891042	0.979337	0.875599	-0.0904287
ACCAGACCATAACAAC-1	0.657644	0.74859	0.104828	0.628151	0.240547	0.542787	0.669811	0.689404	0.0944911	0.456888	0.362844	0.239421	0.596676	0.657586	0.298807	0.30784	0.135114	0.137622
ACCAGTGCGGGAGACG-1	0.889245	0.978296	0.898365	0.946054	0.52802	0.911778	0.496785	0.948859	0.811534	0.937531	0.300131	0.960785	0.539754	0.845043	0.560845	0.6038	0.719589	0.317393
ACCATATCCGCAATAA-1	0.931065	0.825111	0.327879	0.761443	0.359625	0.729873	0.633201	0.765838	0.601834	0.630887	0.493566	0.754084	0.585527	0.771756	0.47027	0.694256	0.372618	-0.122428
ACCATCCGCCAACTAG-1	0.826145	0.613992	0.220143	0.755475	0.203069	0.521116	0.729507	0.727397	0.423454	0.808156	0.331185	0.494331	0.506428	0.657241	0.318865	0.666853	0.247956	-0.009331
ACCATCGTATATGGTA-1	0.925339	0.78099	0.5547	0.75189	0.424255	0.850608	0.883185	0.725881	-0.125	0.854329	0.456164	0.918198	0.465628	0.727905	0.25	0.810076	0.124762	-0.119192
ACCCAACGCCCGTGGC-1	0.921066	0.858465	0.706522	0.727545	0.40946	0.781107	0.665916	0.736977	0.28014	0.707732	0.281686	0.363122	0.830596	0.759235	0.560845	0.638272	0.650576	0.735568
ACCCACCTACATGCTC-1	0.951761	0.839729	0.46	0.693722	0.082621	0.776254	0.969511	0.78331	0.693375	0.916836	-0.098761	0.693313	0.870729	0.758628	0.46	0.636507	0.611608	0.693669
ACCCATCTTGAGGGTA-1	0.945566	0.842093	0.755929	0.804025	0.645521	0.885533	0.883813	0.769292	0.25	0.663268	0.447815	0.730899	0.872188	0.760454	0.25	0.525932	0.3336	0.553755
ACCCATTTGTCCCTCT-1	0.815964	0.744882	0.503444	0.830493	0.477292	0.555107	0.892641	0.707206	0.416936	0.681934	0.484317	0.62845	0.899912	0.664473	0.617959	0.527113	0.531679	-0.0577697
ACCCGAGCGAAATTAC-1	0.99955	0.998731	0.969629	0.956073	0.866911	0.995034	0.213191	0.93695	0.969629	0.708087	0.715102	0.207114	0.983595	0.97529	0.969629	0.842967	0.858255	0.00795732
ACCCGATTGGTTCCGA-1	0.521403	0.669922	0.00915353	0.656038	0.506895	0.675161	0.212145	0.649513	0.416936	0.541283	0.393491	0.474116	0.334361	0.702268	0.416936	0.577343	0.136778	0.248266
ACCCGGAAACTCCCAG-1	0.983294	0.870949	0.887611	0.972551	-0.0112601	0.966126	0.755776	0.545375	0.048198	0.889491	0.0398196	0.907841	0.810673	0.588583	0.592672	0.904968	0.0609878	0.186858
ACCCGGAGCACCACAA-1	0.962312	0.949116	0.5547	0.870379	0.629802	0.867034	0.952573	0.853706	0.755929	0.643281	0.561866	0.704632	0.947175	0.776017	0.755929	0.939161	0.764976	0.26026
ACCCGGATGACGCATC-1	0.979197	0.973027	1	0.954467	0.213252	0.979762	0.99641	0.968794	0.969629	0.865109	0.384879	0.983172	0.987643	0.791165	0.440092	0.683629	0.564758	0.0908216
ACCCGGTTACACTTCC-1	0.529873	0.609453	0.429984	0.432225	0.189633	0.694502	0.365241	0.564828	0.100945	0.326733	0.106311	0.760317	0.584953	0.547913	0.392077	0.504815	0.0810016	0.116423
ACCCGTAGTCTAGTTG-1	0.948335	0.953041	1	0.964645	0.09285	0.99433	0.742874	0.895738	0.5547	0.923073	-0.0752679	0.555572	0.783342	0.824057	0.755929	0.556554	0.440367	0.027539
ACCCGTGTCATCAGTA-1	0.926514	0.758018	-0.0384615	0.831398	-0.024343	0.998829	0.435121	0.753786	1	0.994759	0.0479293	1	0.446141	0.318319	1	0.0361758	0.0944415	-0.0384941
ACCCTATGCCATATCG-1	0.949864	0.617448	0.0745356	0.743473	0.184965	0.725215	0.287492	0.647421	0.282843	0.53049	0.079037	0.533892	0.604628	0.62306	0.559017	0.428931	0.328694	0.563922
ACCCTCCCGTCAGGGC-1	0.999091	0.9997	1	0.998916	0.996082	1	0.999934	0.993033	1	0.962692	0.89267	1	0.993587	0.986071	1	0.986191	0.99098	1
ACCCTCCCTTGCTATT-1	0.789677	0.964412	0.796513	0.846309	0.814731	0.738692	0.858263	0.97588	0.919029	0.843766	0.826479	0.838919	0.926233	0.974742	0.796513	0.660814	0.768649	0.0315623
ACCCTGGTAACGCCCT-1	0.968865	0.983707		0.993936	-0.00934623	1	0.389806	0.658055		0.94243	0.00465669	0.999997	0.740246	0.519347		0.522326	0.00210671	0.873538
ACCCTTGCCTGGGTCG-1	0.997787	0.999845		0.998678	-0.126248	1	0.999201	0.998917		0.968211	-0.126942	0.00236417	0.570142	0.999336		0.891448	-0.112532	0.0395359
ACCGAAGAGTCTGGTT-1	0.835615	0.742107	0.416936	0.64019	0.238025	0.750811	0.634566	0.702491	0.617959	0.560018	0.531814	0.545017	0.241014	0.641737	0.617959	0.384016	0.178626	-0.148122
ACCGACTGAGTCCCAC-1	0.840663	0.663952	0.416936	0.631414	0.552151	0.622997	0.524222	0.662317	-0.14453	0.712598	0.335289	-0.0884023	0.220609	0.566717	-0.227273	0.4882	0.380454	0.431065
ACCGAGTCTCCTTATT-1	0.963941	0.923932	0.693375	0.894153	0.322574	0.745112	0.984142	0.81594	0.693375	0.712921	-0.00647992	0.831234	0.974951	0.79437	0.693375	0.702368	-0.0132127	0.692992
ACCGATAGGCATAACC-1	0.996909	0.975554	0.94299	0.93984	0.841109	0.969256	0.983511	0.897797	0.969954	0.967655	0.871489	0.888094	0.759802	0.882646	0.727324	0.939426	0.919552	0.00252741
ACCGATATTTAATCAT-1	0.98232	0.989987	1	0.929373	0.447096	0.811922	0.967369	0.879991	1	0.93684	0.172476	0.992097	0.952647	0.920355	0.693375	0.982145	0.086425	0.425829
ACCGATGGTAGCATCG-1	1	0.999924	1	0.999864	-0.011246	1	0.292711	0.966377	1	0.844869	-0.0615359	0.0230762	1	0.998969	1	0.999992	0.901951	0.0369241
ACCGCAATAACTGCCT-1	0.738979	0.754041	0.472413	0.66394	0.594335	0.745064	0.821149	0.799726	0.562038	0.719751	0.608174	0.769066	0.550977	0.519425	0.340916	0.669889	0.479118	0.161993
ACCGCGGTGGAAGTCG-1	0.877694	0.962184	0.85713	0.959212	0.620881	0.877706	0.956799	0.892723	0.847902	0.709368	0.564847	0.893903	0.854301	0.80858	0.801956	0.970306	0.630003	0.314657
ACCGCTAGTCATTGGT-1	0.994019	0.76134	0.94	0.744254	0.709002	0.965028	0.885921	0.569537	0.378118	0.502509	0.633707	0.305147	0.975665	0.680296	0.875	0.831203	0.321111	0.60178
ACCGGGCCTTTGTTGA-1	0.972472	0.989832	0.898365	0.831611	0.819163	0.901234	0.987441	0.942104	0.811534	0.710431	0.908394	0.832248	0.553218	0.904264	0.815068	0.636075	0.67553	0.808432
ACCGGTCAGGTACACC-1	0.996078	0.779362	0.875	0.687427	0.455981	0.967352	0.890753	0.666465	0.755929	0.628131	0.194366	0.771885	0.0528527	0.588845	0.485363	0.668176	0.38823	0.343078
ACCGTCCACTGGGCCC-1	1	0.999804		0.999986	-0.12464	1	0.976817	0.99984		0.968522	-0.125967	0.0127874	0.999892	0.999434		0.988378	-0.117169	0.0358988
ACCGTGACCACGTGGG-1	0.999092	0.910185	0.693375	0.776277	0.51622	0.882174	0.992607	0.85352	0.693375	0.666237	0.455542	0.93677	0.998434	0.816182	1	0.79829	-0.0481216	0.0785986
ACCTAAGTACCTTTCA-1	0.717808	0.722691	0.187272	0.753093	0.168338	0.457928	0.299602	0.595793	0.0148906	0.55993	0.412362	0.635375	0.161944	0.615921	0.416936	0.507706	-0.0536905	-0.0268753
ACCTAATCGACTTCCT-1	0.962295	0.886362	0.425209	0.692178	0.214777	0.843228	0.665096	0.796191	0.0949123	0.907682	0.575398	0.728204	0.490125	0.728114	0.560845	0.648842	0.40173	0.838717
ACCTACAGTATGTGGT-1	0.992669	0.93964	0.898365	0.886228	0.602708	0.747734	0.788982	0.932793	0.811534	0.879755	0.473977	0.908891	0.476183	0.775154	0.898365	0.801733	0.610702	0.42502
ACCTCAGCGAGGCGCA-1	0.996609	0.850744	0.992631	0.942421	0.915014	0.99651	0.988532	0.617442	0.975946	0.801657	0.980714	0.711679	0.95456	0.614731	0.994583	0.898214	0.964119	0.98601
ACCTCCGCCCTCGCTG-1	0.778286	0.825135	0.560845	0.67706	0.273034	0.615827	0.846736	0.86264	0.47027	0.708612	0.253433	0.649095	0.759991	0.724986	0.413043	0.528846	-0.0292003	0.131544
ACCTCCGTTATTCACC-1	0.938284	0.560715	-0.100223	0.933802	-0.0843517	0.89693	0.996089	0.456507	0.852437	0.961615	-0.101686	0.990024	0.81948	0.472154	-0.0668153	0.942128	-0.0626443	0.166531
ACCTCGAACTTATGCT-1	0.99975	0.967022	1	0.994359	0.115104	1	0.979128	0.896839	1	0.977499	0.123423	1	0.949443	0.699043	1	0.574939	0.100127	0.999779
ACCTGCGTGTCATGTT-1	0.920096	0.790783	0.424264	0.850401	0.473171	0.608088	0.512317	0.767119	0.391312	0.624329	0.164104	0.149831	0.604257	0.718829	0.1	0.580103	0.258852	-0.109781
ACGAAATGGGCGGCAC-1	0.922851	0.87349	0.636415	0.802206	0.430269	0.848231	0.736503	0.781009	0.153993	0.810803	0.228663	0.722479	0.561129	0.705357	0.578685	0.753804	0.260581	0.217743
ACGACCCATGAGTTGC-1	0.989152	0.940541	0.980217	0.983621	0.941868	0.972983	0.980655	0.763461	0.977069	0.910686	0.954849	0.947823	0.845621	0.661775	0.767077	0.450357	0.957511	-0.0021248
ACGACTCTAGGGCCGA-1	0.999142	0.999984	1	0.997227	0.0953661	1	1	0.999741	1	0.995178	-0.00508775	-0.0248886	0.992523	0.999819	1	0.997776	0.15633	-0.0654826
ACGACTGGTCATACTC-1	0.996135	0.996964	0.986241	0.994899	0.797736	0.989121	0.857156	0.925806	0.986241	0.941429	0.841211	0.999941	0.927424	0.91515	0.986241	0.889846	0.963513	-0.0771086
ACGAGGATACCACTCT-1	0.853409	0.789629	0.515457	0.869129	0.38537	0.813317	0.91495	0.804846	0.877943	0.9321	0.320519	0.875926	0.709565	0.855372	0.697521	0.889299	0.407159	-0.149808
ACGAGGTTTACAACGT-1	0.788582	0.749596	0.807926	0.283018	0.486421	0.827922	0.54276	0.678397	0.767821	0.426801	0.511279	0.3763	0.740107	0.583927	0.742358	0.45159	0.545022	0.064839
ACGAGTACGGATGCCC-1	0.644813	0.720061	0.560845	0.519712	-0.0635201	0.640329	0.599327	0.721069	0.413043	0.804416	0.106705	0.263886	0.710199	0.639668	0.0949123	0.253418	0.286145	0.461888
ACGATACATAGAACTA-1	0.852244	0.815375	0.678233	0.595503	0.599186	0.694509	0.680972	0.778603	0.560845	0.798385	0.508701	0.644507	0.631382	0.588357	0.425209	0.705825	0.590926	0.592856
ACGATACCTATCCTGA-1	0.629342	0.789893	0.477743	0.690281	0.544162	0.635874	0.857873	0.849209	0.327879	0.805283	0.617345	0.951452	0.499434	0.636848	0.815068	0.757871	0.482057	-0.0922374
ACGATCATACATAGAG-1	0.999906	0.999992	1	0.99904	0.631378	1	0.998883	0.99968	1	0.997058	0.618733	-0.0797189	0.999999	0.999794	1	0.77998	-0.0456944	0.023233
ACGATCATCTTGTAAA-1	0.867688	0.973427	0.693375	0.971506	0.130077	0.997019	0.999803	0.931693	0.46	0.979821	7.54309e-05	-0.00657446	0.968058	0.905431	1	0.960099	-0.120781	-0.0754674
ACGATGCATATGTTAT-1	0.67294	0.750322	0.1	0.547354	0.512085	0.72032	0.388589	0.603573	0.25	0.719732	0.540607	0.873158	0.137115	0.576559	0.657376	0.377708	0.0706798	0.147182
ACGCAAACTAATAGAT-1	0.897481	0.730081	0.413043	0.600411	0.29841	0.644757	0.700377	0.711046	0.47027	0.595594	0.182918	0.461687	0.780077	0.714049	0.601834	0.633496	0.203348	0.641396
ACGCAATCACTACAGC-1	0.976548	0.852824	-0.05547	0.951482	-0.0329548	0.934091	0.196613	0.618567	0.46	0.0373981	0.648688	0.626399	-0.0840525	0.536082	0.46	0.11532	-0.0614666	0.0409241
ACGCATACGTTTACTA-1	0.913586	0.804026	0.263636	0.631336	0.495939	0.359066	0.407938	0.688877	0.323748	0.582559	0.0724229	0.223632	0.37063	0.693844	0.0148906	0.558982	0.594656	0.0868876
ACGCATTCGTGAGTAC-1	0.960953	0.810198	0.5547	0.778455	0.350981	0.828254	0.633375	0.822289	0.625	0.754592	-0.00172405	0.526527	0.777068	0.786529	0.25	0.663291	0.348854	0.524849
ACGCCAGATGATTTCT-1	0.829578	0.543704	0.240135	0.654955	0.390006	0.345021	0.809065	0.469286	0.724204	0.26608	0.579013	0.484906	0.390349	0.404062	0.782482	0.0430593	0.570091	-0.0885505
ACGCCAGTGCGTTTGC-1	0.912201	0.92333	1	0.91979	0.501251	0.694055	0.938678	0.937435	1	0.888179	0.875986	0.933136	0.941584	0.904129	0.785714	0.716173	-0.00332951	0.155941
ACGCCGCTAGACGACC-1	0.962006	0.864498	0.311108	0.726894	0.536009	0.885049	0.89542	0.861596	0.817127	0.621852	0.682894	0.783304	0.921053	0.824965	0.715923	0.511261	0.47585	0.767451
ACGCGAAGTCAGACGA-1	0.523501	0.835006	0.811534	0.687374	0.748702	0.518988	0.731845	0.875845	0.898365	0.856101	0.763826	0.528192	0.568539	0.87583	0.898365	0.800285	0.578143	0.650242
ACGCGCTACACAGGGT-1	0.992619	0.855563	0.693375	0.944171	0.0566819	0.867018	0.645151	0.68422	0.46	0.62095	0.0225594	0.990231	0.982775	0.599059	1	0.522194	-0.108038	0.937939
ACGCGGGCCAAGGACA-1	0.964312	0.848028	0.693375	0.840755	0.276664	0.836242	0.923852	0.75027	0.693375	0.735087	0.477666	0.69589	0.973523	0.724753	-0.08	0.6984	-0.0060516	0.64769
ACGCTACTGAATGGGC-1	0.908123	0.849875	0.903532	0.924684	0.417702	0.95299	0.97862	0.806142	0.934958	0.881796	0.568102	0.932171	0.974629	0.838102	0.934958	0.948772	0.732559	0.381928
ACGCTAGTGATACACT-1	0.83243	0.835131	0.625	0.612616	0.601592	0.869154	0.308518	0.49471	0.472456	-0.0701512	0.0989271	0.786154	0.375864	0.637426	0.472456	0.577866	0.458104	-0.0910411
ACGCTGTGAGGCGTAG-1	0.887619	0.982135	0.891042	0.930876	0.932605	0.698451	0.761087	0.970575	1	0.82696	0.865378	0.418433	0.760262	0.963307	0.891042	0.917853	0.604708	0.437943
ACGGAACACGAGTGCC-1	0.91745	0.953294	0.61795	0.884417	0.719631	0.903641	0.924943	0.951397	0.61795	0.94517	0.57496	0.771452	0.954261	0.936147	0.61795	0.810953	0.69478	0.373209
ACGGACTCTCAAAGCG-1	0.836099	0.998564		0.982631	-0.0780039	1	0.873341	0.997005		0.950115	-0.0277839	0.0689861	0.0360507	0.763332		0.513346	-0.0108612	0.0444805
ACGGAGCGCAAATTAC-1	0.928575	0.819707	0.25	0.778731	0.309468	0.90535	0.924918	0.741615	0.25	0.470677	0.160745	0.698688	0.675058	0.74098	0.755929	0.729617	-0.0729543	0.508033
ACGGATGGTGCGGATA-1	1	0.999878	1	1	-0.0291045	1	0.526441	0.988707	1	0.647289	-0.0660705	0.0473704	0.999986	0.99813	1	0.919803	-0.0223304	-0.0161005
ACGGCACTTGCTTGGG-1	0.510875	0.89296	0.811534	0.716248	0.742524	0.548401	0.284033	0.824129	1	0.84076	0.608278	0.2966	0.893969	0.911856	0.898365	0.894021	0.742761	0.524844
ACGGCCAACATGGACT-1	0.755811	0.702757	0.755929	0.769856	0.160405	0.136726	0.905756	0.840128	-0.0944911	0.755251	0.43684	0.65666	0.805203	0.811967	0.25	0.575509	0.507295	0.567221
ACGGCGACGATGGGAA-1	0.97979	0.972858	0.811534	0.92914	0.608809	0.937878	0.700712	0.958809	0.811534	0.857006	0.53449	0.718204	0.899627	0.937414	0.630137	0.940032	0.814943	0.373469
ACGGCTGGATGTAGAA-1	0.973837	0.643772	0.677328	0.711173	0.356392	0.806794	0.50853	0.555606	0.782745	0.431925	0.148065	0.260123	0.265062	0.527176	0.192935	0.289672	0.331838	-0.0793419
ACGGGAGTGTCGGCCC-1	0.599621	0.522817	0.268983	0.583479	0.393	0.626083	0.748174	0.477488	0.0257732	0.491449	0.406936	0.521063	0.457723	0.439315	-0.0733268	0.22608	0.369569	0.122735
ACGGGCGTATGCGACA-1	0.870101	0.829863	1	0.39742	0.0898616	1	0.984509	0.857112	-0.0384615	0.816594	0.112951	0.999993	0.945537	0.765355	1	0.204325	0.314277	0.999999
ACGGTACAGTTCAATG-1	0.999789	0.999997		0.995369	-0.127662	1	1	0.999334		0.99984	-0.129249	-0.0522254	0.999706	0.999737		0.934154	-0.11554	0.0145607
ACGTACTTTGGCACGG-1	0.888898	0.674922	0.615219	0.607424	0.375092	0.756893	0.312948	0.677618	0.680805	0.492645	0.41848	0.587314	0.50227	0.598199	-0.0170075	0.405249	0.571469	0.312736
ACGTAGATTGCTGATG-1	0.530759	0.582565	0.578394	0.630857	0.296001	0.786355	0.32131	0.514508	0.443299	0.417262	0.250512	0.62297	0.325937	0.483987	0.0257732	0.51496	0.16019	-0.149105
ACGTAGGAGAGTCGCT-1	0.92913	0.817978	0.866719	0.798176	0.334032	0.882602	0.907627	0.754618	0.866719	0.415519	0.532831	0.852917	0.886214	0.529593	0.487508	0.356049	0.304088	-0.0489746
ACGTATTACTCCGATC-1	0.906421	0.998489	0.947517	0.882029	0.508881	0.985377	0.988505	0.996287	0.947517	0.822364	0.344009	0.987953	0.894615	0.984649	1	0.972133	0.906742	0.0542082
ACGTCTCGTTCCGGGA-1	0.858759	0.725291	0.571429	0.662282	0.357047	0.424362	0.450984	0.626075	0.478091	0.3283	0.239358	0.437308	0.231076	0.669435	0.262071	0.403431	0.497086	0.158837
ACGTGACAAAGTAAGT-1	0.972321	0.751599	0.560845	0.519614	0.67537	0.796165	0.474951	0.700061	0.898365	0.507878	0.642338	0.887316	0.51228	0.614031	0.560845	0.555074	0.573113	0.283068
ACGTGCGCCTCGTGCA-1	0.892332	0.861253	1	0.827898	0.426367	0.60742	0.834064	0.813099	0.755929	0.701699	0.419515	0.414446	0.80546	0.850898	0.755929	0.81132	0.519115	0.696011
ACGTTAATGTCGAAGA-1	0.962775	0.878556	0.793812	0.870172	0.590235	0.724104	0.76231	0.82025	0.793812	0.779836	0.522129	0.525126	0.947411	0.806927	0.560845	0.525274	0.580901	0.467628
ACGTTAGATTTGCCCG-1	0.963103	0.677596	0.77112	0.672421	0.612343	0.835007	0.832823	0.658978	0.249068	0.553741	0.44808	0.716672	-0.112724	0.472419	0.610221	0.573217	0.212238	0.00403881
ACGTTCACTATGCCGC-1	0.931651	0.68742	0.316228	0.742883	0.240156	0.625686	0.719793	0.601893	0.298807	0.466395	0.666533	0.767508	0.390463	0.557653	0.197642	0.725383	0.376985	-0.0616765
ACGTTCGCAATCAATT-1	0.90457	0.758901	0.963777	0.980294	-0.0699556	0.991598	0.926072	0.524301	0.285564	0.901417	-0.0260465	0.892266	0.844081	0.457203	0.963777	0.916822	-0.0357629	0.0559881
ACGTTCGTTCAGGAAA-1	0.965478	0.854824	0.506098	0.718042	0.16996	0.899954	0.918545	0.631469	0.416936	0.767952	-0.00882125	0.498772	0.0703034	0.615465	0.506098	0.3276	0.113411	-0.145632
ACGTTCTGTACAAGTC-1	0.865532	0.892649	0.793812	0.808846	0.581091	0.808566	0.863492	0.904042	0.601834	0.829508	0.64697	0.654447	0.895117	0.857935	0.793812	0.8465	0.633153	0.466476
ACGTTGTCGTTGAAAG-1	0.973939	0.838985	-0.08	0.85946	0.0748409	0.789743	0.812393	0.755804	-0.08	0.728921	0.0221735	0.718108	0.822519	0.720547	-0.08	0.721179	0.434554	-0.0679068
ACGTTTCGGTGCACTT-1	0.931353	0.998291	0.947517	0.862126	0.891237	0.988107	0.996478	0.997635	1	0.855382	0.36487	0.947517	0.642787	0.959894	1	0.943423	0.95286	-0.034577
ACTACAAAGAGAGGTG-1	0.829575	0.824366	0.411377	0.687619	0.648883	0.900965	0.87248	0.847387	0.479841	0.606349	0.613266	0.81489	0.865454	0.752058	0.263636	0.727249	0.556544	0.74837
ACTACATCCCGACAAG-1	0.928251	0.705545	0.268159	0.892722	0.434693	0.858991	0.6685	0.595775	0.703524	0.548209	0.345341	0.401511	0.471685	0.513621	-0.108846	0.0416589	0.0510938	-0.0185568
ACTACCAGCTCTCTGG-1	0.724649	0.931234	0.693375	0.833186	0.059154	0.834007	0.942194	0.999748	0.693375	0.844327	0.753334	0.0818836	0.993391	0.986167	1	0.807423	-0.00133505	-0.0909576
ACTACCATCCGAGGGC-1	0.228598	0.0534296	-0.0384615	0.351002	-0.039815	-0.0354941	0.989418	0.714402	1	0.996218	-0.00108494	1	0.951317	0.705402	1	0.968562	0.150852	0.999911
ACTACGCGTTAGAATT-1	0.99978	0.416124	0.989639	0.995705	-0.0265074	0.999338	0.952049	0.368006	-0.0617795	0.984841	0.0432296	0.927848	0.799843	0.367789	-0.0586371	0.979992	-0.0605981	0.375964
ACTAGTTGCGATCGTC-1	0.749138	0.961755	0.693375	0.835524	0.142879	0.696978	0.801805	0.912296	1	0.948663	0.486764	0.693337	0.97719	0.999202	0.693375	0.811221	-0.0383046	0.730022
ACTATATGCTGTGTTC-1	0.902596	0.852525	0.8544	0.88961	0.180097	0.542668	0.822785	0.743163	0.815068	0.863716	0.271652	0.815649	0.750004	0.792118	0.898365	0.80562	0.478316	-0.048093
ACTATCCAGGGCATGG-1	0.99995	0.99537	1	0.998975	-0.0811886	1	0.969797	0.936769	1	0.99609	0.0253131	-0.00977138	0.879982	0.749784	1	0.996074	-0.0780048	-0.0970736
ACTATCTGCCCGCGTA-1	0.929827	0.917491	0.5547	0.787675	0.373801	0.986823	0.763723	0.803433	0.5547	0.596309	0.661329	0.794413	0.815217	0.820617	0.755929	0.4375	0.0616756	0.0979065
ACTATGTCCAGCTGCC-1	0.983385	0.713382	0.00946943	0.543547	0.452637	0.807889	0.673754	0.662706	0.648656	0.394438	0.307702	0.725954	0.684036	0.595686	0.215913	0.276549	0.677238	0.336744
ACTATTCGTCCGTGGT-1	0.883347	0.965083	0.891042	0.917066	0.615758	0.891034	0.978743	0.987589	0.419314	0.5991	0.620158	0.873129	0.917087	0.969343	1	0.95383	0.259929	-0.0763632
ACTATTTCCGGGCCCA-1	0.998814	0.999994	1	0.998399	0.0216513	1	0.999241	0.999919	1	0.995908	-0.00505489	-0.0276235	0.98657	0.994463	1	0.930246	0.108035	-0.0138266
ACTCAAGTGCAAGGCT-1	1	0.999982		0.999477	-0.124947	1	1	0.999982		0.999993	-0.128814	0.999989	0.999988	0.999863		0.985519	-0.112328	-0.00579426
ACTCAATAAAGGCACG-1	0.639401	0.481192	0.256281	0.715071	0.191021	0.556124	0.451329	0.589234	0.492967	0.423904	0.245978	0.58255	0.51663	0.508533	0.18604	0.548497	0.00656091	-0.0457102
ACTCATGGCAGCCTTC-1	0.99856	0.999895		0.999194	-0.127796	1	0.999997	0.999942		0.993456	-0.1256	0.0362218	0.978732	0.978962		0.855509	-0.111553	0.0525514
ACTCCAATATCATCAT-1	0.947935	0.923636	0.946813	0.96938	0.783731	0.951056	0.987877	0.863971	0.962526	0.737484	0.912199	0.839768	0.685688	0.69953	0.954092	0.92175	0.496855	-0.087807
ACTCCCATTCCTAAAG-1	0.719509	0.720268	0.693375	0.812475	0.0371487	0.0710504	0.969777	0.798464	1	0.843703	-0.0813499	0.810108	0.836905	0.795401	0.46	0.712991	0.461722	0.515582
ACTCCCGAATTCGTTT-1	0.971081	0.859261	0.341463	0.832538	0.333271	0.805019	0.90577	0.884587	0.513516	0.839408	0.559334	0.493177	0.958115	0.870378	0.341463	0.665863	-0.0516937	0.0205957
ACTCCCGTAGACTAGG-1	0.672518	0.641904	0.215913	0.514242	0.181106	0.413401	0.677899	0.731186	0.00915353	0.827956	0.190206	0.811482	-0.0114416	0.59698	0.509091	0.143087	-0.128084	-0.148676
ACTCCCTAATGCTAAA-1	0.990652	0.968919	0.94883	0.977103	0.601891	0.962328	0.91612	0.933513	0.732088	0.995895	0.6533	0.904423	0.924323	0.903248	0.895249	0.816448	0.265538	0.0453191
ACTCCCTAGAATAGTA-1	0.993439	0.970665	0.373306	0.952965	0.506527	0.711823	0.66784	0.85725	0.815068	0.6769	0.448743	0.959072	0.94122	0.860532	0.811534	0.934699	0.71312	-0.249718
ACTCCGGCCGACCACT-1	0.999998	0.999651	1	0.999522	-0.046126	1	0.999856	0.997337	1	0.999054	0.4389	0.999956	0.928041	0.996795	1	0.984018	0.716116	0.0447334
ACTCGCCGTTCGATAA-1	0.974101	0.998347	0.891042	0.766612	0.86924	0.91127	0.986353	0.968619	0.891042	0.852599	0.84601	0.980043	0.977184	0.876863	1	0.875637	0.863585	0.887001
ACTCGCGATCTGACGC-1	0.698561	0.777977	0.472456	0.649512	0.489441	0.567005	0.619868	0.777262	0.472456	0.556691	0.504423	0.424118	0.883855	0.810417	0.755929	0.338404	0.557026	0.757013
ACTCGTAACCCGTCCT-1	0.75973	0.724017	0.413043	0.702025	0.035034	0.663093	0.796403	0.778039	0.47027	0.852651	0.319263	0.62082	0.377033	0.754063	0.119565	0.752544	0.314092	0.458943
ACTCGTCAGTAATCCC-1	0.762299	0.931106	0.693375	0.846397	0.567822	0.821778	0.94665	0.994522	1	0.888356	0.361461	-0.0519836	0.938656	0.995967	0.693375	0.923061	0.68921	-0.0123296
ACTCTCTGACTTAGGT-1	0.971042	0.984441	0.796513	0.948611	0.589412	0.999654	0.921141	0.986501	0.708734	0.955273	0.632569	0.65978	0.837169	0.945531	0.796513	0.784148	0.498757	0.432168
ACTCTGACCTAATAGA-1	0.99402	0.966962	0.947517	0.96688	0.861392	0.956989	0.915849	0.916616	1	0.967789	0.933157	0.987578	0.589521	0.862095	0.947517	0.912053	0.912412	0.115212
ACTCTTCAGCTCCCGC-1	0.860752	0.959388	0.693375	0.981783	-0.113248	0.946559	0.966621	0.816403	1	0.975752	-0.0847134	0.0524966	0.843972	0.727117	1	0.83265	0.160591	-0.395715
ACTCTTGTATAGTAAC-1	0.972336	0.829263	0.755929	0.634871	0.583709	0.810475	0.930437	0.786936	0.472456	0.391006	0.496875	0.874739	0.334267	0.707808	0.755929	0.562783	0.319405	0.671412
ACTGAAACGCCGTTAG-1	0.980681	0.836204	0.580881	0.791365	0.280989	0.71764	0.878096	0.786055	0.479841	0.715731	0.250976	0.653586	0.651422	0.737752	0.710343	0.586887	0.285788	0.460771
ACTGAATGGCGAAAGT-1	0.862106	0.949805	0.857321	0.83793	0.333807	0.886973	0.892659	0.89229	0.950329	0.891412	0.42905	0.955788	0.739566	0.837876	0.2	0.318337	0.677203	0.381538
ACTGCCCGCCATTCTC-1	0.820997	0.635075	0.482382	0.774456	0.490847	0.718923	0.563454	0.535818	0.399012	0.499108	0.387789	-0.0809056	0.812093	0.547329	0.657376	0.34418	0.593328	0.128083
ACTGCCGTCGTAACTC-1	0.924912	0.801791	-0.05547	0.937302	0.436118	0.0062703	0.708554	0.771866	0.46	0.785657	-0.0853838	0.66642	0.819534	0.750229	0.693375	0.252763	0.097532	0.693375
ACTGCGGACACACCGT-1	0.999971	0.766236	1	0.984018	-0.0609793	-0.0505668	0.967713	0.947715	1	0.995206	-0.0693045	0.0482612	0.999999	0.77725	1	0.999458	0.0987791	0.106488
ACTGCTCGGAAGGATG-1	0.984933	0.965137	0.891042	0.908765	0.834239	0.951206	0.929555	0.897076	0.891042	0.953942	0.861247	0.993638	0.184841	0.786684	0.785714	0.758955	0.802507	0.957984
ACTGGGATGCCAGTGC-1	0.836947	0.792213	0.701646	0.802084	0.255118	0.490827	0.898105	0.685348	-0.0395285	0.666053	0.226869	0.317516	0.84836	0.6221	0.553399	0.844959	0.268006	-0.00555526
ACTGTACGATACACAT-1	0.950121	0.992147	0.693375	0.986888	0.353401	0.826017	0.937061	0.98242	1	0.816464	-0.000744641	0.589202	0.997228	0.891524	0.693375	0.703715	0.30047	0.692563
ACTGTAGCACTTTGGA-1	0.951506	0.926556	0.601834	0.816548	0.388427	0.729427	0.700142	0.931929	0.560845	0.669661	0.516176	0.521364	0.621276	0.895994	0.560845	0.645054	0.569986	0.647699
ACTGTCCAGGATTATA-1	0.709705	0.826382	-0.05547	0.779723	-0.0747363	0.693973	0.01576	0.643121	0.46	0.715444	0.0266198	-0.0591735	0.635459	0.707405	0.46	0.693272	0.437688	-0.0554749
ACTGTCTTCTTTAGAA-1	0.988808	0.983695	0.487508	0.920751	0.724233	0.716646	0.978015	0.936156	0.904194	0.960158	0.643275	0.936419	0.533243	0.804787	0.866719	0.429828	0.824402	-0.0289068
ACTTACGCATCCACGC-1	0.799183	0.920091	0.5547	0.697424	0.377125	0.747011	0.912533	0.929797	0.5547	0.636264	0.147454	0.579599	0.891173	0.917719	0.755929	0.781541	0.678012	0.554736
ACTTATACTTACCCGG-1	0.746302	0.906365	0.693375	0.817023	-0.067676	0.85067	0.923885	0.995581	0.693375	0.881476	-0.0410126	-0.0815216	0.888758	0.925823	0.693375	0.725877	-0.0987805	-0.0841636
ACTTATTAGGATCGGT-1	0.718497	0.691356	0.416936	0.605804	-0.050342	0.530457	0.673134	0.720942	0.263636	0.686141	0.309222	0.170531	0.793672	0.677591	0.617959	0.598542	0.0427708	0.159149
ACTTATTTATGTGCCA-1	0.996656	0.990545	0.94883	0.634739	0.868681	0.942479	0.948318	0.942702	1	0.65603	0.743428	0.86904	0.859772	0.933609	0.732088	0.339106	0.703988	0.573922
ACTTCAGGCTGATCCC-1	0.663218	0.977247	0.46	0.823908	0.0584004	0.707616	0.871491	0.9935	1	0.906147	0.456684	0.69334	0.730346	0.934101	0.693375	0.733288	0.246312	0.694225
ACTTCCAGTGGAAGCT-1	0.867333	0.69668	-0.0271739	0.61989	0.548033	0.79243	0.563163	0.547805	0.288295	0.386438	0.532559	0.305947	0.800702	0.474687	0.0500104	0.183942	0.463878	0.0319205
ACTTCCATGCGGGACA-1	0.813975	0.763575	0.215913	0.658888	0.208813	0.698578	0.536902	0.570117	0.215913	0.571039	0.119207	0.348513	0.23127	0.672379	0.361629	0.61798	-0.0814625	-0.165147
ACTTCGCCATACGCAC-1	0.926863	0.965556	0.693375	0.916977	0.57295	0.75173	0.995215	0.938606	1	0.85745	0.883443	0.904152	0.812358	0.990076	1	0.712487	-0.0435988	0.693527
ACTTCGCTAGCGAGTG-1	0.963865	0.899583	0.947517	0.427065	0.413343	0.9529	0.974758	0.735017	0.947517	0.638368	-0.0115766	0.946637	0.88736	0.650581	0.947517	0.335426	0.279342	-0.0694004
ACTTGACTCCCTCTTT-1	0.912398	0.904939	0.793812	0.87445	0.546626	0.736113	0.811292	0.913032	0.678233	0.687895	0.249398	0.80755	0.852855	0.933599	0.678233	0.668545	0.367081	0.56411
ACTTGGGACCCGGTGG-1	0.73359	0.728624	-0.05547	0.765064	-0.0243674	0.763086	0.670894	0.800215	0.693375	0.670619	0.0429269	0.82903	0.880746	0.786082	1	0.908318	-0.0393422	0.691917
ACTTGGGCTTTCGCCA-1	0.934499	0.989508		0.89501	-0.0523496	1	0.924788	0.850345		0.904954	-0.039477	1	0.996426	0.980638		0.405065	-0.0320112	1
ACTTGTAGTCCCTTCA-1	0.922175	0.592373	0.295721	0.724274	0.440245	0.586977	0.703802	0.57414	0.503444	0.547573	0.440028	0.61452	0.33169	0.592767	0.416936	0.485164	0.387984	-0.0994989
ACTTGTGGATGGAACG-1	0.786084	0.820978	0.41833	0.798502	0.345256	0.650375	0.891303	0.786568	0.119523	0.81547	0.279834	0.172578	0.724501	0.844015	0.482382	0.231346	0.126905	0.127362
ACTTGTTACCGGATCA-1	0.455367	0.514829	0.701646	0.62239	0.0696345	0.150334	0.841612	0.72008	0.441894	0.780635	-0.0268864	-0.116049	0.917988	0.665949	0.350823	0.6592	0.135052	-0.074159
ACTTTACCCTCATGAA-1	0.910131	0.696523	0.376633	0.741857	0.321918	0.646876	0.880155	0.763126	0.69715	0.721166	0.284494	0.760061	0.512373	0.696208	0.0303393	0.469584	0.493931	0.174918
ACTTTCCTATAGCTTC-1	0.673942	0.773279	0.46	0.686535	-0.0652636	0.862692	0.932683	0.743957	0.46	0.713991	0.340092	0.942417	0.75909	0.722949	1	0.663791	0.0072019	0.82116
ACTTTGACTGCATCCT-1	0.913684	0.997851	0.947517	0.808775	0.452486	0.994068	0.529852	0.942601	0.947517	0.530278	0.577666	0.990641	0.977577	0.978842	0.947517	0.69512	0.861941	-0.0359633
ACTTTGGTCGTGCTCC-1	0.653704	0.729799	0.560845	0.666125	0.491133	0.621752	0.789049	0.755346	0.119565	0.640478	0.464482	0.837857	0.570815	0.632361	-0.138054	0.607294	0.467486	0.351916
ACTTTGTCGACGCACT-1	0.994562	0.960697	0.900735	0.816595	0.662496	0.950463	0.916317	0.889763	0.784369	0.9418	0.819123	0.951057	0.981177	0.593885	0.188059	0.518214	0.423055	0.252327
AGAAATTATGACTCGC-1	0.943589	0.862256	0.601834	0.744798	0.0806269	0.732651	0.744234	0.810307	0.327879	0.735013	0.360744	0.703048	0.961694	0.738828	0.0949123	0.719842	0.0780196	0.237789
AGAACCCAGCGTGACA-1	0.969567	0.981549	1	0.26947	-0.0844044	0.969892	0.999998	0.986004	1	0.852337	-0.0721336	1	0.996568	0.990263	1	0.485471	0.0475068	-0.0219628
AGAACCCTCAATTGGG-1	0.953035	0.76932	0.842885	0.776445	0.684067	0.953059	0.922822	0.596558	0.0996302	0.402413	0.421627	0.680735	-0.0145029	0.636301	0.903609	0.366361	0.436353	0.839786
AGAACGTGGTACATTC-1	0.917231	0.899134	0.750391	0.857973	0.274365	0.492803	0.90683	0.902587	0.242191	0.796657	0.428455	0.687522	0.467905	0.839677	0.750391	0.853876	0.617703	0.0273929
AGAACTGTACTTTGTA-1	0.999998	0.999984	1	0.997328	-0.0395551	1	0.998543	0.999911	1	0.978916	-0.0298218	-0.0889858	0.997893	0.997867	1	0.992543	-0.0415599	0.044857
AGAAGAGCGCCGTTCC-1	0.869588	0.693438	0.411377	0.751204	0.569431	0.757139	0.832402	0.685135	0.635934	0.815729	0.616271	0.608372	0.273505	0.583423	0.617959	0.746762	0.625869	0.368943
AGAAGGTACACTTCAC-1	0.888734	0.880353	0.472456	0.703146	0.895298	0.59927	0.930813	0.891217	0.472456	0.560573	0.751998	0.827271	0.975102	0.818405	0.5547	0.612269	0.548836	0.0410735
AGAAGGTTGCCGAATT-1	0.729234	0.76719	0.434813	0.678982	0.32199	0.703383	0.670387	0.557746	-0.158114	0.449354	0.365946	0.559189	0.0622198	0.619364	0.442719	0.375995	0.50916	0.364777
AGAAGGTTGTAGGTCG-1	0.989021	0.999867	1	0.982715	0.947501	1	1	0.998594	1	0.967018	0.9068	0.999999	0.553456	0.968093	1	0.96652	0.790178	-0.00709901
AGAAGTGATTCGTGAT-1	0.887803	0.836097	0.425209	0.787883	0.468145	0.618575	0.638633	0.654696	0.793812	0.654513	0.540962	0.697234	0.451785	0.604518	0.119565	0.557308	0.0696278	0.569144
AGAATAAATCTTCAGG-1	0.759786	0.73644	0.5547	0.773974	0.553882	0.717605	0.708557	0.690934	0.472456	0.757509	0.120128	0.173622	0.487053	0.797789	0.5547	0.786366	0.231003	-0.0994155
AGAATACAGGCTATCC-1	0.998062	0.999902		0.999935	-0.129811	1	0.993244	0.999929		0.735647	-0.127178	0.0523663	0.983253	0.992509		0.990786	-0.113999	-0.0612659
AGAATTATGGATTCGA-1	0.970653	0.85134	0.197642	0.686339	0.171393	0.802228	0.90976	0.783252	0.675838	0.819345	0.421927	0.435318	0.617786	0.693578	0.553399	0.589353	0.321315	0.0177123
AGACAGGCATCTCAGC-1	0.996208	0.999977	1	0.998813	-0.0516796	1	0.999974	0.999836	1	0.998945	0.0246832	0.0539953	0.999866	0.999886	1	0.928932	0.704056	0.0159773
AGACCAAACCACACCT-1	0.94264	0.780969	0.5547	0.588132	0.309349	0.81194	0.566522	0.711965	0.625	0.519348	0.17867	0.553749	0.266058	0.629539	0.5547	0.544308	0.101421	0.58401
AGACCCACCGCTGATC-1	0.690415	0.874329	0.844296	0.843278	0.318272	0.76173	0.871422	0.911132	0.769166	0.849137	0.371011	0.833703	0.383546	0.826914	0.640387	0.921245	0.326584	0.727501
AGACCCGCCCTCCTCG-1	0.759726	0.760672	0.755929	0.840652	0.227439	0.840207	0.467199	0.762083	0.5547	0.62976	0.14676	0.635118	0.424846	0.717606	0.625	0.810911	0.227381	0.546714
AGACCGCTCCGCGGTT-1	0.943861	0.937053	0.866719	0.946713	0.327504	0.941902	0.958945	0.844181	0.904194	0.902324	0.481802	0.90868	0.569469	0.773435	0.410997	0.877759	0.381841	0.341966
AGACCGGGAAACCCTG-1	0.848408	0.858669	0.601834	0.635137	0.558009	0.7242	0.747683	0.784059	0.706522	0.712844	0.362756	0.531194	0.240634	0.616373	0.793812	0.682607	0.222645	0.540757
AGACGAAGTGCCGGTC-1	0.947213	0.981628	0.755929	0.838209	0.711059	0.644635	0.944128	0.994647	0.755929	0.938339	0.42	0.634084	0.818242	0.899315	0.755929	0.658073	0.676254	0.556354
AGACGACGATGCCGCT-1	0.591599	0.571573	0.46	0.419781	-0.00932437	0.733354	0.853215	0.76701	0.46	0.331112	-0.0936259	0.919055	0.365494	0.609906	0.693375	0.582434	-0.0493633	0.96889
AGACGCCCACTTCGCC-1	0.996045	0.913772	0.46	0.799106	0.301353	0.829488	0.988991	0.859799	1	0.883786	-0.0584879	0.907359	0.572086	0.770552	1	0.552896	-0.0780349	-0.0605536
AGACTAGCCTTCCAGA-1	0.966299	0.79094	0.755929	0.815769	0.207877	0.733163	0.957727	0.8355	0.755929	0.785378	0.441393	0.92572	0.866672	0.810639	0.755929	0.554847	0.0636175	0.175794
AGACTGTTACCGGGTC-1	0.864304	0.746498	-0.138054	0.603457	0.304765	0.571874	0.651949	0.763977	0.0949123	0.670722	0.0747599	0.451978	0.308719	0.684563	0.560845	0.291866	0.382392	0.442584
AGAGAAACACCAGAAA-1	0.916297	0.526482	0.392077	0.407948	0.569779	0.541208	0.567254	0.515833	0.0190259	0.366123	0.321275	-0.142679	0.212608	0.486422	0.145889	0.379966	0.376186	0.254192
AGAGAACCGTCTAGGA-1	0.984299	0.882551	0.601834	0.736907	0.370418	0.817861	0.777536	0.85469	0.560845	0.811401	0.346211	0.773184	0.521664	0.770162	0.706522	0.610772	-0.130614	0.366933
AGAGATCTCTAAAGCG-1	0.858407	0.901456	0.970249	0.859009	0.522244	0.857464	0.564987	0.815069	0.875923	0.655691	0.491632	0.825321	0.418012	0.635345	1	0.640469	0.555703	0.262583
AGAGCAGTTATGAGAC-1	0.909202	0.466705	0.406724	0.647661	0.342971	0.878227	0.566659	0.448041	0.628907	0.486839	0.215935	0.874424	0.370496	0.460988	0.493053	0.225498	0.288226	0.37015
AGAGCCGCCGAGATTT-1	0.728071	0.822231	0.0227952	0.790927	0.311645	0.769459	0.669835	0.819557	0.801489	0.642254	0.474278	0.428273	0.701808	0.795528	0.224505	0.508387	0.129951	-0.0914482
AGAGCGCTTGTAACGG-1	0.937959	0.773191	0.755929	0.5191	0.0102247	0.908642	0.803754	0.802279	0.891042	0.721667	0.11202	0.884313	0.841014	0.68986	0.142857	0.305393	0.144214	0.682248
AGAGCGGGCTAATCAT-1	0.9963	0.998442	0.891042	0.996087	0.900435	0.983904	0.94253	0.999049	0.891042	0.984266	0.866982	0.574706	0.473329	0.971648	0.419314	0.450659	0.575632	0.0738784
AGAGCGTACAAGCTCG-1	0.917793	0.773286	0.46	0.797817	-0.0666883	0.778618	0.842033	0.783012	0.693375	0.743341	0.570991	0.930362	0.270472	0.74086	0.46	0.674818	-0.047969	0.595074
AGAGGCTTCGGAAACC-1	0.926104	0.991901	0.891042	0.925434	0.352324	0.998534	0.932987	0.999303	0.891042	0.980814	0.877354	0.926858	0.998441	0.993563	0.891042	0.977804	0.62649	0.889171
AGAGTAAACTTCACTA-1	0.782205	0.524875	0.115909	0.67872	0.298319	0.50202	0.628906	0.495034	0.342858	0.646885	0.302674	0.401955	0.740265	0.509324	0.0698865	0.601921	0.289602	0.418842
AGAGTATAGTGTTACG-1	0.927444	0.62949	-0.022175	0.948377	-0.0389061	0.914489	0.940539	0.579021	0.559198	0.979361	-0.0428988	0.7274	0.768238	0.601352	0.755839	0.936722	-0.0737808	-0.0914165
AGAGTCTTAATGAAAG-1	0.984279	0.969271	0.61795	0.980782	0.515528	0.953229	0.848786	0.860414	0.815068	0.847775	0.422281	0.374421	0.982743	0.809087	0.815068	0.918909	0.506332	0.12677
AGATAACTTCAGGGCC-1	0.92897	0.779064	0.252982	0.646061	0.354566	0.78314	0.436284	0.597056	-0.0438529	0.600915	0.0490729	0.0461046	0.649972	0.608492	0.399012	0.530213	0.423311	0.600897
AGATACCAATAGAACC-1	0.99654	0.998032	0.969629	0.849765	0.963548	0.982139	0.996525	0.984159	1	0.949396	0.952475	0.981363	0.707513	0.917625	0.969629	0.955583	0.919395	0.969159
AGATACCAGCACTTCA-1	0.999228	0.999863	1	0.997419	0.0904988	1	0.998612	0.999646	1	0.998881	-0.0167794	0.0489162	1	0.999866	1	0.991387	0.202738	0.00139407
AGATACCGGTGTTCAC-1	0.781913	0.666883	-0.132218	0.631857	0.47906	0.85707	0.593879	0.658084	0.835366	0.540807	-0.0312567	0.787031	0.428711	0.63523	0.670732	0.423655	0.0368427	0.372148
AGATACTCAAGATCGA-1	0.996966	0.980485	0.947517	0.99427	0.710385	0.983725	0.984593	0.984933	0.947517	0.981064	0.912944	0.97664	0.959958	0.978496	1	0.962045	0.742254	0.00643432
AGATATAATACGACTA-1	0.998415	0.999786	1	0.998519	0.281157	1	0.465088	0.95452	1	0.849651	0.950141	0.0427759	0.99294	0.991642	1	0.999475	0.964113	-0.0276072
AGATCGTGCATAAGAT-1	0.948991	0.877953	0.835366	0.793773	0.645616	0.830418	0.841325	0.663832	0.0148906	0.70187	0.121135	0.361722	0.766091	0.549424	0.581758	0.670519	0.396241	0.492833
AGATCTCAGGTGTGAT-1	0.925825	0.867646	0.5547	0.829045	0.400766	0.765666	0.912047	0.853881	1	0.698928	0.397722	0.595813	0.714685	0.768213	0.625	0.470983	-0.0614927	-0.0552994
AGATGACTCGCCCACG-1	0.95714	0.79503	0.46	0.690346	0.359113	0.862748	0.972489	0.764323	0.693375	0.736217	0.0661933	0.784723	0.687139	0.745757	0.693375	0.672124	0.164001	0.69326
AGATGAGGGTTGCGAT-1	0.999864	0.983471		0.9321	-0.0035445	1	0.99514	0.950205		0.91768	-0.00719064	1	0.903419	0.622924		0.439603	-0.000835902	0.904023
AGATGATGGAGTCTGG-1	0.985112	0.843594	0.755929	0.685974	0.524148	0.83769	0.801415	0.74263	0.755929	0.644447	0.274099	0.919381	0.583215	0.735717	1	0.707176	0.559245	0.76224
AGATGCAAGACGTGCA-1	0.939437	0.998927	0.969629	0.96792	0.899249	0.985744	0.957089	0.973449	1	0.932133	0.704531	0.96959	0.98129	0.977294	0.938471	0.585394	0.703654	-0.0561413
AGATGCATCCTGTGTC-1	0.98687	0.775838	0.472456	0.683034	0.688961	0.688203	0.785302	0.725338	0.25	0.550452	0.0901546	0.642667	0.817175	0.666445	-0.0944911	0.546017	0.38809	0.170084
AGATTATAGGACGTTT-1	0.76088	0.74746	0.176829	0.755401	0.0801243	0.827485	0.834249	0.639343	0.835366	0.556047	0.372323	0.85736	0.324096	0.606001	0.153373	0.574824	0.0963159	0.424522
AGATTCACAACCGATA-1	0.914756	0.771582	0.263523	0.686273	0.605622	0.36869	0.820326	0.76806	0.424264	0.586742	0.486976	0.595145	0.430238	0.688182	0.2	0.439812	0.51934	-0.091582
AGCAAAGGCCGCTAGT-1	0.94408	0.957618	0.94883	0.970515	0.574466	0.961547	0.983068	0.823132	0.732088	0.87511	0.411885	0.943332	0.513125	0.723064	0.913431	0.844141	0.0462408	-0.0302447
AGCAACATATCTTATT-1	0.623149	0.899782	0.811534	0.697525	0.636492	0.507846	0.615883	0.844967	1	0.777684	0.476029	0.448004	0.677914	0.96302	0.898365	0.86639	0.540518	-0.0141199
AGCAACCGAAAGTAAT-1	0.896835	0.787155	0.656599	0.74256	0.741757	0.820332	0.538925	0.691586	8.90661e-18	0.572642	0.514173	0.453474	0.576442	0.656125	0.629941	0.542411	0.63618	0.0557985
AGCACACGTTTAGACT-1	0.976948	0.692055	0.670732	0.477905	0.377784	0.640405	0.682607	0.580935	0.506098	0.152424	0.476123	0.183258	0.420626	0.568044	0.0148906	0.327951	0.4333	-0.111177
AGCACCAGTACTCACG-1	0.681162	0.544027	-0.150619	0.527593	0.216932	0.541759	0.640566	0.535254	0.391609	0.306887	0.410985	0.247752	0.585998	0.352869	-0.0140138	0.428431	0.0422441	0.164084
AGCACTACCGGCCTGT-1	0.965901	0.819583	0.585309	0.689415	0.79038	0.629094	0.813901	0.670002	0.538161	0.334156	0.288403	0.656925	0.774764	0.563456	0.116929	0.317843	0.493424	0.579457
AGCACTACCTCACCAG-1	0.847587	0.86815	0.0719585	0.691733	0.407726	0.698663	0.729923	0.929644	0.560845	0.799265	0.388343	0.614495	0.955535	0.893297	0.0949123	0.594573	0.722773	0.594523
AGCACTTAAGGACGCC-1	0.867577	0.83844	0.755929	0.640077	0.248924	0.739766	0.41825	0.820893	0.188982	0.797429	0.0110127	0.842973	0.79869	0.745841	0.5547	0.689038	0.40601	0.790181
AGCAGAAGGAGAAAGA-1	0.587862	0.826258	0.693375	0.882968	0.0034316	0.990202	0.906957	0.813916	0.693375	0.832618	0.0354263	0.693383	0.722388	0.73884	0.887357	0.819415	0.385606	0.0393202
AGCAGCCAGATGAATA-1	0.944427	0.794271	0.580881	0.639157	0.382261	0.751472	0.769081	0.604767	0.00915353	0.411371	0.106229	0.282865	0.73493	0.589054	0.215913	0.430295	0.223894	-0.0240871
AGCAGTCGAAGCATGC-1	0.991837	0.856409	0.46	0.788442	-0.103172	0.784091	0.970287	0.816334	1	0.694934	0.099444	0.720573	0.836831	0.826183	1	0.464887	0.0781677	0.691896
AGCATATCAATATGCT-1	0.996822	0.991881	1	0.969937	0.00869206	0.893118	0.655288	0.932327	0.693375	0.929854	0.112882	-0.116489	0.654582	0.864727	1	0.798205	0.197314	-0.268872
AGCATCATTTCGAAAG-1	0.83661	0.818689	0.47027	0.775737	0.510915	0.609725	0.839227	0.775587	0.601834	0.809263	0.603772	0.98054	0.981169	0.819316	0.601834	0.676408	0.560562	0.470815
AGCATCGTCGATAATT-1	0.975654	0.447335	-0.0349984	0.624611	0.460615	0.0271712	0.915724	0.476544	0.78946	0.63432	0.416114	0.880186	0.586851	0.596293	0.812197	0.356335	0.420476	0.272866
AGCATTACGAGGCAAG-1	0.982945	0.858928	0.327879	0.800392	0.553051	0.73174	0.944654	0.86688	0.560845	0.833558	0.439546	0.649284	0.987562	0.805831	0.793812	0.765381	0.311697	0.647881
AGCCAAGCTTTGTGTC-1	0.999097	0.999984		1	-0.0762732	1	0.697534	0.989026		0.922568	-0.0338308	-0.0298315	0.37934	0.969963		0.91058	-0.00194	-0.150346
AGCCACAGGTTACCCG-1	0.799764	0.621284	0.503444	0.778249	0.427771	0.617474	0.639758	0.654831	0.416936	0.600413	0.297401	0.366905	0.724197	0.628189	0.215913	0.535156	0.125567	0.252744
AGCCACTCCCGTGCTT-1	0.880664	0.760419	0.711645	0.824597	0.465315	0.861692	0.554671	0.583159	0.638265	0.668875	0.312668	0.483914	0.485278	0.678035	0.0303393	0.76392	0.143299	-0.0696312
AGCCATATAGTATGTG-1	0.984515	0.974124	0.962435	0.973379	0.938988	0.971919	0.945305	0.806677	0.986307	0.985114	0.921839	0.970811	0.732697	0.788852	0.913346	0.97305	0.715645	0.117771
AGCCCATACATGTAAG-1	0.863367	0.560837	0.422577	0.68373	0.190284	0.763682	0.572227	0.61081	0.422577	0.599196	0.0759954	0.207967	0.617563	0.63246	0.6	0.555048	0.293023	-0.0174746
AGCCCGCACTACAATG-1	0.997367	0.867048	0.693375	0.92053	0.552387	0.768793	0.898691	0.809733	0.693375	0.688544	0.748856	0.76465	0.225467	0.928985	1	0.418232	0.088208	0.680159
AGCCCGGCATTAGAGG-1	0.731616	0.423558	0.696748	0.471155	0.59198	0.719175	0.485923	0.450796	0.696748	0.200713	0.265511	0.249886	0.0481914	0.455838	0.325482	0.156093	0.217959	-0.219949
AGCCCGGTAGCCTGTA-1	0.90275	0.779976	0.119523	0.786488	-0.074548	0.498838	0.775126	0.734766	0.790569	0.800062	0.170016	0.679264	0.784119	0.760883	-0.126491	0.777333	-0.0932803	-0.178037
AGCCCTCCCTGGTGGC-1	0.908529	0.526326	0.582474	0.519376	0.529498	0.3859	0.419623	0.504611	0.327245	0.412229	0.458996	0.200185	0.0442344	0.528013	-0.223393	0.413007	0.313692	0.649832
AGCCCTGTCGCACCGT-1	0.97317	0.901138	0.693375	0.892686	0.672081	0.965924	0.92949	0.921496	0.693375	0.845933	0.688378	0.211441	0.9661	0.841029	0.693375	0.733888	0.662374	0.65695
AGCCCTTCTAATCCGA-1	0.81062	0.700704	0.693375	0.875981	0.413368	0.703515	0.21319	0.72381	1	0.313744	0.110866	0.672572	0.694174	0.718981	0.46	0.693375	0.448482	0.576188
AGCCCTTGGACATCCC-1	0.985136	0.897957	0.656195	0.936406	0.368204	0.948865	0.910143	0.807956	0.915968	0.900716	0.47882	0.851789	0.275127	0.791395	0.760842	0.749739	0.554343	-0.0273892
AGCCGCAAATTCAAAT-1	0.784675	0.672038	0.623441	0.506019	0.481185	0.651901	0.801814	0.636499	0.159807	0.403814	0.506271	0.392466	0.236883	0.468135	0.0825243	0.309495	0.308342	0.582725
AGCCGTGGCTAAATGT-1	0.7473	0.587708	0.549555	0.711444	0.215195	0.594531	0.776736	0.592954	0.453743	0.627855	-0.0309395	0.538286	0.817403	0.368555	0.358003	0.624757	0.130616	-0.0221635
AGCCTAATACCCACGT-1	0.894499	0.916334	0.750391	0.707484	0.83261	0.830386	0.960408	0.843684	0.776493	0.879618	0.751716	0.428606	0.596721	0.785268	0.835366	0.443111	0.667375	0.590263
AGCGACAGGAACGGTC-1	0.60828	0.764398	0.411377	0.614931	0.209963	0.63825	0.706613	0.68434	0.754545	0.763683	0.450815	0.724747	0.185553	0.648409	0.416936	0.498111	0.640595	0.409347
AGCGACATCCCATTCA-1	0.61991	0.94045	0.825502	0.756139	0.799203	0.771353	0.919489	0.87112	1	0.964864	0.771558	0.660232	0.631938	0.985566	0.723128	0.881959	0.452081	-0.123513
AGCGACCAACGATATT-1	0.788804	0.818164	0.601834	0.772591	0.195409	0.75468	0.871514	0.811577	0.560845	0.615791	0.142393	0.637386	0.595228	0.610861	0.706522	0.297865	0.294908	0.447177
AGCGACTTTGAAGACA-1	0.812442	0.748289	0.5547	0.700969	0.198186	0.727969	0.7155	0.853917	0.472456	0.733225	0.750049	0.683532	0.933938	0.845684	0.25	0.703032	0.708848	0.557531
AGCGAGACGTGAAGGC-1	0.734882	0.736561	0.727324	0.575276	0.751746	0.98413	0.980129	0.700577	0.94	0.604519	0.737683	0.941844	0.902125	0.604942	0.94299	0.695738	0.788317	0.921436
AGCGATGCGCCTAATA-1	0.99937	0.998355	0.891042	0.782611	0.880219	0.918479	0.944847	0.949371	0.785714	0.521342	0.815493	0.995964	0.988311	0.986831	0.891042	0.957574	0.723916	0.891145
AGCGCATAATGAATCG-1	0.954401	0.848692	0.617959	0.760718	0.365957	0.829472	0.627528	0.734026	0.361629	0.63782	0.183934	0.678591	0.761997	0.692211	0.0181818	0.650878	0.346455	0.635981
AGCGCGGGTGCCAATG-1	0.724552	0.717492	0.263636	0.686703	0.217448	0.0788947	0.458499	0.716823	0.215913	0.499815	0.103587	0.527482	0.637515	0.649635	0.263636	0.41337	0.0855005	0.237678
AGCGCTAGAGCGATGT-1	0.833248	0.748367	0.5547	0.8634	0.556198	0.808722	0.841186	0.781606	0.5547	0.767444	0.600115	0.266079	0.787203	0.799153	0.755929	0.478896	0.604081	0.554568
AGCGGCGGTTAGCGGT-1	0.910901	0.617785	0.538141	0.689961	0.496121	0.310374	0.886884	0.599558	0.219538	0.519335	0.465845	0.584663	0.689095	0.665844	0.360947	0.467368	0.583847	-0.118129
AGCGGGTCTGACACTC-1	0.932493	0.966386	0.785714	0.991546	0.588753	0.914146	0.597625	0.627011	0.785714	0.688472	0.427049	-0.064598	0.697509	0.757095	1	0.997643	0.417825	0.0346846
AGCGGTTGCCGCTCTG-1	0.991383	0.830966	0.46	0.699398	0.350978	0.768704	0.922782	0.806017	-0.08	0.659304	0.376643	0.702008	0.491684	0.781481	0.46	0.787486	-0.0600565	0.693339
AGCGTGGTATTCTACT-1	0.953289	0.791023	0.181704	0.815989	0.517885	0.96479	0.926956	0.774415	0.746298	0.91391	0.392573	0.720448	0.983786	0.781899	0.894407	0.664245	0.539555	0.240903
AGCTAACAAGCAATGT-1	0.872195	0.945175	0.691346	0.843642	0.71001	0.94486	0.708951	0.931878	0.865007	0.968431	0.548556	0.979342	0.611278	0.795193	0.974069	0.83938	0.397128	0.56666
AGCTAAGCTCCGTCCG-1	0.994135	0.783553	0.729241	0.487685	0.719234	0.951348	0.578558	0.687341	0.785988	0.716864	0.742071	0.957511	0.161639	0.443319	0.259561	0.798638	0.286786	-0.0803011
AGCTAAGTACGCAGGC-1	0.965809	0.931289	0.520818	0.863291	0.558855	0.743779	0.815084	0.907996	0.412312	0.849234	0.483696	0.892921	0.898119	0.88079	0.817127	0.812214	0.00348685	-0.0342397
AGCTACGAATGGTGGT-1	0.94911	0.999424	0.891042	0.945124	0.812722	0.989273	0.985517	0.996459	0.891042	0.963376	0.766053	0.994461	0.665014	0.97124	1	0.765585	0.631309	-0.0520667
AGCTAGAAGCAGAAGT-1	0.999999	0.999562	1	0.99988	-0.0224108	1	0.999036	0.997148	1	0.999971	-0.141383	1	1	0.994725	1	1	0.257123	1
AGCTATTTAATCCAAC-1	0.993369	0.777911	0.637905	0.63838	0.642244	0.960646	0.753229	0.577629	0.538462	0.516659	0.508998	0.933405	0.0180953	0.518821	-0.0438529	0.293901	0.219444	-0.0964429
AGCTCCATATATGTTC-1	0.996994	0.997733	0.693375	0.974685	0.657778	0.895157	0.950985	0.996287	1	0.976465	0.142752	0.693356	0.927357	0.959146	1	0.70476	0.494469	-0.0706634
AGCTCCTTCGCACATC-1	0.792769	0.877994	0.625	0.816015	0.503147	0.720951	0.955999	0.969121	0.755929	0.86077	0.535001	0.850229	0.742935	0.840278	0.5547	0.835731	0.46995	0.606119
AGCTCGTTGATGGAAA-1	0.977608	0.912472	0.891042	0.895899	0.847795	0.880085	0.995146	0.900082	1	0.873299	0.395012	0.989932	0.973443	0.909048	0.472456	0.766573	0.86815	0.481289
AGCTCTAGACGTTCCA-1	0.936384	0.95287	0.5547	0.849095	0.528204	0.745897	0.937727	0.909367	1	0.86896	0.516051	0.7591	0.644025	0.900727	0.755929	0.760109	0.615222	0.579346
AGCTCTTCCCAGTGCA-1	0.993305	0.928822	1	0.996397	0.0180001	0.792982	0.968019	0.548399	-0.0384615	0.899751	0.0833464	0.0509885	0.487896	0.591897	1	0.611073	-0.030629	0.513471
AGCTCTTCGTAACCTT-1	0.991593	0.333609	0.991434	0.994591	-0.0674803	0.99627	0.996383	0.319441	0.747316	0.998602	0.0153934	0.949904	0.840991	0.450237	0.146611	0.997272	-0.0480927	0.0452111
AGCTCTTTACTCAGTT-1	0.903457	0.728886	0.793812	0.495166	0.496301	0.747178	0.480928	0.68767	0.793812	0.516291	0.319256	0.604247	0.937306	0.614868	0.560845	0.292722	0.110291	0.6768
AGCTGAAGTAAACCAA-1	0.732172	0.981193	0.693375	0.843595	0.583833	0.693378	0.965682	0.942559	1	0.985796	0.198669	0.693367	0.899006	0.972929	0.693375	0.727009	0.303749	0.661747
AGCTGTAACCTCAATC-1	0.943037	0.811147	0.262071	0.779687	0.311544	0.602902	0.383818	0.699655	0.571429	0.490559	0.177321	0.582072	0.117887	0.622943	-0.0714286	0.659885	0.243372	0.267418
AGCTTCTTCTCGAGCA-1	0.971581	0.4689	0.142857	0.847123	0.648943	0.813036	0.457908	0.347679	0.324102	0.851441	0.432305	0.570709	0.422177	0.405875	0.170877	0.876586	0.621964	-0.105398
AGCTTGATCTTAACTT-1	0.765535	0.776414	0.421429	0.587786	-0.0321389	0.722302	0.429965	0.754727	0.358003	0.513026	0.29863	0.654473	0.667198	0.710378	0.418245	0.428921	0.304766	-0.027868
AGGAACGAACGACTTC-1	0.983638	0.98536	1	0.944636	0.146835	0.891096	0.991389	0.938995	1	0.986371	0.0268546	0.708236	0.807978	0.865779	1	0.996358	-0.0123429	-0.0323109
AGGACAGTCGAATCCC-1	0.866995	0.901044	0.797382	0.868767	0.372256	0.99018	0.962237	0.857194	0.904194	0.898584	0.43435	0.86671	0.977146	0.802845	0.745601	0.740866	0.494995	0.221791
AGGACATCGGCACACT-1	0.997715	0.999977	1	0.995705	-0.0216475	0.999899	0.999961	0.999889	1	0.999325	-0.0273592	0.0245899	1	0.999785	1	0.992881	0.0165167	0.0120187
AGGACGACCCATTAGA-1	0.953538	0.87087	0.755929	0.808665	0.50276	0.899345	0.978342	0.726451	0.25	0.604991	0.398742	0.728185	0.840464	0.771089	0.25	0.407173	0.423771	0.14678
AGGACGCTCGATGTTG-1	0.70211	0.713079	0.580881	0.612744	0.336614	0.745118	0.527693	0.735141	0.503444	0.550881	0.298097	0.616274	0.301156	0.760587	0.710343	0.634973	0.278815	0.0566649
AGGAGACATCCACAGT-1	0.864088	0.773736	0.601834	0.639163	0.363039	0.647657	0.93045	0.684566	0.560845	0.652277	0.490367	0.51526	0.402462	0.665107	0.560845	0.383887	0.522049	0.475828
AGGAGAGTCTGGCTAC-1	0.865411	0.655184	0.625	0.759835	-0.103903	0.549019	0.821702	0.741435	0.755929	0.781242	-0.00143362	0.554272	0.708686	0.674819	0.472456	0.612462	-0.0404176	-0.206412
AGGAGCGTTTATTATC-1	0.992477	0.998646	0.947517	0.998198	0.850341	0.98419	0.998384	0.978397	0.947517	0.916235	0.953599	0.999035	0.613836	0.918735	0.574803	0.660658	0.946803	-0.115916
AGGAGGCCTTCGCGCG-1	0.865589	0.827818	0.810677	0.888759	0.327911	0.862809	0.86503	0.834861	0.810677	0.860256	0.379726	0.870627	0.733067	0.739594	0.392077	0.353417	0.518676	0.204919
AGGATAAAGTCGGGAT-1	0.899095	0.923573	0.866719	0.95031	0.478025	0.951374	0.895017	0.725336	0.8	0.655439	0.447613	0.844041	0.641579	0.823169	0.904194	0.902814	0.271414	0.142011
AGGATATAGGGATTTA-1	0.994176	0.932682	0.729537	0.87151	0.469649	0.913359	0.95882	0.918087	0.592749	0.745881	0.606827	0.757981	0.775335	0.869265	0.349957	0.685068	0.497814	0.676273
AGGATATCCGACTGCA-1	0.999657	0.999993	1	1	0.0583551	1	0.999895	0.999968	1	0.986849	0.00569356	0.0423042	0.995682	0.999606	1	0.994228	-0.0411847	0.0161559
AGGATCACGCGATCTG-1	0.881273	0.42264	0.0728283	0.80167	0.395288	0.864164	0.801405	0.417554	0.0273179	0.548681	0.2024	0.600705	0.76855	0.579558	0.103062	0.519083	0.263234	-0.0086574
AGGATTGCTTACGACA-1	0.931634	0.947519	0.693375	0.992581	-0.109353	0.717155	0.969962	0.917947	0.693375	0.830007	-0.0888931	0.110853	0.773684	0.813421	0.693375	0.991308	0.0180649	-0.0710616
AGGCACGTGACTGTCC-1	0.956321	0.927533	0.90433	0.842203	0.770512	0.938103	0.733333	0.835114	0.750391	0.729332	0.539694	0.449554	0.814998	0.880523	0.648656	0.850928	0.50343	0.444955
AGGCAGATGCGTAAAC-1	0.962958	0.852906	0.625	0.877232	0.429637	0.881796	0.796594	0.641338	0.625	0.495374	0.229853	0.798753	0.690782	0.662456	0.755929	0.196628	0.300381	0.72282
AGGCAGGGAGCGTACT-1	0.973332	0.79777	0.909874	0.947574	0.0838327	0.903763	0.69136	0.679008	0.89688	0.823279	0.17013	0.585236	0.863802	0.788215	0.908821	0.912959	0.311171	0.00784141
AGGCATTGTCGTAGGG-1	0.868686	0.987124	1	0.945874	0.807699	0.759817	0.964994	0.953903	0.811534	0.93518	0.212615	0.845479	0.868374	0.950043	0.898365	0.850143	0.650289	0.813707
AGGCCACATTGGTTAC-1	0.932808	0.761439	1	0.729741	-0.0238738	0.966334	0.989901	0.837859	0.693375	0.810349	0.00487574	0.986291	0.935717	0.810027	0.693375	0.71916	-0.0253385	0.69344
AGGCCACCCGTTATGA-1	0.843087	0.786803	-0.173422	0.765184	0.603378	0.759764	0.311552	0.770491	0.434959	0.631573	0.199801	0.723596	0.0241455	0.688616	0.0755929	0.515536	-0.0133682	0.27898
AGGCCCTAGAACGCCA-1	0.965674	0.547846	0.159807	0.680088	0.0489256	0.639619	0.410357	0.546942	0.306788	0.378124	0.0360935	0.593503	0.420237	0.418845	0.0617435	0.417066	-0.0608029	-0.220802
AGGCCTATCATACCAA-1	0.880628	0.812531	0.783318	0.875244	0.624507	0.809985	0.700099	0.789011	0.761868	0.805017	0.489438	0.890731	0.852236	0.75498	0.740198	0.840453	0.274722	0.0871699
AGGCCTGAGAATCTCG-1	0.713853	0.903466	0.181369	0.809482	0.320231	0.600511	0.764913	0.857159	0.350823	0.639407	0.212954	0.828353	0.802429	0.759952	0.298807	0.554006	0.212638	0.278963
AGGCGATAACTGGCGT-1	0.978139	0.947338	0.755929	0.963326	0.324987	0.812935	0.840055	0.936847	0.755929	0.885019	0.124193	0.554735	0.69707	0.897724	1	0.735781	0.643494	-0.170759
AGGCGGTTTGTCCCGC-1	0.728276	0.788397	0.0115624	0.639492	0.318163	0.607207	0.735492	0.789803	0.617959	0.655983	0.478901	0.736425	0.185664	0.764852	0.263636	0.558094	0.176571	0.592192
AGGCGTCTATGGACGG-1	0.991777	0.856574	0.693375	0.806902	0.680856	0.898762	0.610966	0.794171	0.693375	0.732774	0.0332805	0.808123	0.576955	0.715784	1	0.679235	-0.0159199	0.687127
AGGCTATGGTTAGCTT-1	0.926418	0.927827	0.5547	0.904282	0.850208	0.693159	0.839888	0.875723	0.5547	0.729508	0.595709	0.547638	0.801121	0.897949	0.5547	0.721328	0.619757	0.754953
AGGCTTCCCGAAGAAG-1	0.827778	0.778119	0.47027	0.858433	0.513981	0.877004	0.796431	0.753987	0.413043	0.806343	0.0987049	0.578736	0.769143	0.758042	0.425209	0.607936	0.575471	0.457647
AGGGAAACGAGGTACT-1	0.999703	0.999943	1	0.999998	0.0211231	1	0.999446	0.999876	1	0.99348	-0.10335	0.960064	0.999999	0.999754	1	0.980074	-0.0637103	0.034821
AGGGACTCTACGCGAC-1	0.921701	0.826865	0.478091	0.682015	0.134619	0.443623	0.278306	0.726766	0.086711	0.635996	-0.0905532	0.686752	0.524838	0.697813	0.298807	0.547173	-0.0787637	0.531846
AGGGAGACATACTTCG-1	0.666395	0.412566	0.755929	0.792117	-0.0746719	0.66081	0.85936	0.680511	0.5547	0.781285	0.00246006	0.56623	0.676328	0.509774	0.472456	0.72168	0.173093	-0.091304
AGGGCCCTAATGTTCT-1	0.997617	0.964999	0.693375	0.959456	0.11709	0.999879	0.978826	0.95012	0.693375	0.901019	0.100658	0.718239	0.998564	0.934009	0.693375	0.644145	0.000325797	-0.299459
AGGGCGAGCAGCTGAT-1	0.679821	0.501221	0.311086	0.61801	0.347001	0.314019	0.324055	0.465273	0.259238	0.482357	0.345973	0.4752	0.336548	0.501539	0.353553	0.436383	0.343427	0.157263
AGGGCTGCAGTTACAG-1	0.787	0.80322	0.438963	0.825732	0.488427	0.84225	0.744486	0.649368	0.416936	0.728892	0.598908	0.223358	0.732226	0.55877	0.520818	0.46113	-0.00362929	0.369801
AGGGTCAGAGCACTCG-1	0.867616	0.417033	0.489116	0.617696	0.213814	0.380174	0.605684	0.496979	0.349856	0.510199	0.422159	0.391058	0.307402	0.544803	-0.0169128	0.234635	0.310511	-0.212983
AGGGTCAGTAACCCTA-1	0.966201	0.95667		0.990424	-0.0119174	0.999918	0.860587	0.855264		0.931231	-0.00524575	0.999999	0.98419	0.554774		0.240771	-0.00119777	0.995164
AGGGTCGATGCGAACT-1	0.928745	0.852386	0.725476	0.839818	0.186002	0.741543	0.870147	0.499163	0.0519875	0.735867	0.131743	0.813732	0.548993	0.718919	0.478091	0.782013	0.296618	0.0705059
AGGGTCTGGACGCAGT-1	0.999899	0.999963	1	0.994316	0.0814657	1	0.999621	0.999777	1	0.986948	0.0837178	1	0.999666	0.99976	1	0.577554	0.0916792	0.00495613
AGGGTGCCGTTCTTTA-1	0.649099	0.578288	0.306419	0.485846	0.326757	0.356013	0.554855	0.545839	0.512048	0.65139	0.473146	0.590979	0.767504	0.629098	0.219764	0.523388	0.284648	0.649872
AGGGTGCTCTCGAGGG-1	0.95895	0.944259	0.693375	0.997396	0.688719	0.994873	0.978667	0.927674	0.693375	0.911577	0.672959	-0.00924205	0.827581	0.868056	0.693375	0.809787	0.674797	0.0458878
AGGGTTCAGACGGTCC-1	0.774168	0.71744	0.657376	0.645326	0.298314	0.64495	0.82598	0.738811	0.298807	0.479692	0.146041	0.735333	0.624286	0.621405	-0.239046	0.479385	0.301424	0.0182416
AGGGTTCCCTTTGGTT-1	0.930833	0.905574	0.625	0.838373	0.442162	0.783237	0.922297	0.809995	0.472456	0.664458	0.150435	0.888364	0.977407	0.787311	1	0.539939	0.672584	-0.0353257
AGGGTTTAGTTCGGGA-1	0.999337	0.916416	1	0.842679	0.134621	0.994866	0.841505	0.813812	0.693375	0.870167	0.189067	0.947423	0.630346	0.665988	0.46	0.544078	0.10176	0.693384
AGGTAGATCGAGATAT-1	0.946502	0.997912	0.969629	0.936889	0.942017	0.993341	0.984008	0.951444	1	0.915869	0.838122	0.999674	0.944099	0.961412	1	0.904743	0.865184	0.055449
AGGTAGGTACAAAGCT-1	0.99538	0.805428	0.46	0.725126	-0.082529	0.826596	0.883921	0.770628	0.693375	0.749542	0.21281	0.698887	0.736549	0.7057	-0.08	0.715075	-0.00877238	0.689701
AGGTATGCGGACATTA-1	0.982416	0.98998		0.953185	-0.128409	0.0398648	0.999758	0.999749		0.952687	-0.126879	0.999922	0.998793	0.999251		0.999181	-0.116129	0.00440852
AGGTCAGGTGAGAGTG-1	0.988592	0.571923	0.20942	0.700159	0.516925	0.895425	0.80979	0.483714	0.564516	0.511663	0.337519	0.262788	0.528918	0.403361	0.268983	0.292461	0.153552	0.581531
AGGTCGCCTCCCAACA-1	0.982072	0.883857	0.693375	0.821274	0.564757	0.810482	0.990458	0.985998	0.693375	0.694068	0.344546	0.989661	0.653271	0.949022	0.693375	0.926012	0.273877	0.00724899
AGGTCGCGGAGTTACT-1	0.985427	0.884755	0.625	0.792304	-0.0141366	0.970518	0.818915	0.625659	0.755929	0.823782	0.601477	0.962737	0.656069	0.649991	1	0.640736	0.467987	0.817163
AGGTGCACGTCCACAT-1	0.999355	0.999594	1	0.999836	0.18865	1	0.999797	0.999066	1	0.96927	0.389285	1	0.994697	0.987148	1	0.952527	-0.0172726	-0.0426426
AGGTGGTGACCTTCGC-1	0.838716	0.90685	0.625	0.849715	0.223723	0.70575	0.776414	0.812456	0.755929	0.871888	0.0375367	-0.0220325	0.687092	0.725291	0.5547	0.851509	0.187645	0.00161357
AGGTGTATCGCCATGA-1	0.959157	0.842952	0.793812	0.717854	0.612812	0.85703	0.598486	0.699861	0.413043	0.629431	0.549545	0.173956	0.7419	0.76572	0.413043	0.543442	0.154524	0.171528
AGGTGTTGCCGACCAC-1	0.997092	0.99297	1	0.77747	0.184396	0.806937	0.996979	0.937355	0.693375	0.852963	0.10378	0.783946	0.960433	0.918614	0.693375	0.83085	0.204565	0.69338
AGGTTACACCATGCCG-1	0.680234	0.998812		0.844135	-0.0760486	-0.0236823	0.810571	0.974176		0.922692	-0.0234826	0.0330456	0.999981	0.999004		0.998842	-0.0075275	0.0292915
AGGTTGAGGCACGCTT-1	0.869301	0.776977	-0.104667	0.696595	0.422384	0.567099	0.752151	0.759379	0.793812	0.657924	0.561753	0.415088	0.200428	0.58092	0.560845	0.503788	0.188641	0.30558
AGGTTTCACACACCTT-1	0.376158	0.799223	0.898365	0.731532	0.199983	0.235333	0.882848	0.922912	1	0.738011	0.432609	0.46857	0.242594	0.888247	0.815068	0.871748	0.159181	-0.0792331
AGTAACTATAGCAGCC-1	0.997857	0.952956	0.755929	0.889633	0.607044	0.935819	0.941772	0.846238	0.5547	0.947851	0.241231	0.809727	0.933472	0.890106	0.755929	0.91947	0.26061	-0.461286
AGTAAGGGACAGAATC-1	0.999866	0.998881	1	0.981771	0.28935	0.996053	0.942063	0.995686	0.693375	0.940843	0.449432	0.692633	0.708855	0.857003	1	0.768545	0.102692	0.0117873
AGTAATCTAAGGGTGG-1	0.999012	0.999978		0.994487	-0.130108	1	1	0.999938		0.999992	-0.12719	-0.0310023	1	0.999929		0.999618	-0.112655	0.977706
AGTACAGAAGCTTATA-1	0.999646	0.999965	1	0.999411	0.0355457	1	0.999999	0.999853	1	0.997384	0.0582236	0.0120758	0.992332	0.999831	1	0.940523	0.155252	-0.0847966
AGTACATCATTTATCA-1	0.993034	0.81631	-0.05547	0.769027	0.00983434	0.792737	0.983939	0.731505	0.693375	0.737389	-0.0513335	0.910355	0.324889	0.78259	0.46	0.676831	-0.0168854	0.692338
AGTACGGCCCGTATCG-1	0.954299	0.844838	0.822192	0.728582	0.643614	0.7142	0.642579	0.71836	0.219265	0.593664	0.344853	0.367512	0.529623	0.648444	0.671984	0.432958	0.360095	0.205178
AGTACGGGCACCTGGC-1	0.925252	0.453731	3.22673e-17	0.523764	0.102844	0.422742	0.385424	0.422667	0.240192	0.417833	-0.00599999	0.53168	0.205399	0.467406	0.0753778	0.375904	-0.0025969	-0.120272
AGTACTCTTATGCCCA-1	0.836421	0.843613	0.678233	0.819771	0.181632	0.709664	0.811427	0.869632	0.601834	0.784557	0.496103	0.608776	0.799916	0.91353	0.601834	0.803295	0.536725	0.471279
AGTAGAAGGCGCCTCA-1	0.999988	0.999996	1	0.991927	0.00059977	1	0.999412	0.999728	1	0.998697	0.0195791	-0.0121498	0.999999	0.999754	1	0.997436	-0.0643419	-0.00724303
AGTAGGAAGGAAGTTG-1	0.989897	0.902292	0.785714	0.982837	0.261473	0.995567	0.647351	0.653941	0.755929	0.108693	0.343553	0.8455	0.378157	0.420964	0.419314	0.309543	0.348005	0.862338
AGTATAATACTAGGCA-1	0.862007	0.817826	0.617959	0.657745	-0.00709549	0.592711	0.529014	0.809782	0.509091	0.698382	0.103348	0.360599	0.431504	0.714743	0.416936	0.712842	0.194991	-0.0365837
AGTATACACAGCGACA-1	0.83354	0.868208	-0.186132	0.607225	0.313496	0.856727	0.778036	0.79703	0.263636	0.662069	0.5437	0.59077	0.748533	0.649685	0.215913	0.369991	-0.0241182	-0.106258
AGTATGCTGGAGACCA-1	0.757837	0.99392	0.986241	0.748416	0.905309	0.990932	0.976737	0.958708	0.986241	0.971226	0.835538	0.996995	0.983815	0.92577	1	0.995223	0.778547	0.1184
AGTATTTGGCACGACC-1	0.966115	0.512967	0.125073	0.594322	0.202774	0.569743	0.657841	0.420026	-0.111701	0.609181	0.217001	0.726122	0.0669869	0.382269	0.342985	0.351813	0.255777	0.0952012
AGTCAAATGATGTGAT-1	0.965339	0.413143	0.224618	0.547819	0.729131	0.936536	0.894605	0.321055	0.575372	0.32573	0.753585	0.669509	0.503437	0.455296	0.670994	0.313194	0.414973	0.0248203
AGTCAACACCACCATC-1	0.873373	0.77267	0.434813	0.653779	0.501286	0.523656	0.781925	0.701399	0.657376	0.495455	0.221082	0.816412	0.548133	0.62003	0.657376	0.321033	0.588142	0.0597415
AGTCAAGATGACACTT-1	0.995028	0.986624	0.796513	0.87158	0.724804	0.735146	0.838385	0.936987	0.65085	0.659174	0.684057	0.706465	0.689404	0.810646	0.581758	0.683777	0.414366	-0.0821583
AGTCACTAGCTCTCGA-1	0.759463	0.735037	0.617959	0.72364	0.088055	0.67387	0.41947	0.5888	0.215913	0.481893	0.171027	0.317492	0.752701	0.64314	0.263636	0.591576	0.222039	0.461305
AGTCCATTGGCTGATG-1	0.997645	0.999168	0.969629	0.998006	0.780281	0.999521	0.856996	0.953572	0.969629	0.9341	0.814382	0.933017	0.99838	0.933741	0.969629	0.993086	0.456809	0.968861
AGTCCCGCCTTTAATT-1	0.870741	0.80451	0.693375	0.817949	0.422772	0.843409	0.877179	0.741729	0.46	0.75313	-0.0897657	0.946476	0.949477	0.731759	0.46	0.752923	-0.107499	0.693489
AGTCCCTCGCAGAAAG-1	0.98603	0.83906	0.25	0.66478	0.0357306	0.743638	0.738603	0.761053	1	0.445273	0.192463	0.766843	0.488131	0.660826	0.472456	0.291117	0.280636	0.502945
AGTCGAATTAGCGTAA-1	0.990146	0.79753	0.80001	0.912388	0.378747	0.893881	0.946737	0.762499	0.181704	0.911992	0.290131	0.804212	0.563119	0.731159	0.750244	0.954579	0.299967	0.116217
AGTCGACGGTCTCAAG-1	0.994622	0.948197	1	0.786496	0.138613	0.966818	0.982793	0.972179	0.693375	0.746747	0.120918	0.807008	0.941863	0.944554	0.46	0.340427	0.217512	0.223867
AGTCGGCCCAAACGAC-1	0.999433	0.999957	1	0.995968	0.0408589	1	0.999824	0.999776	1	0.998801	0.0368325	-0.0465269	0.999969	0.999739	1	0.999064	0.123251	0.0745921
AGTCGGCTCAACTTTA-1	0.778116	0.762991	0.492967	0.688472	0.0109092	0.779573	0.181641	0.640794	0.273077	0.248714	0.456159	0.55768	0.319819	0.716174	0.278571	0.655791	0.0572371	0.107511
AGTCGGTTGCGTGAGA-1	0.974827	0.931104	0.94883	0.947379	0.0397986	0.95107	0.968366	0.890822	0.477325	0.995562	0.380628	0.650334	0.666585	0.816395	0.320157	0.758299	0.367966	0.113655
AGTCGTATAAAGCAGA-1	0.945423	0.995662	1	0.849131	0.880802	0.998331	0.888427	0.995303	1	0.989453	0.8575	0.993905	0.980526	0.941001	0.938471	0.969294	0.920303	-0.0268426
AGTCGTCGACCACCAA-1	0.933989	0.976766	0.693375	0.988872	0.527897	0.919776	0.75147	0.91012	1	0.67945	0.351231	0.0440387	0.703522	0.992618	1	0.907541	0.590897	0.0601985
AGTCGTGGGCATTACG-1	0.809978	0.826555	0.606977	0.586803	0.360115	0.680127	0.711958	0.581658	-0.0377964	0.528933	-0.183759	0.18446	0.577134	0.723103	0.0944911	0.623704	-0.024748	-0.108144
AGTCTAAAGTATACTC-1	0.942484	0.771485	0.472456	0.699722	0.230509	0.804644	0.644649	0.679392	0.5547	0.554481	0.543592	0.759344	0.763186	0.72276	1	0.528393	0.16212	0.541962
AGTCTCACAAGACTAC-1	0.999665	0.999985	1	0.998604	-0.0477489	1	0.999085	0.999655	1	1	0.206748	-0.0257174	0.997286	0.999625	1	0.998449	0.00900671	0.0201576
AGTCTTCTCCTCAAAT-1	0.791177	0.684429	0.601834	0.664979	0.273325	0.696681	0.943999	0.782109	0.413043	0.784171	0.245816	0.807815	0.781763	0.650498	0.327879	0.488729	0.146251	0.262665
AGTCTTTAAAGTGTCC-1	0.945858	0.951369	1	0.921625	0.565183	0.807235	0.959325	0.939066	0.898365	0.971743	0.716672	0.710046	0.796732	0.926894	0.811534	0.94614	0.651147	0.364443
AGTGAACAAACTTCTC-1	0.987236	0.93645	0.65085	0.808164	0.361437	0.942798	0.97271	0.958262	0.708734	0.769256	0.70537	0.933037	0.274343	0.954788	0.708734	0.8066	0.655276	0.645266
AGTGAAGATGGTGTCC-1	0.999627	0.999984	1	0.99942	0.642533	1	0.999924	0.999949	1	0.995896	0.0701733	0.0626931	0.999954	0.999806	1	0.998127	0.106664	0.0614053
AGTGACCTACTTTACG-1	0.881737	0.757631	-0.0384615	0.981473	0.0247112	0.971956	0.872569	0.850236	1	0.932665	0.0889248	0.999999	0.998763	0.680928	-0.0384615	0.700508	0.234187	0.99641
AGTGACTGTGACACAA-1	0.983131	0.811471	0.46	0.716084	0.179374	0.849578	0.957977	0.739028	-0.05547	0.718786	0.0757814	0.708489	0.921743	0.884442	0.46	0.704814	0.0781359	0.322853
AGTGAGACTTCCAGTA-1	0.840429	0.932516	0.5547	0.722545	0.0697017	0.710877	0.823319	0.955013	0.755929	0.832999	0.29796	0.77994	0.704503	0.826651	0.5547	0.683003	0.293932	0.22965
AGTGAGCCTCGCCGCC-1	0.884803	0.814662	0.472456	0.609946	-0.0363447	0.698664	0.821994	0.820807	0.755929	0.528333	0.0278137	0.650286	0.940823	0.719917	0.25	0.688518	0.280819	0.0204611
AGTGAGTCGAATTAAC-1	0.971118	0.944117	0.952234	0.889218	0.791739	0.959712	0.895099	0.602831	0.952234	0.938443	0.807752	0.966686	0.912843	0.696556	0.462749	0.743931	0.902928	-0.0486977
AGTGATAACCTGCGCG-1	0.961843	0.996134	0.693375	0.951376	0.0620393	0.907989	0.896903	0.999431	1	0.994472	0.672898	0.983697	0.994483	0.99243	1	0.99855	0.468864	0.242862
AGTGATATGAGTAGTT-1	0.218515	0.681512	-0.140607	0.486086	0.386558	0.697276	0.563568	0.580383	-0.100299	0.570471	0.383784	0.68821	0.391939	0.555906	0.358003	0.25442	-0.00414015	0.109824
AGTGATTCAAGCAGGA-1	0.930634	0.864974	0.625	0.809037	0.43765	0.87035	0.950971	0.763215	-0.0693375	0.606223	0.317604	0.664954	0.756879	0.798383	1	0.750259	0.729823	0.563304
AGTGCACGCTTAAGAA-1	0.946122	0.869231	0.30697	0.858375	0.423268	0.846287	0.791483	0.643258	0.482382	0.772497	0.394673	0.72888	0.287619	0.707914	0.725476	0.672853	0.43472	0.00140505
AGTGCGTAGCTCGTAA-1	0.710971	0.767633	0.601834	0.682432	0.217652	0.611453	0.880544	0.829009	0.560845	0.863874	0.472483	0.672198	0.611601	0.719953	0.678233	0.675213	0.165062	0.105049
AGTGCTAAACACAGCA-1	0.994474	0.940224	0.755929	0.973866	0.63421	0.885901	0.934476	0.959788	0.5547	0.75554	0.634718	0.645826	0.856576	0.937861	0.5547	0.759235	0.711238	-0.0502363
AGTGCTTGCACGAATA-1	0.993985	0.99528	0.891042	0.828475	0.916211	0.960788	0.572793	0.834851	1	0.882364	0.615302	0.413294	0.996054	0.986507	1	0.929771	0.619812	-0.0415232
AGTGGCCCGCAAATGG-1	0.71299	0.797342	0.46	0.798716	0.675323	0.693375	0.996639	0.934733	1	0.87152	0.798781	0.693647	0.998016	0.861466	0.46	0.928	0.692144	0.151374
AGTGGCGGCAATTTGA-1	0.948915	0.804172	0.706522	0.873532	0.664803	0.740019	0.770916	0.72339	0.413043	0.300812	0.630515	0.830532	0.590216	0.629024	0.678233	0.580648	0.515924	0.611011
AGTGGCGTCTGAAGGT-1	0.955368	0.963976	0.693375	0.875026	0.261345	0.789036	0.963684	0.938355	1	0.866537	0.430794	0.77018	0.883618	0.922208	0.46	0.344779	0.119333	0.606817
AGTGGCTCCGTCGGCC-1	0.994613	0.984862	0.969954	0.971311	0.879172	0.924259	0.994339	0.931363	0.94299	0.95759	0.808778	0.856166	0.877428	0.903237	0.969954	0.929993	0.411802	0.194166
AGTGGTGTTACCCGTG-1	0.977929	0.820852	-0.0944911	0.658254	0.482575	0.738478	0.855034	0.781924	0.472456	0.53872	0.336872	0.542648	0.766403	0.774746	-0.0944911	0.553319	0.0953416	0.404621
AGTGGTTGCGTATAGG-1	0.635782	0.770836	0.617959	0.646618	0.430915	0.641244	0.638723	0.77494	-0.186132	0.58637	0.439757	0.631831	0.765229	0.785208	0.323748	0.448543	0.367078	0.285446
AGTGTATTGCGCATTG-1	0.747964	0.726957	-0.08	0.606933	0.163875	0.938284	0.78149	0.665544	-0.08	0.477904	0.169142	0.570226	0.159902	0.470036	0.46	0.205054	0.11066	0.679553
AGTTAAACACTTGCGA-1	0.802493	0.702501	0.47027	0.610918	0.473708	0.552216	0.852828	0.723769	-0.138054	0.634903	0.248022	0.660795	0.734147	0.622112	0.0949123	0.303734	0.384989	0.712168
AGTTAAGCGGTCCCGG-1	0.972309	0.623148	0.6625	0.761939	0.553204	0.845384	0.539108	0.451835	0.359859	0.355383	0.479228	0.225241	-0.0906599	0.487561	0.872966	0.270506	0.705922	0.275671
AGTTAAGTCAACCGCT-1	0.999248	0.806325	0.46	0.799255	0.0193927	0.764148	0.977452	0.804101	0.46	0.869932	0.0408687	0.707937	0.501424	0.752438	-0.08	0.598645	0.401954	0.693314
AGTTACTCTATCGTGG-1	0.79945	0.449736	0.604904	0.616677	0.692027	0.694227	0.732164	0.346298	0.229695	0.251383	0.458441	0.0217653	0.0427376	0.262358	0.794309	0.171913	0.446503	-0.0429558
AGTTATTCAGACTGTG-1	0.584624	0.837426	0.373306	0.668765	0.438204	0.655306	0.940626	0.948297	0.811534	0.901362	0.557583	0.881115	0.512613	0.692296	0.260274	0.590755	0.768483	0.102151
AGTTCCTACAGAATTA-1	0.95389	0.831649	-0.05547	0.92816	0.0634653	0.852536	0.682183	0.794528	1	0.711243	-0.0261678	0.692965	0.854056	0.806429	0.46	0.215462	0.221817	-0.0808028
AGTTCCTATTTATGTT-1	1	0.999915	1	0.999554	0.0673093	1	0.267123	0.979102	1	0.680023	0.184425	-0.00890759	1	0.999429	1	0.998693	0.732647	0.991854
AGTTGGCAAGGCTAGA-1	0.99728	0.997226	0.980316	0.946093	0.949516	0.98992	0.995693	0.959007	0.980316	0.646704	0.916397	0.995222	0.985492	0.864188	0.980316	0.776583	0.897832	-0.0466844
AGTTTATGTAAAGACA-1	0.654738	0.704479	0.119523	0.337695	0.287527	0.601158	0.824374	0.689441	-0.0524142	0.639423	0.00678754	0.409164	0.500423	0.59411	0.357143	0.64595	0.121285	-0.00862347
AGTTTGCACCTGCCTC-1	0.877483	0.9138	0.0719585	0.812007	-0.070296	0.815536	0.900915	0.748855	0.413043	0.693528	-0.134245	0.796757	0.865034	0.876596	0.47027	0.785669	0.0327558	0.452252
AGTTTGGCACGGGTTG-1	0.990543	0.974646	0.835366	0.755963	0.831628	0.868838	0.887835	0.908422	0.867349	0.610276	0.581739	0.820434	0.890241	0.902254	0.817127	0.750149	0.806981	0.669728
AGTTTGGCCAGACCTA-1	0.822524	0.849468	0.601834	0.802591	0.204215	0.606993	0.804418	0.741266	0.413043	0.815622	0.17408	0.810171	0.798938	0.662602	0.327879	0.858817	0.0159267	0.307266
ATAAACGGACCCGTAA-1	0.931227	0.861656	0.503444	0.736023	0.372828	0.762236	0.703012	0.758467	0.509091	0.689589	0.238363	0.683812	0.435386	0.751749	0.416936	0.530978	0.188921	0.250112
ATAAACGTTGCACCAC-1	0.892182	0.834984	0.327879	0.711655	0.456861	0.786976	0.685925	0.777948	0.425209	0.597381	0.167758	0.367421	0.896685	0.726521	0.0949123	0.352247	0.140136	-0.0619066
ATAAAGGCTCGGTCGT-1	0.938544	0.720436	0.263218	0.832028	0.564803	0.849978	0.649645	0.715254	0.526806	0.710267	0.470856	0.739327	0.805546	0.668037	0.385454	0.749025	0.33838	0.0592538
ATAAATATTAGCAGCT-1	0.950413	0.973369	0.969954	0.969337	0.747412	0.990073	0.884853	0.97186	0.94299	0.974501	0.831617	0.903784	0.367547	0.973068	0.94299	0.93889	0.726116	0.0848157
ATAACGCCGGAGGGTC-1	0.99564	0.966945	1	0.99866	0.0455786	0.999999	0.999793	0.999883	1	0.968619	9.55057e-05	0.0457711	0.999178	0.999891	1	0.996499	0.970182	0.000677348
ATAACGGAGTCCAACG-1	0.979081	0.655279	0.412312	0.609779	0.389413	0.792573	0.843898	0.669274	0.392981	0.662394	0.491775	0.828097	0.651046	0.596648	0.265144	0.639309	0.378742	0.765328
ATAAGGTGGAGAACAT-1	0.995715	0.881725	0.768966	0.980365	0.707337	0.999894	0.95397	0.753512	0.985071	0.987983	0.667046	0.985714	0.990302	0.859598	0.985071	0.984192	0.732793	-0.010691
ATAAGTAGGATTCAGA-1	0.927368	0.863455	0.47027	0.768528	0.530489	0.754558	0.9488	0.837342	0.793812	0.603604	0.353884	0.901765	0.706128	0.814109	0.678233	0.682626	0.653773	0.458337
ATAAGTAGGGCGACTC-1	0.98528	0.402716	0.975824	0.999096	-0.0436567	0.97117	0.999999	0.423241	1	0.998893	-0.0366166	0.999984	0.999999	0.438189	0.735235	0.99736	-0.0193825	-0.0384234
ATAAGTTACCGCGACG-1	0.977744	0.963165	1	0.983385	-0.039383	1	0.867904	0.651452	1	0.79273	-0.0422065	0.998946	0.993183	0.863049	1	0.502152	-0.042714	0.999999
ATAATAGCTGTTGAAT-1	0.930422	0.495117	-0.0384615	0.965553	-0.00709573	0.999996	0.983442	0.833311	-0.0384615	0.541681	-0.0139029	0.661947	0.188458	0.283483	1	-0.0092536	-0.0406273	0.0744843
ATAATCTTGGAGAACC-1	0.960976	0.843788	0.47027	0.774564	0.350051	0.644025	0.552502	0.63556	0.560845	0.704602	-0.051639	0.55382	0.884722	0.62155	0.425209	0.818784	-0.0105498	0.470842
ATACAGGCCCTCCAAT-1	0.936953	0.788064	0.220955	0.906438	0.472461	0.972107	0.878922	0.600503	0.384433	0.801351	0.359858	0.902749	0.817065	0.725157	0.951532	0.938787	0.462991	0.61345
ATACCACGGGCAACTT-1	0.782453	0.990497	0.693375	0.763239	0.595925	0.999031	0.739518	0.895433	0.693375	0.707378	0.439773	0.65054	0.932941	0.996191	0.693375	0.957774	-0.0511058	0.00133934
ATACCGTCATCCATAA-1	0.835846	0.723685	1	0.686255	-0.0537083	0.0459941	0.890025	0.760966	0.693375	0.733177	0.0146172	0.710781	0.988106	0.747901	0.693375	0.659862	0.138591	0.70666
ATACCTAACCAAGAAA-1	0.883806	0.912322	0.82717	0.94712	0.218031	0.961992	0.886226	0.788887	0.953821	0.974838	-0.0876254	0.82976	0.868849	0.760511	0.953821	0.955258	0.4606	0.797781
ATACGAAGGCTTTCCA-1	1	0.998802	1	1	-0.105335	0.999995	0.999993	0.744255	1	0.999999	-0.0766976	-0.011346	0.999227	0.89947	1	0.988948	-0.0722609	0.183014
ATACGAGGTTTGTAAG-1	0.559923	0.672743	0.323748	0.579745	0.396963	0.480068	0.585827	0.756739	0.416936	0.510493	0.628071	0.589512	0.077076	0.61692	0.215913	0.556743	0.484586	0.0538505
ATACGCCGGCGAAACC-1	0.950359	0.989984	0.693375	0.951738	0.876391	0.93814	0.983307	0.995671	0.693375	0.959161	0.737814	0.699064	0.989864	0.963008	1	0.988421	0.77569	0.124982
ATACGGAACGTCGTTT-1	0.995134	0.948556	0.95	0.91783	0.730498	0.64159	0.86324	0.852234	0.904194	0.861232	0.429068	0.535303	0.91955	0.917086	0.866719	0.906616	0.607491	-0.086032
ATACGGGTTTCGATTG-1	0.962602	0.998301	1	0.995315	0.76396	0.995638	0.849449	0.996977	0.693375	0.977783	0.490833	0.696384	0.768243	0.932545	1	0.87737	0.583033	0.00632177
ATACGGTGAAGATGCA-1	0.936231	0.624405	0.247972	0.825422	0.391412	0.85208	0.727597	0.678074	0.339607	0.754023	0.100752	0.57301	0.734097	0.634536	0.183613	0.718646	0.261227	0.520757
ATACGTACTTAGCCAC-1	0.989124	0.970272	0.751441	0.763738	0.712308	0.891751	0.889368	0.859961	0.47117	0.699848	0.682224	0.890031	0.911381	0.771798	0.743775	0.74495	0.409991	0.473242
ATACGTCCACTCCTGT-1	0.929634	0.853975	0.750391	0.797208	0.472345	0.831879	0.893655	0.784167	0.506098	0.694061	0.530476	0.861403	0.841781	0.848578	0.311108	0.566602	0.502174	-0.0223227
ATACTACCCGTACCAC-1	0.989092	0.958274	0.811534	0.925573	0.687504	0.891577	0.97777	0.984469	1	0.939422	0.552654	0.897525	0.983024	0.969013	0.898365	0.920155	0.516699	0.373594
ATACTAGCATGACCCT-1	0.841351	0.467314	0.355316	0.557378	0.359091	0.656607	0.41915	0.477539	0.333115	0.400018	0.364815	0.525943	0.418893	0.376338	0.390605	0.235442	0.552327	0.347178
ATACTGCCTTACACCG-1	0.788592	0.917038	0.755929	0.859578	0.126779	0.720933	0.858468	0.95845	0.755929	0.768022	0.0832283	0.802241	0.777897	0.858398	1	0.675616	0.312754	-0.483437
ATAGACAACGGGACCT-1	0.962288	0.747851	0.617959	0.498715	0.609623	0.507875	0.782418	0.654536	0.670732	-0.0166313	0.343778	0.0414935	0.281397	0.528645	0.341463	0.683334	0.274492	0.324452
ATAGACGAAGAGAAAG-1	0.95303	0.770273	0.416936	0.689364	0.0974918	0.615161	0.880758	0.75904	0.617959	0.756199	0.131643	0.789268	0.44263	0.574023	0.416936	0.629897	0.0457386	0.270596
ATAGAGTACTGGGACA-1	0.977691	0.984788	1	0.852054	0.179108	0.756975	0.84627	0.940551	0.693375	0.801315	0.523642	0.270606	0.904618	0.927809	0.693375	0.677481	0.177481	0.692149
ATAGAGTTATCAACTT-1	0.99312	0.895283	0.693375	0.755936	0.122191	0.999422	0.91124	0.758568	0.46	0.52192	0.187199	0.802943	0.425565	0.633026	0.46	-0.0318913	0.294249	0.773425
ATAGCAACTAGGGAAG-1	0.903914	0.956582	0.477743	0.979806	0.592074	0.851502	0.90954	0.969206	0.898365	0.873749	0.579501	0.8115	0.944217	0.956846	0.898365	0.892215	0.838687	0.0287619
ATAGCCATAACAGTCA-1	0.993115	0.867948	0.693375	0.811085	-0.0812993	0.972154	0.948138	0.876344	0.46	0.759821	-0.0238672	0.835336	0.997187	0.940948	0.693375	0.76278	0.247332	0.688722
ATAGGCGGCTATAGAA-1	0.848316	0.60071	0.52915	0.75994	0.171713	0.483391	0.707682	0.63177	0.302372	0.475968	0.337598	0.552446	0.364219	0.540246	0.285714	0.591805	0.34562	0.276693
ATAGGCTAGCTTCGCA-1	0.879439	0.845854	1	0.716117	-0.119251	0.776186	0.996347	0.864005	0.46	0.722993	0.091971	0.689925	0.938299	0.810925	-0.05547	0.705364	0.663819	0.690294
ATAGGGATATCCTTGA-1	0.939084	0.800426	0.46	0.783984	0.00912291	0.701646	0.357659	0.729316	1	0.633053	-0.029458	0.968883	0.826127	0.709299	-0.08	0.853526	-0.0343469	-0.0629513
ATAGGTTGGGCAGATG-1	0.992105	0.776785	0.85	0.784146	0.449121	0.862833	0.441114	0.638431	0.55	0.650691	0.364711	0.316019	0.430214	0.610064	0.119523	0.49087	0.0737724	0.303855
ATAGTGAAGCGTTCTC-1	0.922916	0.775311	0.413043	0.782755	0.282082	0.803386	0.670729	0.697019	0.327879	0.56948	0.439112	0.731686	0.146321	0.50851	0.413043	0.387792	0.356234	0.264359
ATAGTTCCACCCACTC-1	0.95551	0.984778	1	0.954709	0.649615	0.994977	0.734982	0.945634	1	0.992203	0.819403	0.96963	0.986331	0.802057	0.723128	0.998852	0.417649	0.0820213
ATATAAAGCGCTCGTG-1	0.897022	0.875405	0.936766	0.960038	0.478151	0.957593	0.982855	0.684039	0.675845	0.940108	0.367085	0.97895	0.878298	0.646683	0.936766	0.967606	0.365175	0.106292
ATATAAATGTAGCTGC-1	0.837926	0.988486	0.903738	0.848719	0.703982	0.698536	0.636865	0.946833	0.94883	0.790463	0.728752	0.997812	0.903517	0.923731	0.732088	0.92253	0.830087	0.259774
ATATAACACGGGCGCA-1	0.956263	0.884112	0.919551	0.887847	0.596454	0.971436	0.753678	0.746433	0.781223	0.919312	-0.00118179	0.754931	0.652113	0.663354	0.902207	0.337305	0.79955	0.0854673
ATATACATGTATGGTA-1	0.889773	0.790554	0.710343	0.617691	0.486105	0.744921	0.553921	0.691619	0.509091	0.410705	0.444485	0.41074	0.622714	0.650087	0.617959	0.569028	0.417982	0.267841
ATATACGCTCGTGACG-1	0.999968	0.999958	1	0.999478	-0.0497016	1	0.999998	0.999968	1	0.999902	0.0337615	0.999467	0.999438	0.999807	1	0.996672	-0.0510242	-0.0394963
ATATAGAGTATTGGTC-1	0.979814	0.810154	-0.05547	0.8111	0.683451	0.76502	0.918835	0.800884	0.46	0.891548	0.0976619	0.819192	0.466186	0.719823	0.46	0.613899	-0.0231735	-0.0716584
ATATCAACCTACAGAG-1	0.999722	0.319793	0.0633673	0.995647	-0.0177089	0.999949	0.917532	0.335437	0.870277	0.999699	-0.035688	0.973363	0.998538	0.381586	-0.0635106	0.995785	-0.0349604	0.00437628
ATATCAATTCCAGCCT-1	0.74793	0.649186	0.187272	0.358713	0.157149	0.653285	0.400449	0.663959	0.509091	0.432021	0.279182	0.506322	0.575091	0.621563	0.535986	0.594617	0.413183	0.666036
ATATCGGTAGGGAGAT-1	0.996632	0.368356	0.991429	0.996381	-0.0447104	0.998432	0.996781	0.418417	0.561363	0.991656	0.0162141	0.926582	0.893756	0.431729	0.881414	0.995318	-0.0440577	0.995864
ATATCGTTCCTCGAAC-1	0.810297	0.898701	0.5547	0.735416	0.196253	0.654843	0.820229	0.85444	0.5547	0.846048	0.408783	0.735565	0.98827	0.933987	1	0.71258	0.486247	0.561134
ATATCTCCCTCGTTAA-1	0.999562	0.999386		0.998344	-0.145811	1	0.999843	0.996943		0.998128	-0.143799	1	1	0.996111		1	-0.130185	0.999999
ATATCTTAGGGCCTTC-1	0.843928	0.774165	0.47027	0.822955	0.507625	0.418712	0.740025	0.680728	0.47027	0.439049	0.475538	0.570926	0.754635	0.712932	0.793812	0.588189	0.488462	-0.132664
ATATGGGATAGCAACT-1	0.995202	0.970191	0.898365	0.842735	0.819879	0.86077	0.972226	0.919187	0.898365	0.809981	0.653021	0.783423	0.981381	0.938733	0.811534	0.83175	0.840806	0.37457
ATATGTCTCCCTAGCC-1	0.566394	0.739186	-0.05547	0.718011	-0.0356135	-0.00387783	0.67206	0.745576	0.46	0.689371	0.441398	0.69447	0.203503	0.737055	0.46	0.748257	-0.0282893	0.660854
ATATTCAGTTAAACCT-1	0.876891	0.819546	0.755929	0.615117	0.0391082	0.64355	0.713937	0.769403	0.472456	0.649325	0.506706	0.687581	0.773204	0.656589	0.625	0.532192	0.2929	0.501766
ATATTCCACATAGTGA-1	0.825928	0.930595	0.5547	0.759838	0.560539	0.709414	0.763648	0.917538	0.5547	0.559943	0.371193	0.685169	0.775391	0.839391	0.625	0.923191	0.325981	0.55463
ATATTGGAGAGGCCTT-1	0.997913	0.99959	1	0.999895	-0.0546231	1	0.991333	0.984072	1	0.999062	-0.0342095	0.999998	0.984788	0.994349	1	0.980762	-0.00983819	0.0325663
ATATTTAACCCTCAAG-1	0.917689	0.752392	0.119565	0.778845	0.141068	0.839572	0.822914	0.775845	0.327879	0.623478	0.473677	0.760205	0.963175	0.674151	0.413043	0.65211	0.663755	-0.0341435
ATCAAACACTGTTCCA-1	0.975401	0.838639	0.556617	0.788554	0.511825	0.854843	0.651348	0.724549	0.326111	0.717403	0.385686	0.690161	0.120236	0.560512	0.638265	0.812517	0.244385	-0.162482
ATCAAACGAAGGTTTG-1	0.456856	0.677414	0.793812	0.605065	0.163008	0.702033	0.560151	0.794248	0.560845	0.607962	0.411347	0.924137	0.739179	0.627504	0.119565	0.678981	0.0607034	-0.0202184
ATCAAGATCCCAGGAC-1	0.996214	0.986833	0.574803	0.970275	0.620272	0.973217	0.995054	0.916608	0.574803	0.80962	0.378391	0.947514	0.949032	0.746176	0.887357	0.990194	0.171664	0.0746395
ATCAATCTGGGCTGCA-1	0.641442	0.423847	0.392077	0.612486	0.383672	0.0846382	0.768262	0.523083	-0.133493	0.497029	0.395951	0.148285	0.142798	0.48732	0.515171	0.543838	0.412619	-0.0933934
ATCAATGCCGTGGCTG-1	0.944506	0.726816	0.790569	0.51142	0.266547	0.823943	0.896663	0.695843	0.790569	0.534439	0.511325	0.363651	0.454113	0.602667	0.0877058	0.40988	0.149263	-0.149502
ATCACATTAGAATATC-1	0.994971	0.844955	0.625	0.693537	0.526194	0.869015	0.859988	0.738265	0.625	0.606758	-0.100345	0.806417	0.417627	0.744947	0.188982	0.654252	0.120144	-0.104919
ATCACGTGCTAATTAA-1	0.942905	0.832069	0.625	0.737907	0.0481234	0.881397	0.853524	0.745194	0.188982	0.940434	0.454058	0.700776	0.771175	0.709833	0.625	0.541709	0.251965	0.275238
ATCACTTCATCCTCGC-1	0.831355	0.874485	0.793812	0.642064	0.255928	0.798164	0.510834	0.708624	0.425209	0.552088	0.0498407	0.50248	0.712933	0.831155	0.601834	0.814406	0.455292	0.459077
ATCAGACGGCACGCCG-1	0.996807	0.790509	0.46	0.759654	0.403419	0.801136	0.961411	0.792606	0.46	0.955256	0.580906	0.696369	0.897916	0.731049	-0.08	0.69035	-0.0107502	0.692576
ATCAGCCTCATGCTGC-1	0.985428	0.93525	0.5547	0.952186	0.778116	0.76564	0.768511	0.920318	0.5547	0.810406	0.69158	0.946499	0.593239	0.796873	1	0.739053	-0.046876	0.553851
ATCAGCTCGTCCACTA-1	0.912714	0.775344	0.537587	0.747826	0.761429	0.823749	0.829582	0.751431	0.537587	0.685821	0.60954	0.890827	0.902868	0.583623	0.442719	0.577547	0.559857	-0.0377044
ATCAGGTAGCTGACAG-1	0.999995	0.996854	1	0.899409	-0.0846344	1	0.888054	0.892519	1	0.817817	-0.0705278	0.999845	0.926225	0.978219	1	0.971065	-0.0427224	0.0159806
ATCAGTAGGCAGGGAT-1	0.999994	0.99999	1	0.999717	0.0904646	1	1	0.999959	1	0.976891	-0.0602414	0.999968	0.975679	0.999902	1	0.947152	-0.0281065	0.10599
ATCATAGATCGACGAG-1	0.938787	0.967219	0.5547	0.881172	0.779819	0.726659	0.869735	0.954677	0.625	0.833328	0.544569	0.595971	0.982513	0.887554	0.755929	0.889639	0.664236	0.554641
ATCATAGCCCTATGTA-1	0.731045	0.915113	0.919029	0.858802	0.519367	0.761512	0.806623	0.910336	0.876147	0.955903	0.385177	0.889493	0.700604	0.899976	0.796513	0.74651	0.721488	0.0179767
ATCATCCAATATTTGT-1	0.74172	0.748449	0.47027	0.705229	0.142108	0.62111	0.799663	0.75988	0.601834	0.714298	0.387163	0.67965	0.903249	0.79497	0.327879	0.719536	0.0495473	-0.0549918
ATCATGGACTACCGAC-1	1	0.996904		1	-0.0484904	1	0.96757	0.936648		0.337799	-0.0368504	0.816369	0.922423	0.175452		0.86373	-0.0343452	0.999991
ATCCAACGCAGTCATA-1	0.779154	0.981946	1	0.744281	0.0554324	0.693332	0.409648	0.866055	0.693375	0.733555	0.545297	0.693265	0.957696	0.947407	0.693375	0.791592	0.514725	0.693375
ATCCAATGGAGGGTCC-1	0.924251	0.904859	0.693375	0.963238	-0.0246715	0.968906	0.622403	0.829511	0.693375	0.241708	0.285115	0.716418	-0.016911	0.641891	0.693375	0.176562	0.22168	0.853294
ATCCAATGGTACCGAA-1	0.974824	0.951163	0.8544	0.631078	0.734161	0.707917	0.96347	0.74765	0.260274	0.507669	0.662459	0.735972	0.388922	0.694742	0.560845	0.139227	0.563762	0.760844
ATCCACATCGACAGAA-1	0.96858	0.999728	1	0.997578	0.98691	0.999993	0.997655	0.997001	1	0.996186	0.731219	0.854084	0.988633	0.997867	1	1	0.532185	-0.0371412
ATCCAGAGCAACAACC-1	0.769644	0.867202	0.755929	0.936269	0.0507502	0.8459	0.93455	0.856325	0.5547	0.687704	0.496092	0.810742	0.90302	0.713409	0.5547	0.708035	0.563853	0.69603
ATCCAGGATTCGTGAA-1	0.924017	0.82661	0.755929	0.810606	-0.0521953	0.728523	0.690757	0.813286	0.625	0.654133	0.0114357	0.791824	0.50463	0.698416	0.625	0.759611	-0.00922152	0.0429079
ATCCCATCCACAGCGC-1	0.979761	0.721058	0.95	0.610681	0.390337	0.9053	0.443601	0.570554	0.434813	0.28909	0.3259	-0.108819	0.487209	0.566922	0.316228	0.305558	0.29869	0.842729
ATCCCATTTCCGTGGG-1	0.567716	0.967125	0.891042	0.617487	0.909762	0.6256	0.991048	0.997287	1	0.996008	0.781737	0.891121	0.997439	0.996295	0.785714	0.846155	0.565543	0.0874874
ATCCGGACCAGCCTGA-1	0.927989	0.780996	0.434959	0.858559	0.488123	0.602235	0.72544	0.630339	0.3669	0.525916	0.404748	0.707417	0.918253	0.586071	0.298807	0.689724	0.42713	0.0691798
ATCCTACCTAAGCTCT-1	0.90786	0.716902	0.670732	0.62274	0.336955	0.827951	0.770867	0.68673	0.670732	0.336255	0.0856559	0.739802	0.880319	0.602064	0.176829	0.679005	0.13441	-0.107216
ATCCTGAATCGCTGCG-1	0.976204	0.997377	1	0.865763	0.809961	0.998536	0.99343	0.994606	1	0.995727	0.726231	0.974633	0.992594	0.956983	1	0.727649	0.923436	0.0829465
ATCCTGCGTGGAATGG-1	0.886834	0.768653	0.55	0.648591	0.345128	0.216229	0.667688	0.722212	0.55	0.497484	0.394875	0.727452	0.882897	0.695251	0.727324	0.528657	0.497519	0.701263
ATCCTTCTGAAAGAAC-1	0.850831	0.855692	0.934129	0.776063	0.750399	0.843859	0.928642	0.770958	0.932643	0.381715	0.61408	0.883432	0.872754	0.592259	0.946457	0.0549839	0.385615	-0.0664762
ATCGACCCAATACAGA-1	0.989435	0.862195	0.755929	0.850378	0.520788	0.715575	0.776421	0.695764	0.755929	0.686532	0.428333	0.749527	0.604729	0.807243	0.755929	0.764478	0.201665	-0.0459989
ATCGACTCTTTCCGTT-1	0.99821	0.840064	0.693375	0.776579	0.0542036	0.766671	0.972883	0.83415	0.46	0.724649	-0.0741349	0.749755	0.625024	0.705535	0.693375	0.670718	0.597727	0.051619
ATCGCACGCCGGGAGA-1	0.787873	0.809805	0.755929	0.70404	0.553861	0.707477	0.887256	0.842095	0.755929	0.64249	0.321045	0.554037	0.89829	0.895285	0.472456	0.734924	0.71253	0.264979
ATCGCCAGTCAACATT-1	0.95559	0.882597	0.731083	0.874963	0.422816	0.919434	0.878998	0.782984	0.380301	0.457115	0.24806	0.712754	0.6577	0.847961	0.380301	0.703043	0.156413	0.268111
ATCGCCGTGGTTCATG-1	0.831457	0.769879	0.753819	0.927568	0.536821	0.800691	0.743987	0.762613	0.790569	0.80501	0.374566	0.77521	0.703611	0.611397	0.399012	0.818385	0.54833	-0.0731152
ATCGCTGCGTGCAGCA-1	0.864311	0.75225	1	0.610399	0.12172	0.936118	0.863629	0.85412	0.46	0.82991	0.196811	0.726009	0.866397	0.596352	-0.05547	0.0135598	-0.11342	0.510964
ATCGCTTTACGTCTCA-1	0.8372	0.992813	1	0.997826	-0.102377	1	0.999914	0.870676	1	0.80007	-0.0758824	0.0144743	0.96332	0.98389	1	0.999315	-0.121266	0.0635369
ATCGGAGACAGACGGC-1	0.996477	0.951276	0.942822	0.918523	0.44295	0.967244	0.859649	0.826938	0.934722	0.927794	0.802244	0.733396	0.916097	0.903231	0.902922	0.567002	0.345892	0.153246
ATCGGCAAGCAGTCCA-1	0.95978	0.863557	0.25	0.92565	-0.0713289	0.635801	0.814254	0.76949	1	0.832068	0.340591	0.912542	0.653008	0.741733	0.472456	0.505464	0.436526	0.732815
ATCGGTTACCTAGTAA-1	0.960585	0.865902	0.706522	0.641997	0.335105	0.790673	0.709053	0.805857	0.413043	0.632055	0.275616	0.610759	0.412637	0.624244	0.119565	0.478471	0.583319	-0.119166
ATCGTGGAAAGTCTGG-1	0.811647	0.597652	0.593346	0.568092	0.321286	0.698707	0.444369	0.606368	0.362837	0.419577	0.0618313	0.0234501	0.364228	0.500557	0.606741	0.318518	0.158605	0.228625
ATCGTTAGCTAGCGGA-1	0.945027	0.996699	0.693375	0.968484	0.496593	0.892108	0.701697	0.900096	1	0.846129	0.000824673	0.152276	0.684751	0.991081	0.693375	0.878761	0.118904	-0.115897
ATCTAATATCCTACGG-1	0.99994	0.852797	1	0.99875	-0.0384583	0.998636	0.76556	0.640061	0.980316	0.987144	-0.0414154	0.980312	0.890678	0.67392	0.980316	0.999264	-0.0217917	0.0487454
ATCTACCATCTGCTCC-1	0.988848	0.930511	0.693375	0.726111	0.206741	0.97112	0.996001	0.989201	1	0.779128	0.602561	0.693412	0.995543	0.950238	0.693375	0.863299	0.192616	0.693848
ATCTAGCTTGTGAGGG-1	0.996209	0.902475	0.608779	0.93073	0.412106	0.997587	0.910037	0.667218	0.844102	0.906599	0.0556124	0.938729	0.50543	0.7188	0.911901	0.829204	0.419862	0.910674
ATCTCCCACGGAATAT-1	0.795153	0.868875	0.5547	0.674761	0.599645	0.823406	0.769516	0.930454	0.755929	0.683784	0.660684	0.727392	0.748165	0.932206	0.755929	0.89248	0.431481	0.570359
ATCTCCCTGCAATCTA-1	1	0.999946	1	0.999634	0.0485066	1	0.999948	0.999695	1	0.999492	0.130901	0.0292367	0.999369	0.999798	1	0.580205	0.129009	0.0456344
ATCTCGTGAGCGAAAC-1	0.951171	0.972058	0.693375	0.991988	0.627954	0.954331	0.924094	0.995107	1	0.979052	0.665259	0.946787	0.979087	0.99369	0.693375	0.9736	0.571519	0.0507501
ATCTGACATGGAAGGA-1	0.951499	0.958396	0.5547	0.757983	0.391936	0.815118	0.850104	0.817162	0.472456	0.62524	-0.0615935	0.784068	0.972378	0.782616	0.472456	0.76715	0.583711	0.695568
ATCTGCACCTCTGCGA-1	0.721249	0.732052	0.188982	0.680878	0.623951	0.712221	0.614306	0.593545	0.25	0.387565	0.357949	0.744722	0.66665	0.622867	0.25	0.159455	0.656282	-0.109078
ATCTGGTTAAGACTGT-1	0.773624	0.956145	0.693375	0.916957	0.406775	0.850969	0.753558	0.971544	0.693375	0.845782	0.0478775	-0.305479	0.933956	0.99379	0.693375	0.960185	0.0214062	0.0291033
ATCTTATCGCACACCC-1	0.999975	0.999735	1	0.997481	-0.0541486	1	0.999678	0.996162	1	0.999276	0.372354	1	0.999938	0.990643	1	0.96856	0.0402638	-0.0206848
ATCTTGACCTGCAACG-1	0.565002	0.785975	0.425209	0.60234	0.438173	0.174801	0.681478	0.735593	0.601834	0.403559	0.471268	0.844086	0.0903085	0.714033	0.327879	0.525662	0.50046	0.668327
ATCTTGACTTGTCCAA-1	0.965573	0.818145	0.755929	0.714261	0.400907	0.695971	0.688586	0.762317	0.755929	0.647975	0.362803	0.65814	0.767615	0.783016	0.625	0.654081	0.420338	0.640027
ATCTTTCGTATAACCA-1	0.999747	0.947646	0.46	0.993548	-0.110361	0.842359	0.738631	0.73028	1	0.848593	-0.149291	0.693371	0.658649	0.87789	1	0.815666	-0.05912	0.050429
ATGAAGCCAAGGAGCC-1	0.973012	0.691358	0.520818	0.616009	0.31048	0.937464	0.96852	0.597087	0.416936	0.835179	0.1211	0.725356	0.553517	0.629019	0.0105774	0.469651	0.0562022	0.828198
ATGACGCGTTCTATCC-1	0.892953	0.607495	0.262867	0.845877	0.203187	0.428497	0.676749	0.554779	0.773138	0.334224	0.224966	0.503201	0.209991	0.499921	0.531976	0.648119	-0.0674017	0.0703743
ATGACTATCAGCTGTG-1	0.913673	0.93177	0.472456	0.687982	0.276635	0.972447	0.913152	0.914466	0.755929	0.78204	0.620235	0.668585	0.870811	0.836061	0.755929	0.611013	0.442145	0.355087
ATGACTATGCGACATT-1	0.973927	0.864981	0.269231	0.778213	0.485437	0.798681	0.948666	0.822835	0.901388	0.755296	0.57197	0.914309	0.611078	0.687698	0.804315	0.394851	0.515013	0.607231
ATGAGGAGTGTTAATC-1	0.960089	0.931575	0.327879	0.825225	0.379121	0.87158	0.70886	0.847725	0.425209	0.53668	0.374216	0.713805	0.896146	0.928634	0.706522	0.714355	0.486692	0.674803
ATGAGGGCAGCGGCTA-1	0.999998	0.996267	1	0.995185	-0.0736256	1	0.999999	0.987323	1	0.979513	-0.059271	1	0.814237	0.902302	1	0.559277	-0.0744591	0.999978
ATGATGCAATGGTACA-1	0.983781	0.894985		0.918194	-0.00354627	0.999442	0.996267	0.901163		0.914719	-0.00135188	0.999997	-0.0392422	0.359233		0.322769	-0.00180154	-0.0360296
ATGCACGCGCTGTTCA-1	0.949146	0.595916	0.119523	0.717757	0.513689	0.525293	0.380615	0.620442	0.302372	0.419266	0.449352	0.460222	0.0860499	0.673401	-0.285714	0.0423869	0.41991	0.00506413
ATGCACTACCGCATTG-1	0.729624	0.828306	0.601834	0.615884	0.443064	0.684203	0.69891	0.80763	0.425209	0.699362	0.494461	0.742462	0.453585	0.720829	0.327879	0.672168	0.509787	0.607769
ATGCATGATCCAGGAT-1	0.756296	0.694285	0.425209	0.555023	0.294411	0.747951	0.496616	0.782492	0.327879	0.774105	0.399246	0.30514	0.64995	0.717243	0.413043	0.732536	0.506311	0.31974
ATGCCAATCGCTCTGC-1	0.992981	0.599699	0.785714	0.58004	0.450077	0.856061	0.900317	0.712483	0.472456	0.857934	0.643505	0.934919	0.679216	0.581163	-0.0944911	0.137301	0.615701	-0.0750525
ATGCCATTTGCGACCA-1	1	0.999994	1	0.999779	0.911562	0.999995	0.999988	0.999534	1	0.998194	0.735583	0.999999	0.707196	0.987603	1	0.969812	0.991152	-0.0570945
ATGCCGGTCTTGCATA-1	0.897211	0.762409	0.617959	0.428513	0.503745	0.754324	0.641153	0.553183	0.341463	0.512769	0.114859	0.771581	0.953261	0.544809	0.176829	0.40893	0.209273	0.0388519
ATGCCGGTTGATGGGA-1	0.969884	0.958179	-0.0384615	0.992707	-0.0358025	1	0.810595	0.799372	-0.0384615	0.944421	0.205415	0.979313	0.99933	0.746932	1	0.207481	0.112508	0.999999
ATGCGACAGTCCCATT-1	0.82831	0.68585	0.5547	0.712915	0.164229	0.519185	0.718728	0.763853	0.625	0.695002	-0.0151985	0.71496	0.739832	0.69385	-0.125	0.445689	0.000980211	0.551371
ATGCGAGTCCCACCAC-1	0.921949	0.837136	0.811107	0.75834	0.106191	0.804563	0.759554	0.879628	0.4445	0.741086	0.533287	0.921439	0.68002	0.815317	0.505181	0.615108	0.428313	0.388188
ATGCTCTGGCGCGGTA-1	0.991618	0.977446	0.693375	0.966143	0.0106113	0.989057	0.984523	0.986419	0.693375	0.8255	0.501941	0.726026	0.71538	0.852612	0.693375	0.734203	0.0324658	-0.036187
ATGCTTAGGAGTTGAT-1	0.956164	0.767267	0.326111	0.836265	0.379468	0.670255	0.804087	0.68878	0.532724	0.74941	0.28732	0.855534	0.823952	0.74311	0.661775	0.797357	0.586032	0.765548
ATGGAAATTTAAGGAG-1	0.991571	0.862769	0.755929	0.836175	0.472749	0.833	0.941617	0.836897	0.472456	0.598095	0.528975	0.622261	0.914555	0.739839	0.188982	0.596626	0.197	0.542369
ATGGAACCTTTGCACA-1	0.999743	0.997536		0.996912	-0.152972	1	0.999998	0.934451		0.995752	-0.151792	-0.0823499	0.969062	0.919712		0.97869	-0.159798	0.00641587
ATGGACTGCTTAGTTG-1	0.95502	0.718225	0.422577	0.828058	0.551117	0.648156	0.739097	0.584527	0.129099	0.52796	0.378158	0.172292	0.521021	0.527609	0.158114	0.389549	0.228962	-0.134419
ATGGAGCAGGCCGTGA-1	0.936845	0.670934	-0.0384615	0.97324	0.0329755	1	0.92636	0.940265	1	0.733235	0.0471106	1	0.673435	0.822833	1	0.365366	0.0273892	0.891427
ATGGATCCGGCGTCCG-1	0.879799	0.851799	0.472456	0.729253	0.44924	0.851788	0.794856	0.781313	0.188982	0.743602	0.578528	0.668682	0.761765	0.749386	0.25	0.684836	0.624247	0.125699
ATGGATTGACCAAACG-1	0.790698	0.803325	0.601834	0.703198	0.00746279	0.618145	0.417222	0.715783	0.560845	0.671184	0.0320746	0.268305	0.758977	0.762401	0.327879	0.652701	0.42563	0.566277
ATGGCAGCATTACGAT-1	0.784517	0.444846	0.0959903	0.366469	0.346521	0.80788	0.603207	0.358107	0.411833	0.493312	0.434312	0.175969	0.351522	0.384322	-0.144103	0.234421	0.19795	0.197582
ATGGCAGCCGAGAAAC-1	0.7275	0.811458	0.188982	0.791416	0.556134	0.734715	0.729095	0.741147	0.625	0.582826	0.0505348	0.853806	0.177871	0.684407	0.25	0.537047	0.435359	0.637725
ATGGCCCGAAAGGTTA-1	0.997825	0.941134	0.693375	0.99854	0.746354	0.999998	0.87464	0.84459	1	0.970331	0.693178	-0.0297632	0.327092	0.846071	0.693375	0.924275	0.986959	0.693376
ATGGCGGAATAGTCGC-1	0.999855	0.981371	1	1	-0.0693899	1	1	0.958821	1	0.998678	-0.0591495	-0.0598164	0.999085	0.923071	1	0.999743	-0.0856124	-0.177022
ATGGGACCTGCTGAAC-1	0.999882	0.998848	0.986241	0.98988	0.873947	0.998321	0.995109	0.966362	0.986241	0.988672	0.753914	0.988663	0.994935	0.914715	1	0.987199	0.756923	0.0355042
ATGGGCCTCGGCCTCT-1	0.954604	0.9701	0.891042	0.936079	0.681252	0.826828	0.841041	0.975422	1	0.932533	0.667026	0.42823	0.991475	0.931214	0.785714	0.972352	0.963437	0.419066
ATGGGTGTATACCTCC-1	0.90018	0.706625	0.753819	0.616145	0.352841	0.726836	0.721837	0.651811	0.671984	0.391912	0.254872	0.848205	0.444898	0.567148	0.553399	0.370621	0.392626	-0.0992368
ATGGTATTTACTGATT-1	0.999823	0.999922	1	0.99981	0.180566	1	0.99852	0.999599	1	0.979264	-0.125165	-0.0299223	1	0.999834	1	0.994343	0.158579	0.0420032
ATGGTCGCGTGGTTTC-1	0.997522	0.999989	1	0.994923	0.00457428	1	1	0.999839	1	1	-0.0500061	0.0411716	0.901143	0.998838	1	0.997235	-0.0291396	-0.0152184
ATGTAAGGCTGCTCTT-1	0.979915	0.563338	0.532939	0.999999	-0.00727951	0.999897	0.927177	0.459204	0.960769	0.997263	-0.0190764	0.887418	0.736839	0.504219	1	0.998317	-0.0321889	0.0664922
ATGTACATGCGGTGAG-1	0.993076	0.93817	0.891042	0.927835	0.718038	0.906091	0.781716	0.826666	0.357143	0.875512	0.443028	0.779915	0.400401	0.872852	0.891042	0.723836	0.884876	0.820533
ATGTCTTGTTTGACTC-1	0.990395	0.624829	0.86625	0.701118	0.437369	0.758105	0.802585	0.436839	0.884875	0.85485	0.38239	0.381909	0.971594	0.423605	-0.0950411	0.46184	0.43042	-0.0219066
ATGTGAAAGCCTAATG-1	0.767812	0.539484	0.269408	0.732751	0.282618	0.56133	0.429757	0.468923	0.306186	0.649927	0.335511	0.721585	0.727231	0.679787	0.306186	0.836038	0.405373	-0.115308
ATGTGCATCCGACGCA-1	0.816576	0.618112	0.482382	0.51805	0.02665	0.692317	0.628407	0.662429	0.693375	0.27062	0.76508	0.867258	0.859246	0.539604	0.350823	0.396174	0.52381	-0.0277347
ATGTGGACATCTTGAT-1	0.937002	0.845753	0.601834	0.838496	0.529969	0.853375	0.911733	0.837579	0.601834	0.839625	0.725086	0.980911	0.770912	0.714955	0.601834	0.61983	0.491081	0.225517
ATGTTCGTCGACCCAC-1	0.840819	0.736312	0.479841	0.621562	0.606213	0.658131	0.707945	0.776682	0.0148906	0.580876	0.215347	0.590359	0.550884	0.757097	0.509091	0.448951	0.332364	0.179838
ATGTTGATTAGAGACT-1	0.974623	0.805252	0.982413	0.975293	0.797783	0.883746	0.972657	0.455657	0.771275	0.970965	0.931221	-0.0560975	0.961465	0.433154	0.949176	0.980399	0.927654	-0.103517
ATGTTGTAGTCTGTTT-1	0.999882	0.999927	1	1	0.0288617	1	0.997523	0.999527	1	0.999896	-0.000238298	0.0895203	0.996656	0.999929	1	0.974237	-0.0872572	-0.0357145
ATGTTTCGGCCCGGAG-1	0.999721	0.995776	1	0.993931	-0.086999	1	0.999997	0.987719	1	0.68651	-0.0654745	1	0.992222	0.91012	1	0.60582	-0.0622262	1
ATTAAACATGCGGACC-1	0.639182	0.753912	0.295721	0.71638	0.274574	0.580779	0.811346	0.802053	0.617959	0.719538	0.447197	0.736565	0.532491	0.681679	0.0181818	0.449968	0.299131	0.189237
ATTAATACTACGCGGG-1	0.990012	0.979033	-0.0384615	0.983061	0.119421	1	0.478499	0.759642	-0.0384615	0.40737	0.0268718	0.999997	0.533146	0.818347	-0.0384615	0.736493	0.108944	0.0461778
ATTAATGAACCAGTCG-1	0.871788	0.714069	0.434959	0.682882	0.533538	0.504492	0.642847	0.678053	0.298807	0.514505	0.534815	0.364152	0.252811	0.47074	0.346844	0.369856	0.40081	0.4096
ATTACATGTCAGTCTT-1	0.938655	0.843763	0.753819	0.877694	0.470836	0.571716	0.947285	0.803759	0.363913	0.871911	0.528494	0.957406	0.558427	0.807565	0.909155	0.780454	0.389697	0.639873
ATTACCACACTGCCTG-1	0.894482	0.946781	0.83551	0.944554	0.419462	0.867019	0.965135	0.879864	0.931695	0.883953	0.414554	0.78756	0.541852	0.835604	0.6	0.701274	0.338652	0.217242
ATTACGACTCCACAGT-1	0.638189	0.739191	0.25	0.567474	0.446093	0.455931	0.736327	0.697165	-0.125	0.609861	0.789766	0.922971	0.729345	0.669822	0.625	0.541053	0.209384	0.0292922
ATTACGCGCTGGCAGG-1	0.964669	0.934939	0.755929	0.797991	0.236175	0.927965	0.952319	0.915695	0.755929	0.742158	0.585945	0.799995	0.824708	0.84479	0.755929	0.849402	0.214438	0.376775
ATTACTTACTGGGCAT-1	0.310322	0.871865		0.273405	-0.0542055	1	0.972944	0.968562		0.966519	-0.037634	1	0.838977	0.648192		0.355184	-0.0376648	-0.0386961
ATTAGATTCCTCAGCA-1	0.998892	0.995951	1	0.983279	-0.038812	1	0.682544	0.752181	-0.0384615	0.225428	-0.0611687	0.639523	-0.0243009	0.448884	1	0.403295	0.0539856	-0.117632
ATTAGATTGATAGCGG-1	0.991209	0.835601	0.5547	0.869041	0.623677	0.792348	0.907317	0.826365	0.755929	0.773009	0.502615	0.684355	0.467234	0.765707	0.755929	0.785153	0.364402	-0.0652091
ATTAGGCGATGCTTTC-1	0.908266	0.922316	0.412312	0.902649	0.490215	0.813098	0.737383	0.780853	0.817127	0.858911	0.553885	0.663958	0.493489	0.732529	0.817127	0.835945	0.564539	0.330077
ATTATACTTTGCTCGT-1	0.971295	0.747201	0.46	0.659403	0.217163	0.741476	0.348173	0.75431	-0.08	0.415458	0.210684	0.293529	0.39972	0.508942	0.46	0.106631	0.188518	0.642402
ATTATAGCTACTTTAC-1	0.834824	0.91906	0.693375	0.9755	0.0475239	0.69337	0.861293	0.908613	0.693375	0.933261	0.215839	-0.0717684	0.929765	0.849282	0.693375	0.988011	0.13737	0.693435
ATTATCGGAATGTACG-1	0.981089	0.971734	0.94299	0.855702	0.69967	0.977822	0.877507	0.938319	0.920634	0.895995	0.621282	0.960102	0.983966	0.854263	0.378118	0.975224	0.778971	0.275472
ATTATGAGACCCAATT-1	0.999487	0.999946	1	0.999188	-0.0332876	1	0.995329	0.99995	1	0.962311	-0.048385	0.999734	0.97988	0.998874	1	0.991321	-0.0991051	-0.0355426
ATTATGCCATAGGGAG-1	0.998494	0.94941	0.46	0.844894	0.224248	0.840943	0.997271	0.983876	0.693375	0.738932	0.276077	0.693416	0.985411	0.957119	0.693375	0.881297	0.00640539	-0.0763605
ATTATTATGTCCGTCA-1	0.971256	0.900249	0.61795	0.880588	0.601955	0.956833	0.90903	0.879679	0.815068	0.866314	0.238376	0.540273	0.797173	0.886402	0.8544	0.784288	0.420506	0.209945
ATTATTCAGAGTCACT-1	0.919291	0.74434	0.693375	0.715288	0.329873	0.793705	0.993678	0.810325	1	0.733803	0.353225	0.69315	0.918538	0.76147	0.693375	0.664944	-0.0184419	0.684868
ATTCAACCATTTAAGG-1	0.999953	0.999984	1	0.997506	0.00968232	1	1	0.99997	1	1	0.0469267	1	0.999557	0.998234	1	0.999462	0.0161248	0.0539137
ATTCACTGATGTTGGA-1	0.993725	0.90773	0.974069	0.978204	0.204393	0.789547	0.657804	0.675717	0.95768	0.926862	0.0411336	0.820233	0.554591	0.645392	0.520797	0.706239	0.209734	0.0799113
ATTCAGGACCTATTTC-1	0.730699	0.703768	0.47027	0.780313	0.113202	0.257939	0.747932	0.812248	0.601834	0.786709	0.141797	0.857499	0.882134	0.80356	0.793812	0.705609	0.151097	-0.0534706
ATTCAGTAGCAGGGTC-1	0.750379	0.83924	0.560845	0.696391	0.705941	0.761124	0.701536	0.739191	0.413043	0.79427	0.183771	0.7111	0.675065	0.766428	0.706522	0.533591	0.362884	0.649632
ATTCATATACTGTCCA-1	0.751918	0.857186	0.635934	0.694782	0.468442	0.685921	0.734937	0.780704	0.617959	0.752763	0.438825	0.769872	0.358196	0.673305	0.215913	0.428857	0.358539	-0.0555266
ATTCATCGTTGAGGCA-1	0.999602	0.999896	1	0.999939	-0.0456685	1	0.999947	0.999903	1	0.999757	0.00312143	1	0.999895	0.997358	1	0.996509	0.201423	0.0841142
ATTCCCACATAAACAA-1	0.966771	0.515925	0.517378	0.684944	0.451915	0.914564	0.780183	0.503794	0.478603	0.406115	0.350137	0.852803	0.890523	0.442639	0.27922	0.400243	0.298466	-0.097476
ATTCCCGAAGGTACAG-1	0.967874	0.80834	0.46	0.767586	0.0961347	0.877814	0.998329	0.7809	1	0.612915	0.0203577	0.956481	0.9912	0.73764	0.46	0.72707	0.0378019	-0.0526881
ATTCCTAAGACGTGGA-1	0.97821	0.777254	1	0.750924	0.0421794	0.934065	0.946127	0.777909	0.46	0.969571	0.221376	0.545665	0.94198	0.738478	1	0.713807	-0.0364021	0.691115
ATTCCTCCGCCAGTGC-1	0.893112	0.745663	0.438963	0.613888	0.462905	0.904076	0.233333	0.572797	0.341463	0.529527	0.23595	0.801593	0.403383	0.607891	0.341463	0.145957	0.0621558	0.0403576
ATTCGACGCCGGGCCT-1	0.915762	0.955786	0.5547	0.868013	0.559111	0.820773	0.926453	0.977299	0.5547	0.943646	0.860587	0.682681	0.991478	0.971297	0.5547	0.808958	0.624172	0.735367
ATTCGCGCCTTGAGAG-1	0.999212	0.997494	0.980316	0.915816	0.962528	0.988784	0.884414	0.88788	0.980316	0.925336	0.768668	0.983973	0.99389	0.885751	0.980316	0.979413	0.969162	0.980246
ATTCGTCCCGAGGTTA-1	0.992962	0.996118	0.891042	0.906115	0.860234	0.999591	0.995598	0.932968	1	0.990139	0.929975	0.890656	0.9243	0.994932	1	0.797289	0.911882	0.0134188
ATTCGTGCTATCTCTT-1	0.849674	0.987988	0.94299	0.901972	0.663113	0.991405	0.55536	0.884603	0.94299	0.801173	0.836068	0.987295	0.985565	0.863648	0.46	0.985661	0.431124	0.0682226
ATTCGTGTACCCATTC-1	0.98908	0.726898	0.992976	0.756556	0.963057	0.988452	0.906767	0.493459	0.981853	0.150746	0.915996	0.892972	0.285968	0.349514	0.993669	0.830216	0.933346	0.0117079
ATTCGTTTATCGTATT-1	0.967176	0.924497	0.5547	0.726617	0.607486	0.803862	0.959846	0.754874	0.5547	0.713619	0.491618	0.817997	0.897123	0.722671	0.755929	0.49696	0.499661	0.676027
ATTGAAGATCTTAGTG-1	0.799609	0.778004	-0.0693375	0.62781	0.359393	0.757321	0.819121	0.803165	0.25	0.818628	0.239334	0.861739	0.66234	0.73128	0.625	0.789306	0.217802	0.548585
ATTGAATTCCCTGTAG-1	0.755338	0.900206	0.886319	0.682694	0.675921	0.624532	0.557273	0.881253	0.795356	0.735711	0.480366	0.408442	0.928603	0.914409	0.823754	0.907339	0.456425	0.958041
ATTGACCGGCGATGAC-1	0.99999	0.953653		0.983428	-0.00891822	1	0.80964	0.800337		0.994448	-0.00594636	0.996177	0.953091	0.594303		0.758513	0.00122297	0.999852
ATTGATCACCACATTT-1	0.890856	0.763299	0.793812	0.705114	0.524946	0.630303	0.886452	0.688047	0.413043	0.340657	0.462899	0.339082	0.557042	0.582197	0.0949123	0.373696	-0.0329649	-0.096421
ATTGATGAGTCCTAAC-1	0.684936	0.76351	0.0949123	0.575493	0.216221	0.219874	0.63898	0.713957	0.413043	0.581696	0.33808	0.581388	0.771539	0.663145	0.119565	0.80392	0.17044	0.588481
ATTGCCTATTAGACCG-1	0.865031	0.635479	0.137307	0.502608	0.424758	0.845323	0.867963	0.691692	0.438963	0.618268	0.796808	0.800607	0.430869	0.633859	0.670732	0.244	0.334118	0.465908
ATTGCCTTTATGTTTG-1	0.731817	0.71358	-0.0284256	0.706275	0.238609	0.721142	0.933257	0.715809	0.169231	0.636835	0.254066	0.743035	0.941875	0.718759	0.294693	0.642476	0.310432	0.403117
ATTGCGATCAGTAACT-1	0.948717	0.864306	0.701646	0.8168	0.487036	0.79489	0.48429	0.691304	0.727324	0.68476	0.54383	0.850554	0.704618	0.71695	0.298807	0.588911	0.28888	0.316797
ATTGCTGCTCCTCCAT-1	0.648142	0.828585	0.0949123	0.65173	0.199753	0.60464	0.686668	0.816345	0.327879	0.831135	0.194001	0.610914	0.776852	0.712405	0.327879	0.614374	0.351583	0.228336
ATTGGATTACAGCGTA-1	0.898585	0.989482	0.795356	0.896494	0.497436	0.88733	0.706817	0.898234	0.829746	0.9593	0.462425	0.257536	0.667301	0.909151	0.823754	0.93487	0.497276	-0.0588539
ATTGGTTGTGCATTAC-1	0.995318	0.970463	0.693375	0.740371	0.127613	0.943129	0.975273	0.940667	0.693375	0.954134	0.034199	-0.235156	0.971284	0.915392	1	0.791723	0.500665	0.0270551
ATTGTACAACTCGGCT-1	0.638715	0.58309	0.710343	0.622181	-0.172095	0.251431	0.775691	0.624174	0.0148906	0.694502	-0.0246808	0.541459	0.781728	0.63746	0.167655	0.657701	-0.137343	0.240261
ATTGTCGCAATACCTT-1	0.819529	0.481013	0.0220412	0.540654	0.172386	0.072017	0.876702	0.435439	0.148145	0.824803	0.639714	0.855227	0.791017	0.401348	0.028016	0.0505404	0.224955	-0.0967455
ATTGTCTGTTTCATGT-1	0.804637	0.931424	0.693375	0.89099	0.514491	0.870371	0.941231	0.866283	0.693375	0.751954	0.491868	0.73168	0.404201	0.812288	1	0.939679	0.290246	0.692411
ATTGTTCAACGATCCG-1	0.910409	0.955469	0.898365	0.922163	0.708584	0.871851	0.904834	0.890411	0.811534	0.920627	0.529921	0.905142	0.866552	0.940762	0.898365	0.553335	0.318463	-0.0637417
ATTTACAGTTTACTGG-1	0.912048	0.896755	0.898365	0.530734	0.63326	0.821498	0.865623	0.863489	0.811534	0.593901	0.689481	0.949378	0.915575	0.801581	0.793812	0.71411	0.458792	0.254851
ATTTACTAAGTCCATT-1	0.975499	0.723384	0.5547	0.807083	-0.0951607	0.606088	0.684376	0.638081	0.755929	0.760087	-0.0606419	0.53149	0.790932	0.614459	0.625	0.713517	-0.122821	0.300885
ATTTATACTGGTAAAG-1	0.97204	0.858358	0.951737	0.72317	0.890048	0.975911	0.947521	0.695676	0.893505	0.943513	0.904533	0.740895	0.787532	0.576365	0.917292	0.881203	0.74853	0.522911
ATTTCATTATTTCGCG-1	0.999999	0.999996		0.999995	-0.121328	1	0.992958	0.999893		0.992519	-0.125681	-0.0518622	0.997897	0.999827		0.976478	-0.115274	0.0886165
ATTTCCGGGTTCTGCG-1	0.763354	0.480679	0.326111	0.558395	0.367465	0.799427	0.528361	0.583168	0.532724	0.415515	0.443473	0.587798	0.454854	0.487592	0.521835	0.383514	0.354208	-0.125348
ATTTGCGCGAGTAGCT-1	0.69451	0.826837	0.4	0.790447	0.262904	0.347409	0.720353	0.834918	0.219265	0.785004	0.445888	0.437912	0.678573	0.774445	0.1	0.764536	0.228282	0.177908
ATTTGGAGATTGCGGT-1	0.987855	0.641138	0.762713	0.65481	0.742985	0.970061	0.978382	0.468596	0.153846	0.470419	0.264484	0.679809	0.0352526	0.448579	0.710806	0.325345	0.806095	-0.044736
ATTTGTCTTGGGAGCT-1	0.98408	0.847712	0.754115	0.884686	0.654348	0.842951	0.568986	0.815414	0.797868	0.558903	0.568388	0.6608	0.968014	0.824389	0.145167	0.833138	0.644721	0.570368
ATTTGTTCCAGGGCTC-1	0.978168	0.917313	-0.0384615	0.97153	0.0901883	1	0.718755	0.817992	1	0.953941	-0.0407572	0.985348	0.373637	0.846133	1	0.843943	0.0173901	1
CAAACCAGGTCTGCAT-1	0.767783	0.753812	-0.0377964	0.597103	0.497334	0.715037	0.725553	0.631079	0.119523	0.0881894	0.35629	0.574158	0.45968	0.632943	0.119523	0.404589	0.367379	0.138223
CAAACCATAAGCGTAT-1	0.992435	0.859534	0.993327	0.972931	0.943221	0.972687	0.988405	0.647107	0.993327	0.835624	0.912226	0.658277	0.798329	0.444223	0.964056	0.706018	0.438054	-0.0640084
CAAACGAGTATCGCAG-1	0.999169	0.999784	1	0.997257	-0.0851731	0.999828	0.998821	0.999464	1	0.998777	-0.0547438	-0.058586	1	0.999075	1	1	0.0484988	-0.0800776
CAAACGGTCGCACTTT-1	0.947837	0.725001	0.472456	0.668436	0.383298	0.87274	0.740308	0.753075	0.5547	0.612995	0.24556	0.262166	0.650989	0.694967	0.25	0.646998	-0.0682645	0.489152
CAAACTCGCGACGCCG-1	0.995983	0.8622	0.682796	0.792668	0.672869	0.894993	0.949495	0.820379	0.321403	0.748345	0.645559	0.783735	0.581322	0.639373	0.317198	0.452154	0.439942	0.794097
CAAAGATTATTGGGCC-1	0.914106	0.546778	0.240092	0.787752	0.372641	0.572606	0.563006	0.557066	0.255639	0.643261	0.310275	0.713664	0.654025	0.486561	0.158775	0.625989	0.120584	-0.0121754
CAAAGGTCATCTGAAA-1	0.997592	0.884775	0.969954	0.915197	0.713901	0.949799	0.921506	0.688103	0.73413	0.663238	0.576673	0.440498	0.951	0.657516	0.8	0.231506	0.454	0.178623
CAAATCTCTCACAAGG-1	0.843442	0.496732	0.11217	0.65623	0.179796	0.508041	0.625275	0.552989	0.130584	0.519665	0.317171	0.854448	0.827128	0.635298	0.598126	0.573781	-0.0936638	-0.0974284
CAAATGTCCTTCCGTG-1	0.849825	0.756277	0.413043	0.664686	0.257962	0.4969	0.383876	0.758365	0.601834	0.459092	0.168384	0.522927	0.300395	0.668671	0.706522	0.553861	0.345361	0.225259
CAAATTGGATTATGCC-1	0.992629	0.815697	0.46	0.775955	0.137017	0.770155	0.757777	0.749724	0.693375	0.687956	0.46827	0.999985	0.293812	0.723946	0.46	0.560929	0.032759	0.679719
CAACACATCTCCTGCC-1	0.954756	0.800611	0.8125	0.85678	0.205257	0.928481	0.927855	0.747435	0.866719	0.325574	0.446132	0.840216	0.727082	0.790186	0.866719	0.473129	0.360228	-0.11809
CAACCAGTGGCCTACC-1	0.935755	0.935624	0.661143	0.961311	0.54944	0.884591	0.98414	0.836868	0.804315	0.702313	0.534816	0.890155	0.831239	0.814574	0.731727	0.466106	0.506669	-0.073263
CAACCTACCGAGCAGT-1	0.889841	0.968534	0.5547	0.917408	0.177012	0.751323	0.809497	0.909025	1	0.849444	0.0295092	0.54881	0.640063	0.851347	0.5547	0.644268	0.460864	0.721047
CAACCTGAACCTGCCA-1	0.991834	0.999818	1	0.993129	-0.0167455	1	0.999381	0.999923	1	0.999998	0.00451649	0.999998	0.999375	0.999414	1	0.998333	-0.0689615	0.0482248
CAACGACCCGTTTACA-1	0.997951	0.999978	1	0.999695	0.0995237	1	0.999943	0.99993	1	1	0.064355	0.014236	1	0.999847	1	0.997859	0.0241862	0.999999
CAACGATCGATCCAAT-1	0.98561	0.989814	1	0.998632	0.838073	0.981557	0.921227	0.977499	0.980316	0.938611	0.935187	0.98031	0.907993	0.875525	1	0.987017	0.892885	-0.0773377
CAACGCGATGAGCCAA-1	0.992156	0.56501	0.665755	0.563283	0.397443	0.184947	0.8152	0.498823	0.364618	0.427919	0.633801	0.367747	0.688382	0.531728	0.414118	0.471166	0.381493	-0.0294818
CAACGTGGTGGAGTCT-1	0.739169	0.825417	0.25	0.813911	0.434035	0.600169	0.69224	0.816792	0.25	0.758593	0.0933704	0.621638	0.299395	0.759292	-0.05	0.209897	0.180331	-0.0983091
CAACTATATCGAATGC-1	0.999546	0.999982	1	0.998869	-9.25969e-05	1	0.997963	0.999848	1	0.970187	0.00357999	0.0863042	1	0.998977	1	0.999943	-0.0299139	0.0414051
CAACTGCTCATCCGAT-1	0.787458	0.770069	0.472456	0.793401	-0.0857126	0.739599	0.738835	0.677947	0.5547	0.849856	-0.0650966	0.59116	0.685978	0.614579	0.5547	0.540641	-0.0681408	0.554722
CAAGACTCAGAAGCGC-1	0.958784	0.861478	0.891042	0.613327	0.547932	0.935685	0.979962	0.898507	1	0.330525	0.753456	0.966757	0.992741	0.791415	0.891042	0.828887	0.633934	0.851963
CAAGAGGGCGGAGTAC-1	0.877634	0.801924	0.1087	0.827502	0.54283	0.811855	0.769995	0.904268	0.412312	0.632337	0.605789	0.715458	0.512808	0.734211	0.33691	0.647208	0.338801	0.336422
CAAGATATTATAACGT-1	0.991645	0.949906	0.811534	0.871617	0.632469	0.931616	0.989815	0.965233	0.811534	0.887559	0.517055	0.902379	0.579653	0.791526	1	0.839718	0.325478	-0.0716095
CAAGCAACGTCGGAGT-1	0.935209	0.729186	0.268983	0.837108	0.0176483	0.792782	0.754795	0.777237	0.392077	0.710633	0.0360193	0.769523	0.885452	0.761514	0.268983	0.727142	0.178222	0.061483
CAAGCACCAAATGCCT-1	0.717322	0.628982	0.617959	0.757664	0.4255	0.49992	0.638195	0.516044	0.818982	0.592554	0.240871	0.635472	0.237911	0.59663	0.0148906	0.268257	0.486558	-0.122756
CAAGCGGCACATAATT-1	0.949137	0.960121	0.811534	0.973848	0.194211	0.857773	0.841514	0.786416	0.815068	0.853915	0.454126	0.550877	0.939505	0.872807	0.8544	0.872372	0.424633	-0.43545
CAAGGATCGCATGTTC-1	0.865816	0.960988	0.5547	0.857307	0.601632	0.703957	0.921855	0.948442	0.755929	0.741863	0.13223	0.653324	0.56852	0.885115	0.755929	0.807906	0.292012	-0.106434
CAAGGCCAGTGGTGCA-1	0.994026	0.939551	0.693375	0.929659	0.0224397	0.991774	0.973844	0.885132	0.693375	0.72142	0.28377	0.999333	0.991396	0.918086	1	0.904489	0.247313	0.691651
CAAGGTCCTATAGGCT-1	0.999752	0.955539	0.969629	0.998232	-0.0583388	0.999993	0.878675	0.801588	1	0.982662	-0.0598027	0.969662	0.753179	0.663165	1	0.924033	-0.0691362	0.897936
CAAGTAAGTGATAGAC-1	0.967654	0.999891	1	0.998166	0.786171	1	0.960766	0.945162	1	0.781688	0.893069	0.0980624	0.895673	0.99356	1	0.923351	0.14237	0.0276156
CAAGTCGTTGAAATCT-1	0.753511	0.766511	0.481125	0.637141	0.74539	0.633184	0.929843	0.691075	0.360844	0.535444	0.441394	0.508345	0.678059	0.687272	0.0912871	0.376182	0.443799	0.103609
CAAGTGTGGTTGCAAA-1	0.994578	0.987012	0.693375	0.865512	0.288669	0.750628	0.889751	0.925811	0.693375	0.886299	0.198627	0.830164	0.595132	0.850965	0.46	0.830589	0.160528	0.692595
CAATAAACCTTGGCCC-1	0.921614	0.820181	0.731083	0.880133	0.329764	0.726457	0.869498	0.813802	0.767259	0.787417	0.272639	0.736421	0.603077	0.719346	0.585309	0.87076	0.106542	0.571794
CAATACGAGAGTCTGA-1	0.937743	0.852342	1	0.7184	0.746726	0.960683	0.99563	0.891284	0.969629	0.588451	0.891625	0.98794	0.960425	0.877318	0.969629	0.478204	0.364632	0.968106
CAATACGCTCTGAGGC-1	0.977491	0.999681	1	0.998325	0.936534	1	0.984749	0.997025	1	0.998416	0.915513	0.999973	0.976345	0.988346	1	0.967773	0.199653	0.0346345
CAATATTCTTGACCTA-1	0.691454	0.737956	0.216777	0.652422	0.509292	0.761417	0.671772	0.702507	-0.0524142	0.816	0.225145	0.743407	-0.0700264	0.670422	0.262071	0.476541	0.0666512	0.0769027
CAATGACCCTTAATTT-1	0.654253	0.703019	0.701646	0.792303	0.22925	0.472289	0.526605	0.618531	0.701646	0.680868	0.286771	0.397552	0.67425	0.672507	0.671984	0.795925	0.239299	0.424607
CAATGCGAGAAGTATC-1	0.974537	0.928978	0.703998	0.727044	0.713874	0.888674	0.808485	0.828284	0.631023	0.838222	0.580645	0.852951	0.794205	0.814515	0.64448	0.402003	0.590819	0.0322886
CAATGGATCTCTACCA-1	0.87277	0.69105	0.627103	0.759444	0.493577	0.702401	0.91092	0.556578	0.418245	0.773961	0.33128	0.734825	0.517387	0.645569	-0.118068	0.694496	0.072384	0.146291
CAATGTGCCAACCCTT-1	0.965811	0.785214	1	0.768621	-0.0946161	0.79465	0.528707	0.252662	0.693375	0.605691	-0.091259	0.64441	0.16014	0.627497	0.693375	0.668031	-0.0604604	-0.0543747
CAATTAAGGGTGATGA-1	0.979158	0.895155	0.817127	0.866664	0.407894	0.779764	0.907099	0.878451	0.817127	0.947765	0.408885	0.801887	0.744471	0.770335	0.33691	0.616447	0.491037	0.312013
CAATTGGGCCGCACTC-1	0.713858	0.680371	0.194171	0.569129	0.37105	0.471675	0.321231	0.580378	0.521835	0.419399	0.113521	0.275348	0.0716959	0.58238	-0.118068	0.392318	0.0485171	0.389524
CAATTTCGTATAAGGG-1	0.994543	0.784876	0.693375	0.867501	0.0684205	0.918089	0.961079	0.733938	-0.08	0.752351	0.00633699	0.696044	0.944802	0.798283	0.693375	0.881213	0.0223673	0.693211
CACAAACCGCAGAACT-1	0.995567	0.87522	0.5547	0.879031	0.506385	0.649088	0.923847	0.78875	0.5547	0.854398	0.552261	0.786048	0.946313	0.842867	0.5547	0.749721	0.766581	0.174645
CACAAGAAAGATATTA-1	0.965752	0.899872	0.891042	0.890962	0.188308	0.453004	0.971807	0.840846	0.891042	0.924094	0.175788	0.760564	0.173278	0.903355	0.357143	0.8583	-0.0603783	0.159925
CACAAGCTAAGAAAGG-1	0.99988	0.999953	1	0.995314	-0.0124671	1	0.987908	0.999686	1	0.998068	0.235739	0.0692031	1	0.999264	1	0.994107	0.0288591	0.0166263
CACAATGAGCTGCTAT-1	0.954784	0.815229	0.693375	0.758082	0.0812652	0.912292	0.730727	0.715465	-0.05547	0.534741	0.23906	0.967696	0.308129	0.565867	1	0.569784	-0.0511428	0.446389
CACACACGCTAACGAG-1	0.811801	0.83819	0.755929	0.707834	0.0998327	0.773375	0.859126	0.981592	0.755929	0.689196	0.701719	0.863233	0.871575	0.910494	0.5547	0.626608	0.222691	0.550764
CACACAGCTTGCGCTC-1	0.937735	0.952445	0.891042	0.959882	0.606405	0.999084	0.997083	0.995971	1	0.960615	0.983476	0.891779	0.918674	0.982654	0.785714	0.853607	0.693643	0.184367
CACACAGGGATAGATT-1	0.981829	0.734328	0.350823	0.648717	0.501432	0.864464	0.218193	0.639744	0.55	0.522999	0.493063	0.877031	0.841046	0.572652	0.181369	0.441158	0.0958107	0.809353
CACACGCGCTGTCTTA-1	0.969722	0.845663	0.47027	0.818115	0.762046	0.585395	0.934136	0.788382	0.601834	0.832883	0.420067	0.730388	0.648043	0.640861	-0.104667	0.697773	0.201293	0.486147
CACAGAGACGAGGACG-1	0.894585	0.719067	0.670732	0.46218	0.0613137	0.877593	0.652345	0.599462	-0.0765705	0.840423	0.421836	0.618777	0.869833	0.585912	0.416936	0.507097	0.0139151	0.603801
CACAGCACCCACGGCA-1	0.926344	0.858698	-0.0384615	0.979294	-0.0324408	0.760187	0.816939	0.724863	-0.0384615	0.688772	0.0660719	1	0.453624	0.365551	-0.0384615	0.843164	-0.0355301	0.233647
CACAGCTAGGGAGTGA-1	0.996933	0.999788	1	0.993566	-0.0547793	1	0.999855	0.999816	1	0.99398	-0.0716011	1	0.991364	0.998028	1	0.844907	-0.038217	-0.0428717
CACAGGGCCATATAGT-1	0.913299	0.968911	0.755929	0.905214	0.531287	0.887764	0.775607	0.923598	1	0.79577	0.32567	0.559645	0.867875	0.904954	0.5547	0.796599	0.105733	0.0672227
CACAGTCCCGCTTCGC-1	0.999572	0.999429	0.891042	0.931278	0.914351	0.994776	0.699327	0.880323	0.891042	0.842922	0.434288	0.419228	0.754984	0.982848	0.891042	0.9538	0.697226	0.0318291
CACAGTTCGCTTCCCA-1	0.984245	0.995387	0.693375	0.834867	0.21616	0.720931	0.969122	0.975536	0.693375	0.790786	0.243919	0.693616	0.984703	0.940881	0.693375	0.619543	0.298524	-0.0368745
CACATATTAGCAGGAT-1	0.758283	0.896877	0.5547	0.742348	0.434911	0.656008	0.848602	0.928574	0.472456	0.809933	0.558005	0.680947	0.851217	0.872866	0.625	0.856103	0.398725	0.54851
CACATCGTGCACGCGC-1	0.999318	0.999961		0.999226	-0.126077	1	0.999982	0.999865		0.997911	-0.129251	1	0.989137	0.999643		0.98735	-0.114028	-0.0274597
CACATCTCACCGACGA-1	0.873879	0.854498	0.671984	0.891261	0.122961	0.800159	0.780702	0.715731	0.613941	0.787943	0.0769614	0.817764	0.355548	0.514219	0.671984	0.546857	0.213415	0.0643404
CACATGATTCAGCAAC-1	0.783991	0.687951	0.316228	0.577558	0.26467	0.328952	0.148472	0.56219	0.478091	0.250881	0.248166	0.15123	0.312833	0.512618	0.1	0.545615	-0.0269867	0.429771
CACATTCTTTCGATGG-1	0.999608	0.965302	-0.0384615	0.998415	-0.0414515	1	0.996263	0.961404	1	0.991393	0.0653912	1	-0.0491227	0.354142	-0.0384615	0.130089	0.117647	0.051097
CACATTTCTTGTCAGA-1	0.821021	0.890051	0.755929	0.80561	0.66115	0.758008	0.705143	0.836388	0.5547	0.869755	0.376783	0.795354	0.941652	0.889045	0.5547	0.561365	0.243501	-0.0514939
CACCAATCATCCGTCT-1	0.871605	0.770024	0.580881	0.591613	0.430021	0.504143	0.514209	0.619419	0.416936	0.345953	0.260608	0.64341	0.617595	0.626774	0.263636	0.186952	-0.0379742	-0.035668
CACCACGCCACACAGA-1	0.999853	0.993138	1	0.933551	0.571159	0.999865	0.997777	0.986159	0.969629	0.990122	0.771027	0.971246	0.907692	0.923946	0.440092	0.654748	0.946296	-0.0492717
CACCAGTCAGCATGCA-1	0.746254	0.647683	0.571429	0.639123	0.37167	0.67747	0.80368	0.719755	0.650332	0.567017	0.628607	0.572771	0.934092	0.566932	0.422577	0.549812	0.661553	-0.00160663
CACCCAAATCTTATGT-1	0.947441	0.609369	0.0576579	0.756368	0.158662	0.605177	0.60836	0.55977	0.0433657	0.708853	0.190646	0.287817	0.892686	0.652903	0.355933	0.756569	0.103059	-0.130464
CACCCACGAGGCAATT-1	0.971126	0.939933	0.693375	0.840707	0.53911	0.769178	0.997215	0.927959	1	0.782471	-0.0163207	0.856764	0.990978	0.940069	0.693375	0.695633	0.128055	0.69051
CACCCGCGTTTGACAC-1	0.966474	0.783453	0.47027	0.805314	0.639495	0.69924	0.941999	0.741424	0.425209	0.759249	0.577509	0.87917	0.931976	0.731391	0.601834	0.760702	0.780223	0.475856
CACCCGGTTTGTGACT-1	0.875319	0.870294	0.753819	0.815424	0.103308	0.573668	0.462149	0.695916	0.822192	0.632689	0.132568	0.502565	0.135517	0.782538	0.298807	0.823816	0.0300406	0.246014
CACCCTAACAAGATCT-1	0.981099	0.966869	0.895249	0.910203	0.718831	0.986302	0.843154	0.981569	0.919029	0.837758	0.428572	0.817056	0.990796	0.974497	0.796513	0.783226	0.589495	0.37634
CACCCTTGGTGAGACC-1	0.900446	0.770327	0.635463	0.802562	0.588542	0.744991	0.707787	0.701345	0.638265	0.315331	0.410142	0.559017	0.819909	0.766634	0.268983	0.672188	0.421034	0.277267
CACCGATGATGGGTAC-1	0.976882	0.859044	0.750391	0.915404	0.756679	0.704086	0.859032	0.757657	0.750391	0.975186	0.781698	0.760923	0.883276	0.760044	0.715923	0.865777	0.744782	0.763928
CACCGCCAGAAGGTTT-1	0.592592	0.790727	0.733799	0.630494	0.103997	0.662856	0.613696	0.667424	0.419314	0.640964	0.143196	0.343761	0.473241	0.695976	-0.0597614	0.489864	0.247218	0.416869
CACCGCGTCCACTCTA-1	0.982266	0.725307	-0.125	0.681688	0.250888	0.698081	0.976844	0.74186	-0.125	0.461731	0.573094	0.735453	0.647834	0.654472	-0.0944911	0.555071	0.341746	-0.0196261
CACCGGGCATCACAAG-1	0.999406	0.999888	1	0.999352	0.0479458	1	0.99671	0.999842	1	0.996857	0.0866989	0.999961	0.998319	0.997698	1	0.996542	-0.0446085	-0.0314767
CACCGGTAGAGACATT-1	0.963419	0.74496	0.693375	0.810616	-0.112802	0.919872	0.561244	0.722311	0.46	0.678569	0.355381	0.0323857	0.757686	0.751274	0.46	0.525354	0.178419	0.69328
CACCGTATCCCATCCG-1	0.971655	0.913391	0.513516	0.726426	0.655684	0.953083	0.648313	0.873216	0.835366	0.967967	0.48469	0.865805	0.95881	0.817913	0.867349	0.533261	0.456647	0.0610761
CACCGTTAGGGATCAC-1	0.939334	0.650326	0.400892	0.770586	0.469521	0.901354	0.63638	0.553592	0.308607	0.378376	0.369839	0.719066	0.584748	0.680132	0.308607	0.701053	0.494134	0.0698115
CACCGTTGCGCGATAT-1	0.947606	0.878901	0.757142	0.653654	0.073307	0.759918	0.776202	0.805986	0.661775	0.632585	0.456874	0.844285	0.774653	0.786791	0.703468	0.661693	-0.0105108	0.591818
CACCTAATCAGTTTAC-1	0.946507	0.81011	0.693375	0.965828	0.678753	0.936704	0.763878	0.722896	1	0.719495	0.681039	0.758394	0.706874	0.70365	0.693375	0.0531503	0.647385	0.611862
CACCTCGATGGTGGAC-1	0.66025	0.582963	0.0753425	0.517485	0.257635	0.277951	0.507838	0.596519	0.815068	0.526142	0.183102	0.112303	0.963805	0.67545	0.758158	0.410489	0.339177	0.7963
CACCTTGCGAAACTCG-1	0.900217	0.740085	0.425209	0.586121	0.508713	0.779209	0.826593	0.690056	0.560845	0.444548	0.258868	0.768876	0.805594	0.692856	0.425209	0.404815	-0.0258893	0.319637
CACCTTGGCGCCTTTG-1	0.824647	0.973497	0.693375	0.77952	0.353587	0.795185	0.952701	0.991936	0.693375	0.890659	0.256986	0.722106	0.767074	0.600305	0.46	0.881919	0.14742	0.692309
CACGAAAGTTAGTCCC-1	0.806203	0.687568	0.194171	0.481697	0.168297	0.511495	0.505128	0.556524	0.106657	0.351692	0.036236	0.187224	0.326179	0.506165	0.466846	0.374449	-0.0406211	0.0479603
CACGCACAGCGCAGCT-1	0.963863	0.830374	0.46	0.806341	-0.0977094	0.744095	0.779759	0.762748	0.46	0.836738	0.00592504	0.807025	0.942235	0.777967	0.693375	0.638838	-0.061656	0.695308
CACGCAGCGAGGCTTT-1	0.854981	0.416792	-0.0243975	0.831895	0.214376	0.37943	0.891866	0.363514	0.0345033	0.409082	-0.000101588	0.513464	0.145433	0.341896	-0.057735	0.399757	0.0612303	-0.150442
CACGCGGAACTGTTGC-1	0.999995	0.999898	1	0.999998	0.882979	1	0.998626	0.996894	1	0.986137	0.987702	0.948351	0.988299	0.966833	1	0.999782	0.918977	-0.00763819
CACGGACGTGGATGGC-1	0.842547	0.737522	0.472456	0.706697	0.0689964	0.64812	0.808998	0.751695	0.472456	0.619793	0.252402	0.557303	0.735854	0.685293	0.25	0.145747	-0.0811282	-0.0982171
CACGGCGCGCCAAAGG-1	0.939026	0.91292	0.801471	0.777219	0.776453	0.953454	0.949422	0.760167	0.870246	0.712749	0.816489	0.927367	0.980566	0.547935	0.732088	0.337231	0.413699	0.819902
CACGGGATTGAGGGTT-1	0.999239	0.968646	0.903738	0.985407	0.568252	0.968014	0.975462	0.912079	0.451731	0.930535	0.529586	0.86431	0.863217	0.740716	0.477325	0.68053	0.3178	-0.0425955
CACGTCAATCAATGGA-1	0.988317	0.979405	0.962651	0.980422	0.927012	0.929539	0.929902	0.860784	0.960294	0.961468	0.940842	0.978319	0.857854	0.810835	0.960294	0.760812	0.873467	0.120098
CACGTCGGCAACCTCT-1	0.897039	0.722426	0.316637	0.717679	-0.145831	0.782583	0.638323	0.678369	0.143338	0.682036	0.0956994	0.807904	0.230383	0.673036	0.521835	0.439363	0.0309543	0.0413264
CACGTTCGTGCTCTAG-1	0.955587	0.973922	0.796513	0.841565	0.858949	0.811052	0.541149	0.757425	0.796513	0.423287	0.491449	0.714097	0.259096	0.855917	0.438963	0.799094	0.0554527	0.934002
CACGTTTCGTACACAC-1	0.873414	0.745017	0.601834	0.803385	0.568377	0.853277	0.793035	0.790856	0.793812	0.771999	0.559528	0.677928	0.942749	0.810298	0.601834	0.400721	0.661794	0.798807
CACTAAAGTTGCCTAT-1	0.732907	0.69089	0.304124	0.650982	0.378999	0.690475	0.502024	0.546963	0.196649	0.458382	0.0200633	0.344486	0.468892	0.541214	0.532724	0.54572	0.529544	0.686828
CACTACGGGAGCTGCC-1	0.99983	0.999974	1	0.998542	0.0929403	1	0.992862	0.999619	1	0.971457	0.702072	0.0834016	0.999044	0.999509	1	0.999528	-0.111627	0.00724496
CACTCAAGAGCTATGG-1	0.97278	0.883416	0.188982	0.877892	0.534103	0.707045	0.90528	0.712411	0.472456	0.655052	0.122839	0.77408	0.556815	0.72338	0.625	0.453048	0.179209	0.604312
CACTCCTATGTAAGAT-1	0.879771	0.517166	0.326111	0.685421	0.239125	0.512593	0.530735	0.52748	0.578394	0.507687	0.107974	0.336983	0.233473	0.454471	0.358003	0.19205	0.380418	0.36471
CACTCCTCTCGGTCGG-1	0.934592	0.670355	-5.07031e-18	0.696311	0.58812	0.899387	0.57062	0.56004	0.753778	0.314567	0.658272	0.231815	-0.0163204	0.472631	0.298142	0.215669	0.521437	-0.0804659
CACTCGAGCTGAACAA-1	0.998627	0.959679	0.919551	0.938774	0.621467	0.962998	0.947094	0.805843	0.919551	0.949732	0.709457	0.882297	0.425112	0.654253	0.942874	0.548767	0.456568	0.142989
CACTCGGTTAGGAGGA-1	0.799112	0.767079	0.0181818	0.673563	0.407342	0.623352	0.885592	0.782107	0.263636	0.564864	0.102727	0.627038	0.743344	0.727892	0.617959	0.558586	0.179236	-0.0685008
CACTCTCAAGCATCGA-1	0.878777	0.93882	0.769166	0.911749	0.246969	0.876303	0.872054	0.927186	0.769166	0.859238	0.431108	0.769975	0.753822	0.927787	0.844296	0.842858	0.352944	0.780474
CACTCTTCTGCTAGCC-1	0.92146	0.834614	0.706522	0.718577	-0.0145336	0.550614	0.888524	0.836589	0.601834	0.690766	0.0985439	0.919091	0.690406	0.8354	0.793812	0.583254	0.0711969	0.405023
CACTGACGATTGTGGA-1	0.999722	0.999987		0.998847	-0.127811	1	0.99994	0.999839		0.999962	-0.1302	-0.0176873	0.981281	0.998224		0.619743	-0.116618	-0.0333492
CACTTAATCAGACGGA-1	0.797102	0.832873	0.601834	0.759692	0.199601	0.584132	0.957985	0.843222	0.793812	0.726051	0.505043	0.708433	0.0599944	0.791022	0.793812	0.525548	0.508272	0.46923
CAGAACTTAGCCCTCT-1	0.863504	0.96691	0.5547	0.769675	0.42567	0.793959	0.877035	0.919476	0.755929	0.836895	-0.0214851	0.769549	0.860042	0.876521	1	0.879186	-0.0707945	-0.0865157
CAGAATAACACACGGA-1	0.80888	0.897293	0.755929	0.828934	0.362377	0.790776	0.768027	0.872849	0.472456	0.901213	0.844987	0.733032	0.801003	0.956172	0.755929	0.701108	0.474874	0.554855
CAGAATATTCGTTATC-1	1	0.999997	1	0.999065	0.117792	1	0.999776	0.999919	1	0.991111	0.144864	0.0986176	0.998684	0.999802	1	0.99722	-0.0402387	-0.0227453
CAGACACCGATCGCTG-1	0.914865	0.776834	0.472456	0.768102	0.659785	0.657389	0.675128	0.804297	0.5547	0.674384	0.320006	0.729742	0.679674	0.728962	1	0.579521	0.732254	0.310089
CAGACCTGTAAGTGTT-1	0.983988	0.943816	0.5547	0.912101	0.7003	0.862905	0.995096	0.914392	0.5547	0.797912	0.721286	0.807911	0.90123	0.781456	0.625	0.667982	-0.0473835	0.628245
CAGACGAACCTGATAC-1	0.927131	0.771642	0.635934	0.76947	0.404331	0.676965	0.507758	0.761091	0.187272	0.766128	-0.0957833	0.561348	0.468679	0.712542	0.617959	0.682264	-0.0272473	0.368504
CAGAGACGGTCACCCA-1	0.974523	0.961555	0.903738	0.951398	0.321276	0.917842	0.653114	0.951101	0.903738	0.899674	0.469255	0.769137	0.936745	0.944672	0.903738	0.925579	0.780736	0.249586
CAGAGCATGAGCTTGC-1	0.871319	0.806667	0.25	0.59028	0.410788	0.790981	-0.085558	0.510754	0.625	0.590062	0.204755	0.545415	0.704958	0.557159	0.188982	0.303225	0.608943	0.454063
CAGAGCGATGGATGCT-1	0.975505	0.86361	0.0719585	0.86166	0.652848	0.794605	0.768662	0.735839	0.560845	0.501649	0.310548	0.549519	0.811111	0.6035	0.0949123	0.30109	0.445697	0.642523
CAGAGGCGATGCATGA-1	0.868098	0.638236	0.582474	0.665952	0.0516632	0.756177	0.703873	0.670759	0.0190259	0.540481	0.460066	0.870664	0.468952	0.604634	0.582474	0.421215	0.195243	0.0663556
CAGATAATGGGCGGGT-1	0.934762	0.834302	0.71966	0.875799	0.490895	0.86906	0.562565	0.667457	0.29863	0.797321	0.68176	0.659916	0.727573	0.652707	0.364636	0.768814	0.472539	0.632177
CAGATACTAACATAGT-1	0.85017	0.860921	0.769166	0.778963	0.491341	0.785735	0.9863	0.882168	0.844296	0.91101	0.38344	0.958163	0.776873	0.764125	0.888182	0.729512	0.606007	-0.0447316
CAGATATGAAGATGAC-1	0.933209	0.608854	-0.0524142	0.61626	0.476613	0.17335	0.985067	0.645933	0.472456	0.920856	0.327634	0.961639	0.884612	0.634385	0.472456	0.355286	0.472957	-0.0331239
CAGATCATTTAAAGTC-1	0.793513	0.70921	0.25	0.63147	0.216539	0.574954	0.823689	0.669212	-0.125	0.53835	0.38525	-0.0325853	0.720823	0.615544	0.188982	0.190701	0.0211193	0.352438
CAGATCCTGGTTTGAA-1	0.848667	0.714212	0.717809	0.66639	0.772672	0.638994	0.679013	0.621633	0.623384	0.305436	0.560389	0.381342	0.823974	0.572646	0.808515	0.692454	0.581148	-0.0850689
CAGATGTTTGTCCCAA-1	0.992293	0.86758	0.755929	0.820485	0.434876	0.700243	0.619461	0.781544	0.25	0.739169	0.0339483	0.686195	0.934781	0.667781	0.625	0.838874	0.0918645	0.0559324
CAGCAGCCCGTTCCTT-1	0.98285	0.81937	0.755929	0.803256	0.381899	0.849981	0.564646	0.820081	0.755929	0.834384	0.396366	0.554579	0.410369	0.78076	0.755929	0.796209	-0.0614848	0.547177
CAGCAGTCCAGACTAT-1	0.987499	0.990448	0.903738	0.949631	0.685676	0.87994	0.967936	0.974495	0.732088	0.81945	0.695503	0.599262	0.930869	0.958555	0.94883	0.955606	0.871823	0.261723
CAGCAGTCTGTGCTGC-1	0.983464	0.982889	1	0.945836	0.491327	0.978606	0.842867	0.896175	0.73413	0.860529	0.497173	0.942989	0.885788	0.844514	0.94299	0.866563	0.41055	0.0738697
CAGCCTCCTGCAGAGG-1	0.776982	0.866881	0.701646	0.786602	0.370681	0.637832	0.845972	0.7808	-0.145095	0.465287	-0.0631408	0.0474772	0.791354	0.751624	0.298807	0.652813	0.366619	0.39353
CAGCCTCGATAGCGGT-1	0.978404	0.997229	0.755929	0.955671	0.834718	0.77803	0.853107	0.920327	0.5547	0.891006	0.321592	0.82354	0.804631	0.748674	0.755929	0.639445	0.415381	-0.149205
CAGCCTCTCCTCAAGA-1	0.84689	0.695347	0.589369	0.524401	0.545224	0.675065	0.191764	0.574684	0.65957	0.674961	0.125418	0.73703	0.950264	0.518832	0.842545	0.476929	0.500312	0.882845
CAGCGATTCCCTTCAA-1	0.729518	0.759151	0.635463	0.688041	0.510443	0.748352	0.415889	0.537095	0.392077	0.632036	0.516957	0.623339	0.691254	0.551876	0.392077	0.542252	0.180657	-0.0141743
CAGCGCCAACACGATA-1	0.945435	0.827058	0.750391	0.62007	0.425856	0.899422	0.973297	0.854356	0.817127	0.726598	0.52771	0.938292	0.803286	0.79889	0.817127	0.913181	0.367422	0.324059
CAGCTCACTGAGACAT-1	0.984229	0.810133	0.506098	0.951059	0.291005	0.906979	0.971462	0.709032	0.341463	0.487801	0.701176	0.743655	0.548007	0.578809	0.520818	0.423564	0.548644	0.498803
CAGCTCGACAAGTTAA-1	0.818406	0.638909	0.295721	0.644671	0.412246	-0.0485105	0.945497	0.634461	0.479841	0.67848	0.455626	0.856185	0.176161	0.572238	-0.186132	0.486523	0.438708	-0.158371
CAGCTCTGGGCTCACT-1	0.525586	0.604134	0.511563	0.521734	0.519248	0.582369	0.567433	0.571259	0.51825	0.684006	0.29477	0.0361514	0.934802	0.516214	0.731788	0.494068	0.490032	0.249872
CAGCTGGCGTAACCGT-1	0.79756	0.671212	0.710343	0.63753	0.436715	0.555196	0.711242	0.677466	0.411377	0.678534	0.385585	0.899051	0.0762335	0.606135	0.215913	0.550003	-0.0853917	-0.136313
CAGCTTAGTAGGTAGC-1	0.935969	0.66598	0.240966	0.77292	0.377173	0.753306	0.79544	0.658787	0.60678	0.811388	0.277238	0.633733	0.458373	0.651311	0.474342	0.581357	0.509128	0.114259
CAGGAAGACTTTATAT-1	0.999272	0.999992	1	0.999573	0.0685529	1	0.98822	0.999925	1	0.995584	-0.00303585	0.99989	0.999857	0.994786	1	0.98036	-0.0871946	0.0419109
CAGGACAGCTGCCCTT-1	0.999473	0.999984		0.991563	-0.128278	1	0.999912	0.999823		0.998345	-0.123343	1	0.998785	0.99979		0.990877	-0.117029	0.0817493
CAGGATATATCGTTGT-1	0.896155	0.887985	0.662317	0.7877	0.53843	0.861051	0.666817	0.81116	0.316822	0.505514	0.119784	0.254025	0.667198	0.707738	0.409467	0.589206	0.268846	0.428469
CAGGCAGTCTTACCAG-1	0.980879	0.998874	1	0.986484	0.5703	0.997923	0.774635	0.947188	0.693375	0.996368	0.449907	0.691234	0.983896	0.998236	1	0.871331	0.510644	-0.0885686
CAGGCCAGTACCACCT-1	0.999988	0.999978	1	0.99926	0.133372	1	0.99999	0.999933	1	0.970724	0.0310715	-0.00607604	0.998514	0.999508	1	0.988134	-0.0928568	0.0431656
CAGGCCGTTTGGGTGT-1	0.592126	0.754805	0.46	0.676649	0.267761	0.795784	0.786696	0.763056	0.693375	0.705964	-0.00264567	0.835708	0.20931	0.771701	1	0.482975	0.108741	0.687463
CAGGCGCCATGCTAGG-1	0.792399	0.996935	1	0.870014	-0.107117	-0.0415228	0.347009	0.980317	1	0.339887	0.524637	-0.0199449	0.891922	0.997835	1	1	-0.0393088	-0.0270253
CAGTAACTATTTATTG-1	0.916314	0.855368	0.46	0.784115	0.0253989	0.760272	0.975928	0.798789	0.693375	0.685946	0.00525824	0.904697	0.969909	0.748113	0.46	0.690955	0.0507654	0.692274
CAGTACATTCTCTAAA-1	0.872777	0.80051	0.46	0.791067	0.0592065	0.870427	0.953499	0.753789	-0.05547	0.841908	0.126403	0.690549	0.978614	0.781757	1	0.676943	-0.00394682	0.693126
CAGTACCAGTTTACGT-1	0.89145	0.807451	0.413043	0.772189	0.306337	0.692503	0.654749	0.790441	0.706522	0.648419	0.373456	0.787925	0.819276	0.766187	0.793812	0.659303	0.272995	0.409767
CAGTAGCCCACGCGGT-1	0.896267	0.797868	0.706522	0.645279	0.61758	0.636465	0.812378	0.731086	0.560845	0.51834	0.568715	0.832272	0.478781	0.650466	0.47027	0.434895	0.137778	0.525678
CAGTCGAGGATGCAAT-1	0.954579	0.798395	0.670732	0.54774	0.318665	0.859066	0.81747	0.738787	0.506098	0.729208	0.421061	0.736908	0.820252	0.618817	0.176829	0.487338	-0.19049	0.217593
CAGTCGGCCTAGATAT-1	0.825756	0.770274	-0.132019	0.642348	0.244896	0.593807	0.540753	0.716315	0.635934	0.452407	0.343324	0.600482	0.568989	0.686402	0.263636	0.530507	0.206004	0.620119
CAGTCTGTATACTGGG-1	0.980577	0.892941	0.693375	0.942133	-0.0876173	0.97038	0.597693	0.334038	-0.08	0.887196	-0.0541918	0.596853	0.890564	0.609419	1	0.657436	0.0227743	0.940961
CAGTGAATAAATGACT-1	0.971591	0.79474	0.263636	0.528204	0.22957	0.886244	0.161451	0.654262	0.617959	0.441857	-0.178745	0.703394	0.809239	0.716005	0.635934	0.587184	0.029107	0.28448
CAGTGTCGGCTGGCCC-1	0.831516	0.934158	0.785674	0.870599	0.554636	0.83167	0.94374	0.939702	0.890871	0.905968	0.710952	0.835653	0.685085	0.877808	0.7396	0.678421	0.36519	-0.0490899
CAGTGTTAATCTCTCA-1	0.989692	0.780235	0.693375	0.796055	0.102749	0.751836	0.986508	0.749798	1	0.776973	0.124698	0.869709	0.814793	0.723506	0.46	0.682099	0.0158092	-0.0145976
CAGTTCAAATTGACAC-1	0.990122	0.849532	0.693375	0.864324	0.0802239	0.960691	0.620277	0.719296	0.693375	0.652918	-0.0330804	0.876147	0.572674	0.72493	0.46	0.628797	-0.0516021	0.67985
CAGTTCCGCGGGTCGA-1	0.860791	0.736324	0.413043	0.493208	-0.0584395	0.790195	0.910267	0.646142	0.0949123	0.565965	0.507192	0.810715	0.749741	0.673404	0.425209	0.67217	0.067067	0.88127
CAGTTCGAGGACCCGA-1	0.94999	0.999411	0.969629	0.921161	0.874946	0.984374	0.438689	0.943698	0.969629	0.659382	0.541463	0.207116	0.931522	0.967409	0.969629	0.993229	0.56621	-0.0725004
CATAACGGACAGTCGT-1	0.8203	0.893751	0.5547	0.764575	0.463482	0.704477	0.959819	0.934551	0.5547	0.809022	0.807889	0.766373	0.674937	0.935194	0.188982	0.739234	0.659155	0.552806
CATAAGAAGCTTGGCT-1	0.986409	0.986453	1	0.989225	0.923233	0.999702	0.798826	0.959886	1	0.371032	0.885191	0.99234	0.929997	0.993794	1	0.979766	0.841742	0.0449036
CATAAGCTCTCCGTCT-1	0.84389	0.6141	0.392077	0.630867	0.419975	0.823303	0.321891	0.475732	0.311117	0.485518	0.403506	0.859382	0.559954	0.377335	0.582474	0.625694	0.0287632	0.279051
CATACACAAAGTCAGC-1	0.979659	0.809583	0.969954	0.703376	0.827901	0.951402	0.990598	0.655978	0.73413	0.682947	0.38471	0.972624	0.371103	0.541496	0.88	0.654762	0.606554	0.820994
CATACCCGTACCCAGT-1	0.887647	0.843118	0.90433	0.591401	0.174431	0.827846	0.777637	0.800795	0.776493	0.667059	0.184901	0.540046	0.857046	0.719016	0.670732	0.81262	0.360004	0.185578
CATACGAACTAGCTGG-1	0.659854	0.654732	0.549294	0.545264	0.301025	0.508435	0.524155	0.654659	0.461539	0.179631	0.307202	0.152774	0.229274	0.578951	0.286936	0.577851	0.236884	-0.0300748
CATACGGCGTCTGGGC-1	0.983306	0.787328	0.617959	0.714498	0.253143	0.820516	0.834724	0.733107	0.263636	0.693832	0.343226	0.714456	0.641823	0.678936	0.754545	0.607031	0.18298	0.213016
CATACTATGTAATTGT-1	0.801056	0.743157	0.755929	0.674031	0.266047	0.802371	0.367696	0.769979	0.625	0.801548	-0.0275649	0.766388	0.938469	0.798329	0.625	0.755426	0.394243	0.555943
CATACTTAGGCAATAC-1	0.87188	0.752266	1	0.715424	-0.107738	0.697986	0.993113	0.701975	0.693375	0.727556	-0.124057	0.693366	0.857248	0.730856	0.693375	0.689851	0.0377879	0.696757
CATACTTCTTTCTCCG-1	0.998259	0.959126	0.962651	0.948193	0.277135	0.977389	0.98456	0.805162	0.962651	0.914042	0.710717	0.96638	0.928175	0.865077	0.962651	0.995878	0.635747	-0.0380162
CATAGAGGAGATACTA-1	0.995783	0.944185	0.811534	0.866075	0.838106	0.928218	0.973832	0.868987	0.758158	0.802322	0.7635	0.902615	0.983976	0.827274	0.811534	0.821164	0.732334	-0.0633962
CATAGCCGCCCGGGAT-1	0.977549	0.902574	0.630137	0.837101	0.617172	0.75813	0.800239	0.900157	0.8544	0.824759	0.671926	0.850957	0.868717	0.872795	0.815068	0.638755	0.523178	0.850307
CATAGCGTTGCCCACC-1	0.793078	0.799901	0.617959	0.592413	0.360486	0.714369	0.569276	0.660331	0.416936	0.696855	0.378619	0.474904	0.386997	0.697832	0.617959	0.575555	-0.0552265	0.553688
CATAGTACATTGAGAG-1	0.997859	0.980014		0.990482	-0.00485815	1	0.889689	0.45837		0.39575	-0.00704349	0.00407505	0.98819	0.713184		0.986905	0.00428429	0.999859
CATAGTCAAATACATA-1	0.966383	0.953117	0.942874	0.608593	0.795902	0.924529	0.938645	0.712325	0.902207	0.488344	0.255046	0.85268	0.587902	0.739679	0.767241	0.359651	0.763412	0.0303281
CATAGTCCACAAGAAC-1	0.885271	0.760184	0.670732	0.652933	0.243869	0.945236	0.602221	0.74002	0.670732	0.515208	0.360538	0.604984	0.236449	0.626282	0.506098	0.268109	0.311594	-0.0938011
CATAGTGGGCACGCCT-1	0.897108	0.753971	0.385454	0.83104	0.384395	0.837859	0.722975	0.704184	0.145889	0.82706	0.396109	0.611457	0.386441	0.613003	0.578394	0.702421	0.318162	0.282481
CATATACTACTGATAA-1	0.999643	0.909817	1	0.988464	-0.041441	1	0.994534	0.836666	1	0.98704	0.0852003	0.99999	0.982777	0.605267	-0.0384615	0.993501	0.0936843	-0.0380655
CATATAGGTACAGTCA-1	0.983523	0.789328	0.693375	0.928612	-0.012175	0.780704	0.0932809	0.811511	0.693375	0.231138	0.0740186	0.667479	0.159708	0.774458	0.693375	0.686775	0.560527	0.398928
CATATGTCAGGCTACG-1	0.715217	0.80739	0.635934	0.724898	-0.0309603	0.611643	0.468937	0.81655	0.479841	0.76216	0.270341	0.797441	0.464096	0.800611	0.818982	0.644326	0.0521522	0.447293
CATCAAACTGGCGCCC-1	0.999978	0.999988	1	0.999984	0.0285857	1	0.999955	0.99986	1	0.999256	0.240114	1	0.999405	0.999384	1	0.999611	0.0267784	-0.00299602
CATCATTACCCTGAGG-1	0.943978	0.943658	0.670732	0.863961	0.486195	0.880618	0.880221	0.875045	0.826043	0.870082	0.514367	0.856895	0.726618	0.810269	0.817127	0.774729	0.32957	0.275721
CATCCAATATAGTTTG-1	0.960884	0.780072	0.658204	0.767766	0.387799	0.923878	0.900899	0.685162	0.826047	0.621707	0.3893	0.937363	0.927181	0.675341	0.571896	0.700819	0.695238	0.828552
CATCCCGAGATTCATA-1	0.962071	0.893511	0.918978	0.970284	0.59464	0.943712	0.973003	0.757154	0.667781	0.910488	0.782378	0.921044	0.962034	0.754642	0.580114	0.95213	0.446831	0.0942749
CATCCTCTCAAAGATC-1	0.908103	0.998145	0.693375	0.930722	0.719572	0.998663	0.995325	0.996191	1	0.958837	0.628039	0.685802	0.793026	0.99741	0.693375	0.955367	0.39587	0.171193
CATCGGACGGGTTAAT-1	0.818433	0.870204	0.817127	0.746825	0.58856	0.868239	0.819107	0.86572	0.817127	0.870795	0.322492	0.683888	0.801557	0.783658	0.670732	0.83238	0.280111	0.699728
CATCTAGTGAAGGGAA-1	0.995708	0.965767	0.980316	0.892885	0.89404	0.986796	0.861996	0.733564	1	0.636023	0.705436	0.851623	0.721726	0.676999	0.980316	0.444833	0.687764	-0.0498205
CATCTATCCCGTGTCT-1	0.952236	0.70479	0.260274	0.770363	0.416011	0.913766	0.83372	0.525389	0.0949123	0.697826	0.335461	0.958543	0.219445	0.503253	0.337536	0.216996	0.236883	0.322607
CATCTTACACCACCTC-1	0.991748	0.988972	0.891042	0.995925	0.94352	0.950308	0.547082	0.944121	0.891042	0.552038	0.849617	0.419312	0.964434	0.940669	1	0.92843	0.271778	-0.0148949
CATGACTTCGCTGAAT-1	0.985933	0.95856	0.61795	0.984882	0.0452359	0.909037	0.97636	0.856574	0.61795	0.983756	0.106877	0.811524	0.975023	0.854669	0.477743	0.74388	0.16971	0.336501
CATGAGATGCACTCTC-1	0.901583	0.736252	0.479841	0.64364	-0.125567	0.908726	0.727672	0.711923	0.0181818	0.483706	0.360798	0.728053	0.248925	0.606403	-0.186132	0.431812	0.195149	0.417986
CATGAGTCCATCACGG-1	0.951324	0.805945	0.46	0.78262	-0.0606753	0.765658	0.904661	0.775054	0.693375	0.745555	-0.0408451	0.707163	0.902476	0.758288	0.693375	0.831341	0.0973982	0.693366
CATGATACGGTGAAAC-1	0.996781	0.856023	0.891042	0.862623	0.693766	0.926201	0.990524	0.804407	0.891042	0.423978	0.779666	0.893451	0.883008	0.76084	0.891042	0.489362	0.288403	0.966475
CATGATCGCTTTGAGA-1	0.999934	0.999744	1	0.999678	-0.0578108	1	0.999995	0.999005	1	0.956834	0.270682	-0.0115605	0.999292	0.997261	1	0.986525	0.526769	-0.0502052
CATGATGCACAATTCT-1	0.84731	0.847513	0.5547	0.79354	0.600248	0.680159	0.873629	0.831423	0.755929	0.738654	0.498965	0.104553	0.0822941	0.743415	0.755929	0.53088	-0.0403929	-0.0606332
CATGATGGAAGTTAGC-1	0.897834	0.956706	0.5547	0.825949	0.630551	0.760989	0.938226	0.976202	0.755929	0.779298	0.650667	0.808239	0.624661	0.731473	0.755929	0.748944	-0.124887	0.293234
CATGCACATGAGAGGC-1	0.745691	0.703444		0.146341	-0.00905216	0.999783	0.972475	0.75164		0.990603	-0.00860464	1	0.97757	0.648075		0.985305	-0.00109661	-0.0425069
CATGCCAACTCGCAAA-1	0.837445	0.835262	0.640575	0.746496	0.387307	0.594521	0.640601	0.655979	0.106657	0.495947	0.229601	0.284447	0.888673	0.749637	0.689941	0.856275	-0.00397819	-0.0257064
CATGCGACCAGTTTAA-1	0.731395	0.840916	-0.05547	0.791973	0.050975	0.959478	0.778671	0.731218	0.693375	0.0594212	0.25019	0.98226	0.461981	0.602321	0.693375	0.359185	0.0664805	0.616633
CATGCGTTGAGAGGAG-1	0.636402	0.655715	-0.05	0.495295	0.186208	0.668149	0.404505	0.593935	0.507833	0.417121	0.0473772	0.283689	0.230999	0.459132	0.85	0.287316	-0.0527752	-0.0683928
CATGGATTGTCTTCCG-1	0.870879	0.745222	0.5547	0.798802	0.584255	0.688713	0.894906	0.828861	0.755929	0.763778	0.764639	0.692277	0.227134	0.776536	0.5547	0.619271	0.40405	0.485199
CATGGGTATGCCTTAT-1	0.980566	0.967744	1	0.893924	0.0419577	0.715035	0.937585	0.997502	0.693375	0.879516	0.0959864	-0.0645143	0.952167	0.997447	1	0.969287	0.413609	-0.0140651
CATGGGTCGGGTGTGG-1	0.785583	0.99813	1	0.816897	0.0123411	-0.0339468	0.887978	0.98313	1	0.973247	0.191672	0.039343	0.584834	0.998998	1	0.998557	0.0274197	0.0366577
CATGGTAAGTAGCGTT-1	0.977836	0.935304	0.750391	0.621098	0.775975	0.817362	0.812983	0.838906	0.750391	0.574328	0.422211	0.796475	0.88804	0.807167	0.592502	0.498359	0.634093	0.667701
CATGGTATTAGTTTGT-1	0.384259	0.504134	-0.154572	0.620757	0.310682	0.283413	0.433904	0.489834	0.638265	0.383258	0.403443	0.349651	0.78648	0.47781	0.689941	0.413724	0.356812	0.576743
CATGGTCTAGATACCG-1	0.967424	0.833228	0.601834	0.747892	0.213149	0.789432	0.678265	0.772766	0.327879	0.735124	0.423979	0.529094	0.769778	0.70959	0.560845	0.579052	-0.061409	0.637988
CATGGTTTATTAATCA-1	0.964967	0.99586	0.693375	0.990959	0.276256	0.999592	0.982709	0.976984	1	0.779442	0.279847	0.824933	0.768816	0.935056	0.693375	0.730287	0.562342	0.694403
CATGTAAGAGACATTT-1	0.933633	0.875301	1	0.873182	0.508201	0.887917	0.640853	0.713395	0.601834	0.75243	0.508168	0.637897	0.842714	0.701228	0.793812	0.621762	0.798202	0.461051
CATGTAGGAGCGCCAA-1	0.960134	0.961812		0.981913	-0.00317399	1	0.964952	0.719703		0.470244	-0.00689079	0.977624	0.999934	0.779084		0.937106	-0.00318523	0.986347
CATGTCTCATTTATGG-1	0.852829	0.934321	0.829832	0.825231	0.761645	0.773378	0.865484	0.868585	0.839774	0.850573	0.730885	0.933414	0.909605	0.724343	0.324817	0.674662	0.561427	0.445527
CATGTGGGCTCATCAC-1	0.999995	0.997571	1	0.99943	-0.0795381	1	0.999999	0.988923	1	0.996164	-0.0514882	1	0.951086	0.898184	1	0.132048	-0.0704244	1
CATTACATAGATTGTG-1	0.952619	0.850108	0.630137	0.910886	-0.102806	0.679378	0.99502	0.796653	0.811534	0.895629	-0.0554463	0.455352	0.626153	0.440255	0.630137	0.858982	-0.0938483	0.367547
CATTACGCAGGAAGGG-1	0.999836	0.999978	1	0.981778	-0.0359252	1	0.998685	0.999558	1	0.992503	0.0922611	0.000727643	0.960411	0.998103	1	0.968697	-0.0295883	-0.0290478
CATTACGTCGGCCCGT-1	0.824105	0.742671	0.0949123	0.654801	0.303332	0.874793	0.268913	0.613673	0.119565	0.532168	-0.121069	0.586347	0.891537	0.617414	0.0719585	0.451751	0.181465	0.376528
CATTATCCCATTAACG-1	0.91495	0.862062	0.425	0.540838	0.845226	0.806445	0.437434	0.808309	0.197642	0.230585	0.761298	0.65007	0.149932	0.644057	0.65957	0.42245	0.340479	-0.0606806
CATTATGCTTGTTGTG-1	0.840299	0.757534	0.535986	0.653708	0.141456	0.835092	0.288119	0.747623	0.416936	0.538821	0.271423	0.130853	0.66715	0.574334	0.0181818	0.292634	0.244262	0.0271537
CATTCCCATTCCGTCG-1	0.892466	0.757652	0.125	0.638466	0.589049	0.894898	0.546602	0.65239	0.904194	0.413951	0.133109	0.891701	0.801848	0.462365	0.625	0.687103	0.260673	0.721519
CATTCGTCGTAGCGGT-1	0.999967	0.970509	1	0.830427	0.871063	0.961428	0.984617	0.983613	1	0.956745	0.776368	0.936863	0.969962	0.86827	0.785714	0.543825	0.839736	0.891006
CATTGATGAACACGCC-1	0.999873	0.999968	1	0.998436	-0.0504771	1	0.998342	0.999752	1	0.999666	0.664396	0.0312909	0.999999	0.999849	1	0.999877	-0.000647043	0.944422
CATTGCGAAATGGGCG-1	0.508708	0.69739	0.164948	0.504324	0.11892	0.770773	0.704979	0.647445	0.689941	0.62756	0.5581	0.45982	0.289399	0.533409	0.145889	0.269725	0.417445	0.170615
CATTGCGGGTCAATTC-1	0.923839	0.962199	0.693375	0.967952	0.0468592	0.896544	0.954618	0.964616	0.693375	0.915237	-0.0734102	0.817386	0.957374	0.856614	0.693375	0.568278	0.426381	0.0776036
CATTTAGCGGACCATG-1	0.802367	0.731582	0.327879	0.644918	0.243827	0.695031	0.806399	0.704042	0.601834	0.504	0.255935	0.0908128	0.667116	0.650226	0.413043	0.471399	0.203162	0.141261
CATTTGAGTGGTACGT-1	0.969989	0.928361	0.866719	0.857659	0.567151	0.764845	0.617232	0.815061	0.95	0.442714	0.213042	0.12828	0.0574899	0.850618	0.904194	0.906806	0.100652	0.174758
CCAAACAGAACCCTCG-1	0.935318	0.686643	0.385325	0.60396	0.699408	0.953975	0.12721	0.513104	0.571154	0.740668	0.398096	0.611451	0.225974	0.511148	0.80997	0.581258	0.307365	0.141983
CCAAATAACAAGATTC-1	0.696895	0.640115	0.469731	0.761088	0.151359	0.121403	0.693092	0.624506	0.381827	0.79853	0.293198	0.457567	0.235597	0.653946	0.547555	0.609718	0.315294	0.422918
CCAAATCAAAGGGCAA-1	0.682164	0.72292	0.46	0.693789	0.605766	0.134389	0.777169	0.756059	0.46	0.732926	-0.0679671	0.704759	0.931172	0.765193	0.46	0.854497	0.162679	0.735018
CCAACCTTATGTAACT-1	0.98135	0.932906	0.710645	0.982905	0.675334	0.974125	0.990688	0.845455	0.919551	0.846086	0.753512	0.953149	0.955741	0.822049	0.933877	0.752185	0.687719	0.172657
CCAACGATGCACTGAT-1	0.996725	0.812345	0.693375	0.819962	0.0108214	0.953003	0.992848	0.848535	1	0.727359	0.0481383	0.719337	0.26929	0.717972	0.46	0.649841	0.664925	0.380668
CCAACTTGATAGATCC-1	0.991772	0.917088	0.962651	0.765573	0.721484	0.976171	0.997053	0.753612	0.962651	0.858168	0.568086	0.973837	0.949957	0.70451	1	0.120377	0.532352	0.895228
CCAAGAAAGTGGGCGA-1	0.888836	0.881059	0.755929	0.816944	0.473069	0.853472	0.699581	0.856511	0.25	0.834344	0.717059	0.740895	0.451064	0.341749	0.25	0.519478	-0.0134879	-0.074421
CCAAGACTTCTGCGAA-1	0.997917	0.999957		0.999997	-0.126634	1	0.998024	0.9999		0.997992	-0.128057	0.0775587	0.188312	0.972229		0.920143	-0.116848	-0.0847229
CCAAGCGTAACTCGTA-1	0.950364	0.509823	0.451848	0.705377	0.323967	0.673538	0.796544	0.485609	0.0645497	0.418008	0.310368	0.68705	-0.0192959	0.516994	0.710047	0.515714	0.075453	0.0971703
CCAAGGTTGCCCTTTC-1	0.991365	0.966496	0.693375	0.933668	0.0503354	0.936178	0.999449	0.938254	0.693375	0.86687	0.224786	0.697657	0.725909	0.813565	0.693375	0.678685	0.46217	0.0741854
CCAATAGTGCCGTCGA-1	0.979038	0.730792	0.693375	0.27483	0.0660676	0.691217	0.655571	0.452933	-0.08	0.586298	0.0974045	0.209094	0.690568	0.671424	0.693375	0.183217	-0.106783	0.574896
CCAATCGGTAGATCGA-1	0.999979	0.999704		0.994612	-0.125092	1	0.981933	0.999253		0.956179	-0.132623	0.0251664	0.999986	0.997336		0.978272	-0.113062	-0.0185627
CCAATGTCACAGCAAG-1	0.717056	0.773491	-0.08	0.772785	0.187266	0.76248	0.883168	0.727136	1	0.757731	0.451582	0.931826	0.73134	0.737687	0.693375	0.693375	0.480978	0.58676
CCAATTACGGGTCGAG-1	0.93349	0.760909	0.891042	0.637231	0.17029	0.909756	0.986851	0.696003	0.472456	0.854146	0.554778	0.893298	0.892147	0.589418	0.472456	0.422322	0.415136	0.618225
CCAATTGAATGTTAAT-1	0.999935	0.999996	1	0.998845	-0.0354153	1	0.996559	0.999938	1	0.989286	-0.080289	0.000147862	0.998334	0.999277	1	0.998018	0.23666	0.0725002
CCACAATGTACGTCTT-1	0.999998	0.996045	1	0.999844	-0.0848765	1	0.792439	0.778033	1	0.771169	-0.0635265	1	0.984016	0.86796	1	0.408897	-0.064825	-0.0347411
CCACACTGAGATATTA-1	0.906486	0.778245	0.46	0.68294	0.301247	0.749567	0.900998	0.77007	1	0.715448	0.0255291	0.671918	0.70723	0.716059	0.46	0.697875	-0.0617814	-0.0707052
CCACAGTACCCATCCT-1	0.793033	0.900572	0.780205	0.663796	0.833157	0.816131	0.985964	0.933238	0.94181	0.825095	0.827692	0.825034	0.835228	0.864426	0.67373	0.469441	0.779567	0.65309
CCACATACTGCACCCA-1	0.952262	0.97569	0.811534	0.920039	0.362654	0.87968	0.692835	0.992944	0.898365	0.861789	0.855466	0.452297	0.958108	0.923815	0.8544	0.908159	0.786366	0.376346
CCACATGGCTCTTTAT-1	0.829144	0.684161	0.661775	0.500134	0.266832	0.667413	0.235004	0.586273	0.466846	0.535461	0.66437	0.415027	0.80021	0.49967	0.243752	0.716521	0.0401888	0.687257
CCACCAACTTTACTGT-1	0.794018	0.731825	0.617959	0.68159	0.330071	0.65453	0.559303	0.707799	0.215913	0.565378	0.318631	0.791576	0.195757	0.671266	0.215913	0.554828	0.0279751	0.3878
CCACCCAAGGAAAGTG-1	0.991434	0.996507	0.693375	0.994018	0.612595	0.986209	0.64214	0.916151	1	0.730163	0.386172	0.693463	0.643119	0.870535	0.693375	0.843584	-0.0313613	-0.0298053
CCACCTGTATGGAATA-1	0.994939	0.966607	0.986188	0.991554	0.96286	0.997579	0.989255	0.807378	0.986188	0.860091	0.979019	0.782763	0.911694	0.779453	0.986188	0.986481	0.950373	0.920526
CCACGAATTTAACCTC-1	0.803412	0.943517	0.94299	0.862091	0.431913	0.976328	0.984573	0.944132	0.94299	0.976601	0.667336	0.97018	0.982382	0.668202	0.604743	0.650509	0.440665	-0.0524312
CCACGAGAAGAGAATC-1	0.940258	0.62511	0.327879	0.84514	0.471054	0.684607	0.164936	0.554547	-0.109589	0.210469	0.385251	0.323469	0.282941	0.533565	0.197329	0.354821	0.401621	0.747847
CCACGGAGCCATAAGA-1	0.903261	0.701106	0.31296	0.885588	0.144646	0.482361	0.75625	0.700834	0.054289	0.662461	0.336645	0.753774	0.764531	0.709321	0.705155	0.682843	0.323148	0.515717
CCACGGCAGGTGTAGG-1	0.89301	0.660186	0.759364	0.734181	0.560996	0.958519	0.950704	0.543462	0.897364	0.389505	0.697917	0.638727	-0.0223371	0.46125	0.44523	0.355813	0.174521	0.244487
CCACGGTGCCCGGTAG-1	0.83916	0.596244	0.706522	0.725712	-0.162545	0.674712	0.652839	0.663448	0.560845	0.591789	-0.0129907	0.598725	0.611624	0.613466	0.413043	0.505465	-0.0192171	0.29212
CCACGTAAATTAGACT-1	0.948574	0.607569	0.425209	0.800977	0.159801	0.733039	0.799856	0.75854	0.678233	0.759714	0.0491985	0.753656	0.909829	0.704322	0.706522	0.708836	0.32844	-0.0849417
CCACTCAGATCCGCAA-1	0.981883	0.846888	0.867349	0.910188	0.522381	0.851213	0.881457	0.788301	0.724553	0.831568	0.0980203	0.627562	0.710067	0.903141	0.709273	0.812753	0.819595	0.0523156
CCACTGGTGGCTGGTT-1	0.988732	0.993242	0.962651	0.963512	0.760449	0.981124	0.975583	0.956053	0.980415	0.833206	0.807558	0.965606	0.979467	0.873964	0.980415	0.683661	0.592872	0.537419
CCACTGTTTGGATTAA-1	0.999929	0.999959	1	0.999931	0.060135	1	1	0.999942	1	0.998635	0.15717	1	0.366671	0.996958	1	0.993033	-0.105239	-0.0295417
CCACTTTCCTTCTAGG-1	0.993646	0.999628	0.969629	0.981419	0.759905	0.946302	0.91899	0.99417	0.969629	0.993963	0.800527	0.997526	0.957211	0.98328	1	0.952534	0.617317	-0.054419
CCAGAAACTGATGCGA-1	0.999303	0.959398	0.5547	0.991366	0.221331	0.903649	0.848987	0.873417	0.755929	0.832511	0.454846	0.745796	0.6062	0.938106	0.755929	0.919623	0.0718717	-0.125132
CCAGAAAGCAACTCAT-1	0.723271	0.673716	0.259617	0.804966	0.234555	0.5429	0.734597	0.725398	0.438231	0.768457	0.108116	0.668307	0.397505	0.647192	0.159807	0.702285	0.228333	0.2026
CCAGATAGTTGAGTGA-1	0.908319	0.787219	-0.08	0.701829	0.640422	0.879926	0.833961	0.7747	-0.05547	0.784104	0.126074	0.845117	0.999144	0.764159	0.46	0.654683	-0.0451044	0.683913
CCAGATGTAAATGGGT-1	0.995214	0.747365	0.755929	0.624483	0.147906	0.995936	0.819129	0.602352	0.357143	0.600584	0.0979936	0.953666	0.993089	0.560007	0.188982	0.548984	0.025949	0.886431
CCAGCCTGGACCAATA-1	0.964224	0.964924	-0.0384615	0.9654	0.00921106	1	0.882273	0.862009	1	0.400531	-0.0423195	0.999985	0.968093	0.619838	1	0.667177	-0.0386797	-0.0384085
CCAGCGGGATCACCAG-1	0.906666	0.768716	0.95	0.375255	0.33427	0.875055	0.896862	0.788597	0.904194	0.322035	0.230552	0.898001	0.671291	0.562395	0.125	0.348782	0.107603	-0.0488289
CCAGCTGATGGTACTT-1	0.790515	0.937862	1	0.86611	0.903741	0.693425	0.989632	0.995383	0.693375	0.990893	0.199314	0.0585388	0.965723	0.997479	0.693375	0.859872	0.438749	-0.0693365
CCAGCTTCCGCCCGCA-1	0.984626	0.757607	1	0.705599	0.445729	0.851017	0.635533	0.80505	1	0.361807	0.152419	0.65025	0.660269	0.721643	0.46	0.688571	-0.0398546	0.693588
CCAGGCTGGCGTCTGA-1	0.999849	0.999619	1	0.999828	-0.058293	1	0.998415	0.998437	1	0.920588	-0.0340968	1	0.999999	0.993227	1	0.991593	0.409744	-0.00972129
CCAGGGACGTGGCCTC-1	0.975487	0.993747	0.693375	0.99787	-0.0107937	0.90294	0.996083	0.997484	0.693375	0.958372	-0.00494404	0.0678549	0.893283	0.998276	0.693375	0.800515	0.358825	0.0724306
CCAGTAGTCTGATCCA-1	0.828928	0.768341	0.560845	0.844966	0.609979	0.562834	0.755125	0.658333	0.560845	0.368441	0.457367	0.495865	0.807256	0.672486	0.413043	0.185663	0.468724	0.0764483
CCAGTCAAATCTCTTA-1	0.713161	0.606523	0.187272	0.553463	0.513521	0.642067	0.601562	0.55374	0.153141	0.424235	0.432187	0.629425	0.576674	0.555255	0.0148906	0.441542	0.482053	0.113571
CCAGTCTAGACGGCGC-1	0.821283	0.701968	0.706522	0.582859	0.521714	0.555049	0.565274	0.675817	0.793812	0.580166	0.466579	0.598942	0.612329	0.638712	0.0949123	0.491671	0.392654	-0.0863154
CCAGTCTTGTCATAGA-1	0.987907	0.410712	0.415369	0.986802	-0.040151	0.932334	0.981105	0.447568	0.208003	0.983219	0.000166966	0.862966	0.923046	0.443466	0.520007	0.970569	-0.0884856	0.763111
CCAGTTCGGTAACTCA-1	0.900235	0.967622	0.891042	0.945946	0.663608	0.891044	0.899956	0.99314	0.891042	0.93519	0.876557	0.891934	0.897504	0.975923	1	0.894529	0.726214	-0.11685
CCATAAACAACCCGAC-1	0.984407	0.744881	1	0.803053	0.0044534	0.943623	0.775968	0.761586	0.693375	0.699996	-0.0465378	0.740621	0.939793	0.726215	0.46	0.741626	0.343523	0.326093
CCATAACCTGTGCAGT-1	0.884947	0.758419	0.671984	0.545098	0.350907	0.878889	0.68024	0.679766	0.25	0.427287	0.521981	0.360592	0.964054	0.692877	0.347851	0.884222	0.427327	0.151725
CCATACCTTTACTTGT-1	0.812739	0.807781	-0.0472456	0.568147	0.42147	0.653407	0.704635	0.701638	0.236228	0.67747	0.30127	0.165663	0.212509	0.678213	0.478091	0.605081	0.633844	0.393329
CCATAGAGGCTGCCAG-1	0.0390276	0.370062		0.44556	-0.0162983	-0.038414	0.993348	0.774572		0.692843	-0.00591733	0.999612	0.981352	0.532002		0.377405	-0.00169536	0.256751
CCATAGGTTGGCGTGG-1	0.991162	0.86067	0.755929	0.802871	0.597765	0.671801	0.671295	0.781041	0.5547	0.804878	0.197006	0.904398	0.920904	0.812639	1	0.749278	0.465124	-0.010517
CCATATGGAAACTATA-1	0.983065	0.986288	1	0.985954	0.665883	0.965349	0.794159	0.910067	1	0.936997	0.856275	0.419334	0.998041	0.971684	0.785714	0.993791	0.861627	0.0536165
CCATCGCAGTTAAACT-1	0.981651	0.970553	0.693375	0.926076	0.0399352	0.903271	0.673081	0.922746	0.693375	0.870564	-0.0867928	0.693254	0.902962	0.998857	1	0.992011	0.139856	0.693491
CCATCTCACCAGTGAA-1	0.985875	0.946701	0.94299	0.942807	0.478715	0.96384	0.920518	0.737319	0.0377964	0.87375	0.709165	0.835076	0.778851	0.7511	0.802955	0.729027	0.565589	-0.0587521
CCATGCCCTAGATTTC-1	0.943664	0.822977	0.612962	0.833289	0.423402	0.650324	0.605028	0.688895	0.739066	0.853528	0.276372	0.528536	0.761875	0.782618	0.316822	0.723147	0.489562	0.255555
CCATGCCTGTTTAGTA-1	0.891307	0.7447	-0.05547	0.752124	-0.041919	0.229251	0.920613	0.768326	1	0.719798	-0.0864837	0.635996	0.871788	0.719157	1	0.684862	-0.0864405	0.60451
CCATGCTCTGCAGGAA-1	1	0.999948		0.999468	-0.0899206	1	0.999535	0.99985		0.995318	-0.126797	-0.0381149	0.99878	0.998241		0.966017	-0.119657	-0.471354
CCATGGCAAACGCTCA-1	0.914531	0.599814	0.154303	0.556236	0.543373	0.403593	0.140361	0.423565	0.422577	0.154235	0.117533	-0.0285699	0.0116531	0.401237	0.467707	0.108968	0.278658	0.566844
CCATGGCCCTTGTACC-1	0.755847	0.674849	0.298807	0.688875	-0.0137248	0.535751	0.412917	0.682973	0.119523	0.680618	0.382678	0.659366	0.198612	0.638631	-0.0597614	0.642236	-0.0461103	0.441034
CCATGTTCATCTATAT-1	0.704393	0.772707	0.214346	0.703483	0.729673	0.573656	0.622159	0.750393	0.540119	0.573594	0.347092	0.398895	0.392675	0.750985	0.0483235	0.57883	0.366168	-0.103257
CCATTAGCGATAATCC-1	0.746951	0.816	0.601834	0.721106	0.424387	0.816509	0.52628	0.821139	0.560845	0.533806	0.398092	0.518312	0.740585	0.764059	0.706522	0.590534	0.287263	0.292209
CCATTCCCTGCCCACA-1	0.813712	0.779883	0.670732	0.706282	0.438971	0.860594	0.643314	0.569651	0.506098	0.527405	0.339274	0.264439	0.718747	0.505667	0.392981	0.368507	0.0282295	0.337665
CCATTGTTTCCTCCAT-1	0.92182	0.812303	0.333115	0.907856	0.0652308	0.697974	0.8921	0.720868	0.735405	0.873023	0.0546388	0.801425	0.64101	0.637807	0.129032	0.78971	-0.0804388	-0.0961045
CCATTTCTACCTATTA-1	0.927089	0.720952	0.75365	0.915232	0.0767269	0.842936	0.720741	0.66472	0.674099	0.785219	0.0811826	0.48827	0.718608	0.637341	0.0464962	0.855096	0.253858	0.0980853
CCCAAACATGCTGCTC-1	0.711544	0.4083	0.17686	0.773004	0.247241	0.573886	0.462892	0.600826	0.523785	0.598978	0.135491	0.143861	0.776338	0.554421	0.590301	0.831656	0.310574	0.58039
CCCAACATACGTCGCG-1	0.989354	0.770496	0.693375	0.795337	-0.0453012	0.975573	0.423035	0.714601	0.46	0.570747	-0.0849276	-0.0582071	0.673443	0.721968	0.693375	0.699687	-0.0532039	0.0581283
CCCAAGTCATTACACT-1	0.96505	0.932213	0.693375	0.879375	-0.00888512	0.733212	0.726597	0.791376	0.46	0.632501	0.0519531	0.0268769	0.927873	0.868004	0.693375	0.0904817	0.0291844	-0.0420776
CCCAATGAGATTTGCA-1	0.969583	0.911376	0.867349	0.641619	0.44916	0.946828	0.875055	0.870754	0.709273	0.794048	0.527963	0.721623	0.90655	0.715425	0.867349	0.709664	0.280175	0.781559
CCCAATTTCACAACTT-1	0.755315	0.50833	0.286641	0.658018	0.281298	0.364003	0.428584	0.498554	0.582474	0.662339	0.274629	0.579273	0.486919	0.546412	0.281606	0.46925	0.368922	0.769314
CCCACTCCACGGTATC-1	0.922051	0.742056	0.52915	0.62882	0.296773	0.637329	0.477941	0.681096	0.52915	0.271448	0.342423	0.452024	0.364388	0.611201	0.657376	0.403345	0.44409	0.430199
CCCAGAGGAGGGCGTA-1	0.949964	0.807854	1	0.844024	0.100064	0.828936	0.748436	0.746383	-0.08	0.600201	0.340775	0.755147	0.922855	0.747027	0.693375	0.484425	0.0157589	0.3788
CCCAGATTCCCGTGAC-1	0.9776	0.78983	0.918441	0.776908	0.776638	0.986928	0.934218	0.71143	0.943867	0.517163	0.839439	0.908116	0.861264	0.555835	0.754631	0.672253	0.825495	-0.00597749
CCCAGGTCTGAAGGCT-1	0.999993	0.999976		0.999974	-0.0785268	1	0.999719	0.99979		0.996248	-0.0291358	0.0362714	0.893869	0.9465		0.790307	-0.00990136	0.266563
CCCAGTAAACTTGGGA-1	0.540939	0.473745	0.0318142	0.631699	0.389657	0.397017	0.600087	0.586302	-0.116468	0.52147	0.282774	0.476916	0.618557	0.587707	-0.105433	0.52445	-0.00768451	-0.174984
CCCAGTTAAGGCGCCG-1	0.984914	0.904664	0.311108	0.874884	0.40006	0.725544	0.934176	0.850807	0.513516	0.915883	0.599651	0.8967	0.908373	0.779929	0.709273	0.929331	0.48179	0.750287
CCCATATAGGTCGATT-1	0.996238	0.998269	0.947517	0.921828	0.940718	0.967469	0.997781	0.973905	0.947517	0.93185	0.877748	0.971478	0.999285	0.939041	0.947517	0.989514	0.923706	0.947294
CCCATTATTGTATCCT-1	0.989816	0.89055	1	0.795381	0.586418	0.70009	0.788794	0.834888	0.755929	0.306831	0.852906	0.954956	0.82845	0.740575	0.5547	0.842095	0.811836	0.750133
CCCGAAGTTTCGCGAA-1	0.730557	0.674074	0.326111	0.706732	0.288422	0.156668	0.71486	0.656193	0.376633	0.581471	0.336313	0.600543	0.275753	0.720209	0.443299	0.556925	0.303856	-0.141805
CCCGACCATAGTCCGC-1	0.996252	0.997943	1	0.9578	-0.0708806	1	0.999953	0.995756	1	0.936956	0.166727	1	0.939785	0.938539	1	0.673745	0.170163	0.978777
CCCGAGTTTCTCCGTA-1	0.933	0.686488	0.307302	0.828363	0.191259	0.870563	0.821646	0.733294	0.544228	0.808211	0.209701	0.431274	0.585311	0.732374	0.648958	0.752984	0.129176	0.653053
CCCGATAGCCTCGCCT-1	0.999928	0.999964	1	0.999276	-0.0561387	1	0.998144	0.999902	1	0.971035	-0.0176911	0.0633386	0.997322	0.999876	1	0.845814	0.00176768	0.00953219
CCCGCAAATAATCATC-1	0.677092	0.664696	0.399184	0.788078	0.536262	0.172852	0.732909	0.694308	0.280795	0.808912	0.371287	0.737209	0.683071	0.760748	0.214875	0.683482	0.411305	0.0535858
CCCGCAGCGCGAACTA-1	0.988236	0.960924	1	0.727706	0.86927	0.944168	0.740933	0.9533	1	0.895064	0.723086	0.748391	0.971045	0.994911	1	0.767251	0.831167	-0.268771
CCCGGCACGTGTCAGG-1	0.998881	0.962336	0.992215	0.985195	0.942286	0.99297	0.993793	0.825903	0.992215	0.993678	0.921579	0.938849	0.970237	0.686427	0.992215	0.156041	0.81463	0.0681223
CCCGGGTCGTTCAGGG-1	0.903121	0.813031	0.811534	0.930765	-0.043034	0.830644	0.870701	0.689302	0.898365	0.911779	-0.116266	0.697626	0.813483	0.690111	0.811534	0.840366	-0.0528646	0.00288749
CCCGGTGGAAGAACCT-1	0.981091	0.999696	1	0.998449	0.601278	0.975267	0.94486	0.99428	1	0.997013	0.0146281	0.488168	0.766604	0.957273	1	0.729462	0.367735	0.686523
CCCGGTGTATCGGAAT-1	0.875862	0.83226	0.591608	0.632675	0.657993	0.664696	0.835171	0.748165	0.714286	0.632893	0.559102	0.404812	0.326709	0.708639	0.119523	0.478799	0.585183	0.216956
CCCGTAAGTCTAGGCC-1	0.748827	0.61351	0.327737	0.799362	0.249315	0.574649	0.804653	0.57429	0.320584	0.744356	0.138631	0.777456	0.355421	0.683245	0.145095	0.669425	0.157946	-0.209281
CCCGTAGCTGGGAAGA-1	0.842723	0.793761	0.818982	0.640103	0.320511	0.821532	0.800074	0.731101	0.580881	0.61352	0.183428	0.600778	0.17598	0.653494	0.535986	0.386393	0.226356	0.0359684
CCCGTCAGCGTCTGAC-1	0.833558	0.737674	0.503444	0.583069	0.396916	0.773332	0.706783	0.679738	0.0148906	0.556116	0.264773	0.527879	0.370856	0.607053	0.0181818	0.553704	0.0775746	-0.139223
CCCGTGACAGTGCCTT-1	0.992451	0.899446	0.986144	0.837192	0.955599	0.988008	0.875449	0.58099	0.868393	0.143794	0.776391	-0.0363857	0.45626	0.630673	0.965527	0.351318	0.645784	-0.0720474
CCCGTGAGGGCGGTGA-1	0.837186	0.686954	0.738203	0.675019	0.365785	0.720816	0.448736	0.625171	0.532724	0.425167	0.433489	0.156044	-0.0974239	0.565091	0.515171	0.207433	0.0489782	-0.0375662
CCCGTTTCGCAGATGT-1	0.993823	0.952858	0.942874	0.97182	0.511846	0.903172	0.828102	0.815661	0.970249	0.935897	0.593878	0.287362	0.597926	0.88524	0.942874	0.442368	0.580285	0.23723
CCCTACCCACACCCAG-1	0.99904	0.999944	1	0.999995	0.118234	0.999994	1	0.999946	1	0.998986	0.135135	1	0.99751	0.999296	1	0.99911	0.0221889	-0.0424665
CCCTACTTGAACAATG-1	0.960963	0.997931	1	0.951169	-0.0346527	1	0.999989	0.999876	1	0.99771	0.0632695	0.999994	0.998249	0.999722	1	0.996131	-0.0419358	-0.0445657
CCCTAGCTCTAAGGTC-1	0.901097	0.699722	0.838211	0.664878	0.690253	0.720577	0.955723	0.611493	0.184628	0.622769	0.602298	0.0767249	0.75139	0.530627	0.416944	0.486227	0.503325	0.784647
CCCTAGGCAACAAGAG-1	0.881369	0.744865	0.601834	0.515622	0.412126	0.334788	0.736051	0.630334	0.560845	0.46654	0.670726	0.450749	0.331183	0.6399	0.0949123	0.44926	0.483405	0.309026
CCCTATGTAGAGCAGA-1	0.99608	0.970496	0.969629	0.971044	0.70351	0.818207	0.952506	0.973048	0.969629	0.967916	0.828407	0.912339	0.747535	0.933044	0.969629	0.968466	0.777762	0.294477
CCCTCAGATCGAGAAC-1	0.991262	0.853477	-0.08	0.929651	0.480702	0.829142	0.979156	0.794086	0.46	0.774434	0.241437	0.740708	0.767065	0.743849	0.693375	0.666397	-0.0509589	-0.310565
CCCTCCTCGCTCGTAT-1	0.880965	0.831906	0.190674	0.828015	0.382253	0.887046	0.831398	0.782313	0.805817	0.837749	0.350046	0.810533	0.791535	0.671253	0.409467	0.585079	0.317884	0.182568
CCCTCGATAATACACA-1	0.815049	0.792204	0.379872	0.629348	0.685972	0.333067	0.298793	0.663311	0.416936	0.425558	0.635461	0.482375	0.532912	0.651401	0.535986	0.181475	0.432509	0.557104
CCCTGAAATGAGTTGA-1	0.941676	0.77639	0.472456	0.699554	0.103293	0.640494	0.844302	0.691835	0.25	0.67404	0.432676	0.440091	0.67851	0.688442	0.472456	0.523697	-0.0166453	0.554645
CCCTGACTAACAAATT-1	0.976644	0.960593	0.750391	0.883391	0.533485	0.806239	0.802144	0.925086	0.826043	0.86377	0.274635	0.869897	0.402311	0.864604	0.90433	0.787096	0.551052	0.0186598
CCCTGCCCAATCCGCT-1	0.752453	0.746455	0.480769	0.578113	0.455337	0.821489	0.821938	0.651938	0.132834	0.659215	0.192409	0.644842	0.677204	0.5554	0.549308	0.477368	0.250247	0.184224
CCCTGCGCTACGCATA-1	0.979788	0.766885	0.298807	0.623088	0.484014	0.908794	0.018541	0.592856	-0.158114	0.371534	0.132065	0.195824	0.566266	0.468327	0.197642	0.322227	0.536264	0.440667
CCCTGGCTGTTCCTTC-1	0.908753	0.836939	0.693375	0.775836	0.267832	0.902842	0.964551	0.811124	1	0.696396	0.486403	0.812736	0.666829	0.751601	0.46	0.537078	0.602295	0.402676
CCCTGGGAGGGATCCT-1	0.999921	0.997814		0.999848	-0.0538708	1	-0.0531887	0.693017		0.146391	-0.0409191	0.0816863	1	0.969749		0.636002	-0.0315006	0.999966
CCCTTTAATGGAGTTC-1	0.999993	0.999801	1	0.995874	-0.0472247	0.999999	0.99769	0.998784	1	0.993099	-0.0324097	0.999998	0.987018	0.992979	1	0.997123	0.126026	-0.0242425
CCCTTTGACAGGTCTT-1	0.517637	0.709132	0.625	0.612974	0.4128	0.452956	0.764786	0.729823	0.25	0.789272	0.439058	0.0952131	0.899666	0.758968	0.5547	0.646384	0.586538	0.483307
CCGAACACTGGGCCTC-1	0.829231	0.860557	0.478091	0.616078	0.261908	0.7255	0.446273	0.710081	0.357143	0.655484	0.199439	0.578886	0.231535	0.621753	0.086711	0.33125	0.122119	0.490966
CCGAACCTTCCCGGCC-1	0.998153	0.997284	0.891042	0.869382	0.784296	0.858046	0.655283	0.992015	1	0.6088	0.572056	0.999095	0.985945	0.93274	0.891042	0.898345	0.386265	-0.0230188
CCGAAGCATTGACCAA-1	0.9767	0.999712	1	0.977497	0.138558	1	0.999927	0.999885	1	0.999365	0.0563275	1	0.999996	0.999823	1	0.98565	-0.0838224	-0.0149773
CCGAAGGGCGTACCGC-1	0.84709	0.912018	0.693375	0.976184	0.0138304	0.86846	0.931402	0.828873	1	0.991792	-0.076594	0.0642088	0.808979	0.850427	0.693375	0.903346	-0.102952	0.011414
CCGACAAAGGGAGTGC-1	0.907269	0.783373	0.4	0.590217	0.606411	0.794882	0.830916	0.668826	0.55	0.500927	0.571356	0.654177	0.591793	0.650596	0.1	0.405808	0.190643	0.0927066
CCGACAATAGGCCGCC-1	0.861973	0.798573	0.0148906	0.633781	0.357309	0.503701	0.805864	0.722946	0.754545	0.722467	0.0560368	0.702305	0.62121	0.557312	0.263636	0.57354	0.364691	0.518066
CCGACGGGCATGAGGT-1	0.99416	0.649131	0.503444	0.77708	0.343519	0.409127	0.796717	0.626631	0.416936	0.627032	0.374191	0.650237	0.918042	0.620302	0.215913	0.598177	0.437593	0.563238
CCGACGTAAACACAAC-1	0.99993	0.999985		0.999993	-0.12508	1	0.999743	0.99953		0.997612	-0.128575	0.00608006	0.987837	0.996754		0.977334	-0.118441	0.0187986
CCGAGAAGTCGCATAA-1	0.915911	0.763389	0.671984	0.593801	0.307458	0.871643	0.838369	0.778256	0.753819	0.423641	0.605296	0.910789	0.893253	0.617307	0.7	0.494389	0.38466	0.31546
CCGAGCTGTGCTTGTC-1	0.851136	0.696591	0.0571215	0.553105	0.407426	0.40603	0.150336	0.537583	0.538389	0.184463	0.0143317	0.120045	0.830588	0.63962	0.445205	0.352741	0.399863	0.607123
CCGATATGACGTAAGG-1	0.907955	0.788175	0.755929	0.768911	0.432763	0.752789	0.89676	0.835866	0.755929	0.75101	0.722287	0.595013	0.958409	0.806648	0.625	0.710673	0.188112	0.0675145
CCGATCTCAACCTTAT-1	0.990409	0.984107	0.938471	0.995902	0.61845	0.980704	0.983797	0.908286	0.969629	0.960901	0.231269	0.969686	0.994903	0.966282	0.969629	0.998219	0.517238	0.063281
CCGATTCGAGGGACCC-1	0.998497	0.997764	0.891042	0.958506	0.67163	0.864539	0.987942	0.98177	1	0.895944	0.888487	0.878951	0.739669	0.964035	0.785714	0.814959	0.793439	0.406744
CCGCACAAAGACCAAC-1	0.94468	0.889353	0.513516	0.959629	0.111061	0.883947	0.956062	0.957899	0.817127	0.865116	0.233756	0.912842	0.965399	0.906472	0.709273	0.66772	0.318299	0.914355
CCGCACACGAACGTGT-1	0.990754	0.92747	0.946822	0.546223	0.619599	0.970233	0.877899	0.74354	0.874114	0.623586	0.799988	0.958577	0.945479	0.746792	0.962651	0.0966099	0.683808	0.946735
CCGCACGTGACCTCGG-1	0.859087	0.904573	0.755929	0.921179	0.449525	0.821039	0.861562	0.87355	0.5547	0.746059	0.429696	0.557061	0.758398	0.892266	0.625	0.609801	0.0432453	0.554474
CCGCACTTGCAATGAC-1	0.98137	0.893239	0.755929	0.852351	0.552879	0.917937	0.94861	0.861972	0.755929	0.785272	0.250151	0.798656	0.950232	0.900892	0.5547	0.787355	0.157776	0.0324396
CCGCATGTGGTACGAT-1	0.977222	0.502982	0.895171	0.989407	-0.0551248	0.994833	0.97994	0.432199	0.937142	0.986122	-0.0517715	0.957073	0.943432	0.48686	0.937425	0.991435	-0.0438031	0.0789949
CCGCCGGAACTTCTCG-1	0.790546	0.674295	0.715923	0.586893	0.641893	0.60304	0.712826	0.55399	0.416936	0.577559	0.49876	0.110168	0.851732	0.444764	0.176829	0.356252	0.645077	0.587875
CCGCCGTTGAGGATAA-1	0.982281	0.879462	0.693375	0.841179	-0.109143	0.919568	0.636428	0.766438	0.693375	0.667126	-0.0820226	0.843181	0.917899	0.78583	0.693375	0.681272	-0.0402611	0.694903
CCGCCTGCGAATTGGT-1	0.91723	0.356028	0.427327	0.554009	0.763421	0.883187	0.857924	0.348281	0.82621	0.684893	0.594248	0.0237103	0.442883	0.359149	0.777919	0.145155	0.630822	-0.0927047
CCGCCTTGCGATGTCG-1	0.740469	0.669185	0.173003	0.708225	0.295254	0.43721	0.489126	0.686304	0.0668422	0.568655	0.179218	0.654757	0.781206	0.697849	0.34466	0.582201	0.247463	0.0700355
CCGCGATTTGGTAGGT-1	0.568136	0.816663	0.769166	0.436334	0.733935	0.575163	0.84943	0.854022	0.809491	0.647944	0.711792	0.4426	0.90564	0.783905	0.613801	0.888368	0.466425	0.442785
CCGCGGAATGCGTCAC-1	0.74666	0.792014	0.601834	0.72662	-0.000223276	0.849687	0.639367	0.777267	0.560845	0.563364	0.336107	0.755986	0.780939	0.765679	0.560845	0.547029	0.189038	0.338466
CCGCGGGTACGAAGAA-1	0.797589	0.78466	0.466625	0.85748	0.454842	0.669138	0.584794	0.673901	0.281606	0.609924	0.441416	0.672324	0.171354	0.60057	0.689941	0.812662	0.547923	-0.0615881
CCGCGTAGGTAAGGGC-1	0.957179	0.56009	0.326111	0.552502	0.373345	0.557025	0.444533	0.549745	-0.0733268	0.460449	0.331881	0.791353	0.741815	0.401389	0.286641	0.455118	0.277418	-0.201104
CCGCTATCAGCACCAG-1	0.861363	0.855004	0.411377	0.788323	0.307248	0.692413	0.740473	0.825591	0.617959	0.580802	0.129709	0.573605	0.547792	0.667135	0.754545	0.610318	0.17204	0.243348
CCGCTCCAGGGCGATC-1	1	0.999986	1	0.997628	0.0227537	1	0.313013	0.982483	1	0.650296	-0.066864	-0.036645	0.996007	0.996447	1	1	0.076226	-0.0530375
CCGCTCTTCCGAACTA-1	0.871916	0.789873	0.65149	0.875583	0.483537	0.745943	0.612165	0.746939	0.455645	0.839941	0.572569	0.749401	0.423315	0.729976	0.890271	0.616986	0.349769	0.502517
CCGCTTACCTCACTCT-1	0.729924	0.667836	0.580881	0.752373	0.483888	0.56853	0.624677	0.66892	0.416936	0.729914	0.274187	0.322743	0.576046	0.641934	0.535986	0.647236	0.349029	-0.0570354
CCGCTTGCTGACATGG-1	0.816001	0.774318	0.389004	0.840876	-0.114543	0.781173	0.747564	0.780243	0.304124	0.734024	-0.066059	0.715728	0.589415	0.726524	0.0257732	0.67926	-0.236515	-0.0800653
CCGGAAGTGCAATATG-1	0.992099	0.989577		0.741432	-0.0472419	1	0.982806	0.942687		0.935814	-0.035025	-0.0262032	0.934851	0.931429		0.387181	-0.0388803	-0.00583212
CCGGAAGTTATCAGTC-1	0.955156	0.797341	0.891042	0.657251	0.158524	0.917115	0.996047	0.903099	1	0.523133	0.67141	0.999414	0.783841	0.775165	0.785714	0.171273	0.787743	0.886952
CCGGAATGGTTTCAGT-1	0.562331	0.475126	-0.0384615	0.695347	0.031391	0.0608831	0.998159	0.953962	-0.0384615	0.960506	-0.0178346	0.999747	0.999904	0.686302	-0.0384615	0.505795	-0.0304531	0.999993
CCGGAGCGTACTTTCT-1	0.935781	0.741043	0.167655	0.775736	0.079996	0.811769	0.84136	0.466009	0.818982	0.604595	0.0201827	0.299341	0.68662	0.582911	0.215913	0.539862	0.0138699	0.39621
CCGGAGGTCTTATGGT-1	0.985821	0.817461	0.815068	0.815751	0.570079	0.924097	0.925192	0.788896	0.815068	0.787226	0.568583	0.959373	0.977435	0.733039	0.811534	0.47043	0.539815	0.853689
CCGGCACGACCGTTTC-1	0.835469	0.442515	0.995006	0.994796	-0.0210143	0.969935	0.999999	0.39957	1	1	-0.0210112	1	0.957089	0.37964	0.319173	0.934444	-0.00352314	-0.0413945
CCGGCCGCGAGCATAT-1	0.958425	0.860479	0.921965	0.844517	0.685297	0.982318	0.945044	0.669037	0.829374	0.526562	0.627169	0.78132	0.819795	0.451566	0.358347	0.279818	0.38627	0.147
CCGGCGTGAGACTCTG-1	0.959966	0.920178	0.750391	0.65395	0.621089	0.93948	0.895349	0.844776	0.750391	0.560908	0.558886	0.973937	0.618285	0.736749	0.617959	0.550182	0.745177	0.571635
CCGGGCGGTCTCGTCA-1	0.863662	0.575394	0.158114	0.765617	0.202903	0.780173	0.744849	0.554626	0.745356	0.753075	0.240822	0.763673	0.602157	0.52722	0.2	0.640945	-0.0469446	0.578864
CCGGGCTAAGAATTTC-1	0.997571	0.999963		0.999412	-0.129411	0.999987	1	0.999914		0.999533	-0.128124	-0.0376027	0.991373	0.999813		0.915879	-0.114777	-0.0131713
CCGGGCTGCTCCATAC-1	0.938592	0.998556	0.693375	0.999858	0.324331	0.975386	0.779452	0.914307	0.693375	0.921924	0.117566	-0.0405084	0.644792	0.934049	1	0.960496	-0.0100378	0.134671
CCGGGTTCGAGGTTAC-1	0.811757	0.443081	-0.111619	0.528204	0.195293	0.471865	0.822997	0.49187	0.0760999	0.282595	0.221486	0.393719	0.73821	0.452151	0.611361	0.471483	0.408436	0.519129
CCGGTAATGGCTAGTC-1	0.998231	0.567034	0.693375	0.902472	-0.0715922	0.695881	0.816032	0.741474	0.693375	0.775489	-0.082133	0.693169	0.242862	0.626708	0.693375	0.366544	-0.112732	0.693683
CCGGTATCTGGCGACT-1	0.998722	0.936759	0.891042	0.741386	0.83427	0.992017	0.746638	0.73734	0.891042	0.261639	-0.0190494	0.88694	0.872913	0.774033	1	0.374944	0.486839	0.891029
CCGGTTTGTAATTGTG-1	0.999005	0.999933	1	0.991067	-0.00713616	1	0.999964	0.999737	1	0.999913	-0.0677328	1	0.999997	0.999053	1	0.961796	-0.063573	0.0896436
CCGTAAGTTGGTCCCA-1	0.896174	0.698093	0.635934	0.715323	0.504238	0.644276	0.901849	0.702245	0.754545	0.768299	0.462328	0.717281	0.700348	0.658272	0.167655	0.515112	0.323079	0.330757
CCGTAGGAAATCCCTG-1	0.937227	0.947088	0.755929	0.897706	0.222842	0.638708	0.883717	0.976292	0.5547	0.695962	0.369401	0.772096	0.307066	0.962526	0.755929	0.878861	0.651178	0.554736
CCGTAGGGTTGTTTAC-1	0.977013	0.965524	0.5547	0.848679	0.380127	0.782329	0.972756	0.973032	0.755929	0.879003	0.635467	0.722961	0.66304	0.806548	0.755929	0.627039	0.434312	0.58934
CCGTATCTCGTCGTAG-1	0.857078	0.762343	0.693375	0.71814	0.0796226	0.791992	0.779453	0.739342	0.46	0.710977	-0.072239	0.49868	0.909815	0.751331	0.46	0.385726	-0.05663	0.691843
CCGTATTAGCGCAGTT-1	0.907457	0.868435	0.5547	0.743638	0.450155	0.866746	0.747811	0.77239	0.5547	0.735902	0.434603	0.537655	0.681339	0.777308	0.625	0.571396	-0.0700618	-0.119821
CCGTCAACCTCTGGCG-1	0.96892	0.8933	0.517488	0.971717	0.500895	0.961441	0.958022	0.793494	0.891369	0.952477	0.796967	0.915428	0.962499	0.788973	0.942874	0.93394	0.267047	-0.0907646
CCGTGAGGCATTCATG-1	0.999999	0.993345	1	0.999411	-0.0975277	0.998971	1	0.969585	1	0.970207	-0.10908	0.0096181	1	0.958146	1	1	-0.100769	-0.0438086
CCGTGGAACGATCCAA-1	0.999999	0.99958		0.996377	-0.0363821	1	0.978636	0.973667		0.98743	-0.0249019	1	0.99982	0.995312		0.914308	-0.0200446	0.0378482
CCGTGTTAAATTCCAT-1	0.919559	0.897903	0.866269	0.934238	0.770066	0.65295	0.366284	0.801193	0.632473	0.501335	0.471547	0.790374	0.900709	0.830581	0.900081	0.86294	0.216636	0.812766
CCGTTACGTTAGAACA-1	0.972917	0.939806	0.693375	0.780589	0.449145	0.821889	0.733005	0.895088	0.46	0.773718	0.400329	0.692785	0.552097	0.801692	0.693375	0.664979	0.464711	-0.0619756
CCGTTCCGAATCTCGG-1	0.960876	0.926733	0.918978	0.947324	0.714648	0.867606	0.809798	0.796339	0.902922	0.777242	0.56172	0.940878	0.932286	0.755636	0.898897	0.932634	0.337803	0.117254
CCGTTTCCTTTCCGTG-1	0.611662	0.685681	0.0148906	0.565608	0.120763	0.677168	0.458007	0.613165	0.263636	0.454145	0.288517	0.510476	0.802475	0.707819	0.215913	0.460757	0.0245844	0.487397
CCTAAAGGCTGACGCT-1	0.999628	0.999893	1	0.999715	-0.0326224	1	0.996019	0.999882	1	0.995885	-0.0684373	-0.0372095	0.999251	0.998941	1	0.99997	0.0373159	0.0669687
CCTAAATTAACGGTTC-1	0.975636	0.917698	0.513516	0.914072	0.535606	0.774408	0.585142	0.712402	0.33691	0.770602	0.483453	0.563553	0.969965	0.869991	0.750391	0.833679	0.530227	0.348537
CCTAAATTGTATCCTA-1	0.724093	0.78306	0.327879	0.640029	0.396338	0.655136	0.8151	0.808546	0.413043	0.729449	0.490937	0.819862	0.787525	0.781516	0.413043	0.655502	0.510767	0.469314
CCTAACCCAAACAAGT-1	0.262193	0.938132	1	0.697372	-0.0918684	-0.0555627	0.996417	0.999629	1	0.997523	0.112039	0.00952307	0.0155728	0.986648	1	0.939888	-0.056714	-0.0210217
CCTAACTAAGGCTCTA-1	0.956578	0.976088	1	0.795659	0.65413	0.826189	0.966357	0.863315	0.693375	0.667654	0.753946	-0.057871	0.777688	0.959395	0.693375	0.843965	0.464225	0.693239
CCTACAGTTGAGGGAG-1	0.998997	0.929744	0.693375	0.863978	-0.0299115	0.746332	0.123569	0.630339	1	0.588026	0.430628	0.374126	0.586931	0.766686	0.693375	0.0745883	0.285707	0.688516
CCTACATTCACAGACG-1	0.803833	0.59507	0.397497	0.702807	0.301699	0.647052	0.52794	0.564755	-0.0457734	0.465505	0.217394	0.152689	0.386101	0.544625	0.221332	0.443741	0.143022	0.382135
CCTACTCAACACGATT-1	0.979056	0.974014	0.962651	0.909307	0.917117	0.984367	0.99701	0.889752	0.962651	0.96583	0.903806	0.957122	0.951108	0.864524	0.962651	0.970869	0.933823	0.658125
CCTACTGCGGCGGCCA-1	0.888066	0.754771	0.472456	0.747386	0.342232	0.794853	0.654946	0.599009	0.5547	0.251129	0.125919	-0.107523	0.489114	0.521738	0.625	0.083925	0.432743	0.680815
CCTACTGCTTACACTT-1	0.616512	0.846896	1	0.793011	0.290868	0.613619	0.750116	0.840542	0.5547	0.742886	0.529288	0.763489	0.744793	0.763354	-0.0944911	0.24104	0.256758	0.102431
CCTAGGCGTAGCGATC-1	0.714679	0.819286	0.560845	0.715056	0.602326	0.508846	0.868319	0.830069	0.47027	0.752876	0.593544	0.662456	0.682847	0.866305	0.425209	0.569015	0.579507	0.495928
CCTAGGTAAAGGTAGC-1	0.884868	0.873275	0.601834	0.676416	0.546443	0.804956	0.643366	0.755269	0.327879	0.521465	0.263624	0.0957367	0.739271	0.761789	0.327879	0.357069	0.595537	0.29184
CCTATAATGAGTGCCC-1	0.810558	0.866517	0.5547	0.751875	0.56876	0.723671	0.831931	0.878685	0.5547	0.68461	0.527682	0.890232	0.345128	0.692817	0.472456	0.650682	-0.0324864	0.144024
CCTATACCGTCCTGTC-1	0.805844	0.792273	0.46	0.731108	-0.0124649	0.812136	0.741256	0.767491	0.46	0.668439	0.377962	0.375757	0.631647	0.747689	1	0.894285	-0.0341941	0.693385
CCTATATCGTGTCACG-1	0.960134	0.671118	0.176829	0.602777	0.435993	0.879442	0.40994	0.612609	0.617959	0.686877	0.00554067	0.113601	0.964884	0.576162	0.506098	0.654351	0.024404	0.0675294
CCTATATTTGTCCTGG-1	0.947721	0.998256		0.980744	-0.114752	0.00842024	1	0.970403		1	-0.100488	-0.0473003	0.244202	0.96938		0.786923	0.134421	0.0251477
CCTATCTATATCGGAA-1	0.983173	0.620338	-0.0384615	0.98124	0.0548985	1	0.971188	0.869325	1	0.968637	-0.0318663	1	0.998042	0.716596	-0.0384615	0.140429	-0.0390829	0.999999
CCTATGAAGTGGTGCC-1	0.911353	0.920522	1	0.942632	0.0414063	0.982701	0.764842	0.833249	1	0.987181	0.0492634	0.899607	0.894621	0.69596	0.891042	0.898695	-0.0912635	-0.0822762
CCTATGGCTCCTAGTG-1	0.747945	0.559575	0.52635	0.625513	0.285405	0.489406	0.498625	0.580107	0.417266	0.682638	0.216125	0.481293	0.204165	0.494669	0.199958	0.555962	0.132902	0.213559
CCTATGGGTTACCGTC-1	0.953737	0.928188	0.904744	0.872123	0.571714	0.865815	0.849452	0.847674	0.866269	0.825651	0.393642	0.757694	0.596659	0.803122	0.785583	0.875771	0.283373	0.155334
CCTATGGTCAAAGCTG-1	0.922165	0.950864	0.942874	0.916459	0.641317	0.972497	0.948641	0.85173	0.942874	0.972532	0.380001	0.955378	0.964985	0.794708	0.919551	0.936004	0.378036	0.179699
CCTATGTCCACTCCAC-1	0.845469	0.945642	0.693375	0.955865	0.0392622	0.9186	0.978722	0.996584	0.693375	0.952902	-0.0233697	-0.0596744	0.783947	0.981219	0.693375	0.659483	0.818029	0.0726208
CCTCAACGATCGCTGT-1	0.65388	0.496048	-0.0384615	0.0438689	0.0649891	0.961578	0.99661	0.898419	-0.0384615	0.993737	-0.0216939	0.999995	0.96112	0.930349	1	0.228281	0.0881001	0.028327
CCTCACCTGAGGGAGC-1	0.801304	0.784394	0.425209	0.72929	0.341569	0.66536	0.747611	0.711984	0.327879	0.704404	0.20637	0.371302	0.696182	0.747344	0.327879	0.663907	0.244811	0.672789
CCTCACCTTAGCATCG-1	0.973482	0.795562	0.5547	0.730261	0.409991	0.82213	0.987963	0.683925	0.625	0.592315	0.172042	0.666923	0.396762	0.612196	-0.125	0.293197	-0.115847	0.504331
CCTCACGTCAGCTAAT-1	0.871942	0.943708	0.601834	0.769735	0.848029	0.709559	0.837879	0.916136	0.601834	0.638183	0.658867	0.665185	0.799041	0.860259	0.793812	0.730582	0.666717	0.615171
CCTCCGACAATTCAAG-1	0.973805	0.950434	1	0.913792	-0.0209106	1	0.999999	0.93483	1	0.999712	0.195799	1	-0.0551708	0.663511	1	0.921752	0.0450501	0.784205
CCTCCTAGCTAGAGTC-1	0.889604	0.808395	0.472456	0.786766	0.0828806	0.607602	0.769311	0.762989	0.625	0.713443	0.505928	0.672652	0.914032	0.755253	0.755929	0.745513	0.470483	0.557212
CCTCCTGAGCCCACAT-1	0.977049	0.905635	0.750391	0.884504	0.349161	0.657665	0.716079	0.878621	0.265144	0.785517	0.520763	0.687963	0.266501	0.717391	0.0121951	0.890517	0.517432	-0.122614
CCTCCTGTTGTGTCGT-1	0.935451	0.895904	0.750391	0.840747	0.372151	0.683681	0.769143	0.90666	0.826043	0.833244	0.555906	0.668964	0.565847	0.839219	0.715923	0.690488	0.357957	0.861371
CCTCGAAGTGGACGGG-1	0.998002	0.999298		0.994055	-0.128683	-0.00553615	0.981709	0.999671		0.958879	-0.128503	0.0146733	0.949031	0.995921		0.995458	-0.115484	0.0310229
CCTCGCCAGCAAATTA-1	0.927893	0.616103	0.426972	0.554256	0.39864	0.839689	0.449857	0.533454	0.591661	0.390324	0.440778	0.690222	0.502712	0.495654	0.0165563	0.284817	0.403153	0.0691318
CCTCGCGCGATATAGG-1	0.998486	0.999975	1	0.998668	0.85986	0.999995	0.993675	0.999977	1	0.997275	-0.0263024	0.006807	0.997556	0.999792	1	0.959342	-0.0196638	0.00835942
CCTCGCGCTGTGCGAT-1	0.868788	0.711185	0.626004	0.788489	0.323165	0.555528	0.741156	0.695185	0.339422	0.749711	0.231764	0.764056	0.338672	0.629536	0.0269975	0.687286	-0.0111496	-0.0926821
CCTCGGACCGGGATAG-1	0.699382	0.779701	0.33691	0.942699	0.472184	0.564151	0.88672	0.877884	0.776493	0.814491	0.791422	0.884834	0.695856	0.740818	0.90433	0.869714	0.7944	0.336686
CCTCGGATGCTACCTG-1	0.7868	0.736249	0.5547	0.618364	0.245408	0.647614	0.93985	0.842147	0.5547	0.833766	0.52041	0.797855	0.722746	0.68037	0.755929	0.799888	0.219186	0.547831
CCTCGGTTTCCTTGCC-1	0.875639	0.623918	0.438783	0.647524	0.425336	0.808496	0.927939	0.541163	0.258271	0.59741	0.51739	0.504438	0.876224	0.594865	0.385325	0.418351	0.338462	0.217101
CCTCTAATCTGCCAAG-1	0.87812	0.741	0.743775	0.858146	0.463709	0.721772	0.967904	0.748079	0.275168	0.834613	0.213522	0.789851	0.78015	0.75298	0.585309	0.599953	0.258789	0.242853
CCTCTACAAGGATTGG-1	0.935263	0.81733	0.188982	0.632889	0.363995	0.820973	0.87572	0.743968	0.5547	0.653507	0.132626	0.761123	0.724871	0.701918	1	0.562622	0.495176	-0.12559
CCTCTATCGATTAGCA-1	0.877221	0.656454	0.434813	0.595455	0.357789	0.819868	0.379607	0.556441	0.25	0.318033	-0.0866076	0.189998	0.767428	0.587032	0.316228	0.446352	0.196269	0.114105
CCTCTCTCCCATCTAG-1	0.937757	0.83035	0.601834	0.597313	0.222425	0.517915	0.742865	0.662438	0.119565	0.627082	0.182644	0.543513	0.75317	0.75334	0.413043	0.416891	0.0312319	0.472688
CCTCTGGCCTAGACGG-1	0.994992	0.845935	0.46	0.782186	0.282169	0.844942	0.908224	0.793189	0.46	0.868096	-0.110015	0.908519	0.251505	0.7468	0.46	0.782141	-0.105695	0.692149
CCTCTGTACTATTCTA-1	0.770079	0.885548	0.376633	0.832055	0.517689	0.690045	0.559506	0.751111	0.635463	0.694195	0.454801	0.283324	0.340311	0.695233	0.582474	0.378627	0.486154	0.302116
CCTGAACGATATATTC-1	0.971433	0.978444	0.919029	0.959413	0.621156	0.999227	0.934264	0.988512	1	0.941919	0.351932	0.746788	0.864038	0.97382	1	0.756841	0.253904	0.30106
CCTGAATATTTACATA-1	0.998008	0.839	0.693375	0.776009	0.392367	0.99932	0.80761	0.765482	0.693375	0.734278	-0.0201172	0.778081	0.565931	0.726165	0.46	0.690974	-0.0880361	0.666236
CCTGACCACCGATGGT-1	0.729611	0.845678	0.47027	0.672559	0.638923	0.812234	0.761049	0.771681	0.413043	0.696829	0.0864863	0.76179	0.929241	0.681991	0.425209	0.61189	0.367083	0.503167
CCTGAGAATAAATGCA-1	0.49837	0.717693	0.62767	0.624765	0.48986	0.549129	0.601594	0.671004	0.480769	0.305872	0.435449	0.782083	0.194585	0.679945	-0.0245529	0.263661	0.561273	0.495978
CCTGATTCGCGAAGAA-1	0.997441	0.999924		0.998339	-0.125715	1	0.999412	0.999943		0.988679	-0.126723	0.999983	0.994943	0.999785		0.916193	-0.113395	-0.0133636
CCTGCCCGTTGTCTAG-1	0.809612	0.659846	0.487039	0.358162	0.727195	0.834267	0.5411	0.597515	0.0244216	0.471495	0.672627	0.0864522	0.80424	0.517025	0.39946	0.411199	0.460055	0.0972806
CCTGCGTTCTACGCTT-1	0.999992	0.999987	1	0.998557	0.0628568	1	0.999998	0.999975	1	0.999777	-0.0186441	1	0.994457	0.998895	1	0.981124	0.0492037	-0.023302
CCTGCTACAACCATAC-1	0.954773	0.958994	0.898365	0.872601	0.0457438	0.751872	0.947856	0.916064	0.811534	0.758508	0.564209	0.706166	0.894876	0.867843	0.898365	0.723564	0.573073	0.40368
CCTGCTATTTGAGAAG-1	0.876559	0.769104	0.645497	0.740747	0.407786	0.38074	0.765893	0.72155	0.564288	0.620508	0.190788	0.363319	0.87062	0.692767	0.63901	0.580987	0.15447	0.706904
CCTGGAAACGTTCTGC-1	0.760988	0.880377	0.5547	0.89348	-0.0355007	0.642463	0.793929	0.64282	0.5547	0.8174	-0.0863451	0.554714	0.755937	0.673558	0.755929	0.778683	-0.101575	-0.0330701
CCTGGCTAGACCCGCC-1	0.999999	0.986522	1	0.998002	0.0132791	1	0.791724	0.237704	-0.0384615	0.565973	-0.0436762	0.892512	0.963803	0.615373	1	0.898508	-0.0304211	0.999606
CCTGGTCGAATGTGGG-1	0.994359	0.994788	0.938471	0.971628	0.828494	0.969926	0.816484	0.917064	0.969629	0.955879	0.356858	0.206556	0.918799	0.9438	1	0.998654	0.776265	-0.0756107
CCTGTAAGACATGATA-1	0.964724	0.532745	0.154303	0.711552	0.345964	0.903355	0.654126	0.517129	0.591608	0.479348	0.140165	0.510647	0.96593	0.557333	0.566947	0.419717	0.58897	0.768781
CCTGTACTCACGCCCA-1	0.976459	0.903954	0.817127	0.896481	0.55293	0.755265	0.475325	0.880315	0.715923	0.653209	0.574535	0.490814	0.523937	0.820954	0.835366	0.743835	0.422703	-0.0586511
CCTGTCACCCGGGCTC-1	0.921879	0.902943	0.817127	0.902318	0.617788	0.788021	0.836528	0.891934	0.817127	0.865888	0.526019	0.873796	0.849068	0.907023	0.648656	0.834605	0.275128	0.483202
CCTGTCCCTCACGTTA-1	0.923945	0.7321	0.47027	0.706942	0.245393	0.720091	0.958384	0.661896	0.601834	0.642251	0.341094	0.729385	0.767477	0.706536	0.413043	0.507762	-0.00837028	0.382615
CCTGTCGCCCGTAAAT-1	0.716958	0.873072	0.757142	0.720571	0.345714	0.756214	0.808438	0.81765	0.582474	0.810116	0.638079	0.376176	0.510241	0.656102	0.582474	0.710171	0.196231	0.36666
CCTGTGAAACCGTAAC-1	0.99882	0.997328	0.693375	0.996794	0.0992973	0.954254	0.901386	0.980625	1	0.74955	0.0175764	-0.0512113	0.740715	0.847262	0.693375	0.705388	0.215389	0.0245954
CCTGTTCAACCTCGGG-1	0.907427	0.929272	0.753819	0.861492	0.706306	0.647324	0.675168	0.772904	0.616655	0.693997	0.753	0.634903	0.516471	0.659167	0.613941	0.435781	0.681805	0.412462
CCTGTTTGAAGACACG-1	0.801641	0.69863	0.323748	0.607497	0.149336	0.589004	0.783724	0.765148	0.361629	0.487694	0.431466	0.82022	0.714088	0.69405	0.323748	0.523778	0.389256	0.585076
CCTTAAGTACGCAATT-1	0.966953	0.900097	0.693375	0.739149	-0.0757453	0.727387	0.942607	0.862554	0.693375	0.703697	0.203616	0.710436	0.924495	0.794305	0.46	0.685805	0.0117066	-0.0706765
CCTTCAGTTAAAGTGA-1	0.816637	0.842449	0.472456	0.647224	0.562676	0.906888	0.84836	0.846215	0.5547	0.623547	0.605481	0.937542	0.971551	0.840412	1	0.557107	0.362457	0.531117
CCTTCGTATAGAATCC-1	0.866995	0.95356	0.891042	0.846006	0.0685937	0.997074	0.607594	0.719464	0.785714	0.748664	0.309898	0.0532738	0.932329	0.806607	0.419314	0.988441	0.445632	-0.0584961
CCTTCTCAGCGTTCCT-1	0.727821	0.70312	0.399012	0.526112	0.122912	0.66821	0.685147	0.604352	0.478091	0.721759	0.477249	0.792261	0.397828	0.569956	0.350823	0.501369	0.124558	0.168342
CCTTCTTGATCCAGTG-1	0.853	0.725561	0.25	0.712566	0.396166	0.67638	0.897058	0.701969	0.625	0.610534	0.504138	0.738434	0.840326	0.646662	-0.125	0.0676071	0.515307	0.352648
CCTTGACCACTTTATT-1	0.870503	0.850907	0.601834	0.784875	0.220235	0.712208	0.750899	0.708841	0.327879	0.758365	0.279465	0.765976	0.21217	0.777546	0.706522	0.597184	0.216947	0.383385
CCTTGTGAACGTGGTT-1	0.90951	0.775253	0.419276	0.671285	0.684221	0.741613	0.785499	0.678629	0.226736	0.364085	0.645442	0.787228	0.725165	0.610292	0.34466	0.599784	0.491087	0.0355501
CCTTTAAGGGAGCACT-1	0.868305	0.674788	0.33691	0.487102	0.225642	0.919342	0.215741	0.5754	0.215913	0.508648	0.181702	0.313524	0.249963	0.539945	0.341463	0.309823	0.101475	0.288968
CCTTTCAATGAAGAAA-1	0.595324	0.740015	0.482382	0.495661	0.611023	0.822387	0.724796	0.639621	0.350823	0.431847	0.380372	0.534183	0.806674	0.52704	0.745499	0.631567	0.248718	0.4108
CCTTTGAATTATGGCT-1	0.999674	0.979417	1	0.997208	-0.0459232	1	0.999996	0.912025	1	0.998585	-0.0497882	0.999999	0.954784	0.552223	1	0.166187	0.065103	0.998718
CGAAACGCAATTCATG-1	0.735379	0.749391	0.47027	0.602464	0.353032	0.676535	0.798843	0.723536	0.560845	0.522684	0.264528	0.823602	0.633971	0.70884	0.706522	0.202445	-0.0420255	0.560776
CGAACAGTATGGGCGT-1	0.931535	0.941787	0.530405	0.858971	0.618775	0.749542	0.806785	0.777275	0.215587	0.752528	0.345648	0.539967	0.829052	0.827511	0.606841	0.747524	0.544734	0.234919
CGAACCCGCATGCGTC-1	0.783372	0.558779	0.347851	0.657734	0.361341	0.660939	0.823456	0.529889	0.482382	0.504183	0.216382	0.848511	0.901747	0.395817	0.434813	0.448623	0.163545	0.153062
CGAACCTCTTTCCTAG-1	0.946771	0.991131		0.997097	-0.129364	0.983716	0.998697	0.999835		0.962637	-0.130184	0.0279962	0.996883	0.999737		0.978619	-0.118176	0.00463169
CGAACGGCCGGACAAC-1	0.854285	0.606636	0.0948829	0.877535	0.444117	0.866056	0.879547	0.638787	0.831777	0.882108	0.607132	0.852258	0.692195	0.573212	0.325209	0.900952	0.278098	0.031516
CGAAGACGGTGAGTGC-1	0.985197	0.909519	0.61795	0.800959	0.411768	0.913689	0.971819	0.933833	0.477743	0.904405	0.613677	0.912934	0.808286	0.860995	0.815068	0.956644	0.475443	-0.113021
CGAAGATCAGTTTCAT-1	0.999912	0.999991	1	0.996352	-0.0300414	1	0.99943	0.999956	1	0.996877	0.672668	0.999999	0.99852	0.999772	1	0.989422	-0.0644041	-0.0308287
CGAAGCTATAAATTCA-1	0.996166	0.757026	-0.05547	0.719542	0.593383	0.828012	0.892515	0.724703	0.693375	0.656438	-0.00435561	0.692393	0.203054	0.716952	-0.05547	0.654674	0.00203437	0.360289
CGAAGGGTTTCAGATT-1	0.997042	0.881446	0.46	0.77025	0.112313	0.884373	0.716614	0.73978	0.46	0.696371	0.179638	0.680772	0.955735	0.817296	0.46	0.72687	0.22329	0.693426
CGAAGTTGCTCTGTGT-1	0.90528	0.744128	0.350823	0.750355	0.484777	0.555923	0.602365	0.58197	0.347851	0.504769	0.329663	0.319587	0.878091	0.486725	0.239046	0.382848	0.485835	0.242379
CGAATCTGCTCGACGC-1	0.976087	0.795858	0.0949123	0.75411	0.424921	0.828559	0.931886	0.776146	0.413043	0.656663	0.529719	0.754654	0.560129	0.709653	0.0949123	0.558492	-0.0122347	0.303481
CGAATGAAGTCATTGC-1	0.827777	0.421616	0.766755	0.651331	0.542308	0.75116	0.679663	0.414007	0.838141	0.461697	0.689355	0.88134	0.882039	0.466913	0.850978	0.304011	0.572458	-0.172442
CGAATGGTAGGTCGTC-1	0.965822	0.765515	0.61795	0.50513	0.393354	0.943351	0.648212	0.667572	0.630137	0.602019	0.479214	0.833183	0.223464	0.607378	0.445205	0.39182	0.586937	0.328043
CGAATTCCCGGTTCAA-1	0.998906	0.865099	0.693375	0.795553	0.185812	0.781882	0.981647	0.95029	0.693375	0.760176	0.68971	0.999976	0.783587	0.898247	0.46	0.828787	0.27273	0.69334
CGACAATTTGATCTAA-1	0.997079	0.977189	0.947517	0.990723	0.4177	0.984982	0.99002	0.992939	0.947517	0.959223	0.908811	0.94766	0.991789	0.983469	1	0.936761	0.287849	0.0214341
CGACACGCTCCGACAG-1	0.990638	0.871051	0.722706	0.847724	0.786873	0.925211	0.805711	0.757289	0.705391	0.828344	0.571611	0.836027	0.855208	0.717052	0.805799	0.75536	0.481308	0.751692
CGACAGTTCGCGTTAT-1	0.973593	0.574745	0.412312	0.617952	0.280856	0.836772	0.765587	0.492402	0.412312	0.716964	0.321579	0.375608	0.877674	0.604542	0.670732	0.480177	0.383853	0.788435
CGACCCTTAACGCCGG-1	0.977112	0.510159	0.183309	0.598572	0.584049	0.880924	0.767763	0.427981	0.505181	0.445966	0.595063	0.194238	0.899434	0.386288	0.272166	0.365371	0.41899	0.805746
CGACCGTTGGTATTCG-1	0.997859	0.964594	-0.0384615	0.989592	-0.00622142	1	0.637369	0.836902	-0.0384615	0.934741	0.106064	1	0.950498	0.849857	1	0.325399	0.0804327	1
CGACCTACTAGACAAT-1	0.812921	0.720386	0.259561	0.513192	0.29541	0.445001	0.621129	0.580821	-0.204382	0.140815	0.402737	0.768473	0.287282	0.616239	0.332381	-0.0324102	0.395876	0.0832172
CGACGCATCCGTACCT-1	0.866304	0.955828	0.793812	0.7102	0.565807	0.800524	0.864594	0.912482	0.601834	0.711678	0.324487	0.803326	0.896489	0.872117	0.678233	0.798068	0.680023	0.424309
CGACTCAGGATGTTAT-1	0.937807	0.567545	0.739066	0.625307	0.504012	0.722132	0.612871	0.493724	0.621905	0.479859	0.404	0.20611	0.414516	0.381367	0.508818	0.388234	0.305663	-0.00792816
CGACTTTGTATAGCCT-1	0.905832	0.696568	0.793812	0.792884	-0.0734906	0.678204	0.513753	0.415823	-0.0817861	0.560581	-0.0787881	0.381865	0.370526	0.362678	0.601834	0.157076	-0.0679855	0.600099
CGAGACCCTAGAGTGT-1	0.698612	0.859772	0.755929	0.86822	0.600822	0.667568	0.283442	0.74039	0.625	0.594358	0.181898	0.586837	0.244021	0.783669	0.755929	0.698302	0.59231	0.553847
CGAGACTACTGCTGCT-1	0.99329	0.993419	0.891042	0.999573	0.908305	0.929594	0.936689	0.954605	0.891042	0.967188	0.906413	0.997084	0.959182	0.92605	0.891042	0.889086	0.80883	0.0504915
CGAGAGATGTGAACCT-1	0.980466	0.922542	0.755929	0.730322	0.566325	0.689302	0.818052	0.745385	0.472456	0.714823	0.0301034	0.58005	0.951773	0.768465	0.625	0.623181	0.0362811	0.381494
CGAGAGCGCGTAGATA-1	0.989433	0.880799	0.755929	0.787592	0.507747	0.854829	0.626729	0.770268	0.472456	0.54079	0.537992	0.372708	0.854707	0.795336	0.25	0.686294	0.0374114	0.361795
CGAGAGGGTAGCCGCG-1	0.916914	0.938247	0.61795	0.843221	0.876167	0.93332	0.97095	0.976916	0.8544	0.870977	0.727104	0.858939	0.90403	0.894996	0.811534	0.824936	0.509191	0.814163
CGAGATTTCGCTCGGG-1	0.986177	0.993535	1	0.975274	-0.0875526	1	0.999983	0.98839	1	0.943125	-0.0604354	1	-0.0606623	0.772397	1	0.0797729	-0.0730815	0.908298
CGAGCTGGGCTTTAGG-1	0.935766	0.713046	-0.0384615	0.968839	-0.0500257	1	0.988781	0.936098	-0.0384615	0.971127	-0.0425653	0.999997	0.446141	0.374467	1	0.906433	0.0641638	0.783537
CGAGGAGCTTCCATAT-1	0.977535	0.917314	0.472456	0.799469	0.689081	0.81131	0.797862	0.736377	0.625	0.603972	0.100018	0.573914	0.803607	0.873041	0.625	0.786506	-0.00842727	0.549399
CGAGGCTAAATATGGC-1	0.921749	0.973521	0.693375	0.989024	0.350018	0.988192	0.984188	0.996104	0.693375	0.950328	0.567341	-0.0643649	0.91822	0.998762	1	0.810214	0.442962	-0.0717068
CGAGGGACTGCGGTCG-1	0.771839	0.961424	0.693375	0.912362	0.389501	0.693376	0.910459	0.999109	1	0.998561	0.620024	0.693242	0.99321	0.997584	0.693375	0.856885	0.0767542	0.0215515
CGAGGGTATCCAGGTG-1	0.964448	0.907857	0.755929	0.922597	0.285838	0.975447	0.734778	0.743806	1	0.814148	-0.025774	0.00313377	0.777777	0.862634	1	0.933378	-0.0291169	-0.0387786
CGAGTACTAAAGAGGA-1	0.727544	0.631824	0.25	0.687328	0.288753	0.518051	0.548	0.607265	-0.145095	0.407545	0.011268	0.0785896	0.804512	0.519599	0.298807	0.474601	-0.0674192	0.379123
CGAGTGAAGGTACCAG-1	0.756108	0.647505	0.25	0.693799	0.442161	0.581861	0.342991	0.692345	0.25	0.652993	0.0249558	0.758003	0.773293	0.704767	1	0.323281	0.34306	-0.0992656
CGAGTTCTGTCCCACC-1	0.829732	0.697353	0.327879	0.645247	0.329568	0.760119	0.776428	0.686248	0.560845	0.525078	0.624974	0.888741	0.280898	0.634423	0.560845	0.165478	0.497433	-0.131938
CGAGTTTATCGGACTG-1	0.996304	0.99999		0.991395	-0.083971	-0.0136809	0.962636	0.998452		0.901226	-0.032934	0.0543369	0.207651	0.965735		0.373926	-0.00932131	0.114829
CGATAATACTCAGGTT-1	0.996991	0.921345	0.891042	0.819264	0.0487375	0.910098	0.750332	0.94157	1	0.318975	0.892638	0.846254	0.603948	0.907499	0.891042	0.694596	0.797452	0.889697
CGATACCTCGCGGACA-1	0.976606	0.928049	0.5547	0.86407	0.560851	0.819856	0.729404	0.769384	0.625	0.683665	0.443861	0.564897	0.754237	0.715491	0.5547	0.569858	0.000713822	0.547303
CGATAGCGATACAGTG-1	0.996186	0.999963		0.967924	-0.125264	1	0.999972	0.999793		0.995735	-0.128214	0.0831622	0.997584	0.999777		0.964113	-0.116598	0.0387974
CGATAGTCGTACTGCA-1	0.983977	0.856764	0.972039	0.826873	0.944167	0.854363	0.962448	0.587818	0.820439	0.674952	0.647377	0.288137	0.969547	0.704366	0.96449	0.900181	0.858342	0.126727
CGATCCACCATTGTTG-1	0.64889	0.760317	0.513516	0.686486	0.165508	0.523175	0.490336	0.711769	0.724553	0.44679	0.342276	0.44925	0.820593	0.789778	0.817127	0.825826	0.0719436	0.695303
CGATCCGACCCAGTGC-1	0.921867	0.675714	0.265144	0.583711	0.340158	0.824529	0.801215	0.587419	0.776493	0.817902	0.340573	0.752644	0.353622	0.522728	0.416936	0.483518	0.189099	0.0412266
CGATCCTCGCAACATA-1	0.994415	0.993732	1	0.998525	0.919266	0.999903	0.946902	0.944288	1	0.690685	0.943989	0.991018	0.993431	0.937576	0.989855	0.987973	0.865912	0.894908
CGATCTGTTGGAGGAC-1	0.595149	0.779711	0.509091	0.843482	-0.00531206	0.530308	0.548407	0.689201	0.0148906	0.485299	0.365903	0.295139	0.693905	0.706022	0.509091	0.574711	0.212708	0.423969
CGATGGACCCTACGCC-1	0.620584	0.630519	0.416936	0.609286	0.106315	0.922961	0.807134	0.620244	0.506098	0.650837	0.179859	0.603775	0.153516	0.561723	0.416936	0.41027	0.233052	0.320356
CGATGTTGTTATCTAC-1	0.906702	0.744543	0.898027	0.620223	0.706746	0.859029	0.921384	0.654698	0.777778	0.909444	0.39229	-0.0700503	0.423898	0.501063	0.57735	0.321719	0.362472	-0.101245
CGATTAAATATCTCCT-1	0.446126	0.669942	0.425209	0.764726	-0.0291644	0.603962	0.63455	0.702413	0.413043	0.611994	-0.0413997	0.463957	0.715211	0.714581	0.793812	0.790717	0.225338	-0.103848
CGATTCGCCTGGCTGC-1	0.965079	0.58396	0.276926	0.928578	0.264722	0.801396	0.874397	0.598596	0.105049	0.924167	0.18639	0.749512	0.958095	0.635001	0.25485	0.705909	0.369585	0.636695
CGCAAACACGAGTTAC-1	0.711569	0.891228	0.745499	0.758582	0.314327	0.67717	0.747281	0.858552	0.834298	0.836272	0.388113	0.895691	0.748309	0.824434	0.298807	0.716058	0.211528	-0.178087
CGCAATTACTTTCGGT-1	0.887383	0.754073	0.46	0.721733	0.595528	0.751794	0.719378	0.732527	1	0.754054	0.0229061	-0.0478206	0.735953	0.747648	0.46	0.571136	0.401094	0.660253
CGCAATTAGGGTAATA-1	0.948002	0.816089	1	0.72369	-0.00898654	0.816444	0.610783	0.703338	1	0.705181	0.236675	0.804604	0.917148	0.74136	0.46	0.661778	-0.0646489	0.694904
CGCAATTCTACAATAA-1	0.876689	0.774908	1	0.70349	0.0083553	0.859002	0.906532	0.767695	1	0.751592	0.0693717	0.828926	0.739958	0.748942	0.46	0.756192	-0.0768368	0.69355
CGCACATGTCCACTAC-1	0.999512	0.999972	1	0.998938	0.056594	1	0.998129	0.999506	1	0.998368	0.108075	0.0588295	0.997897	0.999867	1	0.992407	0.041575	-0.0739599
CGCACGTCTGTTTATG-1	0.936764	0.468214	0.536668	0.48537	0.372574	0.870547	0.818949	0.378888	0.718699	0.411563	0.588984	0.922369	0.531433	0.40418	0.366426	0.271824	0.356257	-0.114703
CGCACGTGCGCTATCA-1	0.999915	0.999941	1	0.996774	0.966584	1	0.994306	0.996769	1	0.997147	0.978622	0.999998	0.996515	0.976071	1	0.992305	0.98283	0.707554
CGCAGATCTTCACCCG-1	0.927624	0.826028	0.693375	0.677253	0.0669014	0.825455	0.896207	0.94141	1	0.360117	0.107169	0.69333	0.986866	0.770378	0.693375	0.574366	0.390433	-0.0925223
CGCAGGCGATCCAAAC-1	0.935064	0.914492	0.817127	0.847587	0.628213	0.957599	0.771942	0.825283	0.296168	0.816662	0.381269	0.912695	0.943691	0.81887	0.670732	0.732828	0.466967	-0.151532
CGCAGTTCTATCTTTC-1	0.979083	0.896374	0.962242	0.975642	0.508095	0.954067	0.980885	0.787302	0.952234	0.765926	0.721145	0.754557	0.662093	0.649407	0.962242	0.523505	0.715651	0.160991
CGCATCCATCAGCCAG-1	0.999951	0.297627	-0.0506715	0.999623	-0.00419608	0.895471	0.995	0.392606	1	0.999684	0.00488221	0.984113	0.999999	0.44487	0.70521	0.999887	-0.0439323	0.0672871
CGCATGCCGAATGCGT-1	0.949762	0.775593	0.460248	0.74745	0.528609	0.890344	0.681847	0.663789	0.325687	0.621856	0.541992	0.872426	0.754529	0.656862	0.425631	0.24737	0.47589	-0.142965
CGCATGGTGCGATGCT-1	0.998831	0.989496	0.693375	0.953143	0.227228	0.818606	0.990518	0.95278	0.693375	0.994787	0.44588	-0.00351423	0.94971	0.998477	1	0.995575	0.446961	-0.0585613
CGCATTAGCTAATAGG-1	0.881311	0.678229	0.164948	0.561266	0.174468	0.424489	0.720316	0.528632	-0.0733268	0.352797	0.00926841	0.566609	0.281153	0.534929	0.721649	0.591241	0.135184	0.278393
CGCCAAGAAGCCGAGT-1	0.996639	0.942383	0.978545	0.981611	0.630803	0.927535	0.891904	0.707373	0.978545	0.987013	0.762	0.994148	0.949923	0.820361	0.985047	0.946575	0.515686	0.0507953
CGCCATCCGATTATGA-1	0.783887	0.509044	0.383886	0.649428	0.422616	0.718252	0.548329	0.509671	0.383886	0.644794	0.0991149	0.618136	0.653228	0.476137	0.171736	0.599419	0.108651	0.335368
CGCCCAGCACGCCTAG-1	0.923423	0.745129	0.330719	0.901356	-0.102741	0.572661	0.392737	0.536127	-0.028677	0.896809	-0.0761105	0.837993	0.752306	0.569808	0.95	0.855905	-0.149814	0.276553
CGCCCAGCGTTTCACG-1	0.943527	0.923941	0.903738	0.923803	0.784546	0.928827	0.899596	0.730668	0.479841	0.332656	0.481778	0.815029	0.96534	0.799544	0.903738	0.509314	0.797485	0.901388
CGCCCGCTTCCGTACA-1	0.989045	0.772816	0.73413	0.718953	0.891317	0.988071	0.91462	0.655872	0.94	0.731369	0.601735	0.967233	0.978713	0.504847	0.88	0.566375	0.630951	0.478611
CGCCCTAATTGTTCAA-1	0.989644	0.867319	0.46	0.730298	-0.00840286	0.809271	0.883319	0.753663	-0.05547	0.917695	0.217003	0.693292	0.95222	0.723368	-0.08	0.523919	0.0437672	0.674269
CGCCGACTATTCGCTA-1	0.752558	0.719643	0.188982	0.629391	0.518618	0.277135	0.711121	0.707642	-0.0693375	0.445595	0.362949	0.650032	0.982841	0.707006	0.755929	0.559515	0.149171	0.793105
CGCCGCCCATGCCTGT-1	0.962166	0.892235	0.772472	0.983056	0.354663	0.844064	0.922567	0.769758	0.797868	0.91966	0.383289	0.925287	0.71784	0.787995	0.488524	0.893943	0.365499	0.491802
CGCCGCGTTCTGAACG-1	0.68931	0.82731	0.376633	0.698235	0.109671	0.401259	0.782929	0.803868	0.443299	0.756615	0.245871	0.511016	0.47611	0.764326	0.268983	0.736802	0.413414	0.0806143
CGCCGTCTACCCATCG-1	1	0.999371		0.997584	0.0975593	0.999997	0.977633	0.984913		0.87068	-0.144963	-0.0326449	0.998754	0.92001		0.995981	-0.0957651	0.0574592
CGCCGTTCAGCATAGT-1	0.998422	0.999904	1	0.994151	0.0241685	1	0.995077	0.999589	1	0.842059	-0.050883	-0.0230859	1	0.999867	1	0.983294	0.103355	0.999914
CGCCTCCCTCCTCTAT-1	0.954922	0.875956	0.227185	0.820873	0.505561	0.898687	0.929415	0.756987	0.708088	0.847189	0.280449	0.76485	0.95771	0.722261	0.75	0.605461	0.313169	0.548599
CGCCTGGCCTACGTAA-1	0.945503	0.766703	0.25	0.775701	0.358405	0.819404	0.919446	0.746668	0.755929	0.799015	0.548127	0.857155	0.685589	0.676698	0.25	0.468781	-0.0713331	0.398655
CGCCTTTAGCATGCTC-1	0.980454	0.998131	0.887357	0.994048	0.856709	0.987261	0.948443	0.983794	1	0.993811	0.788805	0.874402	0.955455	0.993964	0.693375	0.965575	0.76431	-0.12921
CGCGAAGTGGCATACT-1	0.919659	0.870055	0.793812	0.844712	0.429595	0.722729	0.685614	0.672639	0.601834	0.621831	0.45877	0.612419	0.488879	0.647653	0.601834	0.450659	0.310014	0.473135
CGCGACCGCGACAGAT-1	0.972738	0.829187	0.47027	0.680411	0.336211	0.713626	0.703697	0.769928	0.425209	0.663948	0.687836	0.411919	0.465569	0.717013	0.793812	0.490327	0.257927	0.342612
CGCGAGAGGGACTTGT-1	0.932743	0.780796	0.162989	0.529286	0.772565	0.953763	0.94335	0.716607	0.562611	0.735078	0.706122	0.810167	0.909811	0.700455	0.903738	0.206314	0.580461	0.165949
CGCGAGTCTGCCGGGT-1	0.86767	0.515889	0.0605923	0.913865	0.384662	0.592282	0.75943	0.533699	-0.0154387	0.787222	0.309613	0.41162	0.302855	0.600703	0.869882	0.330756	0.307624	-0.152421
CGCGCAAATGTCCAGA-1	0.941856	0.873265	0.260201	0.926056	0.349403	0.797824	0.952384	0.910284	0.574186	0.845527	0.360961	0.689294	0.804181	0.914814	0.910295	0.913255	0.604154	0.712942
CGCGCATGTTTGATTG-1	0.727032	0.904532	0.750391	0.759177	0.314678	0.695614	0.810504	0.846311	0.90433	0.837701	0.52107	0.861295	0.792288	0.847081	0.750391	0.836396	-0.0141871	0.20105
CGCGCCCGACTTAATA-1	0.999109	0.999992		0.998902	-0.127763	1	0.999784	0.9997		0.993586	-0.0623536	0.0534285	1	0.999421		0.956634	-0.1119	0.0661751
CGCGGCTCAACTTGAA-1	0.999909	0.999989	1	0.999776	-0.0220184	1	0.847459	0.968917	1	0.885501	0.0974388	-0.00496926	0.994733	0.997592	1	0.999998	-0.0399286	-0.0596882
CGCGGGAATTAGGCAG-1	0.999891	0.980809		0.98891	-0.0101791	1	0.576495	0.472363		0.839083	-0.00427113	0.999655	0.293666	0.476238		0.540782	-0.00168057	0.858519
CGCGGGAATTCCTTTC-1	0.79215	0.869346	0.755929	0.766608	0.526724	0.714504	0.872937	0.871836	1	0.649777	-0.0386435	0.646095	0.395872	0.823741	1	0.688611	0.142683	0.74901
CGCGGTAAGTCTAGCT-1	0.653114	0.831425	0.815068	0.952074	-0.0172975	0.862179	0.490987	0.600133	0.815068	0.898577	-0.0378785	-0.0504425	0.729399	0.812417	1	0.936712	-0.0388441	0.340221
CGCGGTACGGTATACA-1	0.897054	0.884235	0.46	0.703092	-0.0603045	0.811147	0.988085	0.866906	1	0.670657	-0.0789423	0.693379	0.956773	0.828683	1	0.836081	-0.0984718	0.693301
CGCGGTCACAAACCAA-1	0.929321	0.758072	0.5547	0.813881	0.492628	0.878722	0.73865	0.713589	0.755929	0.777239	0.0733297	0.772419	0.502178	0.779433	0.625	0.790115	0.227214	0.514424
CGCGTTCATGAAATAC-1	0.721581	0.696002	0.47027	0.724756	0.543016	0.612243	0.788371	0.681366	0.47027	0.616671	0.430189	0.755188	0.487943	0.678066	0.47027	0.677814	0.488266	-0.0410824
CGCTACGGGACATTTA-1	0.773165	0.70883	0.635463	0.725487	0.378756	0.68929	0.412853	0.577703	0.164948	0.505642	-0.00728998	0.679061	0.332495	0.554642	0.392077	0.288278	0.080974	0.0407778
CGCTAGAGACCGCTGC-1	0.599394	0.992614	1	0.649977	0.992224	1	0.999995	0.990135	1	0.991924	0.668643	0.999988	0.87333	0.982868	1	0.96791	0.968463	0.0115396
CGCTATTCTTAGGCTC-1	0.876549	0.868854	0.472456	0.915937	0.643829	0.858527	0.799485	0.782097	0.625	0.802875	0.117296	0.635361	0.158484	0.754813	0.188982	0.603299	0.583407	0.00493233
CGCTCGACATAATGAT-1	0.978291	0.721947	0.0121951	0.577385	0.36196	0.848729	0.278616	0.648921	0.341463	0.373881	0.241246	0.852158	0.0123831	0.554737	0.506098	0.0609978	0.262307	0.433999
CGCTCTCCGTAGATTA-1	0.88128	0.790548	0.506098	0.70674	0.526991	0.806621	0.866658	0.674229	0.835366	0.473553	0.276066	0.725135	0.884643	0.58186	0.581758	0.500616	0.535015	0.435054
CGCTGGTGACTACCCT-1	0.988036	0.958412	0.530405	0.730469	0.509394	0.729527	0.735253	0.918704	0.80676	0.763389	0.297749	0.846628	0.726367	0.814394	0.838695	0.7867	0.46055	0.671991
CGCTGTGACGCCGCAC-1	0.768049	0.947118	0.615385	0.758605	0.322365	0.74182	0.848756	0.922771	0.804315	0.674411	0.362839	0.867486	0.792016	0.903436	0.72111	0.883695	0.708728	0.662691
CGCTGTGTGGATGTTG-1	0.768677	0.797365	0.706522	0.595827	-0.044283	0.721608	0.712141	0.775247	0.0949123	0.424362	0.325311	0.529893	0.644959	0.672377	0.0949123	0.407032	-0.26069	0.231578
CGCTTATTCCCGGTCG-1	0.980811	0.858401	0.503444	0.728755	0.504107	0.738361	0.837108	0.77401	0.710343	0.52942	0.646611	0.778564	0.00853827	0.674668	0.215913	0.645051	0.172979	-0.0100747
CGCTTCGGTCTAAGAC-1	0.870954	0.903108	0.811534	0.893952	0.708748	0.940865	0.72555	0.764437	0.758158	0.662058	0.241964	0.913769	0.963598	0.80204	0.811534	0.878729	0.441974	0.89729
CGCTTGGACGGATAGA-1	0.999875	0.877201	1	0.820397	-0.0463469	0.890883	0.945643	0.874585	0.693375	0.910187	-0.120131	0.694119	0.906252	0.79715	1	0.943031	-0.0450632	0.684735
CGCTTTCCGCCAAGGT-1	0.891417	0.992449	1	0.859458	-0.0803283	1	0.932452	0.936674	-0.0384615	0.796904	-0.0651429	0.981713	0.954779	0.953208	1	0.212768	-0.0586409	1
CGCTTTCTTGCATTCG-1	0.968448	0.677324	0.411377	0.730701	0.559237	0.673621	0.519328	0.645815	0.503444	0.613884	0.437131	0.623114	0.224882	0.630524	0.479841	0.631017	0.33728	0.261129
CGGAAAGAATCAAACG-1	0.99912	0.999994	1	0.996586	0.00890673	1	0.998734	0.999611	1	0.877513	-0.0215608	0.961434	0.991783	0.999361	1	0.996028	-0.113068	0.0127526
CGGAACGTAAACATAG-1	0.68624	0.952218	0.891042	0.91361	0.793735	0.660733	0.485052	0.825911	0.891042	0.718284	0.793938	0.220323	0.88773	0.8754	0.755929	0.912051	0.478813	0.419352
CGGACCTCTGTAGTTA-1	0.880763	0.832552	0.443299	0.768548	0.471692	0.545642	0.577373	0.807685	0.646609	0.685107	0.187143	0.525252	0.458022	0.786248	0.0190259	0.369595	0.460241	-0.0926825
CGGACCTTTACGTCCC-1	0.96153	0.825408	0.880456	0.675893	0.798638	0.961724	0.541056	0.654835	0.899172	0.430297	0.679273	0.193854	0.913552	0.588639	0.929255	0.930081	0.751951	-0.014925
CGGACGTTACTTGAAG-1	0.844409	0.79415	0.509091	0.720308	0.312989	0.574416	0.632445	0.702891	0.754545	0.782817	0.137973	0.720003	0.744829	0.563122	-0.227273	0.625497	0.464658	-0.000738965
CGGAGCAATTTAATCG-1	0.370612	0.419063	0.656785	0.5982	0.177888	0.152375	0.484113	0.500043	0.213592	0.54408	0.118826	0.703945	0.406042	0.543647	0.279164	0.583538	0.391513	0.629979
CGGAGCATGGCGATCC-1	0.987007	0.830023	0.693375	0.851122	0.457016	0.975301	0.90378	0.732439	-0.08	0.689752	0.338207	0.961676	0.991657	0.747956	0.46	0.639115	-0.0547793	0.991705
CGGAGTTTGAGAGACA-1	0.994934	0.745819	0.46	0.682699	0.0721329	0.74007	0.993751	0.820975	0.693375	0.809034	0.110453	0.97207	0.729641	0.719941	0.46	0.601837	0.357625	0.331324
CGGATCCTCAAGGACT-1	0.790551	0.937979	0.693375	0.858678	0.696268	0.758444	0.750139	0.908545	1	0.924443	0.0639311	-0.0495159	0.875358	0.99054	1	0.992064	0.640051	-0.363777
CGGATGAATGCTGTGA-1	0.964451	0.80203	0.693375	0.732553	0.00514698	0.7577	0.9953	0.79942	1	0.726362	0.589326	0.693544	0.996572	0.743117	0.46	0.461971	0.0650426	0.692861
CGGCAAACATCGTGCG-1	0.955106	0.916855	0.932643	0.944737	0.290058	0.766587	0.354752	0.786135	0.946457	0.833303	0.524334	0.46941	0.924052	0.784828	0.884615	0.936114	0.549395	0.14987
CGGCAATAAGATCGCC-1	0.842284	0.808036	0.5547	0.748894	0.721301	0.851494	0.822623	0.936645	0.755929	0.69991	0.786841	0.770646	0.843945	0.872531	0.755929	0.785243	0.717333	0.0441824
CGGCAGGGTCGGGTTG-1	0.999865	0.998012	1	0.999921	-0.0571426	1	0.997038	0.996308	1	0.966059	0.157247	0.999973	0.995673	0.993522	1	0.999695	0.170373	-0.0181904
CGGCCACGCACAAAGT-1	0.999865	0.961027	-0.0384615	0.98976	0.00854734	1	0.998858	0.919974	1	0.897549	-0.00966983	0.999968	0.282281	0.793937	1	0.885699	0.159743	0.999953
CGGCCAGAGCGACCAT-1	0.981707	0.978055	0.903738	0.992524	0.294703	0.953399	0.939601	0.947529	0.895249	0.937479	0.489864	0.946651	0.930303	0.688205	0.913431	0.944199	0.211768	0.399003
CGGCCCAACCTGTAGT-1	0.892491	0.760699	0.693375	0.759276	0.0406024	0.813206	0.893892	0.767357	0.46	0.732655	0.061349	0.716132	0.983945	0.744827	0.693375	0.79582	0.498857	0.68369
CGGCCCAGGTATATCC-1	0.985495	0.990305	0.903738	0.93232	0.925081	0.780353	0.926134	0.98704	0.94883	0.946834	0.701363	0.962587	0.394252	0.893123	0.903738	0.941321	0.771954	0.257074
CGGCGCCATCAATCCC-1	0.970744	0.937855	0.5547	0.906486	0.54659	0.796285	0.814555	0.797161	0.5547	0.651637	0.737097	0.799243	0.873031	0.839267	0.5547	0.555788	0.0381327	0.128028
CGGCTCTAAAGCTGCA-1	0.933043	0.871693	0.150676	0.773603	0.343478	0.742646	0.580989	0.847145	0.439497	0.692723	0.595392	0.791466	0.535482	0.811392	0.273077	0.72809	0.237941	-0.117311
CGGGAATATAGTATAC-1	0.926669	0.833727	0.725476	0.89185	0.305229	0.771414	0.397032	0.875572	0.822192	0.848765	0.757092	0.653186	0.425841	0.745232	0.316228	0.555005	0.497952	0.302066
CGGGAATTTATGTAAA-1	0.925742	0.938677	0.769166	0.94122	0.615305	0.888647	0.862489	0.923771	0.769166	0.848227	0.542244	0.863827	0.502675	0.753021	0.751441	0.648195	0.120037	0.0778482
CGGGAGCTTCAGTGTA-1	0.944347	0.929758	0.648656	0.859265	0.499488	0.583899	0.944801	0.931388	0.709273	0.781176	0.484908	0.698948	0.586449	0.663228	0.0121951	0.451407	0.58689	0.167703
CGGGATCAATGTAAGA-1	0.465429	0.697158	0.0949123	0.676648	0.202242	0.455387	0.760712	0.681354	0.0719585	0.639997	0.0767092	0.71767	0.714288	0.632458	0.0949123	0.486417	0.532815	0.418252
CGGGCAGCTAAACCGC-1	0.999484	0.999945	1	1	0.0613037	1	0.99962	0.999824	1	0.81149	0.0261514	1	0.940956	0.999092	1	0.921431	-0.121621	0.0359634
CGGGCCTTCTTTGTAA-1	0.960143	0.684085	0.821192	0.567922	0.544429	0.82651	0.911801	0.593658	0.731788	0.508084	0.313676	0.778893	0.74853	0.541877	0.116929	0.571912	0.203399	-0.0880557
CGGGCGATGGATCACG-1	0.981195	0.888617	0.957611	0.924369	0.859047	0.966877	0.958024	0.719624	0.920989	0.936601	0.844596	0.886895	0.962206	0.491447	0.951104	0.900061	0.80666	0.0160184
CGGGTGTACCCATTTA-1	0.969177	0.607466	0.453743	0.629966	0.299651	0.655857	0.442198	0.544907	0.316637	0.55534	0.134764	0.596191	0.673003	0.535036	0.358003	0.584947	0.336361	-0.0342025
CGGGTTTGTTAGGGCT-1	0.971846	0.967221	1	0.873037	0.785702	0.728471	0.853267	0.943689	0.5547	0.654078	0.606781	0.680223	0.940801	0.837783	0.755929	0.80214	0.428137	-0.10514
CGGTACGGCAAACCCA-1	0.731999	0.574124	-0.0395285	0.393853	0.333775	0.111227	0.923263	0.671693	0.625	0.756163	-0.0367021	0.914833	0.928514	0.489575	0.671984	0.259466	0.200795	0.797968
CGGTACTAGAATCAAA-1	0.756741	0.812197	0.5547	0.814599	0.553753	0.64311	0.755452	0.932838	0.755929	0.829858	0.160523	0.760883	0.31885	0.961648	0.5547	0.784131	0.164966	-0.136131
CGGTAGAGGTGCAGGT-1	0.960689	0.8113	-0.08	0.749487	0.0213346	0.777251	0.662864	0.732829	0.46	0.691544	-0.0547933	0.771791	0.589411	0.718887	0.46	0.686269	0.340823	0.598434
CGGTATGGGCACTCTG-1	0.937918	0.889469	0.934129	0.408442	0.815858	0.964811	0.941394	0.779613	0.921551	0.9493	0.814022	0.85574	0.834506	0.598249	0.915209	0.732526	0.73713	0.0107089
CGGTCAAGTGGGAACC-1	0.916548	0.813445	0.503444	0.680086	0.384227	0.768974	0.392913	0.726004	0.0181818	0.521598	0.0634346	-0.158885	0.924315	0.781406	0.535986	0.554773	-0.00483063	0.276116
CGGTCAGTCCATATTT-1	0.983343	0.960896	0.835106	0.9198	0.671547	0.888074	0.887855	0.784697	0.314246	0.924633	0.799078	0.525858	0.555303	0.616394	0.0206569	0.313314	0.686635	0.136138
CGGTCCATGAGACTCC-1	0.998533	0.987621	1	0.995715	0.0170786	1	0.735297	0.83918	1	0.702541	-0.04561	1	0.647099	0.709748	1	0.912393	0.0948376	0.931833
CGGTCCGTCGCAAGCC-1	0.97247	0.921697	0.693375	0.974023	-0.0348072	0.912069	0.952468	0.814002	1	0.963074	-0.08864	0.889346	0.827026	0.790446	0.693375	0.911204	0.00144829	0.0632531
CGGTCTATCAACCCGT-1	0.784928	0.791449	0.693375	0.683692	0.378168	0.824776	0.527776	0.683524	0.46	0.670667	-0.116783	0.115359	0.991433	0.790423	0.693375	0.603097	0.21787	0.693635
CGGTGAAGACTAAAGT-1	0.999935	0.999953	1	0.99989	-0.099749	0.999595	0.209852	0.908135	1	0.758252	-0.06255	0.0422114	0.956713	0.997609	1	0.994013	0.0544778	-0.0256103
CGGTGCAGATAGAACG-1	0.956872	0.816543	0.263636	0.620028	0.293424	0.628051	0.730073	0.681418	0.215913	0.644825	-0.0942371	0.520878	0.68595	0.742037	0.361629	0.720332	0.572774	0.387107
CGGTGCGCGTTGGTCC-1	0.794349	0.802497	0.425209	0.820872	0.371324	0.759333	0.688002	0.774472	0.560845	0.491007	0.27331	0.590096	0.827376	0.656208	0.560845	0.57821	0.420259	0.610505
CGGTGGGCTCCAGCCT-1	0.820796	0.846504	0.625	0.602469	0.414994	0.757425	0.684189	0.669695	0.755929	0.55831	0.577264	0.982189	0.70538	0.630767	-0.125	0.593263	0.235822	0.0671769
CGGTTATCCAACAGTG-1	0.72875	0.455036	0.468672	0.56152	0.451419	0.517326	0.762163	0.436002	0.642685	0.528681	0.408291	0.730677	0.209357	0.398763	0.221332	0.518981	0.364445	0.220392
CGGTTCAAGTAGGTGT-1	0.990596	0.989656		0.951701	-0.054305	1	0.999942	0.975958		0.999985	-0.0388469	1	0.055926	0.192515		0.914638	-0.0311982	0.839918
CGGTTGACCTGGCATA-1	0.996494	0.968287	1	0.997227	0.643796	0.994377	0.990146	0.89387	0.962651	0.962021	0.742588	0.979615	0.929012	0.701833	0.980415	0.915091	0.412083	0.96296
CGGTTGAGTATCCTTC-1	0.90707	0.749963	0.750391	0.46829	0.510636	0.634787	0.872786	0.703923	0.648656	0.383517	0.538178	0.7636	0.851373	0.573306	0.670732	0.526936	0.284386	0.655118
CGGTTGGGCAGGGTCC-1	0.998207	0.93544	0.94883	0.634915	0.692828	0.951091	0.74087	0.779793	0.784369	0.189986	0.69295	0.801668	0.966061	0.664093	0.903738	0.224436	0.498994	0.366781
CGTAAAGCAAGAAATC-1	0.916357	0.72763	-0.072763	0.393157	0.243011	0.962753	0.220615	0.697683	0.870246	0.650105	0.377937	0.874146	0.407086	0.503085	0.648656	0.0334431	0.0561572	0.174878
CGTAAATAACAAAGGG-1	0.806936	0.720955	0.503444	0.697616	0.55065	0.523367	0.841599	0.387239	0.263636	0.769832	0.0777374	0.415308	0.674522	0.650326	0.215913	0.657848	0.323194	0.422442
CGTAACTTCGACACTT-1	0.864738	0.975375	0.980316	0.846999	0.673824	0.995217	0.997742	0.969852	0.980316	0.97843	0.787358	0.98088	0.918343	0.930931	1	0.987939	0.575803	0.870056
CGTAATATGGCCCTTG-1	0.999466	0.988094	0.693375	0.998158	0.451262	0.988635	0.967377	0.998966	0.693375	0.959855	0.393882	0.681711	0.973479	0.970814	0.693375	0.971173	0.776285	0.280467
CGTACCTGATAGGCCT-1	0.984798	0.798957	0.46	0.769493	0.428189	0.805824	0.877206	0.768918	0.46	0.684666	0.0167481	0.743446	0.845781	0.805473	0.46	0.57179	0.0345822	0.693471
CGTAGAGAGTAATTAT-1	0.99831	0.87865	0.693375	0.635187	-0.0347825	0.86429	0.996317	0.843101	1	0.909505	0.101653	0.75969	0.953767	0.883498	1	0.248777	0.0998553	0.692785
CGTATCTAGAACTAAG-1	0.992048	0.999947	1	0.999859	-0.0452191	1	0.999988	0.999956	1	0.999022	0.097511	1	0.955399	0.999499	1	0.961173	-0.0989956	0.0296825
CGTATTAAGAGATCTA-1	0.963093	0.794153	0.693375	0.833604	0.245669	0.938292	0.672185	0.787439	-0.08	0.679216	0.215154	0.902853	0.634394	0.829002	1	0.679165	0.31126	0.693298
CGTATTGTTTCCTAAT-1	0.999999	0.990122		0.99604	-0.01244	1	0.999858	0.834676		0.596881	-0.00452164	0.996936	0.985828	0.625159		0.83986	-0.0047061	0.999231
CGTCAAATGGTCGCAG-1	0.963765	0.886098	0.811534	0.855025	0.351724	0.859385	0.926245	0.878963	0.327879	0.893948	0.218346	0.514623	0.918224	0.890966	0.560845	0.758498	0.556107	0.390146
CGTCAAGGCTATAAAT-1	0.998482	0.940568	0.61795	0.926445	0.558061	0.982788	0.916562	0.904336	0.815068	0.913331	0.358784	0.880303	0.856688	0.750881	0.8544	0.949414	0.0843096	-0.126043
CGTCACGTCCATTGGT-1	0.565371	0.805506	0.5547	0.720544	0.538505	0.624991	0.956547	0.832942	0.5547	0.794049	0.26245	0.921298	0.820326	0.814944	0.755929	0.615362	0.516076	-0.0679984
CGTCCTCATCGCGTGC-1	0.997468	0.945717	0.693375	0.855482	-0.0868109	0.877416	0.855537	0.956183	0.693375	0.757665	0.444457	0.883276	0.958036	0.953558	1	0.762648	0.525548	0.677941
CGTCGCATGTGAGCCA-1	0.999769	0.99978	1	0.996467	0.956055	0.999999	0.911203	0.992374	1	0.960172	0.912414	0.999999	0.999986	0.993383	1	0.998936	0.9542	0.0569703
CGTCGCTTGGTTATAC-1	0.768697	0.672807	0.576557	0.524342	0.191257	0.598476	0.706021	0.729697	0.478091	0.564276	0.296706	0.299444	0.39352	0.680729	0.478091	0.372932	0.208374	0.608142
CGTCGGATAGTGTTGA-1	0.873813	0.587439	0.416936	0.718437	0.451215	0.764928	0.935542	0.663159	0.215913	0.675485	0.260088	0.50605	0.268431	0.613562	0.818982	0.507477	0.245163	0.110657
CGTCGGGTCTAAGCGC-1	0.980313	0.785709	0.943669	0.964909	0.4231	0.900661	0.941135	0.765519	0.937568	0.960116	0.444628	0.808745	0.941894	0.795846	0.94515	0.828329	0.449886	-0.0262417
CGTCGTCCTTCGCGAA-1	0.937962	0.955142	0.895249	0.908665	0.405389	0.900396	0.876046	0.984761	1	0.954331	0.810671	0.842645	0.857107	0.969795	0.919029	0.937092	0.302623	0.69429
CGTCTTGAGTGTGACG-1	0.77116	0.809856	0.5547	0.691013	0.18714	0.674599	0.761459	0.831191	0.755929	0.603964	0.369828	0.552307	0.761846	0.811616	0.188982	0.713408	0.337327	-0.0702733
CGTGAAGTTAATTCAC-1	0.950615	0.855313	0.693375	0.128189	0.187709	0.757603	0.690641	0.696532	1	0.971349	0.104946	0.990536	0.732721	0.768323	0.693375	0.556606	0.263027	0.693988
CGTGACATTGGGTCGT-1	0.968992	0.629222	0.263117	0.626182	0.297625	0.660499	0.715146	0.55507	0.322749	0.624183	0.282533	0.682688	0.536921	0.572885	0.212132	0.411165	0.341503	0.617103
CGTGACCAGTCCTCTG-1	0.961327	0.998853		0.993204	-0.158085	0.999237	0.608092	0.45475		0.95133	-0.160472	0.167154	0.999999	0.720583		0.945048	-0.162813	0.59059
CGTGCACACCACTGTA-1	0.988049	0.999638	0.693375	0.93196	0.42841	0.956162	0.879417	0.986414	0.693375	0.806304	0.0492839	0.0726578	0.934867	0.995818	1	0.939536	0.0850406	0.000107205
CGTGCAGACTGGGACA-1	0.8183	0.885436	0.5547	0.854916	0.505004	0.854534	0.741904	0.913971	0.755929	0.890121	0.190304	0.554352	0.681364	0.785934	0.755929	0.617615	0.0776275	-0.401718
CGTGCATTGTCGACGC-1	0.66056	0.712961	-0.0944911	0.563561	-0.127854	0.581316	0.785236	0.696562	0.625	0.52969	0.0452276	0.83775	0.303543	0.703227	0.25	0.42949	0.365525	0.104906
CGTGCCCTCCCGAAGA-1	0.858341	0.95177	0.373306	0.88333	0.713874	0.990782	0.951236	0.929656	0.0571215	0.991363	0.506967	0.996714	0.824706	0.698919	0.61795	0.902615	0.429083	-0.0799434
CGTGCTTCTACCTAAA-1	0.987169	0.99854	0.969629	0.990885	0.914181	0.997906	0.986338	0.946756	0.969629	0.994909	0.552726	0.999282	0.791733	0.94716	0.969629	0.963665	0.854215	-0.0021957
CGTGGAAGCCTCGTAC-1	0.870331	0.916952	0.5547	0.933593	0.629226	0.761498	0.979828	0.90108	0.755929	0.863748	0.583385	0.814625	0.930652	0.831615	0.5547	0.890092	0.603669	0.0600064
CGTGGCCGAATATCTA-1	0.925931	0.941609	0.898365	0.746796	0.859014	0.895969	0.90783	0.977049	0.758158	0.877684	0.572263	0.90444	0.984115	0.822627	0.445205	0.453623	0.474849	0.811693
CGTGGTACCCAAAGGC-1	0.990638	0.954937	0.985071	0.994834	0.753296	0.988859	0.937659	0.900605	0.985071	0.958631	0.799775	0.988476	0.959595	0.769939	0.985071	0.953293	0.681911	0.00961501
CGTGTATGGGAGCTGA-1	0.980712	0.991459	0.693375	0.985758	0.345854	0.999495	0.949235	0.934684	1	0.873478	0.455991	0.832648	0.944019	0.934639	1	0.922455	0.109458	-0.040851
CGTGTCCCATTCGCGA-1	0.818073	0.789927	0.5547	0.814998	0.355767	0.145905	0.640133	0.706881	0.755929	0.548481	0.130261	0.613193	0.601831	0.737474	0.625	0.757472	0.449976	0.552966
CGTGTGTTAAACCCTG-1	0.915877	0.557511	0.438963	0.841569	-0.141433	0.471941	0.860865	0.633137	0.311108	0.893841	-0.0882187	0.446417	0.777006	0.450771	0.137307	0.869425	-0.0833993	0.758659
CGTTAAACTAGTTAGG-1	0.916512	0.87084	0.537587	0.860342	0.421953	0.771284	0.335881	0.767427	0.316228	0.760157	0.501722	0.509093	0.830125	0.789147	0.701646	0.831331	0.373374	0.679145
CGTTAAATACGACCAG-1	0.92807	0.866621	0.767259	0.906895	0.387735	0.848461	0.84073	0.734603	0.354373	0.879694	0.419595	0.752213	0.679098	0.763556	0.198564	0.560829	0.257871	-0.124645
CGTTAATGTCCCGACG-1	0.921513	0.970596	0.5547	0.906996	0.293741	0.690734	0.642885	0.844758	0.755929	0.332486	0.17618	0.564411	0.785158	0.793993	0.472456	0.704876	0.397815	0.480587
CGTTAGCTCACAACTG-1	0.999845	0.965913	-0.0384615	0.974427	0.143211	1	0.425934	0.657932	1	0.911632	0.0822879	0.999385	0.557443	0.713701	-0.0384615	0.511727	0.0347526	0.999945
CGTTATCATACTTCCA-1	0.830388	0.522974	0.0400783	0.5975	0.4614	0.717885	0.905477	0.624301	0.376923	0.758179	0.757036	0.401244	0.621912	0.460582	0.62767	0.331457	0.202829	-0.0617686
CGTTCAAGGAAACGGA-1	0.849372	0.848731	0.434959	0.650456	0.578832	0.721539	0.542888	0.770301	0.119523	0.182071	0.625502	0.654511	0.317505	0.571078	0.298807	0.587405	0.168194	0.50674
CGTTCAGACCCGCGAA-1	0.70066	0.848103	0.693375	0.834836	-0.0835421	0.848885	0.750027	0.91064	0.693375	0.858035	-0.109511	0.0141238	0.977242	0.641052	0.46	0.793199	-0.068452	-0.0242317
CGTTCATGGTGCGCGT-1	0.915534	0.623144	0.264279	0.625031	0.0269229	0.671377	0.757804	0.563308	0.309851	0.605053	-0.0129329	0.473301	0.673808	0.604523	0.366235	0.429845	0.322463	0.228742
CGTTCTTCGCACACCT-1	0.948004	0.801527	0.5547	0.781128	0.302279	0.805061	0.766049	0.784818	0.472456	0.597604	0.505035	0.720734	0.839284	0.765795	0.625	0.72756	0.117156	-0.028496
CGTTGAATACCGCGCT-1	0.999745	0.999983	1	0.999974	0.0116124	1	1	0.999784	1	0.999063	-0.0522191	-0.0471298	1	0.998917	1	1	0.725475	0.0583756
CGTTGAGCGACCGTCG-1	0.797783	0.879095	0.693375	0.79466	0.00312892	0.70454	0.880831	0.985323	0.693375	0.856412	0.644876	0.896223	0.793487	0.989484	0.693375	0.765205	0.478648	0.229611
CGTTGCCCGCGTGGGA-1	0.766525	0.758803	0.625	0.669264	0.298415	0.889359	0.705118	0.734474	0.472456	0.722586	0.242001	0.775241	0.944987	0.765999	0.25	0.592409	0.294046	0.561979
CGTTGTAAGATTGATT-1	0.997692	0.900839	0.693375	0.933549	0.229074	0.994088	0.888852	0.802667	0.693375	0.937339	0.0781667	0.495417	0.993656	0.711285	0.693375	0.68959	0.124109	0.630997
CGTTGTTTCAATTCCC-1	0.93566	0.655537	0.176829	0.397499	0.482512	0.480917	0.838633	0.541031	0.438963	0.323064	0.443241	0.133881	0.0137546	0.575666	0.416936	0.388978	0.508715	-0.0539409
CGTTTACAAGGCAGCT-1	0.967162	0.762601	0.46	0.772486	-0.0602121	0.855623	0.556248	0.743159	0.46	0.616465	-0.0560654	0.24321	0.362763	0.741504	1	0.774323	-0.0763919	0.301506
CGTTTCACTTCGGGCG-1	0.95548	0.842147	0.693375	0.684135	0.0113407	0.924391	0.750329	0.728939	0.46	0.640396	0.376923	0.512394	0.586988	0.781561	0.46	0.735684	0.103914	0.693429
CGTTTCGCTCATTACA-1	0.836498	0.852474	0.560845	0.663394	0.48446	0.76143	0.627379	0.800385	0.678233	0.696489	0.553757	0.855969	0.58684	0.70566	1	0.582724	0.167741	0.347736
CGTTTCGGTTATATGC-1	0.938756	0.930979	0.281606	0.866313	0.354187	0.606111	0.478522	0.862572	0.224505	0.568366	0.318713	0.401192	0.634929	0.863273	0.385454	0.297166	0.108606	0.159657
CGTTTGGTGTTGTGGG-1	0.996224	0.995433	0.973748	0.974645	0.959888	0.989493	0.946915	0.87621	0.986276	0.971259	0.919369	0.960946	0.976874	0.71346	0.973748	0.95779	0.833193	-0.0506378
CGTTTGTGTAGAGGGT-1	0.16572	0.6412	8.90661e-18	0.676593	0.0645987	0.663462	0.559287	0.596821	-0.169031	0.534363	0.0267704	0.415822	0.454962	0.589886	-0.149071	0.567139	0.0805741	0.0384307
CTAAAGAATGCCTACT-1	0.554585	0.531576	0.164948	0.651178	0.307198	0.797209	0.366941	0.469895	0.0177287	0.456668	0.17564	0.318696	0.328029	0.591748	0.635463	0.367965	0.198848	0.687933
CTAAAGGGAAATAGGA-1	0.793962	0.85462	0.560845	0.771722	0.608708	0.646362	0.442943	0.761283	0.706522	0.686803	0.405179	0.65431	0.57576	0.701374	0.601834	0.427838	0.134956	-0.155162
CTAAATCCTATTCCGG-1	0.871203	0.834874	0.755929	0.627479	0.597316	0.912085	0.454977	0.701144	-0.0693375	0.581732	0.403389	0.7783	0.744679	0.553775	0.755929	-0.0091165	0.394766	0.710676
CTAACAGCACAATAAC-1	0.999999	0.999982	1	0.999536	0.647885	1	0.999994	0.999727	1	0.999804	-0.0167633	0.999999	0.879134	0.999428	1	0.881195	-0.0754141	0.0390064
CTAACCGCGCGCCCGT-1	0.817036	0.65485	0.472456	0.569932	0.381557	0.45681	0.98107	0.775799	0.755929	0.67016	0.137835	0.642528	0.522691	0.641802	0.25	0.677579	-0.0709324	0.321875
CTAACGAAACTTGCTG-1	0.95218	0.839889	0.47027	0.84564	0.430074	0.901728	0.521358	0.757361	0.47027	0.84895	0.608063	0.827464	0.408384	0.804443	0.413043	0.668101	0.186192	0.09986
CTAACTGATAATCGCC-1	0.756932	0.932508	0.693375	0.794859	0.48859	0.99544	0.841251	0.958705	1	0.940957	-0.00734777	0.0657544	0.747738	0.952462	1	0.888037	0.443934	0.120194
CTAACTGGTCCGGTTC-1	0.784815	0.782833	0.327879	0.843653	0.248617	0.697573	0.801408	0.801103	0.560845	0.525095	0.427417	0.536732	0.467023	0.655093	0.119565	0.570896	0.0890135	-0.112196
CTAAGGGAATGATTGG-1	0.985003	0.9319	0.709273	0.932203	0.570198	0.888842	0.95982	0.852517	0.750391	0.914684	0.72164	0.841545	0.868475	0.816486	0.818982	0.754231	0.521286	0.316273
CTAATTCGCACGCGCT-1	0.880761	0.806847	0.698679	0.819163	0.193189	0.60742	0.507352	0.604424	0.830302	0.565456	0.205587	0.0314794	0.387751	0.663562	0.378302	0.693611	0.380031	-0.189767
CTAATTCTCAGATATT-1	0.96504	0.864146	0.5547	0.813158	0.548886	0.813811	0.702245	0.777883	1	0.629759	0.451442	0.7738	0.383634	0.811821	0.5547	0.660158	0.409873	0.02295
CTACAAGAAATAACCC-1	0.899338	0.905724	0.904194	0.93917	0.547014	0.812936	0.956367	0.8752	0.95	0.902566	0.484823	0.92522	0.951051	0.891149	0.8	0.901548	0.549692	0.572205
CTACACTCGCAGATGG-1	0.921678	0.799273	0.363913	0.854817	0.352419	0.789328	0.638834	0.828951	0.727324	0.812314	0.432413	0.901406	0.727909	0.754218	0.1	0.834274	0.404408	0.394604
CTACATATCGCGGGAC-1	0.980964	0.784615	0.693375	0.782517	0.262693	0.814109	0.828299	0.74319	0.46	0.873454	0.00255206	0.745193	0.430349	0.781538	1	0.63691	-0.063248	0.68181
CTACCCTAAGGTCATA-1	0.865065	0.727416	0.47027	0.711161	0.425229	0.752428	0.810627	0.796962	0.47027	0.735783	0.716496	0.794708	0.825031	0.764854	0.678233	0.615522	0.555737	0.470258
CTACGACTAGCTATAA-1	0.999565	0.999649	1	0.95281	0.92376	0.980924	0.867618	0.999399	0.947517	0.996966	0.898848	0.283049	0.993958	0.973935	0.947517	0.685768	0.878892	0.041654
CTACGATCCTATCCTA-1	0.999979	0.999907	1	0.991057	0.0360188	0.999999	1	0.999789	1	0.998421	0.0439529	-0.026079	0.972066	0.999889	1	0.910815	-0.0012465	-0.0353961
CTACGCACGGAGTACC-1	0.6101	0.797875	0.693375	0.720543	-0.0515454	0.693018	0.702236	0.873018	0.693375	0.980287	0.167248	0.928772	0.822357	0.745853	1	0.695695	0.707135	0.69336
CTACTATCATAGGTTT-1	0.715475	0.728409	0.263636	0.617505	0.270975	0.533475	0.849924	0.677678	0.263636	0.161005	0.192144	0.70708	0.511214	0.614503	0.379872	0.044648	0.252487	0.540082
CTACTATCTTTCAGAG-1	0.917723	0.710075	0.503444	0.739002	0.514597	0.526401	0.740049	0.583987	0.635934	0.66984	0.476353	0.552106	0.523286	0.684475	0.503444	0.724967	0.415676	-0.101588
CTACTCAAGGTATAGT-1	0.894372	0.895083	0.580881	0.67892	0.479098	0.671774	0.601397	0.678813	0.0115624	0.673384	0.107477	0.243387	0.729122	0.697642	0.617959	0.500151	0.0605798	0.140801
CTACTCTAGGCCCGGC-1	0.985123	0.951198	0.817127	0.874801	0.323033	0.909286	0.933278	0.854923	0.670732	0.833994	0.153396	0.447856	0.646782	0.888065	0.817127	0.820833	0.408738	0.280858
CTACTGCCACCTGACC-1	0.926494	0.873638	0.5547	0.860789	0.370229	0.684571	0.624909	0.724999	0.755929	0.65548	-0.067972	0.642415	0.704427	0.783025	0.755929	0.640164	0.178711	0.555562
CTAGATGTGAGTGTAA-1	0.838967	0.377916	0.266967	0.624778	0.436671	0.435199	0.469241	0.349234	0.236364	0.513229	0.304089	0.406457	0.820597	0.384771	0.320251	0.453898	0.29448	0.300494
CTAGATTTACGACGGC-1	0.928373	0.911562	0.513516	0.941686	0.518964	0.945403	0.687623	0.697719	0.817127	0.735314	0.433068	0.459961	0.934961	0.810604	0.392981	0.794531	0.382082	0.738262
CTAGCATAGTATAATG-1	0.989099	0.856509	0.601834	0.860456	0.504163	0.761062	0.801224	0.780175	0.327879	0.656339	0.130837	0.801739	0.818038	0.791344	0.47027	0.743824	0.356818	0.330182
CTAGCCACAGGCGAGC-1	0.973991	0.906123	0.5547	0.966167	0.549035	0.764024	0.936352	0.807702	0.472456	0.801594	0.595093	0.720624	0.987077	0.823487	0.5547	0.730982	0.609938	0.0540492
CTAGCCCGGGAGACGA-1	0.950107	0.791982	0.785714	0.547905	0.168773	0.924712	0.954695	0.664371	0.755929	0.596226	0.167392	0.840573	0.0974896	0.643487	-0.0944911	0.629673	0.682296	-0.0428148
CTAGCCGATGTTATGA-1	0.939345	0.787186	0.46	0.831771	-0.0442069	0.969477	0.822712	0.800104	1	0.182084	0.0979151	0.924753	0.975772	0.813882	0.693375	0.158822	0.189004	0.925149
CTAGCTTAATGGTCCC-1	0.950526	0.898442	0.94299	0.922681	0.664301	0.907006	0.970528	0.920778	0.94299	0.488174	0.905669	0.973338	0.954612	0.826323	0.94299	0.747955	0.734461	0.813955
CTAGGCGCCCTATCAG-1	0.846677	0.826298	0.601834	0.748702	0.679192	0.828872	0.790318	0.812449	0.601834	0.711866	0.530591	0.551348	0.829178	0.775983	0.793812	0.56675	0.584078	0.677816
CTAGGGATAGGGACAA-1	0.83161	0.684056	0.316228	0.38339	0.612803	0.786718	0.306379	0.723325	0.671984	0.355418	0.559239	0.5996	0.827864	0.668411	0.290191	0.43905	0.184221	0.323211
CTAGGTCTGAAGGAAT-1	0.959983	0.924656	1	0.981846	0.0468191	0.939886	0.943417	0.728404	1	0.957886	-0.0815074	-0.0564191	0.797106	0.900759	0.693375	0.966458	-0.112986	0.0491017
CTAGGTTCGGACGTGA-1	0.986882	0.991689	0.947517	0.843662	0.905616	0.988186	0.983632	0.998648	0.947517	0.986776	0.869624	0.977231	0.296214	0.997787	1	0.9323	0.883373	-0.0799449
CTAGTAGAAAGGGATT-1	0.853753	0.813262	0.793812	0.787479	0.18104	0.774712	0.697748	0.695865	0.601834	0.602482	0.355404	0.556138	0.483465	0.650956	0.119565	0.663069	0.061228	0.670893
CTAGTATTCGGAATTA-1	0.999998	0.999804		0.999164	-0.131874	1	0.999713	0.999683		0.991485	-0.127293	1	0.998907	0.998282		0.956476	-0.118266	0.0105523
CTAGTCACGTCTTAAG-1	0.766383	0.830331	0.5547	0.808311	0.624066	0.78801	0.993424	0.816904	0.755929	0.674504	0.497147	0.805466	0.789712	0.835262	0.472456	0.76354	0.245493	0.496739
CTAGTGAAGGACAGGA-1	0.937302	0.82019	0.46	0.759454	0.424436	0.773418	0.806602	0.761349	-0.05547	0.832139	0.112623	0.746877	0.913667	0.731492	0.46	0.74835	0.00485007	0.752253
CTAGTTACAACCCGGT-1	0.973742	0.988571	0.969954	0.988604	0.467273	0.973383	0.997935	0.816488	0.969954	0.670418	0.339015	0.751049	0.965285	0.942231	0.94299	0.985569	0.663604	0.346655
CTAGTTGGGCCCGGTA-1	0.868478	0.847697	0.197642	0.768256	0.414767	0.682883	0.891622	0.831544	0.442719	0.746992	0.142549	0.511906	0.426951	0.869411	0.197642	0.753284	0.264675	0.232596
CTATAAGAGCCAATCG-1	0.835513	0.852411	0.693375	0.768604	0.0447314	0.693376	0.82447	0.809176	1	0.700977	0.144741	0.938056	0.214681	0.495576	0.46	0.420565	-0.0840998	-0.0674693
CTATACTTAAAGCGAG-1	0.98529	0.980045	1	0.999691	0.148492	1	-0.0496944	0.371427	1	-0.0178464	-0.0351371	0.812172	0.678293	0.649635	1	0.43794	-0.0480648	0.888771
CTATAGGCGTTGATGT-1	0.90775	0.920368	0.755929	0.996469	0.521666	0.976245	0.832182	0.812952	1	0.841047	0.710285	0.554778	0.459293	0.770294	1	0.754082	0.740832	0.0959384
CTATATCCAGCCTGGC-1	0.880482	0.753507	0.188982	0.663427	-0.0311764	0.586962	0.482303	0.719607	-0.0944911	0.653505	0.0379466	0.147117	0.742694	0.673049	0.25	0.578946	0.457049	-0.0583231
CTATCACAACGCTGGA-1	0.993091	0.857508	0.988162	0.845309	0.812722	0.97274	0.860983	0.548571	0.961019	0.607349	0.434357	0.905711	0.918331	0.648716	0.977724	0.34716	0.686129	0.376392
CTATCGACGAAATACA-1	0.853531	0.906654	0.90433	0.878778	0.516015	0.721022	0.641947	0.754697	0.750391	0.751088	0.387398	0.570955	0.792731	0.887585	0.581758	0.826891	0.454053	-0.103367
CTATCGCGTAGAGAAC-1	0.999786	0.999733	1	0.99829	-0.0352033	1	0.999988	0.998667	1	0.976905	-0.0378568	0.999806	0.934406	0.994944	1	0.846054	-0.0108646	-0.0736104
CTATCGGGTCTCAACA-1	0.927554	0.861859	0.755929	0.661123	-0.0903825	0.674431	0.487737	0.669051	0.25	0.576704	-0.150606	0.229696	0.168354	0.730751	0.755929	0.191526	0.430825	0.554698
CTATGAACACCTTGCC-1	0.995279	0.825895	0.693375	0.797071	-0.0151845	0.848596	0.917593	0.769254	0.693375	0.623	0.582305	0.820959	0.861549	0.765089	0.46	0.483558	0.0464035	0.338504
CTATGGGAAGCGGAAT-1	0.6498	0.778284	0.709273	0.700097	0.633602	0.504359	0.612932	0.844166	0.513516	0.887762	0.55569	0.604456	0.916826	0.864219	0.835366	0.809753	0.792103	0.416264
CTATGTCACTAGCCCA-1	0.986102	0.999838		0.994788	-0.0749219	-0.0971057	0.725226	0.999712		0.922906	-0.0300102	-0.0456772	0.98558	0.998424		0.958201	-0.0115604	-0.0479431
CTATGTGAGTCACGGC-1	0.934445	0.80209	0.661143	0.735308	0.632927	0.695149	0.910706	0.815626	0.838628	0.901528	0.559186	0.794817	0.797142	0.757038	0.350823	0.504869	-0.0716564	-0.108931
CTATTCATGTGTCCCA-1	0.964228	0.967627	0.898365	0.94013	0.660383	0.659318	0.553563	0.987173	0.898365	0.757961	0.693907	0.908503	0.735805	0.957421	0.898365	0.769311	0.353136	0.37307
CTATTGTGTTTGGTCA-1	0.992775	0.999966		0.997541	-0.127319	1	0.99989	0.999842		0.989042	-0.123232	-0.0128652	0.99163	0.999854		0.851402	-0.112243	-0.0484316
CTATTTGCTTGGAGGA-1	0.977323	0.938945	0.919551	0.986189	0.749205	0.943796	0.966628	0.818846	0.919551	0.790319	0.725475	0.942837	0.926863	0.556524	0.942874	0.521551	0.323305	0.922114
CTATTTGGTTACGGAT-1	0.987122	0.907063	0.5547	0.779066	0.57601	0.881273	0.941776	0.876823	0.922613	0.832064	0.211997	0.789959	0.91416	0.905604	0.804315	0.624048	0.305477	0.615557
CTCAAACCACTGCCCG-1	0.992077	0.982552	0.973748	0.995787	0.600647	0.990012	0.991666	0.85087	0.986276	0.992662	0.437243	0.993936	0.995457	0.815856	0.8833	0.489103	0.666462	0.061902
CTCAACTAACCCGGAT-1	0.901882	0.840101	0.5547	0.821882	0.643147	0.769367	0.318378	0.723575	0.25	0.352389	0.0603798	0.687717	0.93284	0.765556	0.755929	0.653844	0.609151	0.776294
CTCAAGACATTAGCGC-1	0.999781	0.795314	0.46	0.706563	0.100471	0.781156	0.918136	0.765452	0.693375	0.932811	-0.00938033	0.725919	0.740976	0.736425	0.46	0.555738	-0.0105617	0.693601
CTCACACGCAAGCCTA-1	0.972618	0.628245		0.980054	-0.0112049	1	0.999923	0.910453		0.997245	-0.00411731	0.999998	-0.0445493	0.537792		0.946492	-0.00149389	-0.0376625
CTCACCAGTACAAGTG-1	0.995928	0.928852	0.5547	0.938621	0.452718	0.843569	0.951976	0.896326	0.755929	0.969667	0.57149	0.831303	0.725606	0.764162	0.5547	0.95346	0.498985	-0.0976365
CTCACTGTGATACTTA-1	0.883862	0.963248	0.973748	0.981393	0.551869	0.991126	0.982325	0.844614	0.962002	0.982479	0.727786	0.972862	0.97584	0.840704	0.912408	0.964962	0.831149	0.0208275
CTCACTTGGCTGGTAA-1	0.693565	0.80901	0.602414	0.78569	0.681453	0.562022	0.719494	0.862521	0.632456	0.694887	0.0104147	0.74161	0.58255	0.821356	0.558156	0.804307	0.108408	-0.0856225
CTCAGAGCTAATGTCG-1	0.88604	0.945324	0.620955	0.738925	0.66155	0.792496	0.753165	0.926838	0.620955	0.810965	0.734823	0.867545	0.766041	0.876834	0.65085	0.645935	0.638654	0.341997
CTCAGATTGTGATAAG-1	0.872034	0.664765	0.47027	0.546749	0.731662	0.339279	0.739754	0.62633	0.119565	0.431905	0.240863	0.746172	0.574212	0.731982	0.560845	0.508961	0.224464	0.457876
CTCAGTCACGACAAAT-1	0.869529	0.687963	0.560845	0.56888	0.465925	0.833308	0.487817	0.705163	0.413043	0.44927	0.237841	0.568291	0.749927	0.640828	0.413043	0.516187	0.344107	0.340185
CTCATAAATGTGTATA-1	0.999999	0.998362	1	0.999981	-0.0761891	1	0.984033	0.976341	1	0.977383	-0.0675236	1	0.987201	0.937833	1	0.687622	-0.0585934	0.999978
CTCATCACTTAGTGAT-1	0.839263	0.84801	0.41833	0.777407	0.168339	0.819707	0.976442	0.660627	0.285931	0.858539	0.182704	0.494464	0.372054	0.684936	0.41833	0.850954	-0.0564452	-0.249206
CTCATGGTAATTTGCG-1	0.802157	0.792976	0.503444	0.729714	0.19783	0.655942	0.696576	0.767779	0.416936	0.667731	0.27123	0.317895	0.323451	0.883355	0.818982	0.263065	0.162067	0.0257006
CTCATTAACGTTGCCC-1	0.916392	0.7767	0.28014	0.807142	0.478954	0.832308	0.892861	0.669046	0.560845	0.730543	0.463904	0.758095	0.549201	0.513453	0.425209	0.611172	0.460473	0.237577
CTCATTGCTCTAACAA-1	0.90057	0.86027	0.678233	0.844985	0.557415	0.89494	0.875192	0.821823	0.601834	0.7469	0.110286	0.792104	0.832698	0.81251	0.678233	0.610669	0.344736	0.468658
CTCATTTGATGGGCGG-1	0.977255	0.634099	0.47117	0.60072	0.167112	0.537478	0.790557	0.554623	0.652906	0.387598	0.302055	0.26317	0.200746	0.515598	0.154431	0.3631	0.609686	0.547563
CTCCCAATGAGTCGCG-1	0.969891	0.975922	0.5547	0.894617	0.537409	0.742882	0.942165	0.984741	0.5547	0.793102	0.7777	0.829499	0.744678	0.825806	0.755929	0.748449	0.223827	0.034854
CTCCCTCCTTTCGATC-1	0.602787	0.632305	0.0257732	0.536739	0.0530476	0.839465	0.763727	0.547257	0.145889	0.60825	0.389453	0.752111	-0.0263349	0.571332	0.196649	0.478021	0.0586344	0.145019
CTCCGCCCACATGAGG-1	0.853619	0.871428	0.419314	0.854014	0.363112	0.871501	0.805518	0.792915	0.419314	0.530068	0.30276	0.577008	0.527929	0.692259	0.142857	0.47407	0.351395	-0.182846
CTCCGGCCTAATATGC-1	0.842001	0.813299	0.755929	0.848792	-0.0309766	0.754636	0.848959	0.83801	0.755929	0.881421	0.145098	0.735009	0.506113	0.816351	0.5547	0.664193	0.259134	0.555041
CTCCTCCAGCTCACAC-1	0.886961	0.787008	0.411377	0.753618	0.0415263	0.676212	0.108666	0.438465	0.0181818	0.596686	-0.149641	0.407274	0.598445	0.684947	0.0129153	0.613081	-0.161108	-0.0373274
CTCCTGTTCAAGGCAG-1	0.939889	0.88234	0.83551	0.810369	0.40377	0.914291	0.450355	0.696358	0.894427	0.85314	0.48161	0.628333	0.360253	0.684734	0.894427	0.926468	0.668244	0.021551
CTCCTTTACGCAAGTC-1	0.915669	0.734186	0.793812	0.607251	0.363072	0.61695	0.954034	0.672538	0.560845	0.875733	0.267925	0.359564	0.876194	0.630715	0.327879	0.604418	0.184307	0.298475
CTCGAGACATACGATA-1	0.847482	0.656389	0.816947	0.550228	0.446793	0.756403	0.825227	0.622447	0.791558	0.181295	0.811874	0.835451	-0.024924	0.482783	0.0668422	0.246331	0.226064	-0.0650544
CTCGAGGCAAGTTTCA-1	0.875242	0.698379	0.562611	0.544321	0.6075	0.909421	0.993996	0.769927	0.776493	0.637179	0.680346	0.955877	0.508877	0.530597	0.503676	0.388477	0.24999	0.899547
CTCGAGGTCGAACAGT-1	0.894032	0.759343	0.46	0.685893	0.0367067	0.744129	0.9188	0.752785	0.46	0.690769	-0.0043514	0.694241	0.650252	0.748951	0.46	0.595815	0.0678381	0.425527
CTCGATATTTGCGAGC-1	0.954849	0.762192	0.5547	0.645908	0.0153811	0.593728	0.662868	0.648653	0.625	0.511289	0.37203	0.185446	0.826206	0.778922	0.755929	0.600174	0.21304	0.693177
CTCGCACCTATATAGT-1	0.909886	0.889925	0.755929	0.842499	0.743975	0.829997	0.819644	0.796778	0.755929	0.659846	0.544788	0.715201	0.307298	0.82493	0.755929	0.737536	0.633755	0.553431
CTCGCATTGCATAGCC-1	0.883326	0.680315	0.835366	0.505841	0.597892	0.946427	0.840011	0.600632	0.506098	0.259206	0.637867	0.772817	0.806102	0.514685	0.176829	0.470931	0.306384	0.139919
CTCGCTAGGTAAGCGA-1	0.999996	0.999962	1	0.998835	-0.0228148	1	0.999936	0.999911	1	0.963239	-0.047123	1	1	0.999702	1	0.999471	-0.0122939	0.0172435
CTCGGGATAACACCTA-1	0.972602	0.789939	0.898365	0.721247	0.181483	0.835519	0.927902	0.610757	0.337536	0.579548	-0.060533	0.847435	0.812702	0.782154	0.8544	0.212181	0.422515	0.810797
CTCGGGTTCTCTGGCC-1	0.996503	0.997083	1	0.997816	0.944881	0.913236	0.935869	0.996621	0.980316	0.991068	0.71407	0.99321	0.991823	0.892292	0.980316	0.64503	0.678528	0.976628
CTCGGTACCACTGCTC-1	0.776047	0.84739	0.793812	0.805538	0.639855	0.70039	0.844154	0.764802	0.601834	0.872976	0.502059	0.716885	0.841283	0.771808	0.601834	0.713027	0.527691	0.469114
CTCGTCGAGGGCTCAT-1	0.991986	0.842977	0.8544	0.574435	0.740585	0.924687	0.979968	0.830183	0.630137	0.521548	0.706275	0.916518	0.193446	0.736341	0.560845	0.421737	0.457692	0.709449
CTCGTCTGTGCCTTCG-1	0.976691	0.945037	0.811534	0.843948	0.465618	0.940396	0.972487	0.97475	0.898365	0.929445	0.761232	0.908606	0.974189	0.943575	0.898365	0.837687	0.426432	0.0256462
CTCGTTACGGCTACCA-1	0.856383	0.843774	0.85	0.783571	0.575799	0.602311	0.901501	0.876794	0.657376	0.777053	0.472473	0.817145	0.738416	0.845823	0.482382	0.721312	0.242712	0.433724
CTCGTTTCTAATGTTT-1	0.99669	0.99995	1	0.999091	0.00729896	1	0.999712	0.999905	1	0.998066	0.00578939	0.0601193	0.999941	0.998609	1	0.955759	-0.0317191	0.999998
CTCTAACACCGGCAGC-1	0.995733	0.829001	0.990385	0.869641	0.971461	0.993077	0.985081	0.580314	0.990385	0.245607	0.899639	0.996713	0.967727	0.448557	0.964493	0.269076	0.866848	-0.0443024
CTCTAATGCATTGATC-1	0.945185	0.827314	0.693375	0.897329	0.11669	0.94002	-0.0315161	0.372415	0.46	0.478596	0.0761519	0.0771558	0.893106	0.712744	1	0.311047	0.27489	0.732185
CTCTACACTGGCGATT-1	0.905422	0.655246	0.0680414	0.681558	0.353439	0.707085	0.830436	0.659367	5.96622e-18	0.643654	0.141809	0.579278	0.600751	0.585455	0.154303	0.446177	0.267303	-0.151104
CTCTAGCCCTCGGAAA-1	0.709184	0.80722	0.854033	0.863547	0.713265	0.883571	0.743252	0.626041	0.797134	0.889069	0.630896	0.491126	0.951392	0.657847	0.868027	0.892662	0.685271	0.707336
CTCTATTTGGCTGCAG-1	0.988199	0.937412	0.311108	0.854606	0.584902	0.93418	0.88728	0.8727	0.33691	0.820731	0.501116	0.880551	0.818249	0.802249	0.90433	0.822114	0.500028	0.345494
CTCTCACAATCGATGA-1	0.769099	0.856445	0.706522	0.68133	0.509289	0.9074	0.865528	0.755437	0.601834	0.742916	0.597652	0.542341	0.590108	0.750311	0.601834	0.384898	0.211072	0.545976
CTCTCTAACTGCCTAG-1	0.934181	0.951228	0.65085	0.962938	0.663822	0.981409	0.691656	0.820144	1	0.818287	0.613188	0.638876	0.831848	0.959665	0.796513	0.879141	0.620653	0.292198
CTCTGCAGGCATTCTT-1	0.999525	0.999987	1	0.977625	-0.0728379	1	0.999134	0.99991	1	0.993948	0.119391	-0.0299758	1	0.99961	1	0.995031	0.0467601	0.0137857
CTCTGGACGCCTGGTG-1	0.768602	0.726569	0.5547	0.670962	0.275939	0.744834	0.40735	0.758732	0.625	0.860519	0.50384	0.535985	0.660289	0.757378	0.755929	-0.0169755	0.544442	0.358727
CTCTGTCCATGCACCA-1	0.999868	0.999969		0.999702	-0.129311	1	0.994427	0.999455		0.941178	-0.13226	-0.0463768	0.999243	0.999457		0.999587	-0.119129	0.073203
CTCTGTTTGAGGATTC-1	0.495277	0.737836	0.755929	0.746718	0.161495	0.656056	0.93497	0.849368	0.5547	0.855685	0.384097	0.826109	0.600974	0.767631	0.5547	0.723695	0.210139	-0.128481
CTCTTCTATTGACTGG-1	0.999391	0.950767	0.842105	0.753749	0.782024	0.886791	0.784203	0.861386	0.87178	0.829417	0.586303	0.965544	0.964425	0.809803	0.921053	0.618698	0.725818	0.690508
CTCTTCTGGAAGTTAG-1	0.97261	0.793109	0.793812	0.729411	0.517751	0.851263	0.853475	0.727678	1	0.749631	0.522853	0.804197	0.438389	0.699689	0.601834	0.267924	0.494722	-0.0892015
CTCTTGTCCCGCTTGG-1	0.918011	0.850873	0.560845	0.858118	0.712524	0.808911	0.771496	0.728815	-0.173913	0.636272	0.0973135	0.371474	0.787373	0.816434	0.601834	0.583689	0.17272	0.130604
CTGAAAGAGATCCGAC-1	0.958588	0.703082	0.471802	0.749885	0.259554	0.516145	0.426904	0.492912	0.814755	0.280885	0.56046	0.932336	0.855421	0.41331	-0.0884045	0.22675	0.249125	0.0437264
CTGAATCCGAGACCTC-1	0.488416	0.692191	0.625	0.54626	-0.0809996	0.0221197	0.300025	0.702002	0.25	0.137726	-0.0495089	0.712507	0.858859	0.668667	0.625	0.621791	0.378157	0.790847
CTGAATTTATTGCCAG-1	0.999187	0.999986	1	0.999997	-0.0816527	1	0.996088	0.999724	1	0.779179	-0.0622857	-0.0123908	0.999676	0.999721	1	0.963348	0.937691	-0.00149986
CTGACATAGAAATAGA-1	0.996345	0.979555	0.94299	0.994696	0.624586	0.992932	0.965405	0.918069	0.94299	0.979089	0.520275	0.986901	0.972319	0.797681	0.944911	0.69895	0.533944	-0.0386728
CTGACTGCGCAGCTCG-1	0.997685	0.920325	0.693375	0.80869	0.448448	0.825379	0.944641	0.943174	0.693375	0.842422	-0.0159669	0.693305	0.981793	0.910326	1	0.826128	0.431922	0.692366
CTGAGAAAGTTCGGCG-1	0.94936	0.970291	0.903738	0.961975	0.690892	0.971189	0.510381	0.888705	0.94883	0.887043	0.794353	0.256369	0.74375	0.919145	0.903738	0.929448	0.740861	0.234835
CTGAGAGTAGAAATAC-1	0.948129	0.991917	0.5547	0.886606	0.794945	0.808043	0.888812	0.856445	0.5547	0.912764	0.186215	0.613716	0.736676	0.84864	0.755929	0.599309	0.552332	0.676199
CTGAGCGAGACTTATT-1	0.97246	0.651693	0.906979	0.872359	0.704292	0.931179	0.84261	0.533784	0.873294	0.357348	0.517944	-0.058229	0.911907	0.417213	0.905269	0.715921	0.48177	0.289702
CTGATAGTGTATCTCA-1	0.877221	0.748722	0.167655	0.806582	0.471441	0.716778	0.824384	0.717498	0.416936	0.537424	0.461453	0.29062	0.132993	0.746638	0.0148906	0.554337	0.381552	0.409533
CTGATCCCTTTATGCA-1	0.948922	0.828009	0.946822	0.940634	0.66073	0.977012	0.8395	0.494175	0.723553	0.826949	0.330513	0.754503	0.8808	0.567723	0.920588	0.692542	0.646463	0.899918
CTGCAAGCACGTTCCG-1	0.999959	0.99948	1	0.999683	0.0688394	1	0.999909	0.999942	1	0.996533	-0.0361363	0.999978	0.999111	0.999825	1	0.994933	0.0124982	0.0420052
CTGCACAACTACATAT-1	0.988453	0.983891	0.891042	0.950058	0.890383	0.772753	0.711189	0.950294	1	0.770265	0.0570105	0.723165	0.864903	0.948777	0.419314	0.893376	0.580222	0.419035
CTGCACCTAGTCCACA-1	0.999828	0.971279	1	0.999045	-0.0599188	1	0.999999	0.717545	1	1	0.0325469	1	0.933538	0.739898	1	0.967084	0.0267375	-0.0633729
CTGCACTCCAGTACAG-1	0.922612	0.975241	0.8544	0.875255	0.170663	0.949801	0.614706	0.894271	1	0.856929	0.0228859	0.373914	0.844471	0.775022	0.8544	0.956284	0.365862	0.361946
CTGCAGAGAATCAGAG-1	0.999996	0.999969	1	0.999965	0.656861	1	0.935041	0.999828	1	0.985215	0.026684	0.0539662	0.999981	0.999789	1	0.999998	0.0284239	0.068291
CTGCAGGGTGACGCTC-1	0.998842	0.991546	0.947517	0.998102	0.920671	0.975481	0.987722	0.998923	0.947517	0.932426	0.846254	0.947524	0.907771	0.994277	1	0.939881	0.789735	-0.0514349
CTGCCAAGGTTGGAAG-1	0.903978	0.738478	0.188982	0.808329	0.0762476	0.792131	0.962511	0.738993	0.25	0.541635	0.433883	0.660777	0.563189	0.658059	0.25	0.529818	0.125154	0.0614791
CTGCCATGCATCACAT-1	0.79481	0.902129	0.693375	0.913152	0.00580068	0.69328	0.823699	0.991561	1	0.793182	0.0486007	0.696861	0.994348	0.995696	0.693375	0.853437	0.0828674	0.146097
CTGCCCACGAAGCGTT-1	0.877174	0.970397	0.693375	0.966024	0.0312945	0.945866	0.919679	0.998886	0.693375	0.80564	0.409305	0.693468	0.740498	0.893808	0.693375	0.887108	0.367716	0.691198
CTGCCTCATATGCAAC-1	0.991907	0.707447	0.902207	0.551261	0.647243	0.906844	0.903488	0.587416	0.874114	0.424567	0.00659429	0.927759	0.955074	0.686587	0.933877	0.586654	0.412633	-0.099694
CTGCCTTTAATACCTT-1	0.794034	0.740492	0.576557	0.643506	0.31576	0.613825	0.4266	0.707945	0.086711	0.545345	0.185719	0.2181	0.665238	0.573983	0.606977	0.702501	0.128966	0.211042
CTGCCTTTCTAGTAAA-1	0.90294	0.832146	0.33691	0.907938	0.543698	0.708201	0.783874	0.825526	0.581758	0.841351	0.567467	0.940265	0.824192	0.743333	0.648656	0.736203	0.3356	0.363994
CTGCGACCTCGCCGAA-1	0.993038	0.954368	0.8544	0.726846	0.787299	0.914487	0.926538	0.819395	1	0.953486	0.874402	0.915956	0.750791	0.7327	0.811534	0.877392	0.498417	0.896591
CTGCGGGTGAAATGTT-1	0.908705	0.77425	0.478091	0.75762	0.554871	0.638411	0.856401	0.64345	0.576557	0.586074	0.481123	0.65069	0.782896	0.646624	0.419314	0.512125	0.468379	0.335826
CTGCGTTACGATATAA-1	0.876831	0.757421	0.758158	0.856966	0.290514	0.845556	0.152636	0.600437	0.0571215	0.562924	0.217241	0.882688	0.745889	0.591065	0.260274	0.377759	0.617827	0.817862
CTGCTCTCAACACACC-1	0.980143	0.998325	0.986241	0.974335	0.791758	0.996446	0.983766	0.897075	1	0.988231	0.56425	0.95262	0.938857	0.939053	1	0.985976	0.753833	-0.058328
CTGCTGAGGCCACGAA-1	0.725795	0.553096	0.406664	0.589593	0.375559	0.633966	0.532063	0.61349	0.84259	0.501969	0.36142	0.60085	0.863826	0.647271	0.515171	0.620863	0.247748	0.644043
CTGCTGTCTAACGAGC-1	0.962886	0.955415	0.708734	0.978509	0.498446	0.989721	0.991418	0.910717	0.445397	0.851721	0.502255	0.566886	0.964652	0.921743	1	0.89073	0.262423	-0.0300023
CTGCTTGGCGATAGCT-1	0.992703	0.990329	0.947517	0.981909	0.867911	0.971846	0.986271	0.98263	1	0.963289	0.964502	0.988571	0.804	0.993722	0.947517	0.503145	0.818507	0.947143
CTGCTTTATGTCCGCG-1	0.999322	0.999981		0.999335	-0.127071	1	1	0.999719		1	-0.123354	0.0268633	0.999848	0.998356		0.99811	-0.114781	0.040335
CTGGAAATGGATGCTT-1	0.950363	0.77657	0.399012	0.680244	0.160525	0.83126	0.480493	0.645909	0.478091	0.507563	0.450287	0.930019	0.649902	0.619212	0.399012	0.362188	0.398233	0.309201
CTGGAAGACACGGTGG-1	0.96482	0.947636	0.866719	0.907384	0.700501	0.92799	0.914065	0.908677	0.904194	0.87146	0.775233	0.827368	0.602128	0.810609	0.487508	0.856021	0.732711	0.155134
CTGGACGCAGTCCGGC-1	0.97207	0.853379	0.735405	0.544717	0.764799	0.668333	0.829517	0.642731	0.638265	0.799236	0.665711	0.602044	0.381171	0.621447	0.571896	0.578301	0.455868	0.648981
CTGGATTTACACTTGA-1	0.980204	0.912617	0.793812	0.851658	0.696254	0.743114	0.530368	0.775361	0.601834	0.489097	0.422256	0.77497	0.463757	0.604536	0.601834	0.544859	0.15512	0.554525
CTGGCATCCGAATGAG-1	0.951884	0.720393	0.509091	0.639042	0.267522	0.670522	0.679189	0.727487	0.215913	0.697928	0.510314	0.709968	0.771351	0.642784	0.263636	0.595143	0.104643	0.657353
CTGGCGACATAAGTCC-1	0.99993	0.989778		0.981326	-0.0103586	1	0.999014	0.868739		0.932576	-0.00362446	0.999857	0.999937	0.93618		0.907101	0.00234816	1
CTGGCGATTTACATGT-1	0.999813	0.999962		0.99919	-0.126151	1	0.999995	0.999937		0.999999	-0.124774	0.999576	0.960726	0.992814		0.989511	-0.116095	-0.0947209
CTGGCGCACAGGTCTG-1	0.830131	0.849955	0.755929	0.820732	0.402387	0.784339	0.966792	0.960691	0.755929	0.679552	0.615581	0.71298	0.769143	0.925808	0.755929	0.557291	0.315371	0.602341
CTGGCTGATTCATCCT-1	0.719038	0.943044	0.886319	0.837449	0.782894	0.699624	0.963826	0.921862	0.829746	0.876758	0.674718	0.969121	0.807146	0.90541	0.842105	0.891441	0.584995	0.742403
CTGGCTGGTTGTCAGT-1	0.957124	0.808272	0.513516	0.742921	0.228797	0.95844	0.750003	0.664683	0.438963	0.263029	0.207932	0.685121	0.842514	0.596471	0.341463	0.115052	0.486446	0.543473
CTGGGATAAATAATGG-1	0.780696	0.957728	0.693375	0.863735	0.0605006	0.693385	0.982652	0.984604	0.693375	0.963084	0.613143	0.840526	0.944173	0.994673	0.693375	0.98772	0.523729	-0.0566282
CTGGGATACGCTACCC-1	0.972891	0.798791	1	0.763856	0.0669516	0.736201	0.891337	0.529788	0.693375	0.6671	-0.101913	0.561378	0.553529	0.715577	0.693375	0.694843	-0.0802197	0.693416
CTGGGCCTGCTATATC-1	0.558535	0.255854	-0.0384615	0.50232	-0.0340186	0.0144821	0.992043	0.906294	-0.0384615	0.88595	-0.0368484	0.999981	-0.0989288	0.296077	1	0.403134	-0.043437	-0.0378587
CTGGGCTACTGGAGAG-1	0.987393	0.957546	0.5547	0.814419	0.178574	0.816822	0.994371	0.891896	0.472456	0.801446	0.348189	0.647409	0.979693	0.838013	0.755929	0.73053	0.47264	0.871856
CTGGGTAGGCAGTTAA-1	0.524722	0.909818	0.898365	0.79423	0.741188	0.548267	0.686696	0.905128	0.815068	0.831582	0.558101	0.531732	0.823114	0.899221	0.8544	0.961992	0.742503	0.373462
CTGGGTTGAGTTAAAG-1	0.969038	0.846582	0.327879	0.636234	0.647415	0.732385	0.609369	0.694318	0.413043	0.482563	0.580292	0.209729	0.286285	0.663833	0.47027	0.436131	0.452558	0.564536
CTGGTAAAGACTTACA-1	0.997998	0.973847	1	0.787778	0.511957	0.867794	0.999624	0.935882	0.693375	0.898665	0.433826	0.885793	0.908438	0.933403	0.693375	0.689964	0.223522	0.404349
CTGGTAAAGTGTGGGC-1	0.98301	0.998441	0.693375	0.832536	0.350077	0.914085	0.982278	0.950012	0.693375	0.76722	0.359624	0.704002	0.969052	0.901117	0.693375	0.882036	-0.0553058	0.0327617
CTGGTAACACATAGAA-1	0.999406	0.998665	0.969629	0.998215	0.929151	0.996056	0.730719	0.989489	0.969629	0.980391	0.76018	0.977472	0.892037	0.952037	1	0.977256	0.786702	-0.0490985
CTGGTAACGAGCTCTT-1	0.979188	0.879008	0.693375	0.884021	0.150853	0.989914	0.854689	0.560374	0.46	0.0135988	0.133064	0.975958	-0.0497713	0.692961	0.46	0.495543	0.216971	0.691235
CTGGTGAATGGGCCTA-1	0.980295	0.82265	0.870246	0.732206	0.773334	0.943787	0.89879	0.67413	1	0.577673	0.685365	0.987927	-0.000551189	0.611196	0.776493	0.497759	0.253054	0.895323
CTGGTTCGCGAGCTAC-1	0.999566	0.896091	0.46	0.791721	-0.0742389	0.819445	0.73964	0.728201	0.46	0.75054	0.0453901	0.731252	0.877437	0.746598	0.693375	0.68836	-0.0726967	0.69746
CTGGTTTCGAGCAAGA-1	0.927082	0.935011	0.895249	0.873699	0.739125	0.850064	0.870166	0.909083	1	0.894626	0.684238	0.786166	0.883696	0.902516	0.895249	0.706064	0.557128	0.70682
CTGTACTTCTTAGCAT-1	0.981384	0.817524	0.260274	0.680445	0.55554	0.192062	0.0962269	0.784244	0.811534	0.638272	-0.0714551	0.838838	0.352309	0.671469	0.898365	0.442524	0.401403	0.809068
CTGTAGCCATCTCACT-1	0.971644	0.639941	0.232804	0.750294	0.227609	0.840489	0.675598	0.618741	0.344056	0.617107	0.352699	0.544939	0.902166	0.566689	0.412708	0.744832	0.0333055	0.118345
CTGTAGTGAGGATCGA-1	0.843918	0.587351	0.214213	0.546723	0.415875	0.154738	0.210278	0.381189	0.0668422	0.550196	0.575408	0.0374867	0.484429	0.513502	0.378302	0.485781	0.645726	0.322179
CTGTCAAATGGCTCGG-1	0.979417	0.845142	0.755929	0.777536	0.456416	0.761146	0.769319	0.849328	0.755929	0.799079	0.240303	0.758401	0.610101	0.812262	0.755929	0.57072	0.278354	0.600382
CTGTGCAGGGTAGGTC-1	0.946787	0.935888	0.811534	0.889061	0.523793	0.932871	0.886557	0.917268	0.373306	0.519753	0.468601	0.933035	0.417388	0.883746	0.815068	0.895615	0.725983	0.318667
CTGTGGTCGGGAGATA-1	0.873874	0.820885	0.411377	0.562831	0.276587	0.65905	0.618127	0.722426	0.503444	0.520011	0.300132	0.635995	0.777766	0.617091	0.323748	0.739129	0.340209	0.297643
CTGTTACCCAATCTAG-1	0.888759	0.658213	0.285931	0.636954	0.405554	0.651599	0.957572	0.657572	0.745499	0.625637	0.72898	0.594455	0.443516	0.610983	0.482382	0.478749	0.190094	-0.0909132
CTGTTCACTGCCTGTG-1	0.969135	0.75584	-0.0944911	0.578887	0.377066	0.612326	0.549697	0.666254	0.25	0.534074	0.556735	0.795003	0.710049	0.666204	0.188982	0.712954	0.0802965	0.455721
CTGTTCATCTCACGGG-1	0.959685	0.696022	0.61795	0.578759	0.0980284	0.949697	0.774117	0.556501	0.260274	0.458614	-0.0684663	0.753788	0.292141	0.569983	0.0571215	0.369016	-0.100348	0.587248
CTGTTGTTCAGTCGTA-1	0.965615	0.513947	0.830571	0.679539	0.718665	0.921684	0.774462	0.522576	0.850391	0.792833	0.671206	0.958325	0.856315	0.461644	0.830571	0.293706	0.633708	-0.0943064
CTTAACTTACAGTATA-1	0.791687	0.931067	0.755929	0.861883	0.654928	0.734463	0.803919	0.873585	0.5547	0.669455	0.7058	0.58237	0.612664	0.921551	0.755929	0.887557	0.537356	-0.0699299
CTTAAGCAGCGAGCCG-1	0.536235	0.630536	0.581378	0.475428	0.343812	0.636814	0.347581	0.574667	5.10568e-17	0.358804	0.513755	0.457604	0.684535	0.491041	-6.53567e-18	0.417782	0.175019	-0.0526096
CTTACACGGTATTCCA-1	0.953864	0.852663	-0.0384615	0.963382	0.0546909	1	0.789948	0.720918	1	0.422954	-0.0452232	0.999773	0.961801	0.728168	-0.0384615	0.848633	0.10754	0.945623
CTTACATAGATTTCTT-1	0.999912	0.997303	1	0.95055	-0.0714117	1	0.995998	0.943574	1	0.903171	-0.0692914	1	0.819566	0.79912	1	0.604022	-0.0724299	0.998305
CTTACTGACTCCTCTG-1	0.995117	0.750937	0.494134	0.83256	0.691312	0.806823	0.785402	0.580137	0.536623	0.595665	0.69014	0.85777	0.497011	0.610535	0.504969	0.551013	0.516128	0.0514729
CTTAGCCTTCCACATG-1	0.684322	0.782582	0.5547	0.661237	0.666243	0.537191	0.871843	0.775002	0.25	0.89827	0.364768	0.625549	0.57904	0.722007	0.755929	0.75219	0.273776	0.549356
CTTAGGTATAGACCAG-1	0.957493	0.770928	-0.0714286	0.709401	0.33293	0.906744	0.978431	0.644922	0.755929	0.598714	0.0511245	0.891154	0.905258	0.658341	1	0.496521	0.552823	0.887753
CTTAGGTCCCAATCGT-1	0.954202	0.843541	0.5547	0.695115	0.458724	0.85139	0.612808	0.770675	0.188982	0.634122	0.036159	0.543739	0.718862	0.740663	0.25	0.782613	0.417871	0.0519564
CTTAGTAGGCCTACAG-1	0.798818	0.821728	0.793812	0.871507	0.39365	0.695228	0.842474	0.699075	0.601834	0.595016	0.277144	0.896721	0.923874	0.722814	0.47027	0.737212	0.35332	0.470228
CTTAGTGTAGTAGCAT-1	0.77706	0.873242	0.678233	0.763798	0.159619	0.782624	0.300745	0.631384	0.413043	0.673468	0.14034	0.332068	0.815654	0.801366	0.425209	0.712473	0.472268	0.0122748
CTTAGTTGAGGAATCG-1	0.776326	0.780026	0.657376	0.497875	0.371081	0.824926	0.200666	0.520566	0.727324	0.258857	0.274468	0.266656	0.52448	0.56172	0.909155	0.426583	0.488189	0.686637
CTTATAGATGGCTGTT-1	0.995268	0.951848	0.5547	0.824107	0.297616	0.880835	0.953883	0.869458	0.5547	0.842959	0.101799	0.811048	0.927395	0.798005	0.755929	0.570897	0.467894	0.620857
CTTATGCGCTCAGGGC-1	0.911812	0.818416	0.298807	0.77184	0.332612	0.720043	0.66582	0.817544	0.478091	0.751199	0.0279519	0.559646	0.844121	0.801853	0.119523	0.694502	0.151796	-0.127114
CTTCAACTCCACTTGG-1	0.999914	0.999977		0.997397	-0.12498	1	0.999966	0.999897		0.999999	-0.0763613	0.999998	1	0.999804		0.999926	-0.115035	-0.0381798
CTTCACGCCCTGGTAC-1	0.861881	0.515282	-0.0384615	0.924409	-0.0259492	0.999992	0.814103	0.907053	1	0.624538	-0.0345567	0.956597	0.534564	0.744825	-0.0384615	0.753499	-0.0380089	0.0822974
CTTCAGTGGTCGCCTA-1	0.963785	0.689093	0.804244	0.724462	0.791096	0.901603	0.973517	0.559707	0.921447	0.368428	0.774224	-0.0534351	0.792433	0.366378	0.147816	0.307223	0.468932	0.0029655
CTTCAGTTGGACAACG-1	0.996307	0.999972	1	0.998571	0.0123923	1	0.997453	0.999602	1	0.963302	0.0665647	-0.0678202	1	0.999843	1	0.999216	0.0669023	-0.0249006
CTTCATCACCAGGGCT-1	1	0.997272	1	0.932006	-0.0742406	1	0.999807	0.988389	1	0.996182	-0.0646402	1	0.992319	0.783696	1	0.988048	-0.0591777	0.976785
CTTCATTGTCAGTGGA-1	0.916386	0.834163	0.560845	0.705615	0.239686	0.471435	0.163912	0.707478	0.327879	0.280117	0.0610081	0.106645	0.797244	0.769854	0.601834	0.689199	0.357159	0.385687
CTTCCGCTCCGTGAAG-1	0.798563	0.563779	0.549294	0.698152	0.342241	0.399241	0.688297	0.605809	0.358003	0.676692	0.444283	0.692017	0.373783	0.528084	0.155626	0.476353	0.356383	0.449237
CTTCGATTGCGCAAGC-1	0.975033	0.871519	0.886904	0.926329	0.813334	0.920154	0.929248	0.766342	0.869868	0.634631	0.874861	0.865261	0.940449	0.692071	0.888321	0.305826	0.858443	-0.103029
CTTCGGCCAATTGTTT-1	0.921541	0.890875	0.877058	0.868274	0.376009	0.704596	0.848751	0.799429	0.701646	0.885932	0.568232	0.816731	0.618658	0.779949	0.478091	0.818809	0.439897	0.178679
CTTCGTAGATAGGTGA-1	0.815065	0.735511	0.55	0.611192	0.314923	0.829632	0.277073	0.652501	0.219265	0.407382	0.436286	0.72537	0.650565	0.607486	0.597614	0.346666	0.720776	0.461615
CTTCTATGTTGAAGTA-1	0.995829	0.860681	0.5547	0.833552	0.631168	0.848573	0.937793	0.812915	1	0.838076	0.430381	0.538811	0.80012	0.817231	0.625	0.541614	-0.00472757	0.16342
CTTCTATTAATGCTAG-1	0.267284	0.706951	1	0.610745	-0.07687	-0.0778575	-0.077078	0.853909	0.693375	0.401012	-0.0376401	0.693279	0.562905	0.58019	0.693375	0.630498	0.056719	0.214188
CTTCTGGGCGTACCTA-1	0.884885	0.719577	0.337424	0.663185	0.330534	0.480749	0.636276	0.573784	0.155626	0.442014	0.378871	0.520898	0.138776	0.600908	0.316637	0.389239	0.102859	0.137336
CTTGAGTTAGGGTAAT-1	0.721649	0.943104	0.693375	0.977224	0.676892	0.693377	0.962723	0.978535	0.693375	0.913105	0.623749	0.874336	0.93479	0.953657	1	0.88306	-0.0272269	-0.0643684
CTTGATGACCATCCAG-1	0.999986	0.999759	1	0.999617	0.25961	1	0.999669	0.997554	1	0.99491	-0.0350875	1	0.908663	0.975485	1	0.852706	-0.0180172	0.999946
CTTGCAACCGCCTCCT-1	0.858298	0.517786	0.341446	0.654406	0.247299	0.639378	0.708787	0.507618	-0.0393189	0.643209	0.186834	0.566023	0.501508	0.503808	0.355933	0.556251	0.202157	0.504567
CTTGCCCACCCACGCA-1	0.992657	0.985469	0.693375	0.904737	0.197664	0.907929	0.887634	0.970054	0.693375	0.863666	0.0457297	0.939967	0.947304	0.924857	0.693375	0.724785	0.47676	-0.0489384
CTTGCCCAGGCTCTAC-1	0.71612	0.878352	1	0.855481	0.662386	0.794187	0.986739	0.795479	1	0.761815	-0.0280793	0.69338	0.690047	0.694079	0.693375	0.692349	0.397916	0.498978
CTTGGCCAAGCTGGGA-1	0.999997	0.985763		0.996341	-0.153792	0.999999	0.999999	0.983207		1	-0.161031	-0.00148487	0.999028	0.957744		0.9997	-0.0831636	0.00632154
CTTGTACTTGTTGACT-1	0.988372	0.784415	0.693375	0.693735	0.444652	0.76645	0.948876	0.73617	0.693375	0.527094	0.00362321	0.69338	0.867018	0.741937	-0.08	0.286771	0.0444838	0.693334
CTTGTCAACATTCGAG-1	0.994665	0.999895	0.947517	0.994956	0.90205	0.770191	0.964035	0.998742	0.947517	0.962954	0.925737	0.94743	0.922511	0.979604	1	0.983569	0.946429	0.0556924
CTTGTGCTCACCGATT-1	0.967646	0.739288	0.25	0.841285	0.437364	0.831696	0.911999	0.702153	0.625	0.569905	-0.067187	0.582502	0.86991	0.752747	0.755929	0.171138	0.364105	0.542964
CTTGTTGCTGAGTCAA-1	0.820945	0.80908	0.475732	0.91544	0.469377	0.774317	0.903422	0.878028	0.90433	0.854047	0.362828	0.709492	0.962753	0.881625	0.826043	0.86947	0.496876	0.336938
CTTTAACTTTCAAAGG-1	0.968477	0.785206	0.25	0.693097	0.477438	0.767398	0.951979	0.733037	-0.0693375	0.714871	0.316841	0.778155	0.666269	0.736238	0.5547	0.762125	0.547802	0.668738
CTTTAATATTGGTCGA-1	0.9861	0.995633	1	0.998272	0.869866	0.996054	0.961304	0.954364	0.980316	0.662903	0.905502	0.983519	0.982408	0.933832	0.821995	0.506931	0.722075	0.159507
CTTTACCGAATAGTAG-1	0.983866	0.763635	0.796757	0.936449	0.389	0.956042	0.973905	0.692319	0.790019	0.857872	0.519887	0.841057	0.583319	0.646929	0.418012	0.355747	0.337348	0.00721602
CTTTAGGAACACTGTT-1	0.623925	0.862912	0.811534	0.636125	0.835691	0.52359	0.643408	0.967277	0.811534	0.897007	0.792214	0.5251	0.556617	0.863224	0.811534	0.488721	0.672367	0.375342
CTTTAGTGCTATTATT-1	0.906981	0.86079	0.5547	0.902125	0.189509	0.719531	0.37475	0.787718	0.755929	0.67552	0.475741	0.284044	0.977121	0.816583	0.625	0.58644	0.0647114	0.552489
CTTTCTGTGCGGGCTT-1	0.964819	0.574878	0.263523	0.735146	-0.0979697	0.457751	0.406655	0.395281	0.240563	0.566103	0.249933	0.216578	0.0396457	0.309329	0.182574	0.201759	-0.0802468	0.14728
CTTTGACGTCGCTTCT-1	0.762551	0.713135	0.745499	0.550449	0.587739	0.573927	0.878923	0.570715	0.745499	0.571709	0.402566	0.633466	0.371078	0.522426	0.4	0.338317	0.0961151	0.204603
CTTTGCATCGCTCTTG-1	0.828437	0.886742	1	0.875539	0.636638	0.600724	0.725204	0.910244	0.755929	0.851832	0.0728398	0.813174	0.987514	0.817033	0.625	0.783383	0.24226	0.55826
CTTTGCTGTCATGGAT-1	0.952379	0.916761	0.755929	0.861987	0.063125	0.662102	0.848276	0.847801	0.5547	0.644754	0.395651	0.962803	0.703287	0.87595	0.472456	0.881281	0.466614	0.556513
CTTTGGCGCTTTATAC-1	0.96827	0.886193	0.5547	0.828896	0.340258	0.719767	0.864059	0.898347	0.5547	0.754987	0.496175	0.553975	0.392301	0.676269	0.755929	0.62269	0.176112	-0.0702771
CTTTGGCTTTAGTAAA-1	0.996919	0.972268	-0.0384615	0.987416	-0.0442297	1	0.323732	0.871513	-0.0384615	0.889447	-0.0387744	0.999998	0.421783	0.539718	1	0.179114	-0.0105102	0.189278
CTTTGGGATTGTTGCA-1	0.940856	0.967	0.693375	0.880324	-0.036247	0.737649	0.973872	0.883614	0.693375	0.607734	0.0244963	0.690311	0.977704	0.83737	0.693375	0.782366	0.369927	0.683456
CTTTGTCGAATGCTCC-1	0.976809	0.892232	0.811534	0.569426	0.647323	0.91965	0.734974	0.840736	0.811534	0.603205	-0.0810131	0.684096	0.911089	0.828665	0.811534	0.838156	0.478141	0.382123
GAAACAGATGACCACC-1	0.898623	0.974003	0.829746	0.775497	0.654747	0.896816	0.901895	0.966216	0.886319	0.858946	0.694906	0.99317	0.883381	0.934041	0.921053	0.86898	0.638132	0.206347
GAAACATAGGAAACAG-1	0.989139	0.75006	0.845164	0.428155	0.523131	0.9162	0.814033	0.515255	0.549555	0.356863	0.696279	0.775575	0.838112	0.566059	0.835106	0.204465	0.337208	0.900087
GAAACCATGGTGCGCT-1	0.935962	0.78367	0.478091	0.710078	0.377859	0.595245	0.641776	0.795019	0.606977	0.379447	0.518968	0.841415	0.715451	0.688922	0.298807	0.662184	0.374361	0.585616
GAAACCGAATTACCTT-1	0.981924	0.906552	0.46	0.842385	0.158042	0.838425	0.800115	0.741557	0.46	0.569255	0.219087	0.807601	0.60422	0.569759	0.693375	0.650064	-0.0568661	0.675297
GAAACCTATACAAATG-1	0.997994	0.244019	0.203783	0.997547	-0.0109196	0.919198	0.999414	0.337526	0.155606	0.998746	-0.047412	0.999255	0.988865	0.446046	0.820229	0.993108	-0.0312522	-0.052973
GAAACTCGTGCGATGC-1	0.998866	0.999897		0.999769	-0.123071	1	0.996005	0.999908		0.937031	-0.1294	-0.0719994	0.999945	0.999742		0.923895	-0.11623	0.07026
GAAAGAACAGCGTTAT-1	0.938252	0.831621	0.868243	0.926485	0.627985	0.957485	0.989672	0.742587	0.823532	0.982383	0.309908	0.932725	0.96073	0.715446	0.417365	0.844402	0.513858	-0.312482
GAAAGCAGTGCACTTT-1	0.917399	0.801278	0.43748	0.804005	0.508754	0.566426	0.918141	0.755565	0.662317	0.613482	0.509702	0.708162	0.226626	0.622728	0.491398	0.3681	0.171471	-0.181673
GAAAGCCCTTTGGACC-1	0.988563	0.86396	0.678233	0.772183	0.520936	0.908664	0.79883	0.842425	0.425209	0.782899	0.200633	0.72344	0.8551	0.704752	0.327879	0.378923	0.197603	0.21396
GAAAGTGACTAACTGC-1	0.960904	0.864635	0.5547	0.821192	0.186642	0.733346	0.811692	0.825932	0.472456	0.567618	0.179396	0.551027	0.734132	0.801396	0.755929	0.665285	0.444834	0.179233
GAAATATCACCATCAG-1	0.881149	0.876978	0.793812	0.72088	0.631583	0.784886	0.664606	0.744014	0.47027	0.566895	-0.0783003	0.419814	0.720052	0.718267	0.413043	0.353211	0.421035	0.5321
GAAATATGCTTGAATG-1	0.943928	0.449776	0.622364	0.592714	0.435201	0.691342	0.728605	0.35071	0.445521	0.539862	0.636652	0.168652	0.6137	0.408792	0.109306	0.307417	0.54782	0.368242
GAAATCGCGCGCAACT-1	0.896081	0.446508	-0.192197	0.474304	0.426462	0.744459	0.0563895	0.32048	0.232769	0.555179	0.275924	0.295365	0.607687	0.255717	0.190897	0.209643	0.518166	-0.0455295
GAAATGGCGGTGTTAG-1	0.856033	0.766855	0.46	0.76047	0.0733526	0.771029	0.580001	0.724374	0.46	0.677015	0.621015	0.721532	0.789036	0.723237	1	0.677022	-0.0467445	-0.245763
GAAATTAGCACGGATA-1	0.992747	0.978978		0.997674	-0.0103427	1	0.967074	0.630895		0.829003	-0.00233214	0.999805	0.69003	0.496849		0.59716	-0.00198701	0.961017
GAAATTGTCTCTATAA-1	0.781641	0.763153	0.755929	0.774201	0.447395	0.67539	0.892609	0.825388	0.755929	0.791733	0.73347	0.693523	0.147644	0.814334	0.25	0.712771	0.397343	-0.00875224
GAACAACTGGGATGAA-1	0.837134	0.769485	0.617959	0.341028	0.320705	0.687114	0.518112	0.693543	0.341463	0.654677	0.18146	0.456968	0.792502	0.788179	0.750391	0.562974	0.351142	0.751172
GAACACACATCAACCA-1	0.958363	0.452027	0.44858	0.596822	0.276668	0.495048	0.459901	0.556387	0.312102	0.533248	0.333642	0.159568	0.485654	0.435033	0.656051	0.280678	0.308609	0.0461035
GAACAGATTACTAAAT-1	0.999378	0.999935		0.999381	-0.0732785	1	0.785259	0.992258		0.725037	-0.0280753	-0.0473619	0.155212	0.940708		0.872225	-0.00665672	0.0106091
GAACCCTCTGTGTTCT-1	0.993865	0.976312	0.94299	0.974085	0.210033	0.982669	0.860218	0.833912	0.94299	0.975542	0.53843	0.969264	0.936675	0.827206	0.969954	0.631054	0.135445	-0.033054
GAACCTCGACCTACAC-1	0.999902	0.997178	0.693375	0.996242	-0.0336938	0.833659	0.98911	0.989297	0.693375	0.840198	0.750804	0.691328	0.866873	0.998562	1	0.711919	0.19068	-0.176341
GAACCTTTAACGATCC-1	0.781699	0.914076	0.755929	0.950818	0.157016	0.560621	0.76352	0.931484	0.5547	0.769207	-0.0959206	0.327549	0.591955	0.513361	0.755929	0.250429	0.0110688	-0.111545
GAACGACCGAATGATA-1	0.972756	0.905074		0.990113	-0.0130632	0.999961	0.998381	0.693093		0.993512	-0.00939233	0.514827	-0.0401508	0.40105		0.412689	-0.00414686	0.999983
GAACGATAAGTTAAAG-1	0.925135	0.910132	0.793812	0.977779	0.189215	0.897459	0.939639	0.85586	0.793812	0.906871	0.128625	0.675571	0.94803	0.784887	0.601834	0.945039	0.161178	-0.317929
GAACGCGGGTCACACG-1	0.982431	0.952403	0.67741	0.819419	0.469668	0.873207	0.624515	0.835669	0.716387	0.729242	0.580437	0.57174	0.956692	0.876967	0.656195	0.640485	0.77293	0.525067
GAACGTCTCATGGTCG-1	0.984266	0.719573	0.482382	0.79726	0.354413	0.515425	0.970651	0.676083	0.597614	0.751826	0.483112	0.74621	0.353404	0.680218	0.4	0.613651	0.163394	-0.128533
GAACGTTAGGAAGACG-1	0.939671	0.75299	0.95	0.574598	0.583948	0.905885	0.617356	0.467565	-0.125	0.355503	0.421641	0.920715	0.807979	0.482379	0.0693375	0.380806	0.406902	0.27689
GAACGTTTGTATCCAC-1	0.996567	0.998569	0.891042	0.889436	0.724885	0.978011	0.95344	0.997534	1	0.854766	0.889475	0.891027	0.826085	0.925856	0.419314	0.9337	0.820815	-0.0504002
GAACTGTGGAGAGACA-1	0.753074	0.906754	0.261608	0.740612	0.212727	0.975214	0.926442	0.907368	0.477325	0.916467	0.0925265	0.949125	0.976709	0.815867	0.94883	0.597574	0.23355	0.0247421
GAACTTGTGCACGGGA-1	0.87513	0.424485	0.111111	0.750508	0.46773	0.726895	0.939924	0.49914	0.878275	0.642539	0.225103	0.261398	0.205364	0.405034	0.440959	0.449363	0.0649204	0.00304797
GAAGAAACGATATTGT-1	0.877646	0.83315	0.955041	0.990461	0.724415	0.973248	0.988545	0.823786	0.529145	0.985399	0.465386	0.908663	0.983857	0.799123	0.936979	0.934367	0.54701	0.889388
GAAGCCACTGATTATG-1	0.530218	0.865598	0.913431	0.703681	0.147094	0.606036	0.980284	0.935958	0.903738	0.968892	0.328122	0.90387	0.936638	0.796721	-0.0919118	0.927321	0.333049	0.00944923
GAAGCGTGAGGAATTT-1	0.70326	0.999624	1	0.784221	-0.095913	-0.0571522	0.995803	0.99973	1	0.998184	0.653327	1	0.784509	0.956014	1	0.500691	0.104388	0.0519208
GAAGCTCGGACCCGTC-1	0.993682	0.963054	0.615385	0.887792	0.430961	0.720659	0.976051	0.937322	0.729537	0.900399	0.363281	0.756333	0.867002	0.817827	0.769231	0.852103	0.354072	0.352451
GAAGCTTGCTGACCGC-1	0.979391	0.599653	0.616655	0.738247	0.412509	0.880149	0.928733	0.366341	0.290191	0.624666	0.173449	0.817187	0.612217	0.582429	0.482382	0.552669	0.0528403	0.694813
GAAGGAGTCGAGTGCG-1	0.706299	0.87692	1	0.846687	-0.0846268	0.997808	0.837782	0.856823	1	0.908724	-0.118997	0.0235919	0.302896	0.465167	1	0.94692	-0.0805687	-0.0384387
GAAGGCTACCATTGTT-1	0.991342	0.97881		0.637349	0.0113765	1	0.995822	0.898576		0.95509	0.0156451	1	0.939678	0.592832		0.819353	0.00694027	0.982896
GAAGGGTCATTAAGAC-1	0.989432	0.977744	1	0.88264	0.285379	0.876762	0.929175	0.993175	0.693375	0.942946	0.120712	0.693503	0.896552	0.85999	0.693375	0.636645	-0.00421081	-0.0919751
GAAGTCAGTTGCACTA-1	0.748739	0.809943	0.621905	0.824853	0.109604	0.443178	0.604969	0.698743	0.342985	0.729794	0.149757	0.673519	0.663176	0.715437	0.508818	0.583842	0.515695	0.638576
GAAGTCTCCCTAGCGA-1	0.968621	0.987097	0.940605	0.962451	0.683201	0.988109	0.972024	0.977159	0.953821	0.968484	0.312121	0.95748	0.976826	0.975976	0.829746	0.928759	0.639806	0.023899
GAAGTGATTTATCGTG-1	0.896732	0.752758	0.4	0.638523	0.244247	0.640472	0.722386	0.634741	0.25	0.674762	0.457053	0.804076	0.805079	0.586066	0.55	0.533622	0.185844	0.0888412
GAAGTTTCCACTCAAT-1	0.868169	0.63926	0.0877058	0.747531	0.488847	0.887354	0.686038	0.583772	0.55	0.560075	0.139117	0.284457	0.0825236	0.571091	0.55	0.362769	0.300623	0.121713
GAATAGACGCGACCCA-1	0.99767	0.99921	0.969629	0.972245	0.831039	0.999677	0.999996	0.995424	0.969629	0.989575	0.61824	0.96961	0.49746	0.869867	1	0.678895	0.519835	0.0281878
GAATAGCATTTAGGGT-1	0.851098	0.999022	1	0.894099	-0.0933218	0.999967	0.55411	0.979353	1	0.520691	-0.0667357	-0.041246	1	0.998889	1	0.999999	-0.0323786	-0.0153128
GAATAGCCCTGCGGTC-1	0.953592	0.691702	0.793812	0.636388	0.4779	0.928835	0.627523	0.679941	0.630137	0.908015	0.454648	0.609155	0.875897	0.67922	0.477743	0.38264	0.507194	0.321083
GAATAGTGCTCGATTA-1	0.961232	0.866449	0.5547	0.827777	0.551406	0.792003	0.987219	0.813418	0.755929	0.871561	0.64933	0.947859	0.916166	0.763826	0.755929	0.579687	0.601745	0.518475
GAATATTCGGAGTCCC-1	0.947821	0.791426	0.755929	0.812334	0.485046	0.787884	0.970003	0.792595	0.5547	0.78767	0.181493	0.545044	0.907828	0.77299	0.755929	0.801438	0.407127	0.0768893
GAATCGACATGGTCAC-1	0.912442	0.892454	0.769166	0.764214	0.486677	0.942025	0.860984	0.860569	0.844296	0.829112	0.180385	0.864147	0.742498	0.816603	0.833306	0.406774	0.46859	0.165207
GAATCTGAACATTCTC-1	0.831087	0.824482	0.55	0.578217	0.335275	0.812546	0.750572	0.639463	0.219265	0.830704	0.345318	0.371279	0.766107	0.611553	0.657376	0.530166	0.430498	0.308933
GAATGAAGGTCTTCAG-1	0.981624	0.500089	0.868306	0.767462	0.787748	0.938437	0.816583	0.476125	0.889303	0.430025	0.516387	0.479701	0.845574	0.335192	0.745363	0.875041	0.373159	-0.116322
GAATGGGCTTATCGAC-1	0.99586	0.942747	0.946813	0.939066	0.514483	0.98511	0.955065	0.820348	0.962526	0.850582	0.443725	0.98633	0.979511	0.696287	0.962526	0.963394	0.273798	0.888938
GAATGTATGGCAGGTC-1	0.97436	0.401216	0.764097	0.815429	0.610602	0.979504	0.952919	0.252886	0.378614	0.563647	0.45862	0.811456	0.0752077	0.347126	0.289412	0.166441	0.0852967	-0.0811558
GAATGTGGTCCGGATT-1	0.979384	0.922377	0.33691	0.926108	0.432504	0.963663	0.938334	0.852041	0.513516	0.91307	0.37548	0.671762	0.862552	0.758631	0.750391	0.748081	0.390663	0.743591
GAATGTTGGGTAATCT-1	0.924254	0.99823	1	0.967026	-0.0605188	1	1	0.999951	1	0.998195	-0.0366567	0.0894857	0.999294	0.996854	1	0.999971	-0.0539446	0.0381684
GAATTATAGTGAAAGG-1	0.953686	0.87248	0.675838	0.854067	0.399753	0.585484	0.808812	0.786628	0.442719	0.72771	0.364018	0.426554	0.545561	0.699454	0.55	0.759265	0.183911	0.314849
GAATTCACCCGGGTGT-1	0.970428	0.830132	0.46	0.798033	0.435429	0.836151	0.697859	0.728093	0.46	0.74217	0.57503	0.701091	0.766585	0.752254	0.46	0.680115	0.0637972	-0.0744312
GAATTTCTCGCTGCAG-1	0.781679	0.90371	1	0.677457	0.512004	0.70344	0.903665	0.936122	0.755929	0.786684	0.387426	0.796968	0.872926	0.915498	0.755929	0.946067	0.155783	0.164491
GACAAACATATGCAGG-1	0.983169	0.979761	0.898365	0.777121	0.829342	0.851042	0.749722	0.941251	0.898365	0.682686	0.575047	0.851859	0.83567	0.83169	0.815068	0.586473	0.672436	0.811948
GACAACGACCATTGAA-1	0.644182	0.780317	0.601834	0.756033	0.573608	0.260946	0.493088	0.753658	0.706522	0.689778	0.270797	0.558217	0.15787	0.729453	0.413043	0.690005	0.0234599	-0.0678295
GACAACGCAGCTTACG-1	0.886258	0.771738	0.693375	0.757389	0.490242	0.87795	0.551958	0.766118	-0.05547	0.778193	-0.0492387	0.754362	0.890137	0.737093	1	0.68283	0.0158769	0.690601
GACAAGACGCCCGTGC-1	0.987048	0.877547	0.33691	0.845257	0.6193	0.720461	0.96421	0.868919	0.867349	0.774294	0.396518	0.670685	0.877292	0.726197	0.341463	0.832799	0.372728	0.269361
GACAAGAGATGAGATT-1	0.990881	0.989892	0.891042	0.992488	0.876374	0.999532	0.846686	0.971057	0.891042	0.916406	0.774516	0.0646659	0.717015	0.956851	1	0.870558	0.842447	-0.00514638
GACACAAGGGAAGAAA-1	0.945836	0.763807	0.601834	0.767849	0.288273	0.873628	0.910883	0.715978	0.601834	0.672794	0.406404	0.688928	0.925005	0.644805	0.706522	0.726878	0.463317	0.47018
GACACAGCCGGGACTG-1	0.984783	0.951674	0.5547	0.911696	0.590857	0.904703	0.995442	0.912333	0.755929	0.87374	0.580668	0.802407	0.993542	0.80811	0.755929	0.692083	0.736899	0.864513
GACACCCAAAGACGCG-1	0.981727	0.646108	0.868599	0.488567	0.637804	0.923961	0.982013	0.61513	0.889499	0.943519	0.335606	0.139302	0.186671	0.477134	0.600099	0.46217	0.546309	0.103178
GACACTGAGTTCAGTG-1	0.883423	0.733612	0.412312	0.754679	0.567893	0.903374	0.842479	0.616571	0.153373	0.573161	0.583052	0.817374	0.745471	0.540069	0.835366	0.564211	0.446297	0.632275
GACACTGGAACCCGAT-1	0.993394	0.906236	0.648656	0.979608	0.465907	0.866007	0.861462	0.858698	0.33691	0.94734	0.370475	0.909029	0.979898	0.859026	0.341463	0.89585	0.40054	-0.163176
GACACTTCCAATTACC-1	1	0.99971	1	0.998553	-0.0558153	1	0.993643	0.998373	1	0.984774	0.18919	0.999999	0.996168	0.992307	1	0.939133	-0.0174629	0.0445705
GACAGATTTCTGGCTC-1	0.579704	0.484009	0.40411	0.344455	0.100497	0.361258	0.798092	0.388785	-0.159875	0.242071	0.237216	0.515483	-0.0376137	0.412223	0.342985	0.124696	0.000272789	0.0539166
GACAGCCAGACCTGAC-1	0.989983	0.937375	0.95	0.949907	0.413702	0.942785	0.799149	0.797562	0.875	0.944175	0.455774	0.875874	0.923959	0.836541	0.797382	0.898292	0.763365	0.253264
GACAGGCACACACTAT-1	0.962855	0.995547	1	0.978476	0.844955	0.999321	0.81404	0.998685	0.891042	0.981539	0.916459	0.419217	0.906324	0.950877	1	0.579755	0.706685	-0.00671889
GACAGGTAATCCGTGT-1	0.997747	0.931641	0.962526	0.97771	0.637111	0.918485	0.975593	0.762989	0.900169	0.893809	0.735165	0.983225	0.989513	0.724203	0.900169	0.840066	0.445881	-0.140115
GACATCCGTCGAACTG-1	0.999174	0.999695	1	0.941797	0.130857	0.999998	0.998905	0.999365	1	0.977927	0.968975	0.0255224	0.994989	0.981524	1	0.986819	0.582726	0.0570342
GACATCGATTTATAAC-1	0.86931	0.721393	0.197642	0.585394	0.379588	0.732964	0.654229	0.575663	0.55	0.537428	0.175493	0.242684	0.274757	0.634501	0.25	0.554792	0.101099	-0.15782
GACCAAACGTTGACTG-1	0.862298	0.829389	0.560845	0.713852	0.455627	0.742939	0.509993	0.718839	0.47027	0.58573	0.111635	0.198911	0.624859	0.753213	0.413043	0.631071	0.211069	0.355002
GACCACACTTCCCTTT-1	0.897972	0.776473	0.46	0.688982	-0.00881194	0.879989	0.911059	0.825774	0.693375	0.693293	0.353159	0.831074	0.98787	0.813946	0.693375	0.749656	-0.106029	0.643632
GACCAGAGCCCTGTAG-1	1	0.999579	1	0.79675	0.00112217	0.999999	0.99998	0.997108	1	0.999768	-0.163832	1	0.998629	0.990424	1	0.94907	-0.146473	-0.0385672
GACCCAATTATGATAC-1	0.980339	0.785394	0.215913	0.650794	0.698078	0.652494	0.898785	0.809713	0.535986	0.58981	0.452298	0.872166	0.753663	0.799709	0.263636	0.525512	0.365059	0.254432
GACCGACGTGAAAGCA-1	0.47572	0.593589	1	0.922381	0.193622	0.0467206	0.999962	0.751088	1	0.979753	-0.103266	0.999904	0.851806	0.846534	1	0.993495	-0.0720621	-0.232517
GACCGACTGAAGCGTC-1	0.778445	0.917341	0.327879	0.785671	0.627491	0.758959	0.718092	0.768396	0.413043	0.303748	0.600794	0.616023	0.654505	0.422954	0.601834	0.437347	0.664646	0.748604
GACCGATTAAATATGT-1	0.999486	0.999996		0.999427	-0.125216	1	0.999286	0.999737		0.999848	-0.125515	1	0.983157	0.99943		0.932743	-0.115688	0.0697808
GACCGCGTCTGACGTG-1	0.700547	0.82521	0.181369	0.729187	0.481541	0.499956	0.871363	0.857566	0.434813	0.849291	0.403758	0.423897	0.730754	0.743977	0.553399	0.845177	0.390452	0.0334175
GACCGTCAGGTCGTGA-1	0.981847	0.842212	0.5547	0.850462	0.589781	0.816732	0.436081	0.720647	0.188982	0.66116	0.560529	0.686677	0.347761	0.748562	0.625	0.531494	0.561702	0.459863
GACCGTGCTGACGGTG-1	0.687981	0.763679	0.327879	0.722943	0.504555	0.715587	0.775723	0.789952	0.327879	0.568625	0.337485	0.545556	0.688508	0.755301	0.793812	0.628082	0.427412	0.333812
GACCGTTACATGCGAC-1	0.732021	0.989876	1	0.831978	0.604584	0.693371	0.575513	0.936174	0.46	0.579311	0.011087	0.685505	0.987157	0.969828	1	0.781208	0.55063	0.761231
GACCTTCCACGTCTAC-1	0.997945	0.999541	0.980316	0.997124	0.859618	0.984503	0.955958	0.978339	1	0.984958	0.689523	0.98176	0.989004	0.952215	0.980316	0.990806	0.895007	0.980377
GACGACGATCCGCGTT-1	0.993699	0.983831	0.980316	0.998548	0.244956	0.988197	0.97837	0.924835	0.980316	0.955012	0.818821	0.979004	0.951777	0.887736	0.980316	0.924113	0.702722	0.980253
GACGAGGCTAATAAAC-1	0.966345	0.932464	0.867349	0.919421	0.551855	0.829175	0.710784	0.749771	0.817127	0.575258	0.550548	0.913303	0.778288	0.868257	0.826043	0.911125	0.531404	0.332711
GACGATATCACTGGGT-1	0.703368	0.603803	0.268871	0.520553	0.418584	0.346897	0.325254	0.511451	0.0213574	0.456866	0.436662	0.277607	-0.0383946	0.477473	0.352867	0.285219	0.622353	-0.160319
GACGCCGTAAAGGCTA-1	0.884124	0.755687	0.625	0.755718	0.249257	0.919069	0.619522	0.689796	0.755929	0.599033	0.209793	0.917979	0.768887	0.716443	0.625	0.401415	0.276885	0.480669
GACGCTTGCTTCTAAA-1	0.932094	0.815239	0.479841	0.879368	0.288658	0.738296	0.834004	0.729722	0.617959	0.870349	0.144207	0.788279	0.448168	0.68118	0.0181818	0.749058	0.324154	0.295682
GACGGGCATCGAATTT-1	0.9974	0.956232	0.973748	0.892271	0.891706	0.988885	0.829194	0.716921	0.973748	0.106169	0.887882	0.862304	0.911715	0.552283	0.973748	0.247459	0.572482	-0.0672573
GACGGGTTGGCCCGTA-1	1	0.971761	1	1	-0.101568	1	0.996281	0.918819	1	0.999346	-0.0701813	0.043689	0.0909358	0.28065	1	0.635464	-0.0721537	0.0303549
GACGGTCAATAGAAGC-1	0.757504	0.660899	0.215913	0.677942	0.17592	0.576513	0.468904	0.59669	0.416936	0.43904	0.187408	0.463989	0.658632	0.686022	0.617959	0.409539	0.526293	0.313731
GACGGTCCTAGGGTGT-1	0.562478	0.881482	0.693375	0.632861	-0.00773417	0.682955	0.902924	0.839844	0.693375	0.993448	0.131488	0.689484	0.1751	0.746453	0.693375	0.517755	-0.118908	-0.055398
GACGTGTAGGGATTAT-1	0.974315	0.94566	0.917663	0.956274	0.538526	0.942527	0.948139	0.851218	0.8	0.899786	0.713562	0.904207	0.98273	0.90508	0.242681	0.65174	0.634451	0.478148
GACGTTCGTAAATACA-1	0.98799	0.70612	0.601834	0.700534	0.571863	0.774667	0.623979	0.602866	0.119565	0.492472	0.481362	0.0755603	0.80191	0.567958	0.601834	0.721397	0.481006	0.57671
GACGTTGCTCGGCGGC-1	0.977157	0.615408	0.82	0.643	0.614742	0.953898	0.868826	0.537541	0.969954	0.447743	0.271881	0.850338	0.952438	0.473429	0.347851	0.276937	0.120852	0.0102841
GACTAAGATCATGCAC-1	0.979764	0.756842	0.46	0.773225	0.0107193	0.805302	0.573326	0.810586	0.46	0.954483	0.0996387	0.693365	0.801732	0.743334	1	0.696262	-0.032966	0.691484
GACTAAGTAGGCTCAC-1	0.962004	0.818956	0.188982	0.691864	0.148445	0.757388	0.568466	0.829404	0.5547	0.696104	0.066166	0.798858	0.588504	0.693809	0.625	0.54547	0.0445644	0.193699
GACTACAAAGCGGTGG-1	0.876411	0.525379	0.26401	0.732519	0.171669	0.454402	0.483751	0.525165	-0.0181369	0.454578	0.0438843	0.741231	0.412157	0.41637	0.302632	0.492618	-0.0123413	0.158882
GACTAGGCCGTTAGGT-1	0.413264	0.988129	1	0.585433	0.909521	0.999993	0.929129	0.996218	1	0.989628	0.881197	0.999767	0.969066	0.95971	1	0.833484	0.983702	-0.037248
GACTCACCCACGTGAG-1	0.99931	0.327564	-0.0549767	0.999736	0.0221975	0.999349	0.991602	0.421581	0.0485714	0.917471	-0.0500409	0.801952	0.999367	0.489704	0.991429	0.995868	-0.0163717	0.0600391
GACTCCCAGAATAAGG-1	0.996875	0.930355	1	0.840617	0.18288	0.904436	0.997469	0.945303	0.693375	0.770316	0.178298	0.738343	0.857353	0.926619	1	0.740746	0.579087	-0.0707809
GACTCCTTCCAATTGA-1	0.441696	0.693438	0.423454	0.511779	0.600348	0.309556	0.794691	0.625015	0.753261	0.255865	0.200564	-0.00229993	0.5661	0.552541	0.432069	0.411509	0.528596	0.596589
GACTCGCGGGAATGAC-1	0.675518	0.778586	0.793812	0.648428	0.597732	0.709994	0.568739	0.693443	0.601834	0.503198	0.250155	0.770375	0.0611595	0.615315	0.706522	0.552741	0.37721	-0.0952947
GACTCTAGAGTTCCAA-1	0.912494	0.777553	0.746729	0.880136	0.199951	0.753433	0.858814	0.682471	0.708683	0.847802	0.00536454	0.574568	0.61411	0.694694	0.746729	0.884607	0.273705	-0.137931
GACTGCAAATCGAGCT-1	0.896721	0.766458	0.601834	0.819078	0.0510977	0.730315	0.664293	0.728396	0.793812	0.838631	-0.0500176	0.647058	0.711645	0.712017	0.47027	0.743831	0.0991822	-0.0834394
GACTGCACCAGCCCAG-1	0.995939	0.969633	0.811534	0.923555	0.667284	0.653961	0.956142	0.982351	0.811534	0.933661	0.489142	0.899907	0.913303	0.903834	0.811534	0.65973	0.741247	0.357584
GACTGCTGGTGAGAAA-1	0.559165	0.721948	0.119523	0.633949	0.406466	0.608582	0.519611	0.691671	0.236228	0.557716	0.11475	0.399124	0.124515	0.560541	-0.0597614	0.418663	-0.112444	0.0541054
GACTTCAACGCATCAA-1	0.892085	0.98425	0.693375	0.858622	0.691891	0.982062	0.842946	0.999429	1	0.90366	0.905508	0.666739	0.917066	0.988373	0.693375	0.993329	0.11392	0.0348905
GAGAAACTGGATCCCA-1	0.939004	0.97206	0.373306	0.960176	0.504901	0.938462	0.959365	0.948044	0.337536	0.979627	0.490939	0.822188	0.848172	0.801096	0.61795	0.851149	0.465739	0.0942815
GAGAACGGTTCTGACT-1	0.987703	0.98478	0.693375	0.976498	0.127301	0.930812	0.978787	0.9819	0.693375	0.981816	0.265857	0.693631	0.999046	0.934499	1	0.762304	0.192342	0.701506
GAGACTGATGGGTAGA-1	0.871794	0.705842	0.25	0.649011	0.229968	0.578985	0.688551	0.71321	0.25	0.409549	0.181549	0.668627	0.709502	0.680456	0.625	0.67527	0.167264	0.565308
GAGACTTCGCGACCGA-1	0.792901	0.810511	0.5547	0.650652	0.290584	0.846132	0.881382	0.918551	1	0.891302	0.358464	0.602339	0.422845	0.798171	0.625	0.557602	0.526534	0.109322
GAGAGGCCTATGTGTA-1	0.9977	0.967758	0.693375	0.873466	0.701016	0.917884	0.987362	0.890985	0.693375	0.67911	0.220098	0.739174	0.993099	0.852995	0.693375	0.89452	0.192578	-0.0419079
GAGAGGGCGCGAGGTT-1	0.890801	0.646622	0.41833	0.654459	0.344271	0.75825	0.709558	0.552067	0.482382	0.630708	0.470796	0.657776	0.86552	0.599081	0.657376	0.479587	0.603189	0.488978
GAGAGGTGCATTCTGG-1	0.824058	0.621975	0.281606	0.654106	0.424075	0.777421	0.831822	0.626211	0.728759	0.752819	0.603797	0.849289	0.674793	0.639807	0.355299	0.363866	0.00468521	0.265353
GAGAGTCTCGGGAGAG-1	0.913041	0.74562	0.416936	0.708863	0.35548	0.664368	0.514221	0.727716	0.379872	0.552926	0.201837	0.374313	0.0916941	0.718661	0.263636	0.417736	0.267876	0.0691676
GAGATCTGCTTGGCAT-1	0.720512	0.440205	-0.0760011	0.565016	0.357132	0.607934	0.616096	0.44308	0.0340553	0.494745	0.142382	0.00901314	0.895416	0.34219	0.519517	0.773637	0.218767	0.760787
GAGATCTGTCACTCCG-1	0.931087	0.713159	0.793812	0.545928	0.369595	0.620591	0.959926	0.758022	0.601834	0.54497	0.345932	0.78683	0.242664	0.573711	-0.138054	0.637608	0.269928	0.275725
GAGATCTTCCATGACA-1	0.995594	0.972622	0.65085	0.927086	0.473626	0.965254	0.788737	0.983605	0.876147	0.962278	0.499908	0.967319	0.950151	0.911761	0.895249	0.404438	0.485235	0.291529
GAGATGACAATCCTTA-1	0.989609	0.82405	0.811534	0.906566	-0.129341	0.744897	0.880728	0.726507	0.815068	0.888894	-0.14598	0.483602	0.458053	0.717448	0.630137	0.903735	-0.102469	0.360458
GAGATGGCTTTAATCA-1	0.700719	0.710281	0.601834	0.705303	0.616416	0.536339	0.430896	0.745548	0.28014	0.659091	-0.0682919	0.751405	0.494992	0.699751	0.413043	0.340232	0.107783	-0.110442
GAGATGGGAGTCGACA-1	0.998677	0.998435	0.986241	0.995136	0.911845	0.978145	0.8327	0.952893	0.986241	0.987525	0.78921	0.986056	0.987977	0.920109	1	0.980296	0.840397	0.980018
GAGCACCTGTGTCCAG-1	0.844968	0.924019	0.5547	0.856449	0.384517	0.697124	0.6878	0.853163	0.755929	0.657115	0.527113	0.746455	0.798681	0.868036	1	0.504629	0.581466	0.555027
GAGCACGGCGCCTCTT-1	0.967022	0.964856	1	0.956286	0.0764836	1	0.97749	0.980249	1	0.600266	0.0517718	1	0.981126	0.91759	1	0.491053	-0.0687379	0.999993
GAGCATCAACAACTTG-1	0.836646	0.53962	0.319352	0.587512	0.556341	0.654483	0.765278	0.670676	0.383886	0.824995	0.440776	0.392614	0.726148	0.641474	0.228571	0.232744	0.471086	-0.0496088
GAGCCAGCTACCTGTG-1	0.986588	0.947206	0.94883	0.90456	0.755989	0.841722	0.843884	0.889779	0.94883	0.594002	0.480965	0.880912	0.932752	0.953275	0.94883	0.947113	0.471825	0.0821447
GAGCCGAGCGTTTATT-1	0.981469	0.743684	1	0.75734	-0.036559	0.857862	0.688509	0.751146	0.46	0.722453	-0.0720244	0.865346	0.90891	0.770947	0.46	0.708638	-0.0986267	0.693098
GAGCGCAAATACTCCG-1	0.941438	0.938645	0.755929	0.853732	0.283222	0.766364	0.900044	0.92877	0.755929	0.912562	0.562835	0.78863	0.497336	0.804629	0.5547	0.724729	0.277739	-0.0694998
GAGCGCGCACGAGTAG-1	0.978465	0.879181	0.904744	0.913504	0.369287	0.904159	0.657894	0.786453	0.446122	0.809173	0.410602	0.4159	0.936998	0.749284	0.368518	0.85071	0.331221	0.700722
GAGCGCTGTTAGGTAA-1	0.92857	0.645584	-0.125267	0.741096	0.428737	0.403687	0.801121	0.580527	0.302609	0.690784	0.413116	0.557906	0.224766	0.657415	0.140256	0.614737	0.131429	0.213634
GAGCGGAATGCGGTGT-1	0.993937	0.993064	0.969629	0.999583	0.796114	0.999927	0.860025	0.934076	1	0.7685	0.374387	0.241136	0.933882	0.980307	0.969629	0.965093	0.747684	-0.0275445
GAGCTAAGGGCATATC-1	0.927292	0.700208	0.25	0.626946	0.462491	0.775002	0.867642	0.707802	-0.0693375	0.758093	0.628398	0.552578	0.658742	0.731082	0.625	0.693569	0.52338	0.379146
GAGCTCAACATGAGCG-1	0.99484	0.999984	1	0.990293	0.149078	1	0.999806	0.999022	1	0.993501	0.123756	0.0500397	0.999691	0.999139	1	0.935701	-0.00692426	0.01641
GAGCTGTCGTCTCGGA-1	0.970045	0.774524	0.693375	0.73227	-0.0337166	0.988494	0.940769	0.724859	0.693375	0.597986	-0.0134314	0.97547	0.167345	0.724474	-0.05547	0.626173	-0.0985562	0.0176045
GAGGAATATCTCTTTG-1	0.84007	0.719613	0.168112	0.710322	0.56591	0.799246	0.537187	0.719578	0.175139	0.685013	0.358986	0.345748	0.731995	0.739283	0.234283	0.553727	0.16506	0.251291
GAGGAATGGAGAGGTT-1	0.966662	0.975483	0.693375	0.856227	0.095689	0.730712	0.982011	0.99116	0.693375	0.777719	-0.00572139	0.784566	0.888955	0.991639	0.693375	0.928784	0.684503	0.693279
GAGGATAAACAGTGCT-1	0.695936	0.827199	0.755929	0.769984	0.597994	0.694003	0.665631	0.814223	0.755929	0.565496	0.460318	0.550827	0.963179	0.820816	0.755929	0.607663	0.557576	0.797322
GAGGCATTTGCAGCAG-1	0.999986	0.999971		0.99932	-0.129077	1	0.998335	0.999719		0.983895	-0.126333	0.0700704	0.995816	0.999608		0.844625	-0.121145	0.0204831
GAGGCCTGTTGATACA-1	0.995825	0.987823	0.693375	0.853178	0.025867	0.902138	0.999741	0.951277	0.693375	0.886178	0.417972	0.759726	0.786307	0.90767	1	0.734355	0.389983	0.180465
GAGGCTATCAAAGTCG-1	0.924872	0.961825	0.866719	0.840026	0.30354	0.885763	0.894349	0.906917	0.875	0.386192	0.38529	0.673443	0.919623	0.917025	0.8	0.607813	0.450595	0.857386
GAGGGAGTCAGATCGC-1	0.986384	0.996262	1	0.98809	0.747339	0.996143	0.957973	0.991176	1	0.991574	0.691762	0.905915	0.976062	0.979655	1	0.688174	0.721138	0.0462123
GAGGGCCATAATATTA-1	0.680747	0.835229	0.601834	0.707731	0.57926	0.719301	0.719637	0.77793	0.706522	0.661727	0.279828	0.643879	0.681916	0.728739	0.793812	0.749892	0.168059	0.450069
GAGGGCGCAGCTCTGC-1	0.971374	0.712231	0.540842	0.603706	0.710713	0.911107	0.920553	0.592125	0.613941	0.681272	0.303444	0.498276	0.696861	0.541793	0.538462	0.463912	0.486461	0.595379
GAGGGTAGTAACAAAG-1	1	0.999994	1	0.996827	0.0168281	1	0.999397	0.999606	1	0.999692	-0.0520389	0.00307041	1	0.997199	1	0.999999	0.683478	-0.0383431
GAGGTACGCGTGTCCC-1	0.994743	0.89045	0.970725	0.990956	0.667983	0.989657	0.977984	0.823278	0.971449	0.962801	0.860191	0.974615	0.543782	0.670273	0.970725	0.896979	0.827457	-0.017656
GAGGTCCGTTCGCTGT-1	0.942632	0.862178	1	0.86806	0.0604812	1	0.823196	0.774328	-0.0384615	0.22955	-0.0401496	1	0.742427	0.44107	-0.0384615	0.714428	-0.0401618	-0.0133949
GAGTAAATTAAGAACC-1	0.969363	0.95768	0.898365	0.689137	0.865772	0.920021	0.950737	0.895848	0.811534	0.872698	0.602621	0.865646	0.887153	0.897734	0.898365	0.737035	0.866252	0.804277
GAGTAAGGCCACGGGA-1	0.887535	0.7438	0.156827	0.657917	0.496835	0.360071	0.78673	0.736634	0.213663	0.706486	0.306347	0.425965	0.674286	0.648995	0.618475	0.236375	0.412153	-0.0626386
GAGTATACCCTAATCA-1	0.678964	0.662687	0.454227	0.667692	0.545482	0.512372	0.499399	0.680864	0.560114	0.561169	0.428461	0.788676	0.210542	0.658634	0.248683	0.534626	0.583617	0.175101
GAGTATCAAAGTTACA-1	0.999889	0.999096	1	0.966034	0.961782	0.97911	0.981998	0.954764	0.969629	0.735505	0.921943	0.967774	0.9622	0.760604	1	0.994404	0.625608	0.970352
GAGTATGCCCGCCTTG-1	0.902592	0.838104	0.818982	0.816375	0.511093	0.811427	0.78326	0.743809	0.710343	0.716799	0.191701	0.740639	0.676878	0.785268	0.295721	0.481238	0.51314	0.621732
GAGTATGCGCGTGCAT-1	0.98974	0.986746	0.947517	0.999893	0.556149	0.965587	0.904293	0.880285	1	0.817729	0.422372	0.998958	0.18689	0.637403	0.887357	0.556961	0.447164	-0.0575987
GAGTCAGACCAGAATC-1	0.861057	0.723089	0.503444	0.61306	0.392941	0.596652	0.74532	0.669478	0.710343	0.596332	0.292737	0.723726	0.884182	0.707008	0.479841	0.496978	0.23596	0.431789
GAGTCCACCAGGTTTA-1	0.997306	0.872717	0.983319	0.993755	0.79212	0.992066	0.952286	0.560247	0.91923	0.349228	0.669287	0.689587	0.957372	0.657603	0.983319	0.277398	0.781576	-0.0668009
GAGTCCGCTTACCGGA-1	0.55406	0.850367	0.793812	0.738838	0.067839	0.488879	0.864764	0.852644	0.560845	0.775563	0.273372	0.733519	0.711746	0.771281	0.119565	0.650309	0.414657	0.482217
GAGTCTTGTAAAGGAC-1	0.771976	0.789089	0.479841	0.637507	0.251535	0.395507	0.672409	0.744216	0.263636	0.708362	0.740386	0.733149	0.682095	0.697665	0.479841	0.609876	0.557548	0.404712
GAGTGCACGGACAACA-1	0.999659	0.991561	1	0.999631	0.0892329	1	0.482713	0.706024	1	0.100663	0.0166006	0.255322	0.894679	0.738236	1	0.974186	-0.0129392	0.998535
GAGTGTCAACCAGAAA-1	0.988783	0.863542	0.625	0.617881	0.654535	0.83395	0.760756	0.773614	0.188982	0.606064	0.429164	0.847181	0.855239	0.736115	0.188982	0.21387	0.537284	0.403303
GAGTGTGCGGTACCCA-1	0.999431	0.997846	0.891042	0.998626	0.911266	0.987708	0.771072	0.99904	0.891042	0.52551	0.668371	0.42193	0.995386	0.940681	1	0.673026	0.455638	-0.421934
GAGTTCTGTGGGTGCT-1	0.955591	0.616179	0.316228	0.80175	0.641924	0.903526	0.844932	0.386575	0.125	0.415424	0.32076	0.624894	0.842441	0.551124	0.553399	0.357477	0.199392	0.819765
GAGTTGATGGCAATTT-1	0.920002	0.645931	0.099753	0.900759	0.397487	0.529433	0.75927	0.53277	0.0165748	0.830043	0.295001	0.573471	0.502484	0.583217	0.193167	0.398171	0.284607	0.157098
GATAACTCGCACTGTG-1	0.994465	0.967005	0.708734	0.916375	0.62592	0.955862	0.949715	0.86994	0.876147	0.885535	0.31479	0.93227	0.893731	0.871278	0.796513	0.730489	0.0330547	-0.0225962
GATACCGTGTCGGAGT-1	0.957139	0.906724	0.895249	0.971012	0.47333	0.777365	0.967037	0.919423	0.913431	0.860131	0.752881	0.768525	0.918296	0.933781	0.903738	0.958424	0.619913	0.903726
GATACGATGGGAGTCA-1	0.75487	0.833741	0.793812	0.708292	0.484153	0.791126	0.708678	0.786906	0.425209	0.584361	0.523899	0.543684	0.367078	0.66729	0.413043	0.0483115	0.340861	-0.145406
GATAGAACCCGCTAGG-1	0.977274	0.978256	0.602941	0.907887	0.64937	0.972636	0.858747	0.908567	0.732088	0.980297	0.53815	0.935542	0.416403	0.891999	0.732088	0.990814	0.664703	0.109112
GATAGATAGTACAGTC-1	0.973912	0.973142	0.898365	0.965225	0.779631	0.883602	0.942492	0.959709	0.898365	0.934701	0.526218	0.889051	0.885435	0.966779	0.811534	0.80408	0.483824	-0.0860116
GATAGGATTAATTACA-1	0.998014	0.862551	1	0.767712	0.213472	0.808173	0.907366	0.924789	0.693375	0.858965	-0.0960752	0.770259	0.963633	0.797666	1	0.821794	0.0692913	0.693344
GATAGGTAACGTTGAC-1	0.827158	0.840682	0.503444	0.686388	0.215121	0.758674	0.797287	0.799456	0.754545	0.712997	0.484242	0.542225	0.536878	0.814993	0.617959	0.719281	0.518144	0.375298
GATAGGTGTCCCGGGC-1	1	0.999942		0.996877	-0.122699	1	0.999923	0.99965		0.999974	-0.131314	0.0315902	1	0.998966		0.972598	-0.111662	-0.0456399
GATAGTGCGAGTAAGT-1	0.950706	0.940916	0.769166	0.909156	0.655537	0.907414	0.642036	0.876997	0.925698	0.653304	0.666943	0.720222	0.600675	0.908982	0.925698	0.838532	0.458559	0.148517
GATATCAAGCAGGAGC-1	0.845371	0.746841	0.807538	0.576271	0.55193	0.869618	0.391813	0.642822	0.906196	0.327355	0.392562	0.418204	0.640511	0.551912	0.761359	0.28607	0.22075	0.315242
GATATGAGACACTAAC-1	0.990196	0.935894	0.755929	0.846706	0.580339	0.861586	0.952488	0.96961	0.5547	0.733772	0.736714	0.925243	0.89675	0.928876	0.5547	0.761163	-0.015224	0.556119
GATATGCGGTAGCCAA-1	0.99942	0.999198		0.998789	-0.145712	1	0.999307	0.997281		0.729799	-0.141212	1	0.999204	0.996439		0.974284	-0.131623	0.999987
GATATGGATTACGCGG-1	0.799735	0.812482	0.5547	0.782747	0.342129	0.725987	0.908203	0.808539	0.5547	0.598268	0.586381	0.79925	0.826797	0.812541	1	0.67897	0.705008	0.556657
GATATTGAGATTGGCG-1	0.817775	0.65279	0.341446	0.812386	0.362732	0.661829	0.862579	0.777992	0.423454	0.635591	0.30695	0.444923	0.781685	0.753896	0.296589	0.682661	0.245899	0.3955
GATATTTCCTACATGG-1	0.92704	0.75744	0.601834	0.648973	0.588454	0.599161	0.662638	0.765518	0.560845	0.754502	0.57739	0.622851	0.809225	0.697457	0.327879	0.46025	0.292007	-0.114663
GATCAACATAAAGGGA-1	0.780189	0.800575	0.583795	0.896769	0.365241	0.901728	0.795457	0.804303	0.728138	0.853227	0.396038	0.819703	0.880173	0.726813	0.746011	0.706195	0.189186	0.928686
GATCATTCCAAACATT-1	0.87964	0.638335	0.34641	0.785254	0.387356	0.767771	0.702687	0.631909	0.0745356	0.258263	0.451583	0.609473	0.487936	0.51794	0.338062	0.390633	0.216267	0.178942
GATCCCTTTATACTGC-1	0.702911	0.734814	0.47027	0.65283	-0.0727444	0.497164	0.801545	0.755626	0.413043	0.853897	0.250255	0.831579	0.551359	0.805956	0.793812	0.695094	-0.0144676	0.470222
GATCCGAATATAAGTG-1	0.910536	0.938613	0.693375	0.943038	-0.0810804	0.992709	0.900965	0.910847	1	0.996103	-0.104384	-0.109233	0.832354	0.774548	0.693375	0.982206	-0.093413	-0.0204889
GATCCGGGAATTAACA-1	0.855416	0.916303	0.755929	0.691062	0.640365	0.837019	0.876088	0.960261	0.5547	0.753018	0.710253	0.591464	0.694873	0.93275	0.5547	0.55468	0.192028	0.554011
GATCCTAAATCGGGAC-1	0.765562	0.676163	0.745499	0.409022	0.605319	0.414379	0.704345	0.683681	0.804315	0.658797	0.669862	0.854634	0.588019	0.590171	0.637905	0.0973253	0.507838	0.00714376
GATCCTCGACACTGGC-1	0.677589	0.610297	0.822191	0.556419	0.292338	0.78365	0.696987	0.514254	0.342985	0.63329	0.309062	0.420394	0.905989	0.587844	0.367723	0.646821	0.551263	0.712136
GATCGACACTATCTGA-1	0.804337	0.782514	0.47027	0.756943	0.486632	0.698401	0.726719	0.760636	0.601834	0.618284	0.267024	0.801238	0.694617	0.704605	0.327879	0.734729	0.453803	0.606104
GATCGCGGGCTCTCCA-1	0.911319	0.768406	0.755929	0.705533	0.0756719	0.658113	0.545175	0.769417	0.625	0.536157	0.243795	0.686921	0.821815	0.689861	0.472456	0.592887	0.238205	0.617735
GATCGCTACCCGATTT-1	0.978394	0.873728	0.724553	0.917133	0.607082	0.886971	0.873277	0.853683	0.513516	0.84411	0.455519	0.915957	0.512892	0.74075	0.715923	0.837682	0.47518	0.338232
GATCGCTATATCTCAG-1	0.995767	0.994417	1	0.981019	0.838345	0.97649	0.861044	0.977185	1	0.807432	0.525387	0.968718	0.992274	0.967198	1	0.413825	0.547551	0.0869411
GATCGCTGTGGTGCGT-1	0.888903	0.8276	0.724553	0.864802	0.503622	0.611735	0.409532	0.661276	0.176829	0.755617	0.205219	0.404303	0.876871	0.667452	0.648656	0.778733	0.299772	0.420507
GATCGGATAGAACCAT-1	0.914077	0.781785	0.537204	0.833782	0.621482	0.901243	0.5512	0.670673	0.742358	0.768729	0.268514	0.891385	0.68391	0.761165	0.847382	0.647211	0.475644	0.0784768
GATCGGTGGCCATAAC-1	0.980404	0.73419	0.24994	0.919593	0.241077	0.834568	0.731779	0.635501	0.784929	0.881863	0.113526	0.70347	0.911678	0.569523	0.554936	0.836284	0.338249	0.321529
GATCGTGACTGATATC-1	0.997948	0.990223	0.693375	0.81675	0.488742	0.840082	0.998614	0.902193	0.46	0.718521	0.70404	0.694163	0.985213	0.935795	1	0.394013	0.427125	0.693244
GATCTAACCGTATTCA-1	0.953597	0.756497	0.706522	0.63835	0.385636	0.408483	0.212746	0.577796	0.0949123	0.244838	0.531546	0.497419	-0.0244229	0.635716	-0.138054	0.0831112	0.532796	0.304371
GATCTCGACGCTGTGG-1	0.993622	0.989303	0.947517	0.975438	0.887507	0.987807	0.996452	0.996937	0.947517	0.850813	0.91755	0.999922	0.962237	0.981155	1	0.885586	0.818105	0.60351
GATCTTGGAGGGCATA-1	0.921159	0.903998	0.662505	0.883853	0.315282	0.812523	0.956356	0.901352	0.92104	0.831581	0.376261	0.873183	0.4256	0.891403	0.563822	0.425701	0.429196	0.486675
GATCTTTGCAGGGTAT-1	0.952126	0.553312	-0.100299	0.579155	0.319094	0.754335	0.811527	0.562594	0.69715	0.748989	0.280022	0.579119	0.0678841	0.500623	0.327245	0.56936	0.0724722	-0.0193623
GATGACAAGTAGGGCA-1	0.965635	0.89112	0.918072	0.917727	0.455342	0.818013	0.913639	0.835936	0.906515	0.948474	0.268103	0.571553	0.956216	0.870342	0.903512	0.918273	0.532584	0.783602
GATGACGATGATCGCG-1	0.999947	0.99999	1	0.999233	-0.0252374	1	1	0.998624	1	1	0.021908	0.0266644	0.993891	0.995008	1	0.81323	-0.00417037	-0.0593602
GATGAGGAACCTTCGG-1	0.949984	0.814253	0.921483	0.682512	0.78139	0.0318195	0.918472	0.656806	0.920013	0.42625	0.477522	0.923117	0.944058	0.581551	0.878191	0.811509	0.587827	0.094421
GATGCCTTCTGCGGCA-1	0.791282	0.773203	0.543028	0.606787	0.410683	0.658702	0.715212	0.652066	0.773138	0.477978	0.303855	0.516233	0.772986	0.641844	0.584615	0.181845	0.202502	0.0843524
GATGCGTCCTGCATTC-1	0.933653	0.770234	0.298807	0.496878	0.267733	0.787677	0.892308	0.698563	0.25	0.363113	0.559677	0.600586	0.111314	0.641978	0.613941	0.34035	0.529642	-0.0930496
GATGCTACCTTCGATG-1	0.829225	0.977884	0.94299	0.986209	0.523814	0.977773	0.952354	0.897876	0.969954	0.987808	0.505837	0.970614	0.952508	0.891187	0.969954	0.948865	0.274672	0.0602452
GATGCTGTATTTCATC-1	0.947385	0.997236	1	0.977949	0.791243	0.999796	0.859839	0.998884	1	0.860106	0.313454	0.900716	0.579781	0.882836	1	0.572018	0.531596	0.116806
GATGTAACGAACCACC-1	0.915335	0.867382	0.671984	0.790017	0.390131	0.71217	0.888183	0.777966	0.537587	0.802651	0.423244	0.53791	0.506704	0.659313	0.822192	0.780932	0.18283	0.3092
GATGTTCAATCCACGA-1	0.997467	0.805704	0.693375	0.791131	-0.00251603	0.968834	0.430239	0.714216	-0.08	0.593729	0.412798	0.2586	0.55259	0.731479	0.693375	0.675469	0.0251082	0.220396
GATTAACCGAAAGCCC-1	0.930294	0.963573	0.755929	0.984341	0.572434	0.908055	0.877805	0.897352	0.5547	0.910418	0.593216	0.72878	0.527956	0.762256	0.472456	0.885526	0.525745	-0.0864181
GATTACTGAATTTGGG-1	0.886089	0.601901	0.363913	0.603449	0.246391	0.73915	0.917794	0.63848	0.434813	0.820145	0.600103	0.798318	0.684011	0.590663	0.363913	0.420242	0.555144	0.219308
GATTAGAAACAAGCGT-1	0.816871	0.771545	0.416936	0.765591	0.15714	0.653432	0.542315	0.687307	0.617959	0.697261	0.177413	0.725683	0.260201	0.668539	0.416936	0.558761	0.305359	0.113489
GATTATCTTGCATTAT-1	1	0.99861	1	0.988653	-0.0666032	1	0.984327	0.987071	1	0.983704	-0.06536	1	0.995666	0.906548	1	0.210325	-0.0630655	0.999997
GATTCCCTTGTCGCAG-1	0.431747	0.834675	0.693375	0.751814	0.126255	0.776766	0.480058	0.768764	0.46	0.211694	-0.110124	0.693348	-0.0253802	0.79723	0.46	0.711814	0.486671	0.690364
GATTCCGCGTTTCCGT-1	0.722916	0.599843	0.35923	0.425144	0.313644	0.922644	0.814021	0.54708	-0.0230049	0.687634	0.167585	0.136544	0.158136	0.51007	0.263671	0.320603	0.532322	-0.0544241
GATTCCTATACGGCGC-1	0.983961	0.986489	0.693375	0.998638	0.525354	0.964012	0.961005	0.998135	0.693375	0.833677	0.389358	0.0247151	0.905752	0.998433	1	0.907889	0.815074	-0.0172051
GATTCGACGGTTCACG-1	0.992992	0.992181	1	0.976862	0.00900381	0.854465	0.993672	0.959308	0.693375	0.979589	-0.00759173	-0.0513435	0.726159	0.837892	1	0.68756	0.528991	0.0462923
GATTGCTCCAGTTGCA-1	0.941528	0.715213	0.773451	0.793412	0.405708	0.703721	0.509598	0.690191	0.703809	0.768102	0.495457	0.501234	0.812578	0.74488	0.80997	0.67869	0.504725	0.196578
GATTGGGAAAGGTTGT-1	0.914821	0.999687	0.693375	0.999605	0.0170871	0.990652	0.763687	0.862213	0.693375	0.834821	-0.116589	0.103369	0.681995	0.893796	0.693375	0.78324	0.403287	0.0607182
GATTTGCGCTAACACC-1	0.617028	0.712742	0.385221	0.510175	0.288932	0.45607	0.623852	0.753169	0.358003	0.472561	0.404587	0.513434	0.24582	0.552343	-0.0985448	0.282323	0.152979	-0.0862738
GCAAACCCTACATTAT-1	0.962258	0.915236	0.894893	0.918077	0.754504	0.967057	0.95588	0.871784	0.762713	0.733575	0.291498	0.98907	0.966626	0.771215	0.829561	0.826998	0.706493	0.146426
GCAAACCTTGGCCATA-1	0.984138	0.795989	0.943003	0.977406	0.598169	0.967336	0.803591	0.566785	0.932423	0.987485	0.466753	0.986614	0.818664	0.585459	0.938311	0.794229	0.515586	0.282303
GCAAACGTCGCCAGGT-1	0.999945	0.999956	1	0.998816	0.656279	1	0.133837	0.972673	1	0.208186	-0.0594307	-0.042841	0.999153	0.996755	1	0.999414	-0.0320082	-0.0380111
GCAAAGGGCGTTAGCC-1	0.992341	0.542592	0.141649	0.6294	0.533036	0.957187	0.975192	0.60785	0.875155	0.332963	0.440275	0.909229	0.885859	0.43592	0.876418	0.357486	0.527344	0.150936
GCAAATATTACGCTTT-1	0.956955	0.781847	0.725476	0.802962	0.464233	0.81001	0.915468	0.674126	0.725476	0.597517	0.313992	0.81299	0.419745	0.609011	0.1	0.494767	0.479059	0.389007
GCAAATGAGGACACTT-1	0.918679	0.896507	0.750391	0.908642	0.292797	0.670581	0.650863	0.843652	0.750391	0.75391	0.254975	0.667416	0.854269	0.860502	0.835366	0.333089	0.655828	0.209216
GCAACACACTAGAACT-1	0.876162	0.653431	0.216174	0.71173	0.397647	0.777895	0.602284	0.684815	-0.129494	0.663477	0.38127	0.491857	0.416706	0.654316	0.480769	0.635974	0.318648	0.450118
GCAACAGCAGTATGCG-1	0.87761	0.833853	0.735405	0.838914	0.457684	0.777831	0.764457	0.720374	0.541266	0.552566	0.400163	0.545726	0.893507	0.746795	0.380301	0.320044	0.45837	-0.0230014
GCAACCACCAGACCGG-1	0.99993	0.999978	1	0.999994	0.178398	0.999999	0.996604	0.999126	1	0.778616	0.0360052	-0.0372565	0.996027	0.999476	1	0.993155	0.129013	0.056939
GCAACCACGGCCGCGT-1	0.792628	0.87002	0.472456	0.565508	-0.0784235	0.680161	0.735268	0.722441	0.25	0.681072	0.456082	0.611969	0.772351	0.803632	0.625	0.498223	-0.0158565	0.516278
GCAACGGCTAGTTATG-1	0.983859	0.967007	0.94883	0.956498	0.704749	0.934043	0.984221	0.964943	0.903738	0.731392	0.578362	0.809792	0.864626	0.874849	0.900735	0.324537	0.569037	-0.0936253
GCAAGAATTCCTTGGC-1	0.853163	0.777663	0.3669	0.761475	0.262188	0.757122	0.742706	0.849409	0.478091	0.753665	0.363379	0.660869	0.772724	0.777594	0.733799	0.590153	0.271417	0.455221
GCAAGCTGGAAACCGC-1	0.968361	0.667411	0.25	0.681334	0.197255	0.719188	0.727754	0.670762	0.188982	0.632329	0.283802	0.528728	0.666763	0.688734	0.625	0.0960595	0.214965	0.456375
GCAAGTGCACAGAGAA-1	0.970758	0.912934	0.898365	0.873421	0.62878	0.948591	0.75704	0.912051	0.538389	0.79701	0.549165	0.426996	0.239851	0.917754	0.538389	0.74754	0.411038	0.349207
GCAAGTGTAAAGCATG-1	0.992442	0.985484	0.986241	0.992715	0.936572	0.991796	0.957476	0.984021	0.986241	0.942705	0.826484	0.994951	0.475632	0.976792	1	0.912872	0.833707	0.127477
GCAATTAGTCGCACCG-1	0.972187	0.828979	0.938678	0.253335	0.815515	0.954751	0.951094	0.372508	0.948099	0.937853	0.68581	0.905148	0.919121	0.495617	0.9643	0.3395	0.279808	-0.0214497
GCACAAACCCTAGATG-1	0.961243	0.87366	0.825431	0.887905	0.758542	0.935629	0.636995	0.557604	0.809491	0.815055	0.741635	0.728252	0.933663	0.475349	0.65149	0.412424	0.391951	0.106965
GCACAAACGAGGCGTG-1	0.804344	0.727778	0.0719585	0.663707	0.290481	0.707681	0.800913	0.81057	0.413043	0.706699	0.350767	0.74785	0.690516	0.73283	0.28014	0.743965	0.372074	0.238431
GCACAACCTCGGGCGT-1	0.613372	0.557816	0.516982	0.609027	0.261655	0.235461	0.567248	0.586088	0.381827	0.0636306	0.379307	-0.00026578	0.5704	0.517344	0.0164775	0.495049	0.258907	0.158157
GCACACACTGGTAGCC-1	0.954883	0.763582	0.580881	0.773012	0.49024	0.842654	0.746818	0.674544	0.479841	0.479502	0.718385	0.643871	0.721407	0.557433	0.503444	0.625977	0.502954	0.2952
[truncated: 1,531 more rows]

## Sheet: ED_Fig.2e
	level I	level I	level I	level I	level I	level I	Level II	Level II	Level II	Level II	Level II	Level II	level III	level III	level III	level III	level III	level III
spot	Spotiphy	Cell2location	cytoSPACE	CARD	Tangram	RCTD	Spotiphy	Cell2location	cytoSPACE	CARD	Tangram	RCTD	Spotiphy	Cell2location	cytoSPACE	CARD	Tangram	RCTD
AAACAAGTATCTCCCA-1	0.426359	0.909323	1.71429	0.50784	1.05397	0.360687	0.809709	1.15257	0.571429	0.648929	1.14451	0.86162	0.87092	1.12952	0.857143	0.670732	1.12497	1.5901
AAACACCAATAACTGC-1	0.472454	1.12572	1.2	0.887603	1.32646	0.756739	0.622552	1.21204	1.2	1.38838	1.05387	0.981171	1.06984	1.26759	1	1.48013	1.44213	1.16182
AAACAGAGCGACTCCT-1	0.197753	0.886784	1	0.907851	1.82074	0.766085	0.331468	1.27002	1	0.931594	1.78	0.840172	1.08493	1.30671	1	0.97619	1.88564	1.9041
AAACAGCTTTCAGAAG-1	0.767602	1.08855	1.75	0.823522	1.54777	0.928452	0.824487	1.15471	1	1.11391	1.2272	0.911059	1.06601	1.27864	1.25	1.00851	1.43567	1.06948
AAACAGGGTCTATATT-1	0.318779	0.825538	0.333333	0.743478	1.14588	0.675088	0.934326	1.15188	1	1.1085	1.21674	1.26077	0.823206	1.25957	1	0.957893	1.22633	1.62854
AAACAGTGTTCCTGGG-1	0.547238	1.09266	1	1.10518	1.43566	0.985177	1.07704	1.26695	1	1.16018	1.26753	1.35866	1.77525	1.34581	1.5	0.984693	1.66103	1.49213
AAACATTTCCCGGATT-1	0.666525	0.944802	1.2	0.910169	1.30369	0.742728	0.61795	1.13341	1.2	0.973561	0.963237	0.701057	0.827865	1.07355	1.2	0.959471	1.2451	1.50992
AAACCCGAACGAAATC-1	0.483963	0.591655	0.4	0.614478	1.61545	0.134672	0.597914	0.834973	0.4	0.505662	1.34566	0.394987	1.02396	1.23447	0.8	1.13714	1.77447	1.56091
AAACCGGAAATGTTAA-1	0.0756522	0.389281	1	0.163108	1.98222	1.68512	0.0132579	0.43601	1	7.29207e-07	1.98117	0.987193	0.386613	0.598767	1	0.589237	1.97892	1.92559
AAACCGGGTAGGTACC-1	0.984791	1.01154	1.6	1.02313	1.38602	1.08663	0.723047	1.22031	0.8	0.815878	1.28558	0.738762	0.435803	1.17033	1.2	0.767699	1.55677	1.67272
AAACCGTTCGTCCAGG-1	0.363409	1.00046	0.857143	0.716781	1.38631	0.815421	0.621296	1.13037	1.42857	1.09359	1.38101	1.16876	1.17949	1.21235	1.42857	1.13965	1.41118	1.85528
AAACCTAAGCAGCCGG-1	0.795282	0.332759	0.666667	0.565196	1.243	0.0913695	0.839346	0.844938	0.666667	0.807994	1.04745	1.30404	0.555609	0.988393	0.666667	0.995684	1.10302	1.85127
AAACCTCATGAAGTTG-1	0.407453	0.841056	1	0.689609	1.50611	0.746005	0.656216	1.22405	1	0.896229	1.36566	0.952104	0.426679	1.45694	1	0.647816	1.71807	0.987278
AAACGAAGATGGAGTA-1	0.529102	1.2451	1	0.985269	1.39017	0.662218	0.617076	1.33122	0.75	1.40552	1.34464	1.52995	1.46969	1.32189	1	1.43227	1.48752	0.944247
AAACGAGACGGTTGAT-1	0.210695	0.229617	0	0.0269775	1.11211	0.450612	0.913085	0.884958	1	0.942557	1.73224	0.973592	0.331468	0.900978	1	0.502348	1.84112	1.85091
AAACGCTGGGCACGAC-1	0.410949	1.00323	1.5	0.83501	1.36456	0.59887	0.949376	1.07445	1.25	0.758052	1.3419	1.02306	1.21205	1.13188	1	1.00306	1.33491	0.998515
AAACGGGCGTACGGGT-1	0.391374	0.992906	0.8	1.00212	1.33612	0.586056	0.6112	1.21247	1.2	0.755658	1.44418	0.661003	0.832919	1.30869	0.8	1.09183	1.37774	1.04944
AAACGGTTGCGAACTG-1	0.388378	0.912468	1	0.561808	1.76372	0.995994	1.69227	1.45114	0	1.32316	1.96691	1.83302	0.519721	0.909588	1	0.581497	1.73609	1.85229
AAACTCGGTTCGCAAT-1	0.159933	0.722857	1	0.213846	1.60889	0.315465	0.175177	0.971533	5.55112e-17	0.368966	1.58229	1.11123	0.950711	1.26679	0.333333	0.802697	1.72436	1.85883
AAACTCGTGATATAAG-1	0.493711	0.890499	0.666667	0.821955	1.20563	0.830614	0.417018	1.00283	0.333333	1.31662	1.48554	0.614727	0.63824	1.19474	0.333333	0.663676	1.61291	1.51302
AAACTGCTGGCTCCAA-1	0.707154	0.96469	0.4	0.884616	1.33645	0.916787	0.515054	0.857933	1.2	0.554176	1.14484	0.688236	0.999527	1.27907	0.4	0.943097	1.32695	1.35321
AAACTTAATTGCACGC-1	0.115175	0.174905	0	0.0831836	1.91876	0.464964	0.0419908	0.471681	0	0.11347	1.94156	1.92593	0.154065	0.893932	0	0.157517	1.81818	1.92673
AAACTTGCAAACGTAT-1	0.0590672	0.727242	1	0.717407	1.77873	0.647054	0.256739	1.06012	0	0.0538657	1.80571	0.994543	0.914785	1.20457	1	0.999206	1.86754	1.15518
AAAGAATGTGGACTAA-1	0.119168	0.68886	0.666667	0.710775	0.992195	0.553229	0.866941	1.30865	0	0.62053	1.80278	0.655798	0.774531	1.2743	0	0.7499	1.62842	1.31099
AAAGACTGGGCGCTTT-1	0.808497	0.602813	0	0.724986	1.47259	0.99295	0.124425	0.755906	0	0.121952	1.56805	1.71818	0.646962	0.901181	0	0.300636	1.56906	1.86565
AAAGCTTGCCTACATA-1	0.886477	1.28996	1.6	0.806786	1.73802	0.792281	0.943877	1.11566	1.2	0.952323	1.74119	0.821783	0.631534	1.38015	1.6	1.01389	1.58634	1.23658
AAAGGCCCTATAATAC-1	0.307814	1.24975	0.5	1.02964	1.21277	0.42853	0.604592	1.40619	1.25	0.977176	1.57552	0.833762	0.585272	1.42485	0.75	1.15906	1.20294	1.68634
AAAGGCTCTCGCGCCG-1	0.721875	1.02335	0.5	1.15815	1.19694	0.848528	0.676101	1.05424	1.5	1.00143	1.29157	0.76353	1.34051	1.38294	1.5	1.20106	1.67241	1.47744
AAAGGGATGTAGCAAG-1	0.433972	0.97118	2	0.936848	1.82076	0.768148	0.359873	1.27307	1	0.853681	1.88335	0.99386	0.551392	1.24061	1	1.38992	1.7544	1.88631
AAAGGGCAGCTTGAAT-1	0.256453	0.755877	1.5	0.434801	1.35058	0.247473	0.466813	0.897137	0.5	0.356901	1.30591	0.46134	0.909179	1.08002	0.5	0.49962	1.43775	1.85287
AAAGTAGCATTGCTCA-1	0.703446	1.15864	1.2	0.91468	1.15979	1.10144	0.766085	1.17221	1.6	1.06844	1.11734	1.03224	0.835804	1.13532	1.6	1.01888	1.29175	1.49252
AAAGTCGACCCTCAGT-1	0.921484	0.963434	1	0.863792	1.4744	1.2158	1.03393	1.20448	1.5	1.04516	1.34269	1.1295	1.2075	1.28257	0.5	1.14578	1.22488	1.48028
AAAGTGCCATCAATTA-1	0.0763173	0.446479	1	0.114106	1.93816	0.0186568	0.0840819	1.00143	1	0.696403	1.92788	0.590216	0.575182	1.29876	1	0.459997	1.9197	1.93933
AAAGTGTGATTTATCT-1	0.323942	0.426317	0.5	0.397028	0.721679	0.158964	0.261551	0.513893	0	0.348983	1.15627	1.24491	0.237182	0.919915	0.5	0.487577	1.17304	1.85535
AAAGTTGACTCCCGTA-1	0.167109	0.277385	0.4	0.280938	1.18474	0.25548	0.454184	0.842528	0.4	0.301402	1.27397	0.332044	0.396653	0.736988	0	0.438509	1.35041	1.85229
AAATAACCATACGGGA-1	0.393217	1.01575	1	0.815108	1.84838	0.753161	0.672599	1.19253	1	0.867175	1.84973	0.911418	0.336884	1.33017	1	1.06406	1.85476	0.983444
AAATAAGGTAGTGCCC-1	0.0203618	0.467821	0	7.91411e-07	1.99208	0.264504	0.747068	1.24501	0	0.645352	1.99583	0.606698	0.7806	1.41423	0	0.124233	1.90975	1.92584
AAATACCTATAAGCAT-1	0.553275	0.813342	1.5	0.821535	1.06206	0.666374	1.26244	1.20747	1.5	0.871704	1.29833	1.24785	0.81153	1.18925	1.5	0.605626	1.19229	1.41414
AAATAGGGTGCTATTG-1	0.129054	0.774689	0.75	0.687445	1.28645	0.772287	0.604888	1.14242	0.25	0.987704	1.2467	0.887066	0.872547	1.15713	1	1.40055	1.24611	1.01818
AAATCCGATACACGCC-1	0.687875	1.01688	1.2	0.86214	1.69218	0.984507	0.736609	1.27277	0.8	0.741961	1.39433	0.982877	0.44584	1.29731	0.8	1.31078	1.70715	0.902318
AAATCGCGGAAGGAGT-1	0.930914	1.14863	1.2	1.1688	1.26548	1.16414	0.820609	1.28716	1.2	1.49972	1.2812	0.862214	0.708318	1.4063	0.8	1.2502	1.63225	1.58054
AAATCGTGTACCACAA-1	0.420726	0.921999	1.33333	0.944481	1.60379	0.764113	0.753136	1.31178	0.666667	0.870857	1.76532	0.339709	0.714286	1.4249	0.666667	1.2843	1.79538	1.31353
AAATCTAGCCCTGCTA-1	0.193184	0.448146	1	0.464213	1.288	0.471655	0.14425	0.896723	1	1.03992	0.976298	0.667934	0.909904	1.0663	0.5	0.871021	0.92633	1.43891
AAATGATTCGATCAGC-1	0.120399	0.928246	1.33333	0.922711	1.3389	0.292666	0.473848	1.19473	0.666667	1.07237	1.51178	0.297406	0.53149	1.34968	0.666667	0.825413	1.44873	1.32911
AAATGGCCCGTGCCCT-1	0.338146	1.03909	1	0.585137	1.08643	0.777952	0.859	1.09591	1.625	0.526686	1.08133	0.726088	1.05337	1.1031	1.75	0.722773	1.22117	1.21983
AAATGGTCAATGTGCC-1	0.300601	0.949165	0.8	0.977005	1.51265	0.919473	0.847407	1.05528	1.2	0.998996	1.54273	0.997297	1.16697	1.14766	2	0.964766	1.40023	0.905578
AAATTAACGGGTAGCT-1	1.07583	0.957077	1	0.839021	1.90131	0.993575	0.326658	1.17391	1	1.11017	1.89664	0.986443	0.759861	1.32169	1	0.995641	1.88781	0.952123
AAATTAATAAGCGCGA-1	0.436376	0.533027	0.8	0.175346	1.29417	0.461131	0.230154	0.814982	0	0.580684	1.58998	0.650708	0.642243	0.836526	0.4	0.25583	1.40101	1.77792
AAATTACACGACTCTG-1	0.127133	0.193121	1	0.174933	1.98289	0.503069	0.275475	0.514396	1	1.08659	1.98382	1.92592	0.100639	0.582317	1	0.00393712	1.9763	1.92604
AAATTACCTATCGATG-1	0.411389	1.01363	1.14286	0.9244	1.38975	0.808686	0.626572	1.12128	1.14286	1.47059	1.32299	0.988273	1.28024	1.27507	1.42857	1.19057	1.44018	1.09306
AAATTCCAGGTCCAAA-1	0.556606	1.20855	1.14286	0.88631	1.63463	0.608459	0.713262	1.35999	0.857143	1.12651	1.74742	0.760514	0.511336	1.39093	0.857143	1.10246	1.84166	0.903967
AAATTGATAGTCCTTT-1	0.665579	1.04337	1.33333	0.853425	1.63218	0.570122	0.946418	1.32706	1.33333	0.63007	1.77282	0.648272	0.941973	1.3567	1.33333	1.25793	1.86029	1.69626
AAATTGGTGAGAAGCA-1	0.0221623	0.168481	0	0.222917	1.92021	1.06006	0.0387059	0.484395	0	0.0554521	1.92761	1.92595	0.21541	0.950481	0	0.31827	1.98443	1.92592
AAATTTGCGGGTGTGG-1	1.40976	1.39346	0	1.55811	1.96207	0.226483	0.00938157	1.44127	0	0.121123	1.95608	0.0944394	0.261554	1.56741	0	1.28886	1.95576	0.166593
AACAACTGGTAGTTGC-1	0.317832	1.03909	1.5	0.753193	1.38312	0.728558	0.900753	1.37412	1.5	1.01268	1.80058	1.91421	0.907203	1.31477	1.5	0.707577	1.43068	1.4417
AACAATACATTGTCGA-1	0.189919	0.627187	1	0.56487	1.60497	0.101802	0.216327	1.07295	0	0.798818	1.594	0.435651	0.367905	1.25573	0	0.406724	1.80159	1.82585
AACAATTACTCTACGC-1	0.243675	0.514602	0.4	0.579487	1.31748	0.69083	0.465254	0.905365	0.8	0.504626	1.32975	0.43871	0.390005	1.06024	0.8	0.786083	0.943829	1.67086
AACACACGCTCGCCGC-1	1.28172	1.07554	0.666667	1.06621	1.23931	1.53196	0.781637	0.982774	1.33333	0.727495	1.1516	0.680638	1.21371	1.22009	1.33333	1.34441	1.10105	1.29254
AACACGAGACGCGGCC-1	0.476561	1.02569	1.33333	1.07092	1.5758	0.824709	1.06895	1.30224	0.666667	1.17252	1.64448	1.08594	1.32905	1.27355	2	1.32552	1.60791	1.92224
AACAGGAAATCGAATA-1	0.609714	0.709775	1	0.491497	1.41625	0.778139	0.816575	0.854783	0.5	0.598581	1.34279	0.376832	1.45332	1.01935	0.5	0.935849	1.29885	1.42278
AACAGGATGGGCCGCG-1	0.5213	0.705817	1	0.852152	1.30564	0.60937	0.456797	1.0199	1	0.967907	1.19326	1.17363	0.760401	1.18602	1.5	1.17503	1.13767	1.47344
AACAGGTAGTATGGAT-1	0.522517	0.702319	0.571429	0.420029	1.34797	0.945984	0.366067	0.836595	0.857143	0.581019	1.3892	0.43132	0.815958	0.892198	1.42857	0.688328	1.38432	1.17122
AACATAGCGTGTATCG-1	0.0132357	0.815341	0	0.601048	1.96169	0.0295603	0.85881	1.56583	0	1.29308	1.9543	0.180209	1.07179	1.69277	0	1.26008	1.85913	0.319597
AACATATCAACTGGTG-1	0.387431	0.997298	2	1.17298	1.66254	0.576482	0.61275	1.26112	0.666667	1.06594	1.63736	0.354446	0.962954	1.32214	1.33333	1.37861	1.37042	1.55961
AACATCGATACGTCTA-1	0.502299	1.00368	1.6	0.591735	1.60757	0.567798	0.687809	1.27163	0.8	0.708858	1.22002	0.517827	0.761316	1.3461	0.8	1.02754	1.38479	1.18973
AACATTGAAGTTGATC-1	0.209048	1.06323	0.4	0.778725	1.47012	0.306987	1.22443	1.44448	1.2	1.25866	1.7591	1.23832	1.34026	1.46349	0.8	1.1954	1.62976	1.57669
AACATTGTGACTCGAG-1	0.920947	1.36276	1	0.685672	1.99994	1.92594	0.0142353	1.04224	1	0.122094	1.99928	1.92505	1.22068	0.621301	1	0.593087	1.62473	1.92592
AACCAAGACTTCTCTG-1	0.316992	0.699156	1	0.579783	1.28948	0.676499	0.547386	1.06718	1.5	0.368742	1.23691	0.673172	0.816133	1.07389	0.5	1.28042	1.29861	1.39289
AACCATAGGGTTGAAC-1	0.67662	0.9813	1	0.846371	1.86101	1.34383	0.679848	1.27972	1	0.769203	1.87076	1.91587	0.869321	1.16687	0	0.889376	1.54494	0.977356
AACCCATCCCATGATC-1	0.552332	1.09676	1.25	1.05703	0.965776	0.931704	0.740871	1.195	0.75	1.51983	1.07186	1.06244	1.85613	1.26849	1.25	1.3558	1.31344	1.70874
AACCCGACAACCCGTG-1	0.0168413	0.138238	0	0.0106481	0.659374	0.19075	0.117245	0.657762	0	0.297538	0.875156	1.92591	0.176884	0.81118	0	0.0137158	0.50225	1.92596
AACCCGAGCAGAATCG-1	0.272166	0.666866	0.8	0.643925	1.59307	0.204723	0.794029	1.05876	1.2	0.784304	1.35825	1.02305	0.491291	1.09001	1.2	1.11948	1.6174	0.855528
AACCCTACTGTCAATA-1	0.451774	0.682876	1.2	0.750216	1.15758	0.6411	0.51628	1.08291	0.8	0.661452	1.52263	0.935839	0.976899	1.20669	1.2	0.912793	1.40193	1.51452
AACCGAGCTTGGTCAT-1	0.348125	0.742677	1.33333	0.654009	1.18557	0.544753	0.58457	1.16225	0.666667	0.664335	1.48956	1.31243	0.986512	1.30077	0.666667	0.522919	1.44818	1.77581
AACCGCTAAGGGATGC-1	1.27337	1.28872	1	0.953577	1.77744	0.997877	0.597882	0.945738	0	0.612621	1.70107	0.993017	0.892181	1.53914	1	1.05372	1.73205	0.975919
AACCTCGCTTTAGCCC-1	0.398969	0.830158	1.5	0.807967	1.55133	0.490674	0.355573	0.973655	1	0.840618	1.11249	0.312295	0.710866	1.17546	1	1.48579	1.40022	1.91206
AACCTGTCACGGAATT-1	0.111009	0.301192	0	0.329873	1.98696	0.421869	0.0376449	0.78924	0	2.7e-08	1.99188	1.92597	0.303471	0.952921	0	0.941922	1.68399	1.92594
AACCTTTAAATACGGT-1	0.394952	0.998352	0.857143	0.146673	1.87509	0.284353	0.602755	1.27216	0.285714	0.203399	1.78433	0.501871	0.648082	1.38367	0.857143	0.524842	1.89246	1.58424
AACCTTTACGACGTCT-1	0.222905	0.827981	1	0.790346	1.49607	0.499046	1.44559	1.25642	2	0.98809	1.86945	0.994265	0.100512	1.42427	2	0.772332	1.89267	0.990658
AACGAAAGTCGTCCCA-1	0.627022	1.05704	1.14286	0.892364	1.29215	0.820883	1.15913	1.22872	1.14286	1.40787	1.4386	1.10305	1.48877	1.25373	1.71429	1.44434	1.61994	1.65336
AACGACCTCCTAGCCG-1	0.0313552	0.747398	0	0.640828	0.986444	0.364729	0.408868	1.2223	1	0.962839	0.982549	0.990492	0.875765	1.3054	1	1.24348	0.971953	1.18515
AACGATAATGCCGTAG-1	0.728887	0.34405	0	0.847146	1.06968	0.0495616	0.0405196	0.837814	0	0.157771	1.25865	0.119061	0.0281376	0.884246	0	0.101119	1.10843	1.88145
AACGATATGTCAACTG-1	0.0163836	0.259023	0	0.0829284	1.92689	0.411655	1.43119	1.1063	0	0.960946	1.9561	1.92593	0.0794065	0.999178	0	0.619816	1.94836	1.92591
AACGCATGATCTGGGT-1	0.682535	0.97362	2	0.959526	1.87995	0.84945	0.220886	1.15433	0	0.964772	1.79928	0.993569	1.33694	1.33049	1	1.0423	1.85494	1.97253
AACGCGGTCTCCAGCC-1	0.404745	1.07098	1	1.00421	1.57273	0.811824	1.03968	1.29105	1.5	1.16586	1.48213	1.38288	1.07669	1.39578	1.5	1.03772	1.37847	1.31188
AACGCTGTTGCTGAAA-1	0.886044	1.03556	1.33333	1.03337	1.40058	1.45646	0.588719	1.00848	0.666667	0.674243	0.965641	0.49515	1.45756	1.1927	1	1.01133	1.33517	1.91503
AACGGACGTACGTATA-1	0.0495245	0.21052	0	0.0735116	1.93323	0.0981473	1.05149	1.27304	0	1.21359	1.95674	1.92593	1.591	1.39095	0	1.61113	1.87612	1.93396
AACGGCCATCTCCGGT-1	0.237931	1.05105	1.33333	1.06494	1.31179	0.534654	1.00821	1.32507	1.33333	1.18046	1.5007	0.804908	0.448724	1.38976	2	1.39768	1.58616	1.34014
AACGTACTGTGGGTAC-1	0.0299048	1.16289	0	0.48799	1.86667	0.0208834	1.28552	1.83122	0	1.19829	1.89899	1.3542	0.927763	1.64665	2	1.44775	1.94605	0.171342
AACGTCAGACTAGTGG-1	0.41329	0.56571	0.666667	0.490745	1.34208	0.627336	0.61257	1.06549	1.33333	0.768317	1.28725	0.752179	0.431424	0.955988	0.666667	1.00168	1.46336	1.12563
AACGTCATCCGGCTTG-1	0.757367	1.31086	0	0.936144	1.7634	0.0250514	1.99749	1.79763	2	1.98167	1.90848	0.883862	0.491572	1.68066	0	1.79753	1.81151	0.0997845
AACGTCGCTGCACTTC-1	0.436463	1.48774	0	1.00201	1.96323	0.00337707	0.029377	1.43477	0	0.614395	1.95383	0.0627417	1.39081	1.66207	0	1.95307	1.95306	0.843361
AACGTGCGAAAGTCTC-1	0.392088	0.586157	1.33333	0.646105	1.78838	1.05019	0.484393	0.855257	0	0.561992	1.16363	1.13269	0.612711	1.06271	1.33333	1.07837	1.64937	1.75551
AACGTTCTACCATTGT-1	0.174005	0.550628	0.5	0.0660802	1.39192	0.363543	0.516562	0.968649	1	0.830841	1.14631	0.494549	0.784021	1.14235	1	0.408484	1.32521	1.77817
AACTACCCGTTTGTCA-1	0.543332	0.879389	1.5	0.73325	1.44999	0.875904	0.932332	1.11559	1	0.655846	1.23857	0.823954	0.548355	1.17923	1.5	1.07386	1.45728	1.40272
AACTAGGCTTGGGTGT-1	0.570239	1.06974	1.2	0.773545	1.89818	1.45697	0.813742	1.298	1.2	0.748378	1.66736	1.31757	0.989628	1.21278	1.2	1.04279	1.6129	1.15643
AACTCAAGTTAATTGC-1	0.540616	1.18086	0.857143	0.971738	1.33018	0.967543	0.93353	1.19736	1.14286	1.24481	0.88922	0.699361	0.962557	1.25319	0.571429	1.16828	1.32711	0.912654
AACTCCAGAGCGTGTT-1	0.962108	1.2833	0.666667	1.14154	1.47368	0.937712	0.388471	1.29072	0.666667	1.20074	1.49733	0.296117	1.53723	1.58582	0.666667	1.26101	1.44809	1.30039
AACTCTCAATAGAGCG-1	0.31126	0.818306	0.8	0.559069	1.17146	1.02824	0.454607	1.06406	1.2	1.03966	1.42449	0.793537	0.232363	1.13704	0.4	1.09372	1.16388	1.14988
AACTCTCAGTGTGCTC-1	0.494097	1.1943	1.33333	0.970873	1.28369	0.791883	0.529137	1.19168	1	0.858367	1.43658	0.992634	0.969237	1.19456	1	0.844455	1.37766	0.998679
AACTGAGTTATACTGA-1	0.133163	0.6785	1	0.660352	1.9056	0.679336	0.423963	1.09298	0	0.858188	1.91154	0.72726	0.304667	1.19415	1	1.04357	1.88056	1.2434
AACTGATATTAGGCCT-1	0.0775485	0.341627	0	0.394301	1.94787	1.1841	0.141461	0.42753	0	0.828561	1.9005	1.71363	0.222516	0.759644	0	1.11679	1.92551	1.9265
AACTGGGTCCCGACGT-1	0.623112	1.29641	1.42857	0.994329	1.30519	0.451652	0.911063	1.41196	1.14286	1.11425	1.40672	0.810878	0.681389	1.42899	0.857143	1.11224	1.45947	0.933099
AACTTGCCCGTATGCA-1	0.442399	0.830561	1.6	0.829227	1.38066	0.382187	1.09553	1.02179	0.4	1.1176	1.28011	0.845542	0.986947	1.1285	2	0.88891	1.40969	1.26547
AACTTTACGGGAGCTT-1	0.311356	0.751017	0.571429	0.438889	1.41486	0.811452	0.478534	0.943859	0.857143	0.46143	1.41312	0.599534	1.21643	1.13422	0.857143	0.596221	1.48253	1.24697
AACTTTCTCGATCATG-1	0.477872	0.868549	1	0.661345	1.71508	0.538534	0.313301	1.20141	1	0.978508	1.83932	0.609237	1.39269	1.19174	0	0.961152	1.38403	1.73964
AAGAAATCACCAGATT-1	0.300527	1.16927	0	0.231672	1.89825	0.0109238	0.682282	1.81684	2	0.763323	1.94393	1.61277	0.930267	1.75818	0	1.43288	1.93812	1.9285
AAGACATACGTGGTTT-1	0.0260778	0.141069	1	0.343509	1.98277	0.138222	0.0757608	0.558243	1	0.158217	1.98305	1.92801	0.288446	0.702498	1	0.269606	1.97733	1.92171
AAGACCAAATAACTCA-1	0.554996	1.01866	1.2	0.786259	1.3469	0.846492	0.778236	1.12931	0.8	0.753971	1.34997	0.835723	0.93184	1.2107	0.8	0.755087	1.0987	0.793863
AAGACCCAACTGAACA-1	0.0254141	0.55159	0	0.0730296	1.92595	0.298226	0.946412	0.904484	0	0.181511	1.9768	1.92569	1.31056	1.38503	0	0.409188	1.9964	1.92592
AAGACTGCAAGCTACT-1	0.921545	0.919078	1.33333	1.11961	1.79301	0.665709	0.816487	0.987373	0	0.755354	1.32362	0.65133	1.09532	1.25779	0	1.2207	1.48578	1.30696
AAGAGATGAATCGGTA-1	0.0481257	0.222527	0	0.244205	1.92091	0.557895	0.149579	0.455316	0	0.0522575	1.93042	1.92595	0.0104357	0.764727	0	0.1052	1.47932	1.92591
AAGAGCTCTTTATCGG-1	0.712749	0.718287	0.666667	0.77526	1.15157	0.662925	1.01016	1.23162	0.666667	1.08249	1.77848	1.32459	0.699475	1.1338	1.33333	1.06223	1.51933	1.28733
AAGAGGATGTACGCGA-1	0.470482	1.01516	1.55556	0.499087	1.21626	0.513269	0.734602	1.05339	0.888889	0.741913	1.20192	0.831493	1.04288	1.15898	0.888889	0.912568	1.4514	1.69797
AAGAGGCATGGATCGC-1	0.270875	0.616192	1	0.628574	1.71073	0.774041	0.672815	1.06986	2	0.818779	1.74068	1.06966	0.182105	1.09752	0	0.997895	1.48197	1.77986
AAGAGGCCCTTTGGAA-1	0.363113	0.56787	0	0.81687	1.57137	0.207432	0.0957229	0.976375	0	0.684558	1.79081	0.196726	0.180573	1.03844	0	0.890027	1.47196	0.973966
AAGATGGCACCGGACC-1	0.56366	1.02654	1	0.905763	1.85616	0.550659	0.464372	1.15321	1	0.879296	1.8438	0.881948	1.39074	1.33404	0	0.706572	1.85886	0.984917
AAGATTGGCGGAACGT-1	0.416524	1.05084	1.33333	1.16394	1.28529	1.27548	1.058	1.44521	1.33333	1.07685	1.24057	1.32499	0.803426	1.40884	0.666667	1.55122	1.28334	1.51912
AAGCACCCTGCGTATC-1	0.950373	0.839129	1.33333	0.749027	1.80254	0.405186	0.231518	0.995371	0	0.643188	1.0693	0.947108	1.83708	1.60013	0.666667	1.42144	1.98176	1.85191
AAGCATACTCTCCTGA-1	0.674864	1.05937	1	0.551167	1.4451	0.518077	0.299396	1.22128	0.5	0.486118	1.63867	0.320972	0.870687	1.36897	1	0.751817	1.72252	1.77682
AAGCCACTTGCAGGTA-1	0.302593	1.28598	1	0.49622	1.93029	0.0113537	0.267096	1.78188	1	0.733394	1.9279	0.0721346	1.01305	1.76297	1	1.86061	1.92813	1.51027
AAGCCGAAGCGGTTTA-1	0.69023	0.893931	1	0.557867	1.38606	1.04368	0.783033	1.06841	0.666667	0.798601	1.22618	1.15476	0.506941	1.13507	1	0.734526	1.18272	1.26766
AAGCCGCCGTGAAATC-1	0.617866	1.11027	1.2	0.876501	1.06655	0.918773	0.680323	1.1497	1.4	1.15388	1.13159	1.42585	1.46953	1.19108	0.8	1.39789	0.872892	0.868655
AAGCCGCTTTACCTTG-1	0.454753	1.31938	1.33333	0.711244	1.80821	0.201434	0.475766	1.52073	0	0.607306	1.68893	0.664027	0.392409	1.5937	0	1.73357	1.59412	1.90891
AAGCCGGAGAGCAGGA-1	0.443944	0.480077	0	0.719709	1.95304	0.0875968	0.191744	0.845401	0	0.546011	1.94034	0.199565	0.553426	1.20246	0	0.839967	1.77742	1.93282
AAGCGCAGGGCTTTGA-1	0.358535	0.270655	0.5	0.177264	1.04979	0.0776236	0.923418	0.893646	0	0.58247	1.68142	0.652855	1.22311	1.04174	0.5	1.02177	1.673	1.85042
AAGCGTCCCTCATCGA-1	0.0517643	0.263812	0	0.285406	1.8659	1.21524	0.0281672	0.32518	0	0.699096	1.54962	1.92608	0.0194933	0.570828	0	0.686473	1.98657	1.92474
AAGCTAGATCGAGTAA-1	0.0963043	0.413956	0	0.632479	1.80568	0.257926	0.214672	0.955915	0	0.348686	1.82867	1.92584	0.289672	0.952716	0	0.125197	1.11503	1.92483
AAGCTCGTGCCAAGTC-1	1.06701	1.01679	0.857143	0.889145	1.55977	0.911824	0.475604	1.11755	1.14286	1.10044	1.40278	0.638006	0.662091	1.15391	1.14286	1.35423	1.17441	1.45058
AAGCTCTTTCATGGTG-1	0.387315	0.900245	1	0.579783	1.19627	0.9657	1.02515	1.20212	1.33333	0.964445	1.30209	1.01942	0.864315	1.21585	0.666667	0.965238	1.32885	1.57155
AAGGAGCGGTTGGTGC-1	0.425385	1.03374	1.33333	0.794078	1.74826	0.582843	0.645718	1.32594	0.666667	1.07227	1.83798	0.490461	1.5896	1.34375	1.33333	1.3178	1.83381	1.16835
AAGGATCGATCGCTTG-1	0.508949	1.2023	0.666667	0.249426	1.76815	0.162672	0.371618	1.42604	1.55556	0.537321	1.8129	0.350249	0.713298	1.41949	1.55556	0.493152	1.82265	1.02163
AAGGATGAGGGACCTC-1	0.114464	1.28774	1	1.03469	1.91736	0.0259863	0.274964	1.568	1	1.5327	1.91481	0.0551618	0.874658	1.80296	1	1.70364	1.92188	0.113351
AAGGCAGGCTGTCTCC-1	0.03468	0.82858	0	0.408966	1.95888	0.0539551	0.486496	1.37525	0	1.34415	1.95559	0.144294	0.221314	1.58311	0	1.58722	1.8894	0.158576
AAGGCGCGTAAAGCTT-1	0.610636	0.689369	1.33333	1.01066	1.0694	0.904842	1.06634	0.982532	0.666667	1.03945	1.16744	0.989275	0.922159	1.19965	0.666667	0.949145	1.11707	1.76089
AAGGCTGTGCTCATCG-1	0.660694	0.900812	0.666667	0.97617	1.57532	1.0681	0.628679	1.23502	1.33333	0.641363	1.39217	0.661422	0.569671	1.357	1.33333	0.958376	1.42943	0.958017
AAGGGAACGACTGGCT-1	1.10157	1.13772	1.14286	1.16344	1.35266	1.15057	0.764776	1.05754	0.571429	0.976584	1.25825	0.744893	0.951011	1.17625	1.71429	1.14676	1.49495	1.50555
AAGGGACAGATTCTGT-1	0.295162	1.09275	0.666667	0.794587	1.3148	0.855069	0.636055	1.14519	1.66667	1.09413	1.45755	1.26874	1.16183	1.26404	2	1.06368	1.28347	1.79994
AAGGGACTATGCATTC-1	0.209109	0.320131	0.333333	0.183767	1.53218	0.0274476	0.695095	0.955743	0.333333	0.340491	1.65698	0.321574	0.0129639	0.973643	5.55112e-17	0.223974	1.07754	1.76996
AAGGGTTAGCCATGCG-1	1.04512	1.12991	0.444444	0.59241	1.28956	0.134428	0.719999	1.21727	0.444444	0.552198	1.13504	0.333495	0.670205	1.25093	0.444444	0.7356	1.25681	1.11264
AAGGGTTTGATTTCAG-1	0.278881	0.852455	1.33333	0.750823	1.46352	0.419361	0.661652	1.21548	0.666667	0.786663	1.69875	0.486014	0.725872	1.22291	1.33333	0.955682	1.24218	1.30903
AAGGTATCCTAATATA-1	0.464634	1.11398	0.666667	1.03553	1.71842	0.618808	0.870869	1.22506	0.666667	1.28608	1.03946	0.43735	1.32168	1.36459	1.33333	1.33332	1.45103	1.25877
AAGGTGATAAACCAGC-1	0.267505	0.987172	1.5	0.489652	1.33165	0.25708	0.640584	1.20687	0.75	0.794138	1.20721	0.310802	0.833173	1.28741	0.5	0.958314	1.35296	1.61167
AAGTAGTGACGCGAGG-1	0.564199	1.04107	0.5	0.93092	1.29466	0.513958	0.580313	1.33032	1.5	0.949926	1.44061	0.971231	1.43118	1.33978	2	0.848265	1.68502	0.86635
AAGTCAATTGTCGTCA-1	0.117746	0.759744	0.857143	0.451626	0.906801	0.463856	0.153398	1.13163	0.857143	1.4383	1.26923	0.628511	0.521237	1.14465	0.285714	1.00941	1.11204	1.40564
AAGTCTAGTAGCTGCC-1	0.161914	0.230513	0	0.375524	1.92278	0.848758	0.102725	0.478653	0	0.0955114	1.94172	0.704792	0.773878	0.807609	0	0.845074	1.9361	1.92594
AAGTCTTCTGTGGCCT-1	0.080041	0.211244	0.666667	0.126464	1.46691	0.1471	0.403794	0.563375	0.666667	0.0995183	0.723142	0.29211	0.246137	1.0592	0	0.140274	1.31467	1.67787
AAGTGACGACCGAATT-1	0.818081	1.11181	0.8	0.955424	1.4264	0.507231	0.787077	1.24807	1.2	1.29386	1.77638	1.55572	1.02921	1.28706	0.8	1.14486	1.5167	1.11333
AAGTGAGTCGGGTTTA-1	0.164408	0.816056	0	0.701193	1.84601	0.609082	0.310573	1.1565	1	0.803233	1.8124	0.991583	0.563853	1.07956	0	0.997028	1.66263	0.515877
AAGTGCCTTGACTGTA-1	0.682904	1.0552	1	0.647615	1.37894	1.0915	0.589289	1.12598	0.75	0.783128	1.30088	0.442795	0.436231	1.16432	0.5	1.01999	1.38431	0.933926
AAGTGCGTTAGAATCT-1	0.826079	1.12979	1.42857	0.995865	1.35461	1.23183	0.741242	1.11186	0.857143	0.744939	1.12695	0.780011	0.656503	1.22901	1.42857	1.0641	1.3175	1.39288
AAGTGCTTCTCTATTG-1	0.369432	0.962903	1.5	1.17622	1.19273	0.666857	1.24518	1.29558	2	1.19543	1.40235	1.10882	1.52705	1.35568	2	1.46604	1.66505	1.96219
AAGTGTTTGGAGACGG-1	0.44273	0.74763	1	0.59268	1.31341	0.601807	0.283258	1.00953	1	0.775412	1.72256	0.999287	1.02055	1.59521	2	0.941172	1.6829	0.991108
AAGTTCACTCCAAGCT-1	0.486823	0.906145	0.4	0.856346	1.46882	0.80357	0.981299	1.29557	1.2	1.18789	1.5555	1.09521	1.38147	1.268	1.2	1.33851	1.47234	1.54058
AAGTTCAGTCTGCGTA-1	0.740197	1.13142	2	1.16695	1.49118	0.944843	1.24663	1.33598	0.666667	1.2508	1.86993	1.32924	0.748694	1.41552	2	1.18018	1.78818	1.31371
AAGTTCGGCCAACAGG-1	0.298187	0.498841	0.666667	0.401929	0.87813	0.388773	0.885342	1.03907	0.666667	0.830439	1.27149	0.767432	0.191493	0.94139	1.33333	0.672226	1.09717	0.838362
AAGTTGTGATGTTATA-1	0.179771	0.769486	0	0.619271	1.86554	0.74761	0.795801	1.14044	1	0.902746	1.88187	0.298328	0.55241	1.35334	1	0.989648	1.82564	0.987868
AATAACAACGCTCGGC-1	0.544928	0.857418	1	0.632291	1.54906	0.669133	0.636869	1.3326	1	1.22141	1.88061	1.32643	0.669405	1.36021	1	0.916238	1.90302	0.968078
AATAACACTAGAACAA-1	0.212459	0.955465	1	0.614969	1.27073	0.478403	0.958525	1.05132	1.4	0.778095	1.02784	0.557266	0.879715	1.13857	1.2	1.41604	1.41021	1.14449
AATAACGTCGCGCCCA-1	0.717532	1.03792	1	0.828227	1.30227	1.1301	0.524201	1.22447	1.33333	0.998979	1.53385	0.391807	0.784586	1.1771	1	0.813099	1.44713	1.52549
AATAATCTTCGTATCG-1	0.0510647	0.281093	1	0.211914	1.9582	0.152482	1.41244	1.22095	1	0.961155	1.9393	1.92847	1.76318	1.44105	1	0.460547	1.93062	1.92593
AATACCGGAGGGCTGT-1	0.5166	0.966213	1.27273	0.988098	1.13852	0.915595	0.840027	0.967838	1.27273	0.893306	1.29059	1.00513	0.876273	1.01241	1.09091	0.961078	1.4431	1.5961
AATACCTGATGTGAAC-1	0.163592	0.437335	0	0.302652	1.30798	0.541493	0.0612394	1.0117	1	0.653051	1.65341	0.932602	0.476855	1.15507	1	0.992839	1.34539	1.85966
AATAGAACAGAGTGGC-1	0.134749	1.15209	2	0.238791	1.94453	0.0341613	0.667126	1.40443	0	1.07041	1.94361	0.1582	1.03213	1.77655	0	1.53126	1.94478	1.14779
AATAGAATCTGTTTCA-1	0.591608	0.734308	0.666667	0.873113	1.41867	0.390489	0.870789	1.17131	0.666667	0.979776	1.15891	0.663557	0.787901	1.22836	0.333333	1.5391	1.21752	0.564653
AATAGCTACCGCGTGC-1	0.883116	1.35061	1	1.40913	1.61012	0.999799	1.88748	1.59349	2	1.88746	1.85232	0.847759	1.94855	1.68757	2	1.91447	1.71828	1.54973
AATAGGCACGACCCTT-1	0.802119	1.42853	1	0.853388	1.92944	0.0064502	0.648525	1.55365	1	1.61166	1.92745	0.10921	1.04296	1.70336	1	1.4897	1.92808	1.93123
AATAGTCCGTCCCGAC-1	0.228035	0.819138	1	0.788352	1.82821	0.59477	0.589631	1.11035	2	0.8948	1.59789	0.668103	1.02634	1.26099	1	0.992397	1.42062	1.40787
AATATCCTAGCAAACT-1	0.448857	1.21003	1.5	1.07125	1.16748	1.29788	0.532515	1.23599	1.16667	0.975937	1.10662	0.967786	1.79103	1.25101	1.5	1.5293	1.22357	1.78127
AATATCGAATCAATGC-1	0.262222	0.415973	1	0.418806	1.16767	0.356717	0.328112	0.801227	0	0.839877	1.21455	1.23721	1.10112	1.17276	1	0.483728	1.03646	1.66649
AATATCGAGGGTTCTC-1	0.015117	0.81732	0	1.03535	1.96337	0.00637816	0.337882	1.67955	0	1.74256	1.95865	0.0684683	0.859058	1.61369	0	1.7243	1.956	0.20976
AATATTGGAGTATTGA-1	0.288068	0.610814	0.666667	0.557316	1.02691	0.589713	0.432888	0.89028	0.666667	0.71353	1.27402	0.598185	0.657298	1.13247	0.666667	1.13652	1.36734	1.5578
AATCAGGTTTCATTTA-1	0.29908	1.04541	1.11111	1.05067	1.05658	0.753001	0.51187	1.25938	0.888889	0.986935	1.1748	1.10024	0.653393	1.28123	0.888889	1.42172	0.962337	1.72295
AATCATGTAAAGACTC-1	0.0730225	0.171556	0.666667	0.151199	1.52473	0.374065	1.13499	0.88472	0.666667	1.04637	0.913676	1.28403	1.25725	0.920905	0.666667	0.498075	1.13294	1.86624
AATCCCGCTCAGAGCC-1	0.559435	0.942708	1.42857	0.684184	1.17328	0.606083	0.675321	0.976681	0.857143	0.778431	1.18623	0.828546	0.534304	0.996092	1.71429	0.746766	1.20753	1.61259
AATCGAGGTCTCAAGG-1	0.429268	1.08524	0	0.779345	1.95928	0.0055473	0.0189305	1.38932	0	0.0269873	1.95967	0.0402859	0.25309	1.67594	0	0.438382	1.95608	0.569531
AATCGCCTCAGCGCCA-1	0.194978	0.616929	1.2	0.465486	0.989782	0.807117	0.594079	0.880823	0.4	0.540222	1.13923	0.665241	0.438128	1.11746	0	0.480304	1.22159	1.44234
AATCGCGCAGAGGACT-1	0.0148034	0.268409	1	0.208531	1.96209	0.266833	0.350411	0.75077	1	0.0117761	1.9361	1.926	0.304927	0.98409	1	0.0121419	1.92923	1.92584
AATCGGTATAGCCCTC-1	0.156326	0.33193	1	0.100717	1.98269	1.55672	0.336764	0.580231	1	0.440257	1.98152	1.92604	0.167378	0.911911	1	1.34741	1.97931	1.92592
AATCGTGAGCCGAGCA-1	0.478356	1.10971	0.444444	0.963228	1.2659	0.627882	1.19978	1.29347	0.888889	0.996572	1.34844	1.41922	0.795903	1.29842	0.666667	1.39912	1.27874	1.33674
AATCTAGGTTTACTTG-1	0.11709	0.65753	1.33333	0.863717	1.15599	0.375886	0.335114	1.02883	0.666667	1.14105	1.006	0.322742	0.195716	1.28159	1.33333	0.6665	1.05226	0.786827
AATCTATGCCGGAGCC-1	0.153234	0.796265	0	0.399047	1.94135	0.00544975	0.639134	1.49392	0	0.704261	1.95403	0.0513975	0.0727221	1.57582	0	1.49229	1.95533	0.119092
AATCTCTACTGTGGTT-1	0.917267	1.01861	1.2	0.983894	1.33007	0.966489	0.655173	1.11258	0.8	0.960138	0.960359	1.11726	0.775061	1.14618	0.8	1.06509	1.27095	1.16632
AATCTGCGTTGGGACG-1	0.333092	1.08862	1.6	0.938174	1.33587	0.734383	0.792829	1.2057	1.2	1.0158	1.40972	0.981752	0.796285	1.27766	1.2	1.27336	1.19248	1.16595
AATCTGGCTTTCTAGT-1	0.616258	0.920408	0.285714	0.916437	1.02047	1.03126	0.699046	1.13069	0.285714	1.11128	1.05061	0.875132	0.802827	1.2438	0.571429	1.06427	1.11885	1.25936
AATGACAGCAATGTCT-1	0.237646	0.694925	1.33333	0.568609	1.34635	0.792825	0.73691	1.01407	1.33333	0.741855	1.26748	0.650067	0.684046	1.13127	0.666667	1.26098	1.53741	1.24783
AATGACGTAGGATGTC-1	0.400653	0.524408	1.33333	0.501094	0.961933	0.406312	0.733348	0.986339	0.666667	0.912494	1.09902	0.698733	0.607286	0.950777	0.666667	0.925693	1.60485	1.30069
AATGACTGTCAGCCGG-1	0.63801	1.23589	0	0.656256	1.85859	0.0115821	0.388332	1.66503	2	1.43425	1.92929	0.0815468	0.960895	1.74908	0	1.06235	1.94465	0.654507
AATGATGATACGCTAT-1	0.948802	1.12602	1.71429	0.950054	1.51479	1.26852	1.02116	1.31005	1.14286	0.803095	1.28076	1.35819	0.602834	1.22661	1.42857	1.33965	1.47928	0.917316
AATGATGCGACTCCTG-1	0.456276	1.00068	1.2	1.22441	1.52432	0.65019	0.9739	1.32294	1.2	0.961337	1.58853	0.680391	0.766705	1.28628	1.2	1.18983	1.56224	1.56198
AATGCAACCGGGTACC-1	0.621236	1.05899	1.42857	0.815134	1.15023	1.01596	0.914928	1.09537	1.14286	0.897796	1.47782	1.01387	1.17161	1.1729	1.71429	1.13349	1.29825	1.27118
AATGCACCAAGCAATG-1	0.450148	1.18973	0	0.833765	1.92529	0.0268726	0.556317	1.58546	0	1.68799	1.94819	0.15253	1.31801	1.83663	2	1.83146	1.9307	0.756454
AATGGTCCACCGTTCA-1	0.136697	0.747337	1.2	0.650306	1.33268	0.480267	0.403854	0.990417	1.2	0.584219	1.50755	0.857848	0.889206	1.13199	0.8	0.949887	1.45035	1.70846
AATGTATGGCACTGTA-1	0.414805	1.08942	1	0.774216	1.3428	1.40674	0.71292	1.15117	1.5	0.97306	1.39586	0.793574	0.872146	1.21734	1.5	0.909928	1.42478	1.18908
AATGTGCCCGAGGTGT-1	0.0992858	0.184867	0	0.0473671	1.93319	1.574	0.0174634	0.605842	0	0.00170411	1.96085	1.92593	0.120126	0.786106	0	0.205343	1.94097	1.92593
AATGTGCTAATCTGAG-1	0.773894	1.20228	0.8	0.996316	0.986916	1.40877	1.07999	1.24168	1.2	1.05692	1.12146	1.24449	0.547781	1.26541	0.8	1.11744	1.23035	1.49154
AATGTTAAGACCCTGA-1	0.122337	1.32435	0.166667	0.60522	0.815368	0.138013	0.382285	1.54456	0.166667	1.41123	1.13945	1.8275	0.0980715	1.60658	0.166667	1.50887	1.26252	1.89368
AATGTTGTCGTGAGAC-1	0.186476	0.601545	0.8	0.549736	0.780987	0.475316	0.165725	1.12192	0.8	0.394021	0.96239	0.516155	0.462137	1.18387	0.8	1.06624	1.07457	1.57511
AATTAAAGGTCGGCGT-1	0.728289	1.04479	1	0.88528	1.82876	0.658148	0.366534	1.29205	1	0.86321	1.85365	0.781401	0.286536	1.30138	1	0.997522	1.84884	0.91112
AATTAACGGATTTCCA-1	0.63055	0.721608	1.2	0.624592	1.39	0.35132	1.22055	1.09772	0	0.630069	1.44928	0.393185	0.572941	1.08363	1.2	0.0997049	1.26289	1.8516
AATTACGAGACCCATC-1	0.843672	1.2353	1.33333	1.10796	1.40028	0.797247	0.675043	1.31578	1	0.798887	1.02994	1.66533	1.54783	1.35563	1.33333	1.5023	1.46885	1.35471
AATTAGCGCTGCAGCG-1	0.231409	0.30695	0	0.090993	1.35781	0.270292	0.212766	0.802117	0.4	0.161068	1.14653	0.631119	0.773768	0.764399	0.4	1.12861	1.16453	1.92533
AATTATACCCAGCAAG-1	0.0266701	0.198737	1	0.122796	1.985	0.231941	0.353288	0.498509	1	1.10853	1.98446	1.93967	0.261209	1.00647	1	0.764138	1.97871	1.92711
AATTCATAAGGGATCT-1	0.665062	1.14188	1.5	0.980888	1.24407	1.11825	0.641396	1.29833	1.5	1.39593	1.31508	0.995518	0.870512	1.35589	1.5	1.49052	1.49836	1.46736
AATTCATTGTCATGCA-1	0.099194	0.26806	1	0.147129	1.98342	1.0647	1.17712	1.38469	1	1.53881	1.98276	1.92593	0.119415	0.648527	1	0.479659	1.97653	1.92583
AATTCCAAGCATGTAC-1	0.73937	0.819236	0	0.68339	1.97484	0.982938	1.08698	1.34195	1	0.918046	1.69146	1.17524	0.958664	1.06964	0	0.456848	1.96018	1.85705
AATTCGATTCGAGGAT-1	0.577971	0.500336	0.4	0.540406	1.4067	0.0677444	1.3358	1.08657	0	1.28255	1.32051	1.58573	0.372652	0.909993	0.4	0.700866	1.15369	1.89013
AATTCTAGAGTTAGGC-1	0.447583	0.831908	1.2	0.650341	1.17165	1.00943	0.706456	0.970623	0.8	0.627581	1.51215	0.926423	0.784184	1.04987	0.4	0.868161	1.62195	1.47889
AATTGAACGCTCTGGT-1	0.244257	0.249362	0	0.240504	1.40084	0.192075	0.229545	0.752275	0	0.671956	1.30776	0.573501	0.177822	0.791893	0.4	0.483011	1.24415	1.85137
AATTGCAGCAATCGAC-1	0.434267	0.689129	0	0.520415	1.95483	0.0426551	0.00903579	0.889869	0	0.360346	1.93684	0.987203	0.0631468	1.30867	0	0.448836	1.93766	1.91681
AATTGTGGTTGCCAAA-1	0.138097	0.602014	1	0.589736	1.75181	0.112202	0.470456	1.21625	1	0.894616	1.62897	0.965792	0.709121	1.22828	0	0.433548	1.52217	1.85959
AATTTGGGACATAGTA-1	0.271936	0.786849	2	0.705721	1.59648	0.805102	0.378466	1.28372	1	0.888276	1.88724	0.988548	0.718322	1.32223	1	1.56563	1.82092	0.985984
ACAAACCATGCGTCCT-1	0.754007	1.18221	1.33333	0.950972	1.38849	1.25495	0.837893	1.3032	1.55556	1.3302	1.56713	1.48659	0.926453	1.32095	0.888889	1.37789	1.38288	1.66556
ACAAACTCCATCAGAG-1	0.398565	1.07768	1.25	0.896884	1.08097	1.09546	1.21732	1.18129	1	1.25716	1.06891	1.74369	0.904626	1.18791	1.5	1.28069	1.21773	1.48578
ACAAAGAAGGTAGGCC-1	0.383539	0.992807	1.66667	0.830331	1.17168	0.779551	0.591062	1.06313	1	1.20638	1.11004	0.88439	1.2099	1.21261	1	1.17505	1.04369	1.60196
ACAAATCGCACCGAAT-1	0.311304	0.604649	0.8	0.822184	1.34478	0.564903	0.197869	0.991481	0.8	0.550455	1.082	0.909367	0.54982	1.05637	0.8	0.790554	1.11972	1.16169
ACAAATGGTAGTGTTT-1	0.155062	0.272559	1	0.371466	1.22406	0.0673522	0.816447	0.8589	0	1.09197	1.31974	1.11767	0.577243	0.772771	1	0.397319	1.59935	1.85188
ACAACAGCATGAGCTA-1	0.392016	1.15425	1.14286	0.664955	1.17193	0.830354	0.962029	1.21759	0.571429	0.949917	1.23069	1.11905	0.903188	1.3051	0.857143	0.924329	1.34618	1.3155
ACAACGGTCCCTGCGA-1	0.0219011	0.163487	0	0.00069665	1.91933	0.10297	0.0626338	0.521464	0	0.152963	1.96175	1.91537	0.0121906	0.728031	0	0.647269	1.94533	1.92594
ACAAGCAGTGCCTAGC-1	0.518484	0.692359	1.14286	0.465618	1.44874	0.541566	0.477499	0.896061	0.285714	0.539526	1.58806	0.304008	0.751125	0.92882	0.571429	0.519626	1.14127	1.23071
ACAAGCTATATGGAAG-1	0.524463	1.08935	1.2	0.994971	1.34737	0.751498	1.16631	1.1146	1.4	1.05563	1.35501	1.58357	0.939434	1.15406	1	1.05074	1.52806	1.7327
ACAAGGAAATCCGCCC-1	0.482858	0.340991	0.5	0.490237	1.00601	0.0887332	0.135818	0.529687	0.5	0.315205	1.19465	0.338045	0.65225	0.902341	0	0.485521	1.51717	1.95816
ACAAGGACAAGAGGTT-1	0.492544	0.847977	0.666667	0.548647	1.18009	0.367638	0.914682	1.22365	2	1.16496	1.35291	1.32204	0.386515	1.2984	0.666667	1.33242	1.13471	1.2977
ACAAGGATGCTTTAGG-1	0.293534	0.85934	1	0.949179	1.29477	0.833332	0.726311	1.19131	0.666667	1.05091	1.64068	1.18051	1.42152	1.25983	1.33333	1.25893	1.40372	1.55364
ACAAGGGCAGGCTCTG-1	0.485626	0.752537	1	0.774393	1.31871	0.547424	0.636386	0.88957	1	0.544352	1.30961	0.312924	0.474176	1.06968	1	0.641219	1.18777	1.70475
ACAATAGTCGTACGTT-1	0.624842	1.13197	1.6	1.04305	1.49605	0.964184	0.536267	1.19381	1.2	0.747919	1.16149	0.793982	1.22448	1.19859	0.8	1.12382	1.16968	1.50318
ACAATCCATTTAAACC-1	0.663137	1.16755	1	0.93158	1.41392	0.871908	0.785007	1.22451	1.16667	1.24525	1.33191	1.25887	0.838314	1.18039	1.33333	1.3823	1.28678	1.43671
ACAATTGTGTCTCTTT-1	0.375202	0.904652	1.25	0.625063	0.963685	0.5915	0.511024	0.986677	1	0.850554	1.15257	0.825499	0.590187	1.0822	1.25	1.02806	1.54268	1.29684
ACAATTTAGGAGGCTC-1	0.0747058	0.788722	0.571429	0.35358	1.07464	0.281983	0.908012	1.12506	1.42857	0.540131	1.193	0.637339	0.456256	1.21675	1.42857	0.403069	1.20479	1.78239
ACAATTTGAGCAGTGG-1	0.510438	0.882134	0.666667	0.611842	1.43797	0.891552	0.375088	1.15105	0.666667	0.863443	1.24604	0.751091	0.290092	1.26951	1.33333	0.931633	1.34399	0.71874
ACAATTTGGCCATATT-1	0.223019	0.738799	1	0.848524	1.86554	0.564582	0.419038	1.16809	0	0.33305	1.89927	0.718098	0.277627	1.15602	0	0.999225	1.7617	0.983556
ACACAAAGACGGGTGG-1	0.227115	1.03729	2	1.01368	1.63159	0.57558	0.994156	1.23597	0.666667	1.07597	1.26535	0.949246	1.32848	1.32566	0.666667	1.31778	1.74437	1.30562
ACACACCAGGACCAGT-1	0.277085	0.571575	0.333333	0.225278	1.42401	0.599352	0.501918	0.947688	0.666667	0.715645	1.24509	0.357827	0.831419	1.05969	1.66667	1.01503	1.38585	1.29991
ACACATGATCAAATCT-1	0.896076	1.13139	1.14286	1.13992	1.58924	1.06593	0.992346	1.23201	1.42857	1.22669	1.62193	0.90102	0.620573	1.29004	1.14286	1.04358	1.53593	1.01203
ACACCACATAATTAGC-1	0.756064	1.07417	0.5	0.485824	1.61157	0.250774	0.51083	1.24576	1.25	0.517883	1.87682	0.730082	0.479523	1.3004	1	0.484633	1.55911	1.77908
ACACCCAGCATGCAGC-1	0.263661	0.487049	0.666667	0.487204	1.55773	0.674347	0.920891	0.948943	1.33333	0.646512	1.63704	0.80225	0.91209	1.1299	0	0.795304	1.6707	1.35473
ACACCGGTCTGACCGC-1	0.715598	1.13733	0.75	0.90638	1.22714	0.469607	0.954262	1.40793	1	1.25931	1.45688	1.04812	1.18541	1.30974	0.75	1.37912	1.33572	1.30643
ACACCTTAAGTAGGGC-1	0.78193	0.540966	0	0.766362	1.88731	0.807529	0.0795112	0.782198	1	0.823334	1.56975	1.85999	0.965746	0.997083	1	0.933182	1.28883	1.85189
ACACCTTACTACTTGC-1	0.270736	0.5582	1.2	0.435965	1.31409	0.158205	0.186768	0.854304	0.8	0.533439	0.803	0.278078	0.678479	1.05708	1.2	0.608813	1.12941	1.77447
ACACGAGACTCCTTCT-1	0.193366	0.964629	1.2	0.686582	1.14278	0.737333	0.455219	1.10937	1.2	0.937908	0.955038	0.655636	0.627646	1.24691	1.2	1.00857	1.20818	1.21974
ACACGGGAACTTAGGG-1	0.925696	0.556079	1	0.752399	1.74483	0.633013	0.987914	0.895344	1	0.806299	1.79526	1.85116	0.290694	0.841339	0	1.07153	1.84724	1.85185
ACACGTAGGCCACAAG-1	0.0869564	0.611324	1.33333	0.657245	1.32783	0.709185	0.740954	1.13005	0.666667	0.945248	1.29681	1.08707	0.394413	1.11861	0.666667	0.89817	1.19657	1.28257
ACACTGATCAAGGTGT-1	0.810262	1.13531	1.5	0.850372	1.73238	1.18221	1.07668	1.2529	1	0.959364	1.27788	0.833053	0.609815	1.41713	2	1.17354	1.43602	1.21536
ACACTGGGACAGTCGT-1	0.834314	0.573355	1	0.653899	1.4468	0.484893	0.730286	0.810291	1	0.863245	1.52303	1.6086	0.518415	0.821507	0	0.511652	1.50406	1.85321
ACAGAACTGAGAACAA-1	0.348781	1.0109	0.666667	0.781759	1.27188	0.638746	0.986973	1.14142	2	0.803315	1.35895	1.28663	1.17541	1.15328	1.33333	0.981993	1.39856	1.25224
ACAGCGACATTCTCAT-1	0.703607	0.67235	0.666667	0.896514	1.24531	0.738569	0.395518	0.821213	1.33333	0.588357	1.3133	0.911798	0.67857	1.14896	1.33333	1.2482	1.5101	1.77166
ACAGGCACGGATCCTT-1	0.169664	0.538508	5.55112e-17	0.0515399	0.699487	0.304137	0.27304	1.24606	0.333333	0.26413	0.899868	0.309996	0.843023	1.59943	0.333333	0.587186	1.44503	1.84606
ACAGGCTTGCCCGACT-1	0.525016	0.298229	1	0.17817	1.87941	0.298302	0.778576	0.854371	1	0.623147	1.5858	1.84111	1.18915	1.14658	1	0.526457	1.46761	1.86211
ACAGGTGGAGGTGAGG-1	0.297365	1.01943	1.14286	0.841649	1.25147	0.884856	0.481677	1.21752	1.14286	0.770254	1.33731	0.920938	0.907062	1.15223	1.14286	1.20067	1.2581	1.82419
ACAGGTGTGTTGTTGC-1	0.569083	0.976258	1.09091	0.881238	1.15045	1.20317	1.43773	1.12548	1.09091	1.3022	1.41559	1.30927	1.12429	1.06272	1.63636	1.16295	1.22024	1.13562
ACAGTAATACAACTTG-1	0.542079	0.994234	1.375	0.823601	1.32444	0.808026	0.564306	0.963993	1.875	0.86058	1.17818	0.689257	0.910416	0.965322	1.25	1.12064	1.19291	1.27965
ACAGTATACCGTGGGA-1	0.587661	0.897936	1	0.918914	1.82891	1.21147	0.793005	1.24555	2	0.780991	1.8888	0.94314	0.302356	1.30462	0	0.799119	1.72838	0.985747
ACATAAGTCGTGGTGA-1	0.37552	0.972316	0.666667	0.911601	1.13149	0.899166	1.0089	1.15596	1.33333	0.953909	1.36686	0.976043	1.0411	1.16739	1.33333	1.27535	1.2745	1.20379
ACATAATAAGGCGGTG-1	0.633416	1.31731	1.33333	0.814441	1.29496	0.725787	1.09583	1.31279	1.2	1.30319	1.2582	1.41635	1.15475	1.34468	1.6	1.40254	1.27244	1.67607
ACATACAATCAAGCGG-1	0.0181133	0.877213	1	0.762285	1.94933	0.0258999	0.411319	1.37093	1	1.24254	1.94177	0.0709277	0.224517	1.61538	1	1.66179	1.94102	0.170641
ACATCAGCTGGGACGC-1	0.544918	0.817136	0.666667	0.786632	1.27166	0.979708	0.608558	1.13948	1.33333	1.04219	1.30987	1.01082	0.614174	1.13659	1.33333	0.66461	1.66824	1.17783
ACATCCCGGCCATACG-1	1.09553	1.07152	1.5	0.546044	1.25907	0.993755	1.08634	1.08557	0.5	0.909493	1.66844	0.906482	1.24429	1.23782	1	1.14356	1.39837	1.46569
ACATCCTGGTAACTGT-1	0.195625	0.899525	1.25	0.312022	1.21272	0.381845	0.426707	1.11601	0.75	0.129975	1.19937	0.624876	0.189747	1.17066	1.25	0.583871	1.42621	1.731
ACATCGATCGTTTACC-1	0.450417	0.890803	0.8	1.00958	1.5468	0.793915	1.03224	1.25378	1.2	1.20175	1.78761	1.18672	0.883567	1.23611	1.6	1.07192	1.66617	0.721687
ACATCGGTCAGCCGCG-1	0.681767	0.925104	1.5	1.06985	1.20526	0.780599	0.619283	1.28143	1	0.962666	1.37323	0.988728	0.26768	1.29144	1	1.2257	1.44092	1.28332
ACATCGTATGCAATGG-1	0.0206989	0.232965	0	0.206989	1.8507	1.67041	0.361965	0.921306	0	0.746076	1.96179	1.9263	0.122683	0.882592	0	0.00017553	1.69494	1.93262
ACATGGCGCCAAAGTA-1	0.604607	0.696669	1.33333	0.321018	1.73923	0.664971	0.473444	1.05219	1.33333	0.313396	1.79366	1.85176	1.06736	1.45171	1.33333	0.6061	1.82099	1.91142
ACATTAGTTTATATCC-1	0.738009	0.878794	1.14286	0.797895	1.67277	0.914913	0.930943	1.1864	0.857143	0.862561	1.51171	0.85035	1.28169	1.22016	1.14286	0.830215	1.47494	1.23278
ACATTCGCGCGGAATA-1	0.23655	0.277053	0	0.289434	1.92164	1.23107	0.0297006	0.521967	0	0.17884	1.91085	0.104554	0.105322	0.630923	0	0.870168	1.94001	1.92957
ACATTTGAAACCTAAC-1	0.0784734	0.226031	0	3.21578e-08	1.95469	0.826092	0.0797949	0.518871	0	0.15893	1.93622	1.92592	0.433816	0.680931	0	0.703833	1.92799	1.92591
ACCAAACACCCAGCGA-1	0.667582	1.30118	1.2	1.01223	1.24714	0.989986	0.570141	1.32899	1.4	0.965106	1.46586	1.67377	1.23757	1.3088	1	1.14152	1.16691	1.35745
ACCAACACCACACACT-1	0.110495	0.154909	0	0.400022	1.9348	0.434508	0.0242906	0.562217	0	0.737279	1.8727	1.92546	0.150445	0.773835	0	0.388622	1.57178	1.92593
ACCAACCGCACTCCAC-1	0.615141	0.695503	1.33333	0.355683	1.42655	0.766266	0.459794	0.790074	0.666667	0.457702	1.0923	0.503774	1.04663	1.01603	1.33333	0.595168	1.23735	1.36432
ACCAACGCTTATTTAT-1	0.862763	1.10027	1.33333	0.981949	1.76753	0.460254	0.636301	1.32349	1.33333	1.35589	1.53185	0.581401	1.7055	1.62534	0	1.36156	1.89634	1.31334
ACCAAGTCATCGGCAG-1	0.168575	0.469018	0	0.291627	1.78689	0.108712	0.275123	0.880425	0	0.682037	1.76244	0.974155	0.426918	1.32944	1	1.04519	1.88404	1.84254
ACCAATATGCAAGTTA-1	0.408876	0.483873	0.5	0.384489	1.02222	0.640776	0.87702	1.12187	0.5	0.829998	1.3798	1.02296	0.804752	0.796674	1	0.675051	1.10508	1.3467
ACCACAAGTTTCTATC-1	0.357428	1.07458	1.33333	0.565403	1.30722	0.801728	0.737507	1.27474	1.33333	0.667376	1.43495	0.886934	1.015	1.27642	0.666667	1.09512	1.4027	1.26132
ACCACACGGTTGATGG-1	0.220654	1.12029	0.5	0.608855	1.15953	0.391624	0.215831	1.33164	0.5	1.12825	1.32355	0.346168	0.0820903	1.35962	0.5	0.480134	0.924438	0.59318
ACCACCAATGTAACAA-1	0.238775	0.40528	0.4	0.310352	0.960526	0.116645	1.15302	0.95098	0.4	0.7261	1.60261	0.547715	0.17685	0.750099	0.8	0.735468	1.03168	1.80073
ACCACCCTCTCTTCTA-1	0.368144	0.903468	2	0.753132	1.82591	0.810209	0.535292	1.16771	1	0.97763	1.65739	1.81169	0.897614	1.3557	0	1.21924	1.75485	1.86766
ACCACGTGCAGCTATA-1	0.612614	0.386725	0	0.663982	1.34546	0.0854098	1.22705	0.846014	0.666667	0.581736	1.41227	1.30755	0.220233	0.624362	0.666667	0.31718	0.807538	1.85299
ACCAGACCATAACAAC-1	0.840837	0.875505	1.66667	1.00658	1.33655	1.00227	0.755786	1.12155	1.33333	1.02342	1.21701	1.48885	0.874614	1.16762	1.33333	1.29232	1.40178	1.54137
ACCAGTGCGGGAGACG-1	0.610585	0.48209	0.5	0.387665	1.40963	0.377415	1.1144	0.922274	1	0.456805	1.4271	0.458574	1.11149	1.19383	1	1.07274	1.26152	1.4678
ACCATATCCGCAATAA-1	0.472174	0.814212	1.5	0.788402	1.3665	0.796283	0.95972	1.12461	1	0.962241	1.24596	0.675766	0.997503	1.18715	1.5	0.900167	1.28812	1.92333
ACCATCCGCCAACTAG-1	0.582142	1.1488	1.75	0.892313	1.36383	1.03302	0.782495	1.16568	1	0.70922	1.20861	1.05065	1.00255	1.19249	1.5	1.11926	1.38591	1.65161
ACCATCGTATATGGTA-1	0.376514	1.01696	1.33333	0.828279	1.48137	0.526004	0.723454	1.23481	2	0.684546	1.42725	0.393403	1.21291	1.42331	1.33333	0.897272	1.68953	1.94098
ACCCAACGCCCGTGGC-1	0.395924	0.953106	0.5	0.795815	1.39915	0.734336	0.784657	1.22236	1.5	0.869973	1.46857	1.39333	0.489805	1.23263	1	0.946095	0.934553	0.765814
ACCCACCTACATGCTC-1	0.416858	0.856221	1	0.923197	1.78291	0.782751	0.500197	1.36625	1	0.514617	1.90271	0.992766	0.6244	1.31141	1	0.999946	1.2635	0.982802
ACCCATCTTGAGGGTA-1	0.401944	0.9012	0.666667	0.606817	1.06988	0.408323	0.428993	1.22567	1.33333	1.02266	1.4732	0.864411	0.486482	1.38071	1.33333	1.21202	1.48929	1.25391
ACCCATTTGTCCCTCT-1	0.528789	0.907106	1.2	0.536601	1.28536	1.05595	0.388027	1.06991	0.8	0.886994	1.29261	0.928484	0.448969	1.13524	0.8	1.17442	1.18241	1.71683
ACCCGAGCGAAATTAC-1	0.0944524	0.465505	0.4	0.39719	1.21124	0.145516	1.50525	1.05391	0.4	1.06853	1.44228	1.57791	0.43638	0.988396	0.4	0.993977	1.18146	1.98265
ACCCGATTGGTTCCGA-1	0.847258	1.08973	1.6	0.88152	1.19508	0.90552	1.39611	1.29089	1.2	1.0686	1.32455	1.07488	1.12585	1.23835	1.2	1.01674	1.50006	1.33998
ACCCGGAAACTCCCAG-1	0.206596	0.909836	0.571429	0.284247	1.82358	0.301009	0.789718	1.35323	1.71429	0.578054	1.77319	0.623569	0.635359	1.35042	0.857143	0.509361	1.73038	1.74732
[truncated: 3,241 more rows]

## Sheet: ED_Fig.2f
Spotiphy	Cell2location	CytoSPACE	CARD	Tangram	RCTD
[truncated: 1 more rows]
