# Supplementary material for: Spotiphy enables single-cell spatial whole transcriptomics across an entire section
Source: Nat Methods. 2025 Mar 12;22(4):724–36. doi: 10.1038/s41592-025-02622-5 (PMC11978521; doi:10.1038/s41592-025-02622-5)
Supplement: Supplementary file 12 — Statistical source data. [file 41592_2025_2622_MOESM12_ESM.xlsx]

## Sheet: ED_Fig.3e
subcluster	sample	cellnumber	percentage
CTX	WT1	1669	0.47946
HPF	WT1	117	0.033611
FT	WT1	258	0.0741166
HY	WT1	317	0.0910658
TH	WT1	405	0.116346
STR	WT1	715	0.205401
CTX	AD1	1280	0.355358
HPF	AD1	110	0.0305386
FT	AD1	262	0.0727374
HY	AD1	827	0.229595
TH	AD1	484	0.13437
STR	AD1	639	0.177401
