# Supplementary material for: Spotiphy enables single-cell spatial whole transcriptomics across an entire section
Source: Nat Methods. 2025 Mar 12;22(4):724–36. doi: 10.1038/s41592-025-02622-5 (PMC11978521; doi:10.1038/s41592-025-02622-5)
Supplement: Supplementary file 13 — Statistical source data. [file 41592_2025_2622_MOESM13_ESM.xlsx]

## Sheet: ED_Fig.4c
cellID	cell_type	CTX score	TH score
5705STDY8058280_AAAGGGCAGGTCTACT-1	Astro_STR	3.27105	1.93818
5705STDY8058280_AAAGGGCGTAGAAACT-1	Astro_CTX	1.95937	2.14122
5705STDY8058280_AAAGTCCAGCTTTCTT-1	Astro_AMY	3.73568	2.37618
5705STDY8058280_AAAGTGAGTGTCATGT-1	Astro_STR	3.47525	2.55818
5705STDY8058280_AACAAAGTCAAACTGC-1	Astro_THAL_lat	1.14979	2.00931
5705STDY8058280_AACAACCAGGACAAGA-1	Astro_THAL_lat	2.51989	2.23376
5705STDY8058280_AACACACGTATGGTAA-1	Astro_AMY_CTX	3.76355	1.99858
5705STDY8058280_AACAGGGAGTTGTAGA-1	Astro_AMY_CTX	3.45888	2.57865
5705STDY8058280_AACCTGATCGCACTCT-1	Astro_THAL_med	3.26267	2.55055
5705STDY8058280_AACGTCAAGAGAGCCT-1	Astro_AMY	3.235	2.17271
5705STDY8058280_AACTTCTAGTAAGAGG-1	Astro_CTX	4.35226	1.98954
5705STDY8058280_AAGACTCCAGGTATGG-1	Astro_HYPO	2.42029	2.51682
5705STDY8058280_AAGACTCGTGTAACGG-1	Astro_THAL_med	2.13289	1.22818
5705STDY8058280_AAGCATCGTACTCAAC-1	Astro_AMY	2.53209	1.90046
5705STDY8058280_AAGCATCGTTGTGCCG-1	Astro_CTX	4.62585	1.37689
5705STDY8058280_AAGCCATCATGCTGCG-1	Astro_CTX	3.25202	2.32359
5705STDY8058280_AAGCGAGAGACTCGAG-1	Astro_AMY	3.69333	1.94291
5705STDY8058280_AAGTGAAGTTCGGCCA-1	Astro_HYPO	2.21408	2.78652
5705STDY8058280_AAGTTCGCATGACACT-1	Astro_THAL_med	2.74286	2.87811
5705STDY8058280_AATCACGAGGCGAAGG-1	Astro_AMY	3.2727	1.97324
5705STDY8058280_AATCGACCACTATCGA-1	Astro_THAL_lat	2.27458	2
5705STDY8058280_AATCGACTCGACATAC-1	Astro_AMY_CTX	4.5545	1.96992
5705STDY8058280_AATGAAGGTGCATTAC-1	Astro_THAL_med	2.78721	3.78033
5705STDY8058280_AATGACCCACCAGGTC-1	Astro_AMY	3.04216	2.08097
5705STDY8058280_AATGACCGTCTATGAC-1	Astro_CTX	4.61816	3.37709
5705STDY8058280_AATGCCATCTGTTCAT-1	Astro_AMY	3.66532	2.84078
5705STDY8058280_ACAAAGAAGTTGCATC-1	Astro_AMY_CTX	4.94602	2.63461
5705STDY8058280_ACAACCAAGTACCCTA-1	Astro_THAL_med	2.98157	4.20589
5705STDY8058280_ACAAGCTGTGAGCCAA-1	Astro_AMY	3.30438	2.04689
5705STDY8058280_ACAAGCTTCTACGCGG-1	Astro_HYPO	1.83529	2.3173
5705STDY8058280_ACACAGTAGCCTCACG-1	Astro_HPC	3.37974	2.19078
5705STDY8058280_ACACCAACAGCCCAGT-1	Astro_THAL_med	3.59762	1.99533
5705STDY8058280_ACACCAAGTTTCCCAC-1	Astro_THAL_med	2.41825	3.44612
5705STDY8058280_ACACCAATCGTCCTTG-1	Astro_HYPO	3.4896	2.66538
5705STDY8058280_ACAGGGATCGTGGAAG-1	Astro_HPC	2.50763	1.9618
5705STDY8058280_ACATGCAGTCGTGCCA-1	Astro_WM	3.08274	2.26908
5705STDY8058280_ACATGCATCGTCGATA-1	Astro_CTX	3.73406	2.23685
5705STDY8058280_ACCAACACAGCTGGTC-1	Astro_CTX	4.6289	3.94895
5705STDY8058280_ACCAACACATTGTACG-1	Astro_HYPO	1.94271	1.97513
5705STDY8058280_ACCCTCAAGGTCCCTG-1	Astro_THAL_med	2.63032	2.45893
5705STDY8058280_ACCCTTGGTGATCGTT-1	Astro_HPC	3.54555	1.73697
5705STDY8058280_ACCGTTCCACTCAGAT-1	Astro_HYPO	2.41681	2.22883
5705STDY8058280_ACCTGAAAGCTACAAA-1	Astro_THAL_med	2.27928	3.32883
5705STDY8058280_ACGATCATCCCAACTC-1	Astro_AMY	2.82552	1.51629
5705STDY8058280_ACGCACGAGAAATGGG-1	Astro_AMY_CTX	3.46933	1.56856
5705STDY8058280_ACGGTCGTCGCAATGT-1	Astro_CTX	3.90027	2.04816
5705STDY8058280_ACGGTTACAAGGCAAC-1	Astro_CTX	4.55355	3.24986
5705STDY8058280_ACGTCCTTCGATTCCC-1	Astro_CTX	3.65445	2.42608
5705STDY8058280_ACGTTCCGTCACCACG-1	Astro_HYPO	3.97381	2.22401
5705STDY8058280_ACGTTCCGTGCAACGA-1	Astro_THAL_hab	3.66803	2.84637
5705STDY8058280_ACTATCTAGCCTCTGG-1	Astro_HYPO	1.38789	2.56192
5705STDY8058280_ACTATCTAGTGATTCC-1	Astro_HYPO	2.70954	3.78865
5705STDY8058280_ACTATTCGTACGAGTG-1	Astro_AMY_CTX	3.76531	2.13648
5705STDY8058280_ACTATTCTCAGGAACG-1	Astro_CTX	4.52958	1.84614
5705STDY8058280_ACTCTCGTCCGAGAAG-1	Astro_WM	2.63688	2.00473
5705STDY8058280_ACTGTCCAGCAACTCT-1	Astro_THAL_med	3.22412	2.59543
5705STDY8058280_ACTGTGAGTTAAGAAC-1	Astro_CTX	4.48686	3.24836
5705STDY8058280_ACTGTGATCGTTAGAC-1	Astro_THAL_lat	2.80257	3.80831
5705STDY8058280_ACTTAGGCACTGGAAG-1	Astro_WM	2.3666	1.17519
5705STDY8058280_ACTTAGGGTTTACGTG-1	Astro_HYPO	2.00742	1.94474
5705STDY8058280_ACTTATCTCAAGTTGC-1	Astro_HPC	3.28551	2.13163
5705STDY8058280_ACTTTCAGTCCGTACG-1	Astro_CTX	4.4215	2.42011
5705STDY8058280_AGAAATGCACCAGCTG-1	Astro_CTX	4.59072	3.02721
5705STDY8058280_AGAACAAAGCGTGTTT-1	Astro_HYPO	2.72566	2.66302
5705STDY8058280_AGAACAAAGGCATTTC-1	Astro_HPC	3.67953	2.65401
5705STDY8058280_AGAACCTCAGTTAAAG-1	Astro_CTX	3.16666	2.05615
5705STDY8058280_AGAACCTGTAAGGCTG-1	Astro_CTX	3.40946	2.57576
5705STDY8058280_AGAAGTAGTCAGCTTA-1	Astro_THAL_lat	3.01675	3.02036
5705STDY8058280_AGACTCACAAGTGATA-1	Astro_HYPO	2.45704	2.70774
5705STDY8058280_AGACTCACACGCAAAG-1	Astro_AMY_CTX	3.27112	1.97421
5705STDY8058280_AGACTCAGTCAGGAGT-1	Astro_AMY_CTX	4.19888	2.63345
5705STDY8058280_AGAGAGCGTCCACACG-1	Astro_AMY_CTX	1.24269	0.921551
5705STDY8058280_AGAGAGCTCACTCACC-1	Astro_THAL_lat	3.25531	2.80666
5705STDY8058280_AGAGAGCTCAGCAATC-1	Astro_THAL_med	4.9195	3.90948
5705STDY8058280_AGATCCAGTCGATTTG-1	Astro_WM	3.02093	2.26462
5705STDY8058280_AGATCCAGTGGCGTAA-1	Astro_AMY_CTX	4.14121	2.46076
5705STDY8058280_AGATGAATCGGATAAA-1	Astro_AMY_CTX	3.66188	3.07602
5705STDY8058280_AGCCAATCAGCTCATA-1	Astro_HPC	4.0352	2.11724
5705STDY8058280_AGCGATTGTCTCGGAC-1	Astro_THAL_lat	2.42967	3.27855
5705STDY8058280_AGCGCTGTCTTCCTAA-1	Astro_AMY	4.41214	1.64481
5705STDY8058280_AGCTACAAGCTAGAGC-1	Astro_THAL_lat	2.97305	3.57369
5705STDY8058280_AGCTCAATCATGGATC-1	Astro_HYPO	3.52473	2.75113
5705STDY8058280_AGCTTCCAGTAAGCAT-1	Astro_AMY_CTX	3.63909	2.41393
5705STDY8058280_AGGACGAGTGCCTGAC-1	Astro_CTX	3.09692	2.69944
5705STDY8058280_AGGACTTAGGTTCCAT-1	Astro_AMY	3.69143	1.93529
5705STDY8058280_AGGAGGTGTGATATAG-1	Astro_AMY_CTX	2.74742	1.647
5705STDY8058280_AGGATAACACCGGTCA-1	Astro_HYPO	2.43319	1.79375
5705STDY8058280_AGGCATTAGTATCTGC-1	Astro_THAL_med	2.54359	3.09205
5705STDY8058280_AGGCATTAGTGGGAAA-1	Astro_THAL_med	2.86982	3.0795
5705STDY8058280_AGGCATTCACATATCG-1	Astro_THAL_med	3.47523	3.78901
5705STDY8058280_AGGCATTTCGTCTACC-1	Astro_THAL_med	3.24692	3.31853
5705STDY8058280_AGGGAGTAGTGCAAAT-1	Astro_AMY_CTX	3.88627	1.86702
5705STDY8058280_AGGGCCTGTGGCTTGC-1	Astro_HYPO	2.87091	2.23349
5705STDY8058280_AGGGTGACAGACACCC-1	Astro_CTX	4.87043	3.30765
5705STDY8058280_AGGGTGAGTCGTACTA-1	Astro_THAL_med	1.15375	1.2646
5705STDY8058280_AGGGTTTAGACTTCAC-1	Astro_AMY	4.3794	1.87379
5705STDY8058280_AGGTTACCATATACCG-1	Astro_CTX	3.69785	2.68012
5705STDY8058280_AGTACCAGTCCTTGTC-1	Astro_AMY	4.47131	1.6726
5705STDY8058280_AGTCAACAGGGACCAT-1	Astro_HYPO	2.57526	2.5607
5705STDY8058280_AGTCACAGTGTACAGG-1	Astro_HYPO	3.03716	2.51452
5705STDY8058280_AGTCATGAGTCAGAGC-1	Astro_HYPO	1.70969	2.54281
5705STDY8058280_AGTCATGCACACCTGG-1	Astro_CTX	3.8342	2.14713
5705STDY8058280_AGTGACTTCAACACGT-1	Astro_HYPO	2.89806	3.8812
5705STDY8058280_AGTGATCGTTCCAAAC-1	Astro_HYPO	3.66369	1.45305
5705STDY8058280_AGTGCCGTCCTGGGAC-1	Astro_THAL_lat	2.189	1.70903
5705STDY8058280_AGTGTTGAGCCTGCCA-1	Astro_CTX	4.36089	2.19526
5705STDY8058280_AGTTCCCCACTGGAAG-1	Astro_HYPO	2.79148	1.9665
5705STDY8058280_ATACCTTAGGCATCTT-1	Astro_CTX	4.39144	2.83218
5705STDY8058280_ATACCTTAGTATTCCG-1	Astro_HYPO	3.35609	3.05484
5705STDY8058280_ATCCCTGTCAGTGGGA-1	Astro_THAL_med	2.8294	2.55042
5705STDY8058280_ATCGTAGCATGGAAGC-1	Astro_THAL_med	1.65988	2.25955
5705STDY8058280_ATCGTAGTCATTCGTT-1	Astro_AMY_CTX	4.86989	2.99112
5705STDY8058280_ATCGTCCGTTTGGAGG-1	Astro_THAL_med	2.41928	2.97775
5705STDY8058280_ATCGTGACATCAGCAT-1	Astro_HPC	4.58868	2.30843
5705STDY8058280_ATCTCTAGTTGGAGGT-1	Astro_THAL_med	2.95938	2.10043
5705STDY8058280_ATGAGGGAGGCTTAGG-1	Astro_THAL_med	3.39562	3.52497
5705STDY8058280_ATGGAGGCACATATGC-1	Astro_CTX	3.13947	1.68209
5705STDY8058280_ATGGAGGCATGCGTGC-1	Astro_CTX	3.14893	2.45519
5705STDY8058280_ATGGATCCAGTTACCA-1	Astro_AMY_CTX	4.2456	1.99198
5705STDY8058280_ATGGGAGGTGGGTTGA-1	Astro_CTX	4.25349	2.28609
5705STDY8058280_ATGGTTGCAGAGGCAT-1	Astro_THAL_lat	2.82601	2.97064
5705STDY8058280_ATGGTTGGTGATGGCA-1	Astro_THAL_lat	2.66611	2.7514
5705STDY8058280_ATGGTTGTCACGATAC-1	Astro_THAL_hab	2.80103	2.59638
5705STDY8058280_ATGTCTTGTAGCTGAG-1	Astro_AMY_CTX	4.1233	2.91016
5705STDY8058280_ATGTCTTGTCAGGAGT-1	Astro_AMY	3.6674	1.93968
5705STDY8058280_ATTACTCAGATACGAT-1	Astro_AMY_CTX	3.75818	2.68082
5705STDY8058280_ATTATCCGTCCACGCA-1	Astro_THAL_med	3.27845	3.06662
5705STDY8058280_ATTATCCGTTTGTTGG-1	Astro_CTX	4.69682	3.19565
5705STDY8058280_ATTATCCTCACGAGGA-1	Astro_CTX	4.79855	2.73795
5705STDY8058280_ATTCAGGCAGCAGTTT-1	Astro_AMY_CTX	4.15441	2.12244
5705STDY8058280_ATTCATCAGTATGATG-1	Astro_HPC	3.66795	2.93853
5705STDY8058280_ATTCCATTCCTCACCA-1	Astro_AMY_CTX	3.23387	2.65752
5705STDY8058280_ATTCCCGCACGGTGCT-1	Astro_THAL_med	2.17732	3.41198
5705STDY8058280_ATTCGTTAGTCTAACC-1	Astro_THAL_med	2.98041	3.48719
5705STDY8058280_ATTCTACAGCCTTGAT-1	Astro_HYPO	2.41015	2.33043
5705STDY8058280_ATTCTTGCATACGCAT-1	Astro_AMY_CTX	3.76914	2.1108
5705STDY8058280_ATTTCACCACCACATA-1	Astro_THAL_med	2.92171	3.76893
5705STDY8058280_CAAAGAATCACTGTTT-1	Astro_HPC	4.16023	2.42682
5705STDY8058280_CAAAGAATCCAAGCTA-1	Astro_AMY_CTX	1.91593	1.7395
5705STDY8058280_CAACAACGTCACTTCC-1	Astro_THAL_med	2.96659	2.57889
5705STDY8058280_CAACGATCACCATATG-1	Astro_HYPO	3.52448	3.58526
5705STDY8058280_CAACGGCTCACTACTT-1	Astro_HYPO	4.05815	2.50155
5705STDY8058280_CAAGACTAGGAGGGTG-1	Astro_AMY	3.59602	2.60749
5705STDY8058280_CAAGACTGTACGTAGG-1	Astro_HPC	3.23522	2.80986
5705STDY8058280_CAAGAGGTCTCCTGCA-1	Astro_THAL_med	2.83021	2.42106
5705STDY8058280_CAAGCTACAATTTCTC-1	Astro_CTX	4.59242	2.50146
5705STDY8058280_CAAGCTATCAATCTCT-1	Astro_THAL_lat	2.70796	2.61597
5705STDY8058280_CAAGGGAAGCAGTACG-1	Astro_CTX	3.36303	2.01734
5705STDY8058280_CAAGGGACAATAACCC-1	Astro_HPC	2.76616	1.70721
5705STDY8058280_CACACAAGTCTTGCGG-1	Astro_AMY	3.62336	2.43111
5705STDY8058280_CACAGGCCAGTTTGGT-1	Astro_CTX	4.26815	2.75722
5705STDY8058280_CACATGAAGGCAGGTT-1	Astro_WM	3.15421	1.87674
5705STDY8058280_CACCAAACAGGCAATG-1	Astro_HYPO	3.02937	2.42043
5705STDY8058280_CACGAATAGCTCGAAG-1	Astro_AMY_CTX	3.57124	3.1718
5705STDY8058280_CACGAATCAGTATTCG-1	Astro_CTX	4.13541	1.64814
5705STDY8058280_CACGGGTTCCTAGAGT-1	Astro_AMY_CTX	3.98749	3.29985
5705STDY8058280_CACGTGGAGGGCTGAT-1	Astro_CTX	4.4179	2.19286
5705STDY8058280_CACGTTCAGCATGATA-1	Astro_THAL_hab	2.19434	2.23353
5705STDY8058280_CAGATACAGGTAGATT-1	Astro_WM	3.90029	1.72574
5705STDY8058280_CAGATTGCACTGCTTC-1	Astro_AMY	4.10522	1.62055
5705STDY8058280_CAGCACGCACAGCGCT-1	Astro_CTX	2.65809	2.05787
5705STDY8058280_CAGCAGCGTAGCTAAA-1	Astro_CTX	3.74147	2.41221
5705STDY8058280_CAGCCAGAGGCTATCT-1	Astro_HYPO	2.4474	1.41611
5705STDY8058280_CAGGCCAAGACCACGA-1	Astro_HYPO	2.79125	2.38824
5705STDY8058280_CAGGCCAAGAGAGTGA-1	Astro_THAL_lat	2.98122	2.03773
5705STDY8058280_CATAGACAGTGATGGC-1	Astro_HYPO	3.24702	1.75882
5705STDY8058280_CATCCACTCGGCCTTT-1	Astro_AMY	2.98268	2.14061
5705STDY8058280_CATCCCATCTCAACCC-1	Astro_HPC	3.02705	1.90124
5705STDY8058280_CATCCGTTCCAAGAGG-1	Astro_THAL_med	2.17683	2.76177
5705STDY8058280_CATCGTCTCCCAGCGA-1	Astro_THAL_lat	3.23262	3.24675
5705STDY8058280_CATGAGTTCCGCACTT-1	Astro_HYPO	3.16218	2.65033
5705STDY8058280_CATGCCTAGTCTTCCC-1	Astro_CTX	4.56845	2.82689
5705STDY8058280_CATGCTCCATACCACA-1	Astro_THAL_med	3.08597	1.68263
5705STDY8058280_CATGCTCGTGCACGCT-1	Astro_HPC	2.73093	1.25571
5705STDY8058280_CATTCCGAGGTATAGT-1	Astro_THAL_lat	2.02244	2.27193
5705STDY8058280_CCACACTAGTCAGCGA-1	Astro_THAL_lat	2.45439	3.48656
5705STDY8058280_CCACCATTCGCTCTCA-1	Astro_CTX	5.08826	2.57748
5705STDY8058280_CCACGTTGTGCGAACA-1	Astro_CTX	4.79216	2.6261
5705STDY8058280_CCACTTGCATGAAGCG-1	Astro_CTX	3.37983	1.98742
5705STDY8058280_CCATCACTCCCTCTCC-1	Astro_THAL_hab	3.02273	3.26332
5705STDY8058280_CCCATTGCAATCAAGA-1	Astro_HYPO	1.93314	3.36623
5705STDY8058280_CCCGAAGAGATCGGTG-1	Astro_THAL_lat	2.04021	2.45209
5705STDY8058280_CCCTAACTCATGCGGC-1	Astro_CTX	4.00995	1.38743
5705STDY8058280_CCCTAACTCCGCGGAT-1	Astro_HPC	3.23886	2.42465
5705STDY8058280_CCCTCAACAGAACGCA-1	Astro_HYPO	2.39498	3.60969
5705STDY8058280_CCCTGATTCTTACCAT-1	Astro_HYPO	3.6253	2.92663
5705STDY8058280_CCCTTAGGTGCTCCGA-1	Astro_THAL_med	2.80277	1.94704
5705STDY8058280_CCGATCTCAATAGTAG-1	Astro_CTX	3.23784	3.23057
5705STDY8058280_CCGATGGAGATCCCGC-1	Astro_THAL_lat	2.49935	2.00632
5705STDY8058280_CCGATGGAGCCTCACG-1	Astro_HPC	4.48008	1.98973
5705STDY8058280_CCGGACAGTCATGACT-1	Astro_HYPO	2.3012	3.1091
5705STDY8058280_CCGGGTAGTGCTGCAC-1	Astro_AMY	3.62256	1.65328
5705STDY8058280_CCGGTAGCAGAGGCTA-1	Astro_CTX	4.45835	3.00974
5705STDY8058280_CCGTTCAAGGCTAAAT-1	Astro_CTX	4.07709	2.09148
5705STDY8058280_CCTAACCCAGCCCAGT-1	Astro_HYPO	2.92641	2.47267
5705STDY8058280_CCTAACCGTTCTCGTC-1	Astro_THAL_lat	2.08627	3.30776
5705STDY8058280_CCTAACCTCAAGATAG-1	Astro_HYPO	3.06184	3.26325
5705STDY8058280_CCTAAGACAGCGTATT-1	Astro_THAL_med	2.56859	2.0448
5705STDY8058280_CCTACGTTCATTCGTT-1	Astro_CTX	4.14564	3.0975
5705STDY8058280_CCTCATGCAGCACAAG-1	Astro_AMY_CTX	2.79731	2.46861
5705STDY8058280_CCTCCTCCAGCTATAC-1	Astro_THAL_med	2.73195	3.54317
5705STDY8058280_CCTTCAGCAGAGTGAC-1	Astro_THAL_lat	1.93616	2.21444
5705STDY8058280_CCTTCAGCAGGTGGAT-1	Astro_AMY_CTX	4.07024	2.4727
5705STDY8058280_CCTTTGGGTCAGACTT-1	Astro_THAL_lat	3.70118	3.28636
5705STDY8058280_CGAAGGAAGAAGCGGG-1	Astro_AMY_CTX	3.73446	1.59846
5705STDY8058280_CGAGAAGGTTTCTATC-1	Astro_THAL_lat	2.08815	2.9719
5705STDY8058280_CGATGCGAGCTAGAAT-1	Astro_HPC	4.50339	2.32473
5705STDY8058280_CGATGGCTCACAAGGG-1	Astro_CTX	2.88696	1.6938
5705STDY8058280_CGATGGCTCCACCTCA-1	Astro_CTX	4.106	2.62102
5705STDY8058280_CGCCATTCAGCCGTCA-1	Astro_HYPO	2.77268	2.49329
5705STDY8058280_CGCGTGAAGGCCATAG-1	Astro_CTX	3.33569	3.0487
5705STDY8058280_CGGAGAATCAAGCCGC-1	Astro_THAL_lat	2.45586	1.33428
5705STDY8058280_CGGAGAATCACTGTCC-1	Astro_WM	2.97624	2.00756
5705STDY8058280_CGGAGAATCGGCCCAA-1	Astro_THAL_lat	1.7317	2.83353
5705STDY8058280_CGGAGAATCTACTCAT-1	Astro_THAL_lat	1.33941	2.79284
5705STDY8058280_CGGGACTGTCAGGCAA-1	Astro_HYPO	2.37738	3.14095
5705STDY8058280_CGGGCATAGAAATCCA-1	Astro_CTX	3.76374	2.65162
5705STDY8058280_CGGGCATCATCGGCCA-1	Astro_HYPO	3.45819	2.72875
5705STDY8058280_CGTAATGCAAGTGCTT-1	Astro_HYPO	2.48977	3.07656
5705STDY8058280_CGTAATGTCTGGCCTT-1	Astro_WM	3.89682	1.65051
5705STDY8058280_CGTCAAAGTCCTACAA-1	Astro_AMY	3.97943	2.00132
5705STDY8058280_CGTGAATTCTCTGACC-1	Astro_THAL_lat	2.80958	2.08771
5705STDY8058280_CGTGATAAGTAGACAT-1	Astro_THAL_med	3.34328	2.76045
5705STDY8058280_CGTGTCTCAGCTTCGG-1	Astro_AMY_CTX	2.32374	2.05295
5705STDY8058280_CTAACTTAGCCAGAGT-1	Astro_CTX	3.90294	2.41903
5705STDY8058280_CTAACTTTCTACGCAA-1	Astro_HYPO	3.17553	2.70814
5705STDY8058280_CTACCCAAGGTACAAT-1	Astro_THAL_lat	3.55577	4.11503
5705STDY8058280_CTACCCACACCAACAT-1	Astro_AMY_CTX	4.48232	1.67157
5705STDY8058280_CTAGACACAACCGGAA-1	Astro_HYPO	1.67587	0.865636
5705STDY8058280_CTAGACATCGGACTGC-1	Astro_AMY_CTX	5.18655	2.33342
5705STDY8058280_CTATAGGCATAGTCGT-1	Astro_HPC	2.63199	1.74102
5705STDY8058280_CTATAGGTCGGCTCTT-1	Astro_THAL_med	2.46529	2.03608
5705STDY8058280_CTCAACCCAGGCATGA-1	Astro_HPC	3.92026	1.59312
5705STDY8058280_CTCAAGACACACAGAG-1	Astro_CTX	4.22676	2.86908
5705STDY8058280_CTCAAGATCGGCACTG-1	Astro_THAL_med	1.48913	1.94221
5705STDY8058280_CTCACTGTCGCATAGT-1	Astro_HYPO	3.21263	2.44595
5705STDY8058280_CTCAGGGGTCAGCTTA-1	Astro_THAL_lat	3.55775	2.881
5705STDY8058280_CTCAGTCTCAGCGGAA-1	Astro_AMY	3.88174	2.28912
5705STDY8058280_CTCATCGTCTCCTACG-1	Astro_AMY_CTX	4.62187	1.70359
5705STDY8058280_CTCCAACAGACTTAAG-1	Astro_AMY_CTX	3.66819	2.35885
5705STDY8058280_CTCCACAGTTCTGACA-1	Astro_AMY_CTX	2.61168	1.18732
5705STDY8058280_CTCCATGTCGTTGTGA-1	Astro_CTX	3.41379	2.91885
5705STDY8058280_CTCCATGTCTCAACGA-1	Astro_THAL_lat	2.20885	2.32748
5705STDY8058280_CTCCCAAAGCTGAAAT-1	Astro_HYPO	2.68056	2.03997
5705STDY8058280_CTCCGATGTGAGAACC-1	Astro_HYPO	1.62016	2.91259
5705STDY8058280_CTCCTCCAGTTGCGAG-1	Astro_CTX	4.70577	3.00397
5705STDY8058280_CTCCTTTCACAATGTC-1	Astro_WM	3.15181	2.31296
5705STDY8058280_CTCCTTTGTGGTCCGT-1	Astro_AMY_CTX	4.25421	1.87018
5705STDY8058280_CTCTCAGAGGTCCAGA-1	Astro_AMY_CTX	3.68825	2.04036
5705STDY8058280_CTGAATGAGAGAGCCT-1	Astro_THAL_lat	2.1234	3.27868
5705STDY8058280_CTGAGCGGTAAGGAGA-1	Astro_AMY_CTX	3.99713	2.68814
5705STDY8058280_CTGCCTAAGCTACTGT-1	Astro_HPC	4.0881	2.3087
5705STDY8058280_CTGCCTAAGGTTCAGG-1	Astro_THAL_med	2.96111	1.67819
5705STDY8058280_CTGCCTATCTTTGCAT-1	Astro_CTX	3.36455	1.73198
5705STDY8058280_CTGCTCATCAGTGTGT-1	Astro_CTX	4.62086	2.34892
5705STDY8058280_CTGGTCTAGTAAACAC-1	Astro_THAL_med	2.6511	3.64638
5705STDY8058280_CTGTACCGTGTATACC-1	Astro_THAL_lat	3.20317	2.50287
5705STDY8058280_CTGTACCTCTATCGTT-1	Astro_HPC	3.35915	1.88873
5705STDY8058280_CTGTCGTCAGGGACTA-1	Astro_THAL_med	1.96023	1.69796
5705STDY8058280_CTTACCGAGTGCAACG-1	Astro_HYPO	2.35434	2.37313
5705STDY8058280_CTTACCGTCTCTGGTC-1	Astro_THAL_lat	2.40585	2.74384
5705STDY8058280_CTTAGGAGTGCCTAAT-1	Astro_HYPO	2.78029	3.08731
5705STDY8058280_CTTAGGATCCGAGAAG-1	Astro_HYPO	2.86233	3.29459
5705STDY8058280_CTTCCTTGTCGCTTAA-1	Astro_AMY_CTX	4.23796	2.69141
5705STDY8058280_CTTCCTTTCACTACTT-1	Astro_WM	4.37876	2.47955
5705STDY8058280_CTTCGGTCAGATGCGA-1	Astro_THAL_med	3.13433	2.26656
5705STDY8058280_CTTGAGATCATGGAGG-1	Astro_CTX	3.59618	1.49984
5705STDY8058280_CTTGATTTCTGTTGGA-1	Astro_AMY	3.40873	2.30252
5705STDY8058280_GAAACCTAGTGCTAGG-1	Astro_AMY_CTX	3.50906	2.09878
5705STDY8058280_GAAACCTCAGCATTGT-1	Astro_AMY	3.9638	2.29595
5705STDY8058280_GAACACTAGAGAGAAC-1	Astro_THAL_hab	2.80329	1.5133
5705STDY8058280_GAACTGTGTGCGTGCT-1	Astro_THAL_med	2.79684	3.64578
5705STDY8058280_GAAGGGTCACGCGTCA-1	Astro_THAL_lat	3.12337	2.24336
5705STDY8058280_GAAGGGTTCTACCCAC-1	Astro_THAL_med	1.94962	2.909
5705STDY8058280_GAAGTAACAGTCAGCC-1	Astro_AMY_CTX	4.98935	2.41987
5705STDY8058280_GAAGTAATCAAAGACA-1	Astro_HYPO	2.2037	1.76965
5705STDY8058280_GAATCGTAGTCATAGA-1	Astro_AMY_CTX	2.83486	1.18936
5705STDY8058280_GACAGCCAGACAGCGT-1	Astro_THAL_med	1.71081	1.2329
5705STDY8058280_GACATCATCTAAGAAG-1	Astro_THAL_med	3.27015	3.6868
5705STDY8058280_GACCAATAGTGACACG-1	Astro_THAL_lat	2.24382	1.71968
5705STDY8058280_GACCCAGCAGTCCCGA-1	Astro_HPC	2.86106	2.73242
5705STDY8058280_GACGTTAGTCGAGATG-1	Astro_CTX	5.1736	2.69489
5705STDY8058280_GACTCAACATGTTACG-1	Astro_AMY_CTX	2.94159	2.13449
5705STDY8058280_GACTCTCTCAAGCCGC-1	Astro_WM	3.45058	1.92324
5705STDY8058280_GAGACCCGTGTCCCTT-1	Astro_CTX	4.48711	1.70549
5705STDY8058280_GAGACCCGTGTTTCTT-1	Astro_CTX	2.55819	2.02656
5705STDY8058280_GAGCCTGTCACCTTAT-1	Astro_THAL_med	2.93701	1.8188
5705STDY8058280_GAGCTGCAGCTATCCA-1	Astro_AMY	4.11339	3.02833
5705STDY8058280_GAGCTGCCAGAGCTAG-1	Astro_HPC	4.14206	1.88359
5705STDY8058280_GAGGGATTCCTACGGG-1	Astro_THAL_lat	2.23498	3.18995
5705STDY8058280_GAGTGAGAGAGGGCGA-1	Astro_CTX	1.61871	1.89085
5705STDY8058280_GAGTTGTTCAAGCGTT-1	Astro_THAL_lat	2.68763	2.0542
5705STDY8058280_GAGTTTGAGAGCTTTC-1	Astro_THAL_lat	3.01683	2.67322
5705STDY8058280_GAGTTTGGTACAGTTC-1	Astro_HYPO	2.24916	2.95224
5705STDY8058280_GATAGCTGTGCCGGTT-1	Astro_THAL_lat	3.3867	3.36326
5705STDY8058280_GATCACACATTATGCG-1	Astro_THAL_med	2.04707	2.99187
5705STDY8058280_GATCCCTGTATGAGGC-1	Astro_THAL_lat	1.92689	3.05634
5705STDY8058280_GATGATCAGAGTCTTC-1	Astro_THAL_med	2.37996	3.77223
5705STDY8058280_GATGTTGCAAGTGACG-1	Astro_CTX	4.47767	2.49355
5705STDY8058280_GATTCGATCTCCCAAC-1	Astro_AMY_CTX	3.64367	2.81316
5705STDY8058280_GATTCTTCAAGGCCTC-1	Astro_HYPO	2.95626	2.50829
5705STDY8058280_GATTGGTGTCAATGGG-1	Astro_CTX	3.53355	1.73991
5705STDY8058280_GATTGGTGTGCGACAA-1	Astro_THAL_med	3.10698	1.72475
5705STDY8058280_GATTTCTGTTGCCTAA-1	Astro_HPC	2.80747	2.59658
5705STDY8058280_GATTTCTTCGTGGTAT-1	Astro_AMY	2.67478	1.64419
5705STDY8058280_GCAACCGAGCGAGTAC-1	Astro_WM	2.20173	1.56322
5705STDY8058280_GCACATAAGATGGCGT-1	Astro_THAL_hab	3.35807	1.66026
5705STDY8058280_GCACTAAAGAACTTCC-1	Astro_CTX	1.51088	0.352068
5705STDY8058280_GCAGCTGGTCGCTTGG-1	Astro_CTX	3.59801	2.16742
5705STDY8058280_GCATTAGAGCGCTTCG-1	Astro_CTX	4.11433	1.96754
5705STDY8058280_GCCAGCAAGTCATAGA-1	Astro_CTX	4.58229	2.08404
5705STDY8058280_GCCAGCAAGTTCCTGA-1	Astro_CTX	3.48094	2.06294
5705STDY8058280_GCCAGTGTCCCATTCG-1	Astro_THAL_med	3.77737	3.57832
5705STDY8058280_GCCGATGCAACTCCAA-1	Astro_HPC	2.17498	1.93317
5705STDY8058280_GCCGATGGTCCACTTC-1	Astro_AMY_CTX	3.45422	2.14534
5705STDY8058280_GCGTGCAAGACGGATC-1	Astro_CTX	4.0012	1.31705
5705STDY8058280_GCTACAATCCGCACGA-1	Astro_CTX	3.75525	1.849
5705STDY8058280_GCTGAATCATTCGATG-1	Astro_AMY_CTX	4.12952	2.18442
5705STDY8058280_GCTGCAGTCCACTGAA-1	Astro_CTX	4.31934	2.27208
5705STDY8058280_GCTGCAGTCGGCATCG-1	Astro_HYPO	2.78063	2.22733
5705STDY8058280_GCTTGGGGTAGTCTTG-1	Astro_THAL_lat	2.81476	2.96463
5705STDY8058280_GCTTTCGCAACATCGT-1	Astro_AMY_CTX	3.30957	1.645
5705STDY8058280_GGAAGTGCAGCACCCA-1	Astro_THAL_lat	2.35358	3.04468
5705STDY8058280_GGAATCTCACAAATCC-1	Astro_HYPO	2.48602	1.74172
5705STDY8058280_GGAATCTGTGTTAACC-1	Astro_CTX	3.325	1.84055
5705STDY8058280_GGAATGGTCACATTGG-1	Astro_THAL_lat	3.61097	3.64292
5705STDY8058280_GGAATGGTCGCTTGAA-1	Astro_AMY_CTX	2.60183	2.38751
5705STDY8058280_GGAGATGAGATGGTAT-1	Astro_CTX	4.44712	2.67133
5705STDY8058280_GGAGGATCATCGAACT-1	Astro_HYPO	2.00246	2.5556
5705STDY8058280_GGAGGATTCCTGTACC-1	Astro_WM	2.10173	1.44514
5705STDY8058280_GGATGTTGTAATTGGA-1	Astro_THAL_lat	1.18197	2.59068
5705STDY8058280_GGCAGTCGTCTTCGAA-1	Astro_HYPO	1.75273	1.6973
5705STDY8058280_GGCGTCAGTATTGACC-1	Astro_AMY_CTX	3.39203	1.92185
5705STDY8058280_GGGACAAAGGCAGGTT-1	Astro_HPC	1.70032	0.868477
5705STDY8058280_GGGACTCAGGACAGCT-1	Astro_HYPO	3.34364	2.84154
5705STDY8058280_GGGAGATCAAACCGGA-1	Astro_CTX	3.39625	2.43758
5705STDY8058280_GGGAGTAAGTTTCGGT-1	Astro_CTX	2.84253	1.7303
5705STDY8058280_GGGAGTACACAAATGA-1	Astro_AMY	3.27124	2.2177
5705STDY8058280_GGGATCCGTACTCCCT-1	Astro_THAL_med	2.37842	1.70482
5705STDY8058280_GGGATCCGTGCATTAC-1	Astro_HYPO	3.2251	2.34177
5705STDY8058280_GGGCCATAGAGTGGCT-1	Astro_HYPO	1.61979	1.50918
5705STDY8058280_GGGCTACCATCGCTAA-1	Astro_AMY	2.4453	2.17508
5705STDY8058280_GGGCTACGTCAATCTG-1	Astro_CTX	4.41649	1.92309
5705STDY8058280_GGGTATTGTAACGATA-1	Astro_HYPO	2.40142	1.91754
5705STDY8058280_GGGTCACAGAAGAACG-1	Astro_AMY_CTX	2.60792	1.66896
5705STDY8058280_GGGTCTGCAGAGAAAG-1	Astro_CTX	3.13066	2.20978
5705STDY8058280_GGGTGTCAGACTGGGT-1	Astro_CTX	4.27485	2.28046
5705STDY8058280_GGGTTATAGCCTTGAT-1	Astro_HPC	2.8389	2.19994
5705STDY8058280_GGGTTATCACGCGTGT-1	Astro_WM	0.597847	1.14027
5705STDY8058280_GGTAACTCACCAATTG-1	Astro_HYPO	3.18434	2.97559
5705STDY8058280_GGTAGAGGTTAGGGAC-1	Astro_THAL_med	2.75795	3.68045
5705STDY8058280_GGTAGAGTCTACGCAA-1	Astro_THAL_med	2.33183	2.37106
5705STDY8058280_GGTCTGGGTGCCCAGT-1	Astro_HPC	3.31504	2.59766
5705STDY8058280_GGTCTGGGTTTACGTG-1	Astro_HYPO	2.24717	2.87413
5705STDY8058280_GGTGATTTCACGGTCG-1	Astro_THAL_lat	1.85103	2.18181
5705STDY8058280_GGTGGCTTCAGCCCAG-1	Astro_HPC	2.25831	1.96217
5705STDY8058280_GGTGTTAGTTTAGAGA-1	Astro_THAL_lat	2.5665	2.72453
5705STDY8058280_GGTTCTCCACGGGCTT-1	Astro_THAL_lat	2.89243	2.87176
5705STDY8058280_GTAACCAAGGAGCTGT-1	Astro_THAL_med	3.08012	3.02257
5705STDY8058280_GTAGAAACACTGTGTA-1	Astro_AMY_CTX	2.50565	0.917635
5705STDY8058280_GTAGAAAGTCCTTAAG-1	Astro_CTX	3.87579	1.87882
5705STDY8058280_GTAGCTACATCGATGT-1	Astro_THAL_lat	2.27348	2.5612
5705STDY8058280_GTAGGAGTCTATTTCG-1	Astro_THAL_lat	1.96576	2.74961
5705STDY8058280_GTAGGTTCATAACGGG-1	Astro_CTX	3.73602	2.49342
5705STDY8058280_GTATTTCTCTAGTACG-1	Astro_THAL_lat	2.70181	3.20309
5705STDY8058280_GTCACTCGTTAGGAGC-1	Astro_HPC	3.59264	1.93895
5705STDY8058280_GTCAGCGGTTAGAGTA-1	Astro_CTX	2.42828	2.02101
5705STDY8058280_GTCATCCCAGTGCGCT-1	Astro_HYPO	1.67043	1.9977
5705STDY8058280_GTCGAATTCGGCACTG-1	Astro_THAL_med	2.86495	2.14789
5705STDY8058280_GTCGCGAGTTCATCTT-1	Astro_THAL_med	2.00625	2.6225
5705STDY8058280_GTCGTAAGTCGACGCT-1	Astro_THAL_med	0.900043	1.6176
5705STDY8058280_GTCGTTCAGGTAAGGA-1	Astro_AMY_CTX	3.6391	1.41259
5705STDY8058280_GTCTAGATCCATAGGT-1	Astro_HYPO	3.21276	2.38772
5705STDY8058280_GTCTTTACATCTTCGC-1	Astro_HYPO	2.22764	3.51064
5705STDY8058280_GTGAGGATCATTCACT-1	Astro_HYPO	1.1818	2.51832
5705STDY8058280_GTGAGTTAGTCTGCAT-1	Astro_WM	1.65413	1.69075
5705STDY8058280_GTGAGTTCACATTGTG-1	Astro_THAL_lat	3.41843	3.04273
5705STDY8058280_GTGCACGCATACACCA-1	Astro_THAL_lat	2.99136	3.00284
5705STDY8058280_GTGCAGCGTGCATGTT-1	Astro_AMY_CTX	3.26259	1.75492
5705STDY8058280_GTGCGTGCAACCAACT-1	Astro_HPC	2.93942	1.636
5705STDY8058280_GTGCTGGCATACGCAT-1	Astro_WM	1.6407	0.645917
5705STDY8058280_GTGCTTCGTGGTCTAT-1	Astro_THAL_med	3.09629	2.3437
5705STDY8058280_GTGGAAGCATTGACTG-1	Astro_AMY	3.5016	2.53935
5705STDY8058280_GTGTGGCGTCGCGTCA-1	Astro_CTX	1.87583	1.78377
5705STDY8058280_GTGTTAGAGGGCAACT-1	Astro_HPC	4.08838	0.90775
5705STDY8058280_GTTACCCTCAGCAGAG-1	Astro_AMY	4.33883	2.51124
5705STDY8058280_GTTACGAGTTAACAGA-1	Astro_AMY	4.3787	2.74293
5705STDY8058280_GTTAGTGTCGAGTACT-1	Astro_CTX	3.99532	1.91791
5705STDY8058280_GTTCCGTGTATTTCCT-1	Astro_THAL_med	2.76015	3.59991
5705STDY8058280_GTTGAACGTATTCTCT-1	Astro_THAL_lat	2.26749	2.66173
5705STDY8058280_GTTGCGGCAGTGAGCA-1	Astro_THAL_lat	3.78644	2.35864
5705STDY8058280_GTTGTCCAGCGAAACC-1	Astro_AMY	4.5724	2.36373
5705STDY8058280_GTTGTCCTCGGCCTTT-1	Astro_THAL_lat	3.42762	3.02576
5705STDY8058280_GTTGTGATCACAGTGT-1	Astro_HYPO	3.75073	3.17647
5705STDY8058280_GTTTACTAGACCCTTA-1	Astro_HYPO	2.17137	2.49799
5705STDY8058280_TAACCAGTCGCAGTCG-1	Astro_HYPO	3.96807	2.57003
5705STDY8058280_TAACGACAGGTCGAGT-1	Astro_HPC	3.34881	2.6487
5705STDY8058280_TAACTTCAGTATGAGT-1	Astro_THAL_med	2.90679	2.30161
5705STDY8058280_TAAGCACGTGTTAGCT-1	Astro_AMY_CTX	3.25664	2.70599
5705STDY8058280_TAAGCACTCAGTCTTT-1	Astro_HYPO	3.35428	3.21283
5705STDY8058280_TAAGCGTCATGGATCT-1	Astro_AMY_CTX	4.14061	1.37247
5705STDY8058280_TACACCCAGAAGCTCG-1	Astro_HPC	2.83177	2.98369
5705STDY8058280_TACACCCAGGAGAGGC-1	Astro_HPC	3.32593	2.09227
5705STDY8058280_TACACCCTCAAGCTGT-1	Astro_HPC	4.07172	3.02169
5705STDY8058280_TACATTCAGATTGCGG-1	Astro_THAL_med	4.20084	3.09083
5705STDY8058280_TACCGAACACCTATCC-1	Astro_HYPO	2.36174	2.69811
5705STDY8058280_TACCGGGCAAGCAATA-1	Astro_CTX	4.43703	2.39445
5705STDY8058280_TACCTCGTCATCACAG-1	Astro_HYPO	3.01586	3.41566
5705STDY8058280_TACGTCCCAGATGCGA-1	Astro_CTX	3.70961	2.93297
5705STDY8058280_TACTGCCGTGCAAGAC-1	Astro_CTX	4.02096	2.4178
5705STDY8058280_TACTGCCTCTGGCCGA-1	Astro_HYPO	2.44969	1.35239
5705STDY8058280_TACTTACCACCTCTGT-1	Astro_HPC	4.04196	2.35664
5705STDY8058280_TACTTACCACTAGTAC-1	Astro_CTX	4.57097	2.36787
5705STDY8058280_TAGAGTCAGAAGTCCG-1	Astro_THAL_med	2.55498	3.26032
5705STDY8058280_TAGAGTCTCAGGACAG-1	Astro_AMY_CTX	4.69861	1.88016
5705STDY8058280_TAGGAGGAGGCCCGTT-1	Astro_AMY_CTX	3.57676	2.72043
5705STDY8058280_TATCAGGGTTTCCATT-1	Astro_HYPO	2.50303	2.34941
5705STDY8058280_TATCTGTAGTACAGAT-1	Astro_HYPO	3.12511	3.12167
5705STDY8058280_TATCTTGCAGAGGACT-1	Astro_HPC	3.34743	1.96141
5705STDY8058280_TATTGGGTCCTTCAGC-1	Astro_HYPO	2.77442	3.31728
5705STDY8058280_TATTGGGTCTCAATCT-1	Astro_CTX	3.9029	3.16093
5705STDY8058280_TCAATCTAGATTGAGT-1	Astro_CTX	4.3448	3.05068
5705STDY8058280_TCAATTCTCACGATAC-1	Astro_AMY_CTX	4.7195	2.89065
5705STDY8058280_TCACACCCACACCAGC-1	Astro_HPC	3.06725	2.02498
5705STDY8058280_TCACACCTCATTTGCT-1	Astro_AMY_CTX	4.06092	3.15183
5705STDY8058280_TCACATTCAGCGATTT-1	Astro_AMY_CTX	3.76016	2.44554
5705STDY8058280_TCACGGGAGCCTGGAA-1	Astro_HYPO	1.46756	1.82434
5705STDY8058280_TCACGGGGTCCGAAGA-1	Astro_AMY_CTX	2.8333	0.881828
5705STDY8058280_TCACGGGTCATTGAGC-1	Astro_HPC	2.75228	1.69047
5705STDY8058280_TCATGAGGTGTCGATT-1	Astro_AMY_CTX	3.28483	2.4
5705STDY8058280_TCATGCCAGATCGCTT-1	Astro_HYPO	3.51421	1.79808
5705STDY8058280_TCATGCCCAAAGGCTG-1	Astro_CTX	3.43113	2.45749
5705STDY8058280_TCATGCCCATCGCTCT-1	Astro_AMY_CTX	3.54729	1.94507
5705STDY8058280_TCATGGAAGTAGTCTC-1	Astro_THAL_lat	2.20159	2.27318
5705STDY8058280_TCATGTTGTTGTGCAT-1	Astro_AMY_CTX	4.59686	2.04418
5705STDY8058280_TCATTACAGATGAACT-1	Astro_CTX	3.75326	2.15838
5705STDY8058280_TCATTCAAGGGCAACT-1	Astro_CTX	4.0725	2.97931
5705STDY8058280_TCATTGTTCCCGAGAC-1	Astro_THAL_lat	2.19413	2.32383
5705STDY8058280_TCCACCACACGGTGCT-1	Astro_THAL_med	2.44064	2.3205
5705STDY8058280_TCCAGAATCACAGAGG-1	Astro_WM	1.93464	1.79552
5705STDY8058280_TCCATCGCACTGTCGG-1	Astro_CTX	4.41782	2.4229
5705STDY8058280_TCCATCGTCCCGTTCA-1	Astro_AMY	4.12265	2.20904
5705STDY8058280_TCCGATCGTGGCTCTG-1	Astro_AMY_CTX	3.74118	1.91139
5705STDY8058280_TCCGGGAAGCGAGTAC-1	Astro_THAL_med	2.25343	1.53656
5705STDY8058280_TCCTAATAGTTCATGC-1	Astro_HYPO	2.91703	2.09411
5705STDY8058280_TCCTCTTGTCAATCTG-1	Astro_AMY_CTX	3.4176	2.22146
5705STDY8058280_TCCTGCAGTTGCTCCT-1	Astro_AMY_CTX	4.48755	2.90037
5705STDY8058280_TCCTTTCCAGCAGTGA-1	Astro_THAL_lat	2.0247	2.26477
5705STDY8058280_TCCTTTCTCCGTCCTA-1	Astro_THAL_med	2.96382	3.3854
5705STDY8058280_TCGAAGTTCGTCCTTG-1	Astro_CTX	1.18567	1.13026
5705STDY8058280_TCGACGGGTCATACCA-1	Astro_THAL_lat	2.28795	1.419
5705STDY8058280_TCGCACTGTAACGATA-1	Astro_THAL_med	2.37155	3.34494
5705STDY8058280_TCGCTCAAGATGCTAA-1	Astro_THAL_med	3.5301	2.04229
5705STDY8058280_TCGGATACAAGAGAGA-1	Astro_HYPO	2.21488	2.48951
5705STDY8058280_TCGTCCAAGACTTAAG-1	Astro_CTX	4.54201	2.43074
5705STDY8058280_TCGTGCTCAGGGAGAG-1	Astro_CTX	1.45755	1.75419
5705STDY8058280_TCGTGGGAGGTTTGAA-1	Astro_CTX	3.93038	1.42365
5705STDY8058280_TCGTGGGGTTTCCATT-1	Astro_THAL_med	1.52694	1.80138
5705STDY8058280_TCTATCAAGTTCCGGC-1	Astro_THAL_lat	3.29417	3.00769
5705STDY8058280_TCTATCAGTGGAGAAA-1	Astro_THAL_lat	2.40646	2.82589
5705STDY8058280_TCTCAGCAGAAGGGAT-1	Astro_AMY	3.75585	2.46708
5705STDY8058280_TCTCCGAGTCGAAACG-1	Astro_CTX	3.11668	1.9691
5705STDY8058280_TCTCTGGGTTATGTGC-1	Astro_AMY_CTX	3.00492	2.26997
5705STDY8058280_TCTGTCGAGGAACTCG-1	Astro_HYPO	3.48524	4.56313
5705STDY8058280_TCTTTGACAACAGCCC-1	Astro_HYPO	3.2591	2.29069
5705STDY8058280_TGAACGTTCCACCCTA-1	Astro_AMY_CTX	3.79965	2.19903
5705STDY8058280_TGAATCGTCCCTCTAG-1	Astro_AMY_CTX	2.50207	2.24864
5705STDY8058280_TGACAGTCAGTGAGCA-1	Astro_AMY_CTX	4.17805	2.85594
5705STDY8058280_TGAGCATCAACAGATA-1	Astro_WM	1.57207	1.06651
5705STDY8058280_TGAGGTTAGCGCTGCT-1	Astro_THAL_med	2.81848	2.78079
5705STDY8058280_TGATCTTGTCTAGTGT-1	Astro_THAL_lat	2.21605	4.22275
5705STDY8058280_TGATGGTAGTACCCTA-1	Astro_CTX	4.30731	2.65972
5705STDY8058280_TGATGGTCATAGACTC-1	Astro_THAL_lat	3.49703	2.68375
5705STDY8058280_TGCACGGAGGACTAAT-1	Astro_CTX	3.08216	2.72396
5705STDY8058280_TGCAGTAGTGAATGAT-1	Astro_AMY_CTX	3.28291	1.38535
5705STDY8058280_TGCATCCGTATGAAAC-1	Astro_AMY	4.00662	1.91292
5705STDY8058280_TGCATGAAGTCAGGGT-1	Astro_CTX	2.71149	3.30474
5705STDY8058280_TGCATGACAGTGGCTC-1	Astro_AMY_CTX	3.04294	0.898811
5705STDY8058280_TGCGACGAGAGCAGCT-1	Astro_THAL_lat	2.55321	2.53187
5705STDY8058280_TGCGATATCTTGTTAC-1	Astro_THAL_med	2.68003	3.865
5705STDY8058280_TGCGGCACAAGTGCAG-1	Astro_CTX	3.42242	2.74298
5705STDY8058280_TGCTTCGGTAGACGTG-1	Astro_CTX	3.93466	2.19684
5705STDY8058280_TGCTTCGTCACTTCTA-1	Astro_THAL_med	3.62918	2.4057
5705STDY8058280_TGGATGTAGCTGGCTC-1	Astro_CTX	3.89772	1.89097
5705STDY8058280_TGGGAAGAGGGAGGCA-1	Astro_AMY_CTX	3.49293	2.31965
5705STDY8058280_TGGTGATGTCTGTGGC-1	Astro_THAL_med	2.41155	1.94662
5705STDY8058280_TGTACAGCAAGCACAG-1	Astro_HYPO	2.22664	1.9711
5705STDY8058280_TGTAGACAGTGAGGTC-1	Astro_CTX	3.02213	2.24768
5705STDY8058280_TGTCAGATCGGCTGGT-1	Astro_THAL_lat	2.5168	3.57666
5705STDY8058280_TGTCCACAGGCCTAGA-1	Astro_CTX	3.4459	1.70412
5705STDY8058280_TGTCCACTCCTTGACC-1	Astro_THAL_lat	1.75478	2.8419
5705STDY8058280_TGTCCCACAGTCGAGA-1	Astro_THAL_med	2.66034	2.50596
5705STDY8058280_TGTGAGTCAGGGTCTC-1	Astro_AMY_CTX	3.64565	2.72934
5705STDY8058280_TGTGCGGGTCTACACA-1	Astro_THAL_lat	2.49694	2.99102
5705STDY8058280_TGTGTGATCGCCGAAC-1	Astro_THAL_lat	2.00397	3.05638
5705STDY8058280_TGTTCATAGGGCAGGA-1	Astro_THAL_med	2.18727	3.00336
5705STDY8058280_TGTTCATAGGTAGCCA-1	Astro_HYPO	2.50678	2.79832
5705STDY8058280_TGTTGGAAGAGACAAG-1	Astro_CTX	4.49892	2.55614
5705STDY8058280_TGTTGGAAGAGCAGAA-1	Astro_THAL_med	1.11107	3.16332
5705STDY8058280_TTACAGGCAGCGACCT-1	Astro_HYPO	2.12988	2.47933
5705STDY8058280_TTACCATCACATTCGA-1	Astro_THAL_med	2.99308	3.39866
5705STDY8058280_TTACCGCAGCTATCCA-1	Astro_HPC	3.55888	2.44237
5705STDY8058280_TTACCGCCAGAACTCT-1	Astro_CTX	4.95388	3.45821
5705STDY8058280_TTACGTTCACATCCCT-1	Astro_CTX	4.16625	1.47345
5705STDY8058280_TTACTGTAGGAGACCT-1	Astro_AMY_CTX	3.61633	1.69597
5705STDY8058280_TTACTGTTCCTCTAAT-1	Astro_HYPO	2.99487	2.23817
5705STDY8058280_TTAGTCTAGAACTGAT-1	Astro_HYPO	3.31404	3.64526
5705STDY8058280_TTAGTCTAGACCGCCT-1	Astro_AMY	3.83688	2.13968
5705STDY8058280_TTAGTCTCAGTGTACT-1	Astro_THAL_med	1.92407	2.21677
5705STDY8058280_TTAGTCTTCATGGCCG-1	Astro_HPC	4.47324	3.17899
5705STDY8058280_TTCAATCAGAACTGAT-1	Astro_WM	3.53758	2.85352
5705STDY8058280_TTCACCGGTCTGCGCA-1	Astro_THAL_med	3.28105	3.53999
5705STDY8058280_TTCATGTGTACAGTCT-1	Astro_AMY_CTX	3.5946	2.70844
5705STDY8058280_TTCCACGGTCCCTAAA-1	Astro_HPC	2.65009	1.90426
5705STDY8058280_TTCCGGTGTAGTCGTT-1	Astro_THAL_med	1.70067	1.94425
5705STDY8058280_TTCCTAACACGATAGG-1	Astro_AMY	4.65422	3.29167
5705STDY8058280_TTCCTTCAGGGATCGT-1	Astro_HPC	3.56236	2.18557
5705STDY8058280_TTCGATTGTGTCCACG-1	Astro_HYPO	3.13696	2.94588
5705STDY8058280_TTGAACGCACGTATAC-1	Astro_HPC	3.6695	1.9378
5705STDY8058280_TTGAACGGTCGCGTTG-1	Astro_CTX	4.78676	2.44943
5705STDY8058280_TTGAACGTCGTAACAC-1	Astro_THAL_lat	3.03221	1.95651
5705STDY8058280_TTGAACGTCTTGGGCG-1	Astro_CTX	4.1756	2.14272
5705STDY8058280_TTGCCTGAGCATGGGT-1	Astro_HYPO	2.04558	2.72583
5705STDY8058280_TTGCCTGCATCGAGCC-1	Astro_THAL_med	3.36202	3.55529
5705STDY8058280_TTGGATGGTAGCACGA-1	Astro_THAL_med	2.19857	2.23518
5705STDY8058280_TTGGGATTCTGGACTA-1	Astro_HPC	3.87109	1.92984
5705STDY8058280_TTGTTGTTCTTGATTC-1	Astro_HYPO	3.3092	2.91175
5705STDY8058280_TTTACCAGTGAGCTCC-1	Astro_CTX	3.82887	2.22922
5705STDY8058280_TTTACCATCCATGAGT-1	Astro_AMY_CTX	3.69456	1.81052
5705STDY8058280_TTTACTGAGAGCAAGA-1	Astro_HPC	2.82644	2.42146
5705STDY8058280_TTTCACAGTTGTTGTG-1	Astro_THAL_med	2.54345	3.06586
5705STDY8058280_TTTCACATCGACCTAA-1	Astro_HYPO	3.18742	2.93868
5705STDY8058280_TTTCATGAGTGTCATC-1	Astro_HYPO	2.23852	3.02851
5705STDY8058280_TTTCCTCTCATGCCAA-1	Astro_THAL_med	3.77499	3.27825
5705STDY8058280_TTTCGATAGTCTGGTT-1	Astro_THAL_med	3.05576	3.06452
5705STDY8058280_TTTGACTGTCTGTGTA-1	Astro_HPC	3.55188	2.61602
5705STDY8058280_TTTGATCTCACGGTCG-1	Astro_HPC	4.1046	1.90882
5705STDY8058280_TTTGGTTGTACCTTCC-1	Astro_CTX	3.59528	1.95293
5705STDY8058280_TTTGTTGAGGGACCAT-1	Astro_THAL_lat	3.46847	2.85419
5705STDY8058281_AAACCCACACGACCTG-1	Astro_THAL_lat	3.07208	4.13316
5705STDY8058281_AAAGGGCAGCTCCCTT-1	Astro_THAL_med	4.34812	3.7229
5705STDY8058281_AAAGTGACATGCACTA-1	Astro_AMY_CTX	4.609	1.92051
5705STDY8058281_AACAAAGCACCGTCGA-1	Astro_AMY	3.32283	1.15431
5705STDY8058281_AACAAAGTCCAATGCA-1	Astro_THAL_lat	2.96443	3.21645
5705STDY8058281_AACAAGAAGCAAGCCA-1	Astro_AMY	4.93305	2.6812
5705STDY8058281_AACAAGAAGTGGATTA-1	Astro_AMY_CTX	4.61044	2.14979
5705STDY8058281_AACAAGATCTTGCAAG-1	Astro_THAL_lat	2.69353	3.60522
5705STDY8058281_AACCATGGTCTTCAAG-1	Astro_AMY_CTX	2.68134	1.70771
5705STDY8058281_AACCATGGTGCCTACG-1	Astro_HPC	4.16009	2.5703
5705STDY8058281_AACCTTTTCACACGAT-1	Astro_AMY_CTX	4.01649	3.41249
5705STDY8058281_AACGGGAAGAAGTGTT-1	Astro_THAL_med	2.77339	3.73683
5705STDY8058281_AACGTCAAGCACCCAC-1	Astro_CTX	3.32885	1.7503
5705STDY8058281_AACGTCAGTCGGCACT-1	Astro_THAL_lat	2.71123	2.97078
5705STDY8058281_AAGAACATCTGTGCAA-1	Astro_CTX	4.57493	1.6772
5705STDY8058281_AAGACAATCTTCGGAA-1	Astro_CTX	4.06812	2.42398
5705STDY8058281_AAGCGTTTCTTTGCGC-1	Astro_THAL_med	2.73939	3.09806
5705STDY8058281_AAGTACCGTACATTGC-1	Astro_AMY	3.53454	2.47011
5705STDY8058281_AAGTTCGCACAACGCC-1	Astro_THAL_med	2.59411	3.26091
5705STDY8058281_AATGCCAGTCATAAAG-1	Astro_THAL_med	2.83629	1.50623
5705STDY8058281_AATGGAAAGCAGGGAG-1	Astro_AMY_CTX	3.31156	3.00938
5705STDY8058281_AATGGAAAGGATTTCC-1	Astro_CTX	4.07557	2.73792
5705STDY8058281_AATGGCTAGGAGCTGT-1	Astro_THAL_med	1.75968	2.34252
5705STDY8058281_ACAAAGAGTGCAGGAT-1	Astro_CTX	4.45688	2.75069
5705STDY8058281_ACAACCAGTATAATGG-1	Astro_AMY_CTX	4.92086	2.8869
5705STDY8058281_ACACAGTTCTATGTGG-1	Astro_AMY	3.87921	1.6958
5705STDY8058281_ACACCAAGTACCCAGC-1	Astro_HPC	4.63684	1.91597
5705STDY8058281_ACACCAATCGGTTCAA-1	Astro_WM	2.70667	1.12064
5705STDY8058281_ACACGCGGTGTCCCTT-1	Astro_THAL_lat	2.46842	2.16374
5705STDY8058281_ACACTGAAGGTCGACA-1	Astro_AMY_CTX	2.75946	1.33817
5705STDY8058281_ACAGAAACAGCGACCT-1	Astro_THAL_med	2.68434	3.76267
5705STDY8058281_ACAGAAAGTACAGTTC-1	Astro_HYPO	2.77767	3.5768
5705STDY8058281_ACATCCCCACATTGTG-1	Astro_HYPO	2.85046	3.43197
5705STDY8058281_ACATGCAGTTTACACG-1	Astro_WM	3.04763	1.43039
5705STDY8058281_ACCAACAAGTAAATGC-1	Astro_CTX	4.83642	2.66479
5705STDY8058281_ACCCAAATCAGACCTA-1	Astro_HYPO	2.57059	2.75184
5705STDY8058281_ACCCTCAGTTAGCTAC-1	Astro_THAL_lat	3.57195	3.73897
5705STDY8058281_ACCTACCAGCTTCGTA-1	Astro_CTX	3.87523	2.51751
5705STDY8058281_ACCTGTCAGCCTGTGC-1	Astro_CTX	4.02597	2.80898
5705STDY8058281_ACGGTTATCCGCTGTT-1	Astro_AMY_CTX	3.40957	2.17304
5705STDY8058281_ACGTAACAGATGGCAC-1	Astro_AMY	3.20928	2.09319
5705STDY8058281_ACGTAACTCTACTGAG-1	Astro_AMY_CTX	4.26503	2.36403
5705STDY8058281_ACGTAGTAGGATGGCT-1	Astro_HPC	3.93139	2.50513
5705STDY8058281_ACGTAGTCATATGCGT-1	Astro_THAL_lat	2.69314	2.80393
5705STDY8058281_ACGTCCTAGACGTCGA-1	Astro_CTX	3.58226	1.94465
5705STDY8058281_ACGTTCCAGAACGTGC-1	Astro_THAL_med	2.64351	2.70513
5705STDY8058281_ACGTTCCTCGAACGCC-1	Astro_AMY	4.10923	2.99526
5705STDY8058281_ACTATGGGTCGTTGCG-1	Astro_CTX	3.55145	1.66056
5705STDY8058281_ACTATTCCAATCACGT-1	Astro_THAL_med	3.18949	4.07358
5705STDY8058281_ACTGATGGTGTATTGC-1	Astro_CTX	4.3103	2.15994
5705STDY8058281_ACTGTCCAGACAGTCG-1	Astro_THAL_med	2.51886	1.92799
5705STDY8058281_ACTGTGAAGGCTGGAT-1	Astro_CTX	3.7991	1.95183
5705STDY8058281_ACTGTGAGTGTGTGTT-1	Astro_AMY	3.9193	2.25146
5705STDY8058281_ACTGTGATCTCATGCC-1	Astro_HPC	3.50155	1.43218
5705STDY8058281_ACTTAGGTCCGCAGTG-1	Astro_THAL_med	2.76517	2.98315
5705STDY8058281_ACTTCCGAGTTGTAAG-1	Astro_CTX	4.06585	1.98062
5705STDY8058281_ACTTCCGCAAATGCTC-1	Astro_AMY	3.71401	2.9365
5705STDY8058281_ACTTCGCTCCGGGACT-1	Astro_AMY_CTX	4.22055	1.89976
5705STDY8058281_AGAAGTATCCTAACAG-1	Astro_HPC	3.41132	1.39881
5705STDY8058281_AGACCATCACTTGACA-1	Astro_HYPO	2.36887	1.40011
5705STDY8058281_AGACCCGAGCATGTTC-1	Astro_THAL_lat	2.50718	1.95388
5705STDY8058281_AGAGCAGGTAGCGTTT-1	Astro_THAL_med	3.2333	2.41031
5705STDY8058281_AGATGCTTCTAGGCAT-1	Astro_HYPO	2.23715	3.57318
5705STDY8058281_AGCCAATAGGCTAACG-1	Astro_HPC	2.67613	2.15244
5705STDY8058281_AGCCAATGTACGATCT-1	Astro_HYPO	2.87669	3.00108
5705STDY8058281_AGCCACGGTAGGACTG-1	Astro_CTX	2.33482	1.47599
5705STDY8058281_AGCGCTGGTTTGTTCT-1	Astro_CTX	4.72931	1.83856
5705STDY8058281_AGCTTCCTCCACTAGA-1	Astro_THAL_med	2.47304	3.27161
5705STDY8058281_AGGACTTAGTCCGCCA-1	Astro_AMY	2.41396	1.92195
5705STDY8058281_AGGAGGTGTAGGCTGA-1	Astro_AMY	4.28107	2.68821
5705STDY8058281_AGGATCTCAGCGTGAA-1	Astro_STR	3.08154	2.19957
5705STDY8058281_AGGATCTCATTGCCGG-1	Astro_HYPO	2.07083	2.9986
5705STDY8058281_AGGATCTGTGCTCTTC-1	Astro_WM	4.66594	3.25051
5705STDY8058281_AGGCATTGTCGCGGTT-1	Astro_CTX	3.8291	2.24395
5705STDY8058281_AGGCCACAGAGAGCGG-1	Astro_AMY	2.12969	1.84961
5705STDY8058281_AGGCTGCAGATGCAGC-1	Astro_AMY_CTX	3.5452	1.02244
5705STDY8058281_AGGGAGTAGCATCAAA-1	Astro_HYPO	2.87342	2.78756
5705STDY8058281_AGGGCCTCAGAGTGTG-1	Astro_HYPO	2.01678	2.78785
5705STDY8058281_AGGGTCCTCGAGATAA-1	Astro_AMY	3.75518	1.90845
5705STDY8058281_AGGTAGGCATCCTCAC-1	Astro_AMY	3.33919	2.44554
5705STDY8058281_AGGTAGGTCAAGCCTA-1	Astro_STR	4.0783	2.80157
5705STDY8058281_AGGTCATAGTATTCCG-1	Astro_CTX	4.14096	0.8628
5705STDY8058281_AGTAACCGTGATAGAT-1	Astro_HYPO	3.51086	2.34096
5705STDY8058281_AGTACTGGTCCAAGAG-1	Astro_CTX	3.73956	2.70786
5705STDY8058281_AGTACTGGTGGGCTCT-1	Astro_THAL_med	1.89395	3.22224
5705STDY8058281_AGTAGTCAGGGACACT-1	Astro_AMY	3.41983	2.14675
5705STDY8058281_AGTAGTCGTCCGGACT-1	Astro_AMY	2.24757	1.34414
5705STDY8058281_AGTCACACATGGAACG-1	Astro_CTX	4.63642	1.4532
5705STDY8058281_AGTCACATCCGAGAAG-1	Astro_THAL_lat	2.52714	3.28611
5705STDY8058281_AGTCATGAGAATACAC-1	Astro_CTX	4.33237	2.09348
5705STDY8058281_AGTCATGCAGCCATTA-1	Astro_THAL_hab	2.76575	1.49038
5705STDY8058281_AGTGACTCACACCTAA-1	Astro_HYPO	2.79615	2.57225
5705STDY8058281_AGTGCCGAGTCATCGT-1	Astro_THAL_lat	2.43834	3.96573
5705STDY8058281_AGTTCCCAGACTTCCA-1	Astro_AMY	3.49793	3.66411
5705STDY8058281_AGTTCCCGTAATCAGA-1	Astro_CTX	4.08177	2.39259
5705STDY8058281_AGTTCCCGTCCGTACG-1	Astro_AMY	4.12952	2.33037
5705STDY8058281_AGTTCGAAGCCTGTCG-1	Astro_THAL_med	2.78525	3.33971
5705STDY8058281_AGTTCGAGTGTTGCCG-1	Astro_HYPO	1.93965	2.35729
5705STDY8058281_AGTTCGAGTTCCACGG-1	Astro_AMY_CTX	2.51481	1.62114
5705STDY8058281_AGTTCGAGTTGGGCCT-1	Astro_AMY	4.12865	2.68419
5705STDY8058281_ATACCGAAGGTACATA-1	Astro_CTX	4.72563	2.33262
5705STDY8058281_ATACTTCAGACATCCT-1	Astro_HPC	2.98233	2.11471
5705STDY8058281_ATAGACCCAATGAACA-1	Astro_HYPO	3.08351	2.33724
5705STDY8058281_ATAGAGAGTGATTCAC-1	Astro_CTX	5.26551	2.32643
5705STDY8058281_ATAGGCTGTCACTCAA-1	Astro_HYPO	2.75095	2.116
5705STDY8058281_ATATCCTGTACTCAAC-1	Astro_THAL_med	3.19671	2.79729
5705STDY8058281_ATATCCTGTTAGGGAC-1	Astro_HYPO	2.22092	3.3716
5705STDY8058281_ATCACTTCAAGAGTGC-1	Astro_WM	3.13043	2.78004
5705STDY8058281_ATCCGTCTCAGACAAA-1	Astro_AMY_CTX	3.23319	2.14239
5705STDY8058281_ATCCGTCTCAGGAACG-1	Astro_THAL_med	2.77668	2.46509
5705STDY8058281_ATCGGATGTGAGAACC-1	Astro_AMY	4.6518	2.92832
5705STDY8058281_ATCGGATGTGCCTTTC-1	Astro_AMY	2.15824	2.19746
5705STDY8058281_ATCGGATTCACGATAC-1	Astro_AMY	2.49091	0.822839
5705STDY8058281_ATCGTCCGTGCAATAA-1	Astro_AMY	4.30742	1.77065
5705STDY8058281_ATCGTGAAGGTCTGGA-1	Astro_AMY_CTX	2.99511	2.76413
5705STDY8058281_ATCGTGAGTTGATCGT-1	Astro_CTX	4.05061	1.89946
5705STDY8058281_ATCTCTACAGGTCCGT-1	Astro_CTX	3.02197	2.11602
5705STDY8058281_ATCTTCACAGCGACCT-1	Astro_AMY	2.45648	1.72798
5705STDY8058281_ATCTTCATCGTGGGTC-1	Astro_WM	2.14947	1.64311
5705STDY8058281_ATGACCAGTAGCTTTG-1	Astro_AMY	4.4474	2.399
5705STDY8058281_ATGAGTCCACACAGAG-1	Astro_AMY_CTX	4.48306	3.05483
5705STDY8058281_ATGATCGGTAGCTGTT-1	Astro_THAL_lat	1.43827	2.81771
5705STDY8058281_ATGCCTCGTGCTTATG-1	Astro_THAL_lat	2.17819	2.31806
5705STDY8058281_ATGCGATCATGTCTAG-1	Astro_AMY	3.90205	2.49029
5705STDY8058281_ATGGATCCAGAACCGA-1	Astro_AMY	3.87349	1.70486
5705STDY8058281_ATGGATCTCCAACTGA-1	Astro_HYPO	1.98212	2.75541
5705STDY8058281_ATGGGAGCAGGTTTAC-1	Astro_HYPO	2.79018	2.975
5705STDY8058281_ATGGGAGGTACCAGAG-1	Astro_HYPO	3.05291	2.18074
5705STDY8058281_ATGGGAGTCGATGCTA-1	Astro_WM	1.96826	1.39108
5705STDY8058281_ATGTCTTCAGCAGTAG-1	Astro_AMY_CTX	3.46224	1.85036
5705STDY8058281_ATTACCTAGCTCCATA-1	Astro_CTX	4.73848	2.91235
5705STDY8058281_ATTACCTCATGACTCA-1	Astro_AMY_CTX	4.45852	2.32042
5705STDY8058281_ATTACCTTCCATACTT-1	Astro_CTX	5.06065	2.81653
5705STDY8058281_ATTCACTAGGGAGTGG-1	Astro_HYPO	2.22521	2.01034
5705STDY8058281_ATTCACTGTTTCGTTT-1	Astro_THAL_lat	3.34254	3.31762
5705STDY8058281_ATTCAGGAGCTTGTGT-1	Astro_THAL_lat	2.79693	2.51898
5705STDY8058281_ATTCAGGCACAGCCTG-1	Astro_CTX	4.29156	2.65006
5705STDY8058281_ATTCCATAGAGGCGGA-1	Astro_CTX	3.37829	2.73932
5705STDY8058281_ATTCCTAGTGCGAGTA-1	Astro_AMY_CTX	3.87774	2.09813
5705STDY8058281_ATTCGTTGTTGTCTAG-1	Astro_THAL_med	1.73612	2.74198
5705STDY8058281_ATTGTTCAGTCATGCT-1	Astro_HYPO	2.70556	3.54998
5705STDY8058281_ATTTACCAGGGCAGAG-1	Astro_HPC	3.94242	3.3181
5705STDY8058281_ATTTACCGTAGGGTAC-1	Astro_AMY	3.91305	2.32224
5705STDY8058281_ATTTACCTCCCGAACG-1	Astro_HYPO	3.18574	3.4682
5705STDY8058281_ATTTCTGTCGTCTACC-1	Astro_CTX	3.95364	2.03432
5705STDY8058281_CAACCAAGTTGTGGAG-1	Astro_THAL_lat	0.959029	2.52819
5705STDY8058281_CAACGGCAGAGAGTGA-1	Astro_THAL_lat	3.12098	2.56343
5705STDY8058281_CAACGGCGTCACTACA-1	Astro_THAL_med	3.20777	2.45953
5705STDY8058281_CAACGGCTCTGGTGCG-1	Astro_CTX	3.14335	2.44703
5705STDY8058281_CAAGCTACATTGTAGC-1	Astro_AMY	4.51722	2.38399
5705STDY8058281_CAAGGGACACGAGGAT-1	Astro_AMY	2.99023	2.16357
5705STDY8058281_CAAGGGATCGCAGAGA-1	Astro_HPC	4.24656	1.69963
5705STDY8058281_CAATACGAGATGTTGA-1	Astro_THAL_hab	2.49335	2.85373
5705STDY8058281_CAATTTCGTGAGGCAT-1	Astro_HYPO	2.59798	2.28244
5705STDY8058281_CACAGATAGCCTGAGA-1	Astro_HYPO	2.59813	3.51684
5705STDY8058281_CACAGATGTTAATCGC-1	Astro_AMY_CTX	3.21804	1.95809
5705STDY8058281_CACAGGCTCCTGTACC-1	Astro_HYPO	2.06164	2.17075
5705STDY8058281_CACAGGCTCTGAGGTT-1	Astro_HPC	3.84556	2.47858
5705STDY8058281_CACATGAGTTGAGGAC-1	Astro_HPC	4.58125	2.157
5705STDY8058281_CACATGATCCTACGAA-1	Astro_AMY	4.3431	2.67627
5705STDY8058281_CACGTTCTCACAGTGT-1	Astro_AMY_CTX	3.32896	2.46935
5705STDY8058281_CACTAAGGTGTTCCAA-1	Astro_THAL_med	2.53628	2.47728
5705STDY8058281_CACTGAATCTTCTGTA-1	Astro_AMY_CTX	4.55509	2.38149
5705STDY8058281_CAGCAATTCGACGATT-1	Astro_AMY	4.53972	2.30705
5705STDY8058281_CAGCCAGGTGGTAATA-1	Astro_HPC	4.33884	2.58793
5705STDY8058281_CAGGCCAGTTTACTTC-1	Astro_AMY_CTX	3.88835	1.8222
5705STDY8058281_CAGGGCTAGCAACAAT-1	Astro_CTX	3.79237	2.55786
5705STDY8058281_CAGTTAGAGTCCTGTA-1	Astro_AMY_CTX	4.75669	2.63324
5705STDY8058281_CAGTTCCGTGCGGTAA-1	Astro_HPC	3.2733	2.31147
5705STDY8058281_CATACAGGTATCACGT-1	Astro_WM	3.08413	2.20886
5705STDY8058281_CATACAGTCTTCGACC-1	Astro_WM	3.5833	2.72173
5705STDY8058281_CATCGTCGTCGACTGC-1	Astro_HYPO	2.56569	2.52649
5705STDY8058281_CATGAGTGTTGCTCAA-1	Astro_HYPO	1.66999	2.24667
5705STDY8058281_CATGCCTAGATACTGA-1	Astro_AMY	3.97363	2.91756
5705STDY8058281_CATGCGGAGAAACCAT-1	Astro_AMY	3.03015	2.21008
5705STDY8058281_CATGGATAGCTACAAA-1	Astro_HPC	3.56041	2.23689
5705STDY8058281_CATGGTAAGAGGTTAT-1	Astro_CTX	4.39147	3.65796
5705STDY8058281_CATTGAGCAATGGGTG-1	Astro_HYPO	2.49273	3.04895
5705STDY8058281_CATTGAGCATCGTTCC-1	Astro_HYPO	2.49239	1.99562
5705STDY8058281_CATTGAGGTGGACCAA-1	Astro_WM	3.88976	1.59974
5705STDY8058281_CATTGCCGTAGTCCTA-1	Astro_THAL_med	2.50225	3.71431
5705STDY8058281_CATTTCAAGGCACGAT-1	Astro_CTX	3.97578	2.177
5705STDY8058281_CCAATGAGTAGCGATG-1	Astro_THAL_lat	3.46508	2.84267
5705STDY8058281_CCACACTTCTTACCAT-1	Astro_AMY	5.0372	2.1533
5705STDY8058281_CCACGAGGTCCTGGTG-1	Astro_HPC	1.93118	1.35597
5705STDY8058281_CCACGTTTCGTGAGAG-1	Astro_HYPO	2.23381	2.52815
5705STDY8058281_CCATCACGTGTTCCAA-1	Astro_WM	2.59089	1.21935
5705STDY8058281_CCCATTGCATGATGCT-1	Astro_THAL_med	2.22218	3.24146
5705STDY8058281_CCCGAAGGTGCACATT-1	Astro_THAL_lat	1.88868	3.32237
5705STDY8058281_CCCTCTCGTAGGTAGC-1	Astro_THAL_lat	2.76004	3.26508
5705STDY8058281_CCCTGATGTGATGTAA-1	Astro_AMY_CTX	4.0026	1.70175
5705STDY8058281_CCGAACGCAGAACATA-1	Astro_THAL_lat	2.4534	4.05278
5705STDY8058281_CCGAACGTCGCTGTCT-1	Astro_HYPO	2.65998	2.42637
5705STDY8058281_CCGATGGCACGTTGGC-1	Astro_THAL_lat	2.17899	3.77922
5705STDY8058281_CCGATGGGTTAACCTG-1	Astro_AMY	3.40369	1.12659
5705STDY8058281_CCGCAAGGTACAAGCG-1	Astro_HPC	3.54616	2.53684
5705STDY8058281_CCGGACAGTGACCGAA-1	Astro_HYPO	2.72549	2.95105
5705STDY8058281_CCGGTGAAGTAATACG-1	Astro_AMY_CTX	2.51323	2.39631
5705STDY8058281_CCGGTGAAGTCTCCTC-1	Astro_AMY_CTX	1.66097	2.63473
5705STDY8058281_CCGGTGACAACGCATT-1	Astro_HYPO	2.77447	2.81369
5705STDY8058281_CCGTAGGTCTAGTTCT-1	Astro_HYPO	2.08444	3.10192
5705STDY8058281_CCGTGAGTCCCAGGCA-1	Astro_THAL_lat	2.1473	2.28516
5705STDY8058281_CCGTTCAAGGCTAGCA-1	Astro_THAL_med	3.46191	3.03589
5705STDY8058281_CCGTTCACAAACTAGA-1	Astro_HPC	3.51538	2.5502
5705STDY8058281_CCTAACCAGCTGGCTC-1	Astro_HYPO	3.48699	3.27518
5705STDY8058281_CCTACGTTCGAGTTGT-1	Astro_THAL_lat	1.66993	2.55214
5705STDY8058281_CCTCACATCTGTTCAT-1	Astro_HYPO	2.8758	3.16329
5705STDY8058281_CCTCATGAGCGTTAGG-1	Astro_AMY	3.68681	2.27264
5705STDY8058281_CCTCCAAAGTTAACGA-1	Astro_CTX	4.21845	2.48665
5705STDY8058281_CCTCCAAGTAACTGCT-1	Astro_THAL_med	2.59791	3.34468
5705STDY8058281_CCTCTCCCATCATTTC-1	Astro_THAL_med	3.49768	3.6126
5705STDY8058281_CCTTCAGTCGTTAGTG-1	Astro_AMY	3.30079	1.62506
5705STDY8058281_CCTTTGGCACATGAAA-1	Astro_HYPO	3.99245	2.15825
5705STDY8058281_CGAAGTTCAAGCGAAC-1	Astro_HPC	3.3453	1.92108
5705STDY8058281_CGAATTGAGAACCCGA-1	Astro_CTX	4.7417	1.65042
5705STDY8058281_CGAATTGAGCCTGAAG-1	Astro_AMY_CTX	3.31737	2.6045
5705STDY8058281_CGACAGCCATCTCGTC-1	Astro_THAL_med	1.43886	1.53091
5705STDY8058281_CGAGGAAAGTAAGGGA-1	Astro_AMY_CTX	4.3258	1.66613
5705STDY8058281_CGAGGAACAAGCCCAC-1	Astro_THAL_lat	2.3512	2.39122
5705STDY8058281_CGAGTTAGTCACTAGT-1	Astro_CTX	4.47263	2.48409
5705STDY8058281_CGAGTTAGTGTTCCTC-1	Astro_HYPO	2.95608	2.8903
5705STDY8058281_CGATCGGTCAAGTTGC-1	Astro_AMY_CTX	4.06905	2.10231
5705STDY8058281_CGATCGGTCAGCCCAG-1	Astro_WM	2.23372	1.06957
5705STDY8058281_CGATGCGGTGCCGTTG-1	Astro_CTX	4.25715	1.76719
5705STDY8058281_CGCAGGTTCATGAGGG-1	Astro_AMY_CTX	2.20005	1.86475
5705STDY8058281_CGCATAAAGGATATGT-1	Astro_AMY_CTX	3.32875	1.55898
5705STDY8058281_CGCATAACACACGGAA-1	Astro_THAL_lat	1.90418	2.79443
5705STDY8058281_CGCCAGATCCGGCTTT-1	Astro_AMY_CTX	3.53286	2.39423
5705STDY8058281_CGCCATTTCGATACAC-1	Astro_THAL_hab	2.35467	1.68229
5705STDY8058281_CGCCATTTCGGCACTG-1	Astro_CTX	3.87211	1.43976
5705STDY8058281_CGCGTGACACGATTCA-1	Astro_THAL_lat	3.14889	2.60326
5705STDY8058281_CGCGTGATCGCCTTGT-1	Astro_THAL_lat	3.13948	3.93439
5705STDY8058281_CGGAACCAGCGTATGG-1	Astro_STR	2.24719	2.23569
5705STDY8058281_CGGAATTTCTGCACCT-1	Astro_CTX	4.39324	2.76884
5705STDY8058281_CGGAGAACAGCAGTGA-1	Astro_AMY_CTX	3.67943	2.23773
5705STDY8058281_CGGCAGTTCTGTCAGA-1	Astro_AMY_CTX	2.32426	1.70382
5705STDY8058281_CGGGACTAGGTTATAG-1	Astro_HYPO	2.75313	3.04911
5705STDY8058281_CGGGCATCAAACCACT-1	Astro_HPC	3.89707	1.96896
5705STDY8058281_CGGGTGTTCGCTTGAA-1	Astro_CTX	3.77175	3.28736
5705STDY8058281_CGGTCAGAGGTCTACT-1	Astro_CTX	3.90143	2.90637
5705STDY8058281_CGTAAGTAGAGATTCA-1	Astro_HYPO	2.18534	2.27041
5705STDY8058281_CGTGAATGTAGCGTCC-1	Astro_AMY_CTX	2.98766	1.34349
5705STDY8058281_CGTGCTTGTACGTTCA-1	Astro_AMY_CTX	4.07678	2.67312
5705STDY8058281_CTAACCCTCACTCCGT-1	Astro_CTX	3.42775	2.29682
5705STDY8058281_CTACCTGGTTGTTGAC-1	Astro_THAL_lat	2.68581	3.1352
5705STDY8058281_CTACGGGCAAGAAACT-1	Astro_AMY_CTX	4.41992	2.26176
5705STDY8058281_CTACTATCAGACAAGC-1	Astro_HYPO	2.47628	2.47827
5705STDY8058281_CTACTATTCACTGTTT-1	Astro_WM	3.98204	1.99321
5705STDY8058281_CTAGGTAGTTTAAGGA-1	Astro_WM	4.70864	3.42629
5705STDY8058281_CTATCTAGTACATACC-1	Astro_HPC	4.21543	2.37708
5705STDY8058281_CTCACTGAGTAGTCAA-1	Astro_HPC	3.65517	2.12973
5705STDY8058281_CTCAGGGAGGGCAGGA-1	Astro_THAL_med	2.13788	2.29732
5705STDY8058281_CTCAGGGAGGGCTGAT-1	Astro_HYPO	2.28819	2.23277
5705STDY8058281_CTCATCGTCCAACTGA-1	Astro_THAL_med	3.63684	3.68223
5705STDY8058281_CTCCAACCAATACGCT-1	Astro_AMY	4.71652	2.60812
5705STDY8058281_CTCCATGGTAGGTGCA-1	Astro_HYPO	2.54059	2.7221
5705STDY8058281_CTCCCTCGTCGCACGT-1	Astro_AMY_CTX	4.23204	1.57087
5705STDY8058281_CTCCGATCATGCCGCA-1	Astro_HPC	4.2028	2.93416
5705STDY8058281_CTCCGATTCGGAATTC-1	Astro_HPC	4.15197	2.51963
5705STDY8058281_CTCCGATTCTTCGGTC-1	Astro_AMY	4.29656	2.23166
5705STDY8058281_CTCCTCCTCAACTCTT-1	Astro_HYPO	3.43556	2.71998
5705STDY8058281_CTCGAGGCAGAGTGTG-1	Astro_HPC	3.18401	3.04805
5705STDY8058281_CTCGAGGTCTAGCATG-1	Astro_AMY_CTX	3.74468	1.88217
5705STDY8058281_CTCTCGACATCTGGGC-1	Astro_STR	2.25131	2.03593
5705STDY8058281_CTCTGGTAGTCTTGGT-1	Astro_AMY_CTX	3.74863	2.41426
5705STDY8058281_CTGAATGCACGGCCAT-1	Astro_HYPO	2.43175	1.65367
5705STDY8058281_CTGAATGTCAGCATTG-1	Astro_THAL_hab	1.87499	2.82848
5705STDY8058281_CTGAGCGCAGACGATG-1	Astro_CTX	3.47724	2.3495
5705STDY8058281_CTGCAGGTCTTCGGAA-1	Astro_AMY_CTX	4.76531	1.95098
5705STDY8058281_CTGCATCGTACGATCT-1	Astro_AMY	3.36284	2.69164
5705STDY8058281_CTGCCATAGATGACAT-1	Astro_THAL_lat	2.42227	2.47882
5705STDY8058281_CTGCCTAGTACGAGTG-1	Astro_AMY	4.30876	2.76567
5705STDY8058281_CTGCCTATCATGCCCT-1	Astro_THAL_lat	3.12427	4.03239
5705STDY8058281_CTGCTCATCCCAACTC-1	Astro_AMY_CTX	4.07525	2.4362
5705STDY8058281_CTGGACGGTCACTTCC-1	Astro_AMY	3.65976	2.19012
5705STDY8058281_CTGGACGTCATCACAG-1	Astro_AMY_CTX	3.38628	2.16516
5705STDY8058281_CTGTATTGTGATAGTA-1	Astro_STR	3.25968	1.94477
5705STDY8058281_CTGTGAAAGCTATCTG-1	Astro_AMY	4.6941	2.96757
5705STDY8058281_CTGTGAATCTGCCCTA-1	Astro_CTX	3.2726	1.75651
5705STDY8058281_CTTACCGCAAGACCGA-1	Astro_HYPO	2.92969	1.70222
5705STDY8058281_CTTAGGACAGCTCCTT-1	Astro_THAL_lat	2.22336	2.92896
5705STDY8058281_GAAACCTAGTGGAATT-1	Astro_HPC	4.08037	2.84433
5705STDY8058281_GAACGTTAGATAGCAT-1	Astro_THAL_med	3.52283	3.56268
5705STDY8058281_GAACGTTAGGATAATC-1	Astro_AMY	4.10142	2.14134
5705STDY8058281_GAACGTTTCAGCACCG-1	Astro_WM	1.58752	1.33165
5705STDY8058281_GAACTGTGTTTGTGGT-1	Astro_AMY_CTX	3.72665	2.57642
5705STDY8058281_GAACTGTTCGCGCTGA-1	Astro_THAL_lat	3.36867	3.51699
5705STDY8058281_GAAGAATTCGGTCTGG-1	Astro_CTX	3.61944	1.84361
5705STDY8058281_GAAGCCCAGATAGTCA-1	Astro_AMY	3.67683	2.68062
5705STDY8058281_GAAGCCCGTGCAAGAC-1	Astro_CTX	4.86715	2.75018
5705STDY8058281_GAAGCGAGTACGTACT-1	Astro_AMY	1.87065	1.63548
5705STDY8058281_GAATAGACATGCGTGC-1	Astro_AMY_CTX	3.56907	1.68676
5705STDY8058281_GAATCGTGTCGTACTA-1	Astro_AMY	3.79586	2.4275
5705STDY8058281_GACACGCTCTCTCTAA-1	Astro_AMY_CTX	3.54685	1.80932
5705STDY8058281_GACAGCCCAAAGGATT-1	Astro_AMY_CTX	4.23151	2.23742
5705STDY8058281_GACCAATCAGTCTCTC-1	Astro_AMY	3.74982	3.42069
5705STDY8058281_GACCCTTGTAGCCAGA-1	Astro_AMY_CTX	4.35671	3.25597
5705STDY8058281_GACCGTGAGAAGTATC-1	Astro_CTX	4.63371	1.94278
5705STDY8058281_GACCGTGAGTACCATC-1	Astro_THAL_med	2.79038	2.2235
5705STDY8058281_GACCGTGGTCCTATAG-1	Astro_AMY	3.11082	2.42918
5705STDY8058281_GACCGTGGTCCTTAAG-1	Astro_AMY_CTX	3.37719	2.2036
5705STDY8058281_GACCGTGTCCTACTGC-1	Astro_WM	3.07106	1.95794
5705STDY8058281_GACCTTCCAGTGAGCA-1	Astro_AMY	3.12411	3.1188
5705STDY8058281_GACCTTCGTTATTCTC-1	Astro_THAL_med	2.90382	3.65612
5705STDY8058281_GACGCTGAGGGACCAT-1	Astro_CTX	4.61013	3.26063
5705STDY8058281_GACTCAACACGTAACT-1	Astro_HPC	3.54987	2.14957
5705STDY8058281_GACTGATTCAAACTGC-1	Astro_THAL_med	2.81617	2.68751
5705STDY8058281_GAGACCCAGGATAATC-1	Astro_AMY_CTX	3.49089	2.42692
5705STDY8058281_GAGACCCTCTCTTAAC-1	Astro_CTX	4.60259	3.66009
5705STDY8058281_GAGGCCTGTTCAAGTC-1	Astro_HPC	4.73847	1.58727
5705STDY8058281_GAGGGTAGTAGTCGGA-1	Astro_WM	2.4899	1.69116
5705STDY8058281_GAGTCTAAGTAGGAAG-1	Astro_AMY	3.68018	2.14103
5705STDY8058281_GAGTGTTCACCATATG-1	Astro_AMY_CTX	2.87601	2.00451
5705STDY8058281_GAGTGTTTCATGACAC-1	Astro_THAL_lat	2.93718	3.49071
5705STDY8058281_GAGTTACAGCAATTCC-1	Astro_CTX	3.74458	1.89366
5705STDY8058281_GAGTTGTCAGCACAGA-1	Astro_AMY_CTX	4.03907	2.74852
5705STDY8058281_GATAGCTCACGTAGAG-1	Astro_WM	3.66616	1.09239
5705STDY8058281_GATAGCTTCGCGAAGA-1	Astro_WM	2.19058	2.178
5705STDY8058281_GATAGCTTCGTAGGAG-1	Astro_THAL_lat	2.69907	3.31943
5705STDY8058281_GATCCCTCAAATCGTC-1	Astro_HPC	2.43333	2.99888
5705STDY8058281_GATGACTGTTCGTGCG-1	Astro_AMY_CTX	3.29541	1.62577
5705STDY8058281_GATGACTGTTCGTTCC-1	Astro_HPC	2.82693	1.77509
5705STDY8058281_GCAACATAGCAAATGT-1	Astro_AMY_CTX	2.97133	1.61798
5705STDY8058281_GCATCGGTCCGTATGA-1	Astro_HYPO	2.7961	2.0397
5705STDY8058281_GCATCTCCAGAACTTC-1	Astro_AMY_CTX	3.93836	2.07643
5705STDY8058281_GCCATGGAGAGTGACC-1	Astro_THAL_med	2.26797	2.28478
5705STDY8058281_GCCATGGAGCACACAG-1	Astro_HYPO	3.67475	3.3572
5705STDY8058281_GCCATGGGTCGACGCT-1	Astro_HPC	3.50654	2.76874
5705STDY8058281_GCCGATGGTCAACGCC-1	Astro_THAL_lat	2.95657	3.29775
5705STDY8058281_GCCTGTTAGTGATCGG-1	Astro_HYPO	2.23602	3.11423
5705STDY8058281_GCGTGCACAGGTTACT-1	Astro_CTX	2.61481	1.0998
5705STDY8058281_GCTGAATAGTAGTCCT-1	Astro_HYPO	2.44833	3.04427
5705STDY8058281_GCTGAATCATTGCCTC-1	Astro_AMY	3.85084	2.41193
5705STDY8058281_GCTGCAGGTGAAGCGT-1	Astro_THAL_lat	2.42673	3.51827
5705STDY8058281_GCTGGGTCAGGCTCTG-1	Astro_HYPO	2.47144	2.06921
5705STDY8058281_GCTTCACGTGGTAACG-1	Astro_THAL_lat	3.50777	1.98125
5705STDY8058281_GCTTGGGCAACCGTGC-1	Astro_HYPO	2.83841	2.75807
5705STDY8058281_GCTTGGGGTCTACAGT-1	Astro_AMY_CTX	3.66508	1.59689
5705STDY8058281_GGAACCCAGTTCCTGA-1	Astro_HPC	2.49968	2.21033
5705STDY8058281_GGAATCTAGTAGGCCA-1	Astro_AMY	3.78017	2.1933
5705STDY8058281_GGACGTCTCGACCCAG-1	Astro_HYPO	3.25459	2.11367
5705STDY8058281_GGAGAACAGGTGTGAC-1	Astro_AMY	3.34938	1.91338
5705STDY8058281_GGAGCAACAGAGAGGG-1	Astro_AMY	3.04469	2.18217
5705STDY8058281_GGATCTATCTTCTTCC-1	Astro_THAL_lat	2.10455	2.78924
5705STDY8058281_GGCACGTGTGCTGCAC-1	Astro_CTX	4.19509	2.25805
5705STDY8058281_GGCAGTCAGCGATTCT-1	Astro_AMY	4.02164	2.184
5705STDY8058281_GGCTGTGTCACTTATC-1	Astro_HYPO	2.45635	2.32454
5705STDY8058281_GGCTTGGGTAGGATAT-1	Astro_THAL_med	1.92154	3.32844
5705STDY8058281_GGGACAAAGAGGGTCT-1	Astro_AMY	3.86452	2.39629
5705STDY8058281_GGGACCTTCGCATAGT-1	Astro_WM	3.4601	2.50685
5705STDY8058281_GGGATCCAGATAACAC-1	Astro_HYPO	3.29986	2.97057
5705STDY8058281_GGGATGATCTGTCGCT-1	Astro_CTX	2.92177	2.28933
5705STDY8058281_GGGCGTTTCGGACGTC-1	Astro_AMY	4.10351	1.84537
5705STDY8058281_GGGCTACAGAGCAGAA-1	Astro_THAL_med	2.7533	2.83108
5705STDY8058281_GGGCTACAGTAGTGCG-1	Astro_CTX	4.88118	2.43914
5705STDY8058281_GGGCTACCAAATTGCC-1	Astro_THAL_med	1.89851	4.00831
5705STDY8058281_GGGCTCACAATAGGAT-1	Astro_HYPO	2.46682	2.69327
5705STDY8058281_GGGCTCAGTTAGTTCG-1	Astro_AMY_CTX	4.04464	1.65548
5705STDY8058281_GGGTAGAAGAAGGCTC-1	Astro_CTX	4.60752	2.90545
5705STDY8058281_GGGTAGAGTTGGGATG-1	Astro_THAL_lat	2.93822	3.55434
5705STDY8058281_GGGTAGAGTTGTGCCG-1	Astro_CTX	4.15682	2.00785
5705STDY8058281_GGGTATTTCCCATACC-1	Astro_CTX	2.8184	3.14137
5705STDY8058281_GGGTGAATCCTGTACC-1	Astro_HYPO	3.0816	2.77909
5705STDY8058281_GGGTTTAGTACGCGTC-1	Astro_CTX	4.13521	1.40991
5705STDY8058281_GGTAACTTCGTGGAAG-1	Astro_HYPO	1.13136	1.71982
5705STDY8058281_GGTCACGGTATCAGGG-1	Astro_HPC	3.3041	3.42206
5705STDY8058281_GGTGTCGTCTCCCAAC-1	Astro_HPC	2.83018	1.66027
5705STDY8058281_GGTTAACTCTTGTTAC-1	Astro_AMY	4.05176	2.33969
5705STDY8058281_GGTTCTCCACTGTGAT-1	Astro_AMY	2.69527	2.13505
5705STDY8058281_GGTTGTAAGCACCGTC-1	Astro_THAL_lat	2.1829	2.9974
5705STDY8058281_GTAATCGAGCTGGTGA-1	Astro_HYPO	3.22746	2.44257
5705STDY8058281_GTAATCGAGTGCCGAA-1	Astro_HYPO	2.17143	2.52952
5705STDY8058281_GTAATCGCACAATTCG-1	Astro_AMY	3.52326	2.87787
5705STDY8058281_GTACAGTGTCCGGTCA-1	Astro_HPC	3.26791	2.98859
5705STDY8058281_GTAGATCTCCGCAACG-1	Astro_HYPO	2.43874	1.77289
5705STDY8058281_GTAGGTTTCATTTCGT-1	Astro_HPC	4.2794	1.9486
5705STDY8058281_GTCACTCGTGGCCTCA-1	Astro_CTX	4.10612	1.71958
5705STDY8058281_GTCATGATCGAGCCTG-1	Astro_THAL_lat	1.74813	1.91557
5705STDY8058281_GTCATTTGTTGTACGT-1	Astro_AMY	3.84426	2.36863
5705STDY8058281_GTCATTTTCAGCAGAG-1	Astro_CTX	4.37454	1.88725
5705STDY8058281_GTCCCATGTAGCGTTT-1	Astro_THAL_med	2.21784	2.29419
5705STDY8058281_GTCCCATGTCGGCACT-1	Astro_HPC	4.42866	2.27323
5705STDY8058281_GTCCCATGTTCGGTAT-1	Astro_THAL_med	2.54308	1.99621
5705STDY8058281_GTCTAGAAGTTTCGGT-1	Astro_AMY_CTX	3.68356	2.46046
5705STDY8058281_GTCTCACCAGGATCTT-1	Astro_THAL_med	3.47076	2.85134
5705STDY8058281_GTCTCACTCTAATTCC-1	Astro_CTX	4.1991	3.32981
5705STDY8058281_GTCTGTCTCAAGCTTG-1	Astro_THAL_med	2.88304	2.80734
5705STDY8058281_GTCTTTAAGTAAGCAT-1	Astro_THAL_med	1.98906	2.31583
5705STDY8058281_GTGACGCAGAAGCGGG-1	Astro_HYPO	0.611594	1.21169
5705STDY8058281_GTGAGCCCACGCAAAG-1	Astro_AMY	3.4303	1.72661
5705STDY8058281_GTGAGGAGTAGACACG-1	Astro_WM	3.77264	1.73114
5705STDY8058281_GTGAGTTCAGAACATA-1	Astro_AMY_CTX	3.58779	1.97899
5705STDY8058281_GTGAGTTCAGAATGTA-1	Astro_THAL_med	3.68812	3.09458
5705STDY8058281_GTGAGTTGTGAGACCA-1	Astro_AMY_CTX	3.59168	2.34688
5705STDY8058281_GTGCAGCCAACCGCCA-1	Astro_THAL_lat	2.21759	2.97068
5705STDY8058281_GTGCTTCTCCATCACC-1	Astro_AMY_CTX	4.73573	2.90151
5705STDY8058281_GTGGAGAGTAACATCC-1	Astro_AMY_CTX	4.63789	2.13307
5705STDY8058281_GTGGCGTCATCCTGTC-1	Astro_THAL_lat	2.78114	2.27615
5705STDY8058281_GTGGCGTTCCGGACGT-1	Astro_HYPO	2.05534	2.01873
5705STDY8058281_GTGGGAATCTGCGGGT-1	Astro_AMY	2.13845	2.68743
5705STDY8058281_GTGTCCTTCTCATAGG-1	Astro_AMY	3.3131	2.09216
5705STDY8058281_GTGTGATTCTCAGAAC-1	Astro_CTX	4.30999	2.43319
5705STDY8058281_GTGTTAGGTACTGTTG-1	Astro_HPC	4.05085	2.15092
5705STDY8058281_GTGTTAGTCTGGGCAC-1	Astro_THAL_med	2.38673	2.6245
5705STDY8058281_GTGTTCCCAAGCAATA-1	Astro_CTX	3.74839	1.75326
5705STDY8058281_GTTACCCGTATGGTTC-1	Astro_THAL_lat	2.79353	2.97023
5705STDY8058281_GTTACGAAGGGCTAAC-1	Astro_HYPO	2.56105	3.08955
5705STDY8058281_GTTACGAAGTGTCATC-1	Astro_HPC	2.2337	1.74101
5705STDY8058281_GTTAGTGAGAGCAAGA-1	Astro_AMY	3.60225	2.22976
5705STDY8058281_GTTATGGCATCCGCGA-1	Astro_CTX	4.15091	2.24737
5705STDY8058281_GTTCGCTAGGTCTGGA-1	Astro_THAL_lat	2.25169	3.07049
5705STDY8058281_GTTCTATCAACACACT-1	Astro_AMY_CTX	2.79235	2.00121
5705STDY8058281_GTTGCTCAGTGCTAGG-1	Astro_THAL_med	2.8094	3.0525
5705STDY8058281_GTTGCTCGTATCTCTT-1	Astro_THAL_med	2.58979	2.58529
5705STDY8058281_TAACACGCAGTCGGTC-1	Astro_HPC	3.31067	1.32298
5705STDY8058281_TAAGCACAGAAGGGAT-1	Astro_CTX	3.669	3.05727
5705STDY8058281_TAATCTCCAACCTATG-1	Astro_THAL_lat	1.75578	2.01114
5705STDY8058281_TAATTCCTCAACTCTT-1	Astro_AMY_CTX	4.09055	2.819
5705STDY8058281_TACAACGAGTATGAGT-1	Astro_HYPO	2.67678	2.59271
5705STDY8058281_TACACCCAGGTTGGTG-1	Astro_HPC	3.84526	1.82779
5705STDY8058281_TACATTCAGAGTCTTC-1	Astro_HYPO	2.11412	3.50123
5705STDY8058281_TACCCGTAGCTTACGT-1	Astro_THAL_med	1.62419	2.99669
5705STDY8058281_TACCCGTCAGTCCGTG-1	Astro_CTX	4.40726	1.99834
5705STDY8058281_TACCGAAGTCAGGTAG-1	Astro_THAL_lat	2.91925	3.21811
5705STDY8058281_TACGCTCGTGCTCGTG-1	Astro_AMY	4.11204	1.93653
5705STDY8058281_TACGCTCGTGGAACAC-1	Astro_CTX	4.20171	2.73621
5705STDY8058281_TACTTCAAGTTGGCGA-1	Astro_CTX	3.18921	1.43099
5705STDY8058281_TAGACTGAGATTCGCT-1	Astro_THAL_med	2.8556	3.04496
5705STDY8058281_TAGACTGGTGAATATG-1	Astro_AMY	3.49582	1.90909
5705STDY8058281_TAGAGTCGTTTGCCGG-1	Astro_THAL_lat	2.45891	1.98885
5705STDY8058281_TAGAGTCTCTCGCTCA-1	Astro_THAL_lat	3.08894	3.28868
5705STDY8058281_TAGATCGCAGATGCGA-1	Astro_HPC	3.28681	3.05443
5705STDY8058281_TAGCACACAGACAAAT-1	Astro_AMY_CTX	4.21104	1.93602
5705STDY8058281_TAGCACATCGTTGTAG-1	Astro_HYPO	2.02636	2.5892
5705STDY8058281_TAGGGTTTCACTTTGT-1	Astro_AMY	4.65133	1.69197
5705STDY8058281_TAGGTACAGTCAGCGA-1	Astro_HYPO	3.30006	2.68389
5705STDY8058281_TATACCTAGCTGTGCC-1	Astro_HYPO	2.44213	2.20712
5705STDY8058281_TATATCCAGGCATCGA-1	Astro_WM	4.05018	1.8721
5705STDY8058281_TATATCCCAGAGATGC-1	Astro_AMY_CTX	4.49439	2.70904
5705STDY8058281_TATATCCCAGTGCCTG-1	Astro_HPC	4.91252	1.97438
5705STDY8058281_TATATCCGTGGTCTTA-1	Astro_THAL_med	3.19881	3.06133
5705STDY8058281_TATATCCTCACTACGA-1	Astro_AMY	4.04908	1.87427
5705STDY8058281_TATCCTATCAACTCTT-1	Astro_HPC	3.66337	1.97601
5705STDY8058281_TATCGCCAGAGCAAGA-1	Astro_AMY	2.77141	2.23187
5705STDY8058281_TATGTTCGTGATGTAA-1	Astro_CTX	3.90533	2.2065
5705STDY8058281_TATTTCGTCGAAGGAC-1	Astro_THAL_med	3.04015	2.46149
5705STDY8058281_TCAAGACCATGTGACT-1	Astro_CTX	3.39481	2.95806
5705STDY8058281_TCAAGACGTGTGAGCA-1	Astro_AMY	4.01512	1.41246
5705STDY8058281_TCAAGCATCGATAACC-1	Astro_CTX	5.3696	2.81479
5705STDY8058281_TCAAGTGAGAGTAACT-1	Astro_AMY	3.78945	2.37952
5705STDY8058281_TCAATCTTCCTACTGC-1	Astro_THAL_med	3.27143	2.3616
5705STDY8058281_TCAATTCTCTCGCCTA-1	Astro_AMY	2.79299	2.79302
5705STDY8058281_TCACAAGAGGGACACT-1	Astro_THAL_lat	2.68452	3.44634
5705STDY8058281_TCACATTCAGACCCGT-1	Astro_AMY_CTX	3.20542	2.9172
5705STDY8058281_TCACTATTCTAATTCC-1	Astro_AMY	5.10663	1.84204
5705STDY8058281_TCAGCCTAGAACTGAT-1	Astro_HYPO	2.95005	2.13664
5705STDY8058281_TCAGGGCTCCGACATA-1	Astro_AMY_CTX	4.63631	2.72312
5705STDY8058281_TCAGGTACAGGTTCAT-1	Astro_HYPO	2.42833	3.57097
5705STDY8058281_TCAGTCCGTAGGCAGT-1	Astro_AMY_CTX	4.52984	2.7726
5705STDY8058281_TCAGTCCGTTACACTG-1	Astro_HYPO	3.23838	2.07586
5705STDY8058281_TCAGTCCTCAGCTGAT-1	Astro_AMY_CTX	3.68978	2.1641
5705STDY8058281_TCAGTTTAGCGAATGC-1	Astro_HYPO	2.54953	1.96974
5705STDY8058281_TCATACTCAGTGTATC-1	Astro_HYPO	3.42834	2.24338
5705STDY8058281_TCATGTTCAAGCACCC-1	Astro_WM	3.53578	2.69238
5705STDY8058281_TCATTACCAAGGTCTT-1	Astro_THAL_med	2.51089	1.99796
5705STDY8058281_TCATTACCAGTTACCA-1	Astro_THAL_lat	2.91999	3.8981
5705STDY8058281_TCATTCACATGGCACC-1	Astro_HYPO	3.30807	2.75355
5705STDY8058281_TCATTGTAGTCATACC-1	Astro_AMY_CTX	2.81782	1.87845
5705STDY8058281_TCCACCAAGATGGTAT-1	Astro_AMY	3.31885	1.82507
5705STDY8058281_TCCAGAATCTGCTCTG-1	Astro_AMY	4.27787	1.63626
5705STDY8058281_TCCATCGTCCACATAG-1	Astro_AMY	3.23239	2.63512
5705STDY8058281_TCCATGCGTGTAGGAC-1	Astro_CTX	2.95362	1.13063
5705STDY8058281_TCCCACAGTGGCACTC-1	Astro_HPC	3.73449	2.41222
5705STDY8058281_TCCCAGTTCTTCCCGA-1	Astro_THAL_med	3.21291	2.96497
5705STDY8058281_TCCCATGGTTACACTG-1	Astro_AMY_CTX	4.05642	2.06116
5705STDY8058281_TCCGAAACAGAGAATT-1	Astro_AMY	4.01125	1.08348
5705STDY8058281_TCCGAAAGTGACCTGC-1	Astro_HPC	4.11439	2.14236
5705STDY8058281_TCCGATCAGGCCACTC-1	Astro_AMY_CTX	4.37142	2.75101
5705STDY8058281_TCCGGGAGTATCATGC-1	Astro_AMY	3.12806	1.89274
5705STDY8058281_TCCTAATTCCGGCTTT-1	Astro_CTX	4.51911	3.58385
5705STDY8058281_TCCTCCCCAATACAGA-1	Astro_AMY_CTX	2.15096	1.33632
5705STDY8058281_TCCTCCCGTTGCATCA-1	Astro_AMY_CTX	4.08144	2.65991
5705STDY8058281_TCCTGCACAGTGCCTG-1	Astro_CTX	2.97513	1.94262
5705STDY8058281_TCGAAGTAGGAAACGA-1	Astro_AMY_CTX	3.88838	2.18303
5705STDY8058281_TCGCACTAGCGGGTTA-1	Astro_THAL_med	2.50402	3.04827
5705STDY8058281_TCGCTTGTCCTACTGC-1	Astro_CTX	3.88506	2.37641
5705STDY8058281_TCGGGACAGTTACGTC-1	Astro_HYPO	2.49573	2.25718
5705STDY8058281_TCGGGCATCCAACTAG-1	Astro_AMY_CTX	3.94613	1.36302
5705STDY8058281_TCGTAGAAGGCCCACT-1	Astro_THAL_lat	2.8586	1.98068
5705STDY8058281_TCGTAGAGTGGATCAG-1	Astro_CTX	4.88706	1.70365
5705STDY8058281_TCGTCCAGTATCTCGA-1	Astro_AMY_CTX	4.63447	1.72856
5705STDY8058281_TCGTCCAGTGCATACT-1	Astro_THAL_med	2.04612	2.62727
5705STDY8058281_TCGTCCATCATAAGGA-1	Astro_HPC	3.09566	2.21772
5705STDY8058281_TCGTGCTGTGCACATT-1	Astro_AMY_CTX	3.68065	2.00423
5705STDY8058281_TCGTGGGCATACTTTC-1	Astro_CTX	3.54353	2.1133
5705STDY8058281_TCGTGGGTCCTTCTAA-1	Astro_HPC	1.91794	1.32673
5705STDY8058281_TCTAACTCAACCAGAG-1	Astro_AMY_CTX	5.1306	1.90025
5705STDY8058281_TCTAACTTCAGTGTGT-1	Astro_THAL_med	3.27599	3.34767
5705STDY8058281_TCTACATAGCTGGAGT-1	Astro_CTX	4.61864	2.38405
5705STDY8058281_TCTACCGGTGGCGCTT-1	Astro_CTX	2.78757	1.69146
5705STDY8058281_TCTACCGTCACATACG-1	Astro_HYPO	2.85394	3.12049
5705STDY8058281_TCTATCAAGAGTGACC-1	Astro_THAL_med	1.67206	2.30577
5705STDY8058281_TCTATCATCCGTGTAA-1	Astro_HYPO	3.49686	3.02004
5705STDY8058281_TCTCAGCCACCCTGTT-1	Astro_HPC	3.67779	2.16194
5705STDY8058281_TCTCCGAAGGTCCAGA-1	Astro_WM	2.74342	1.36724
5705STDY8058281_TCTCCGAAGTCTCCTC-1	Astro_CTX	5.32482	3.0012
5705STDY8058281_TCTCTGGAGCAAATGT-1	Astro_THAL_med	2.01632	2.36691
5705STDY8058281_TCTCTGGTCTTCCGTG-1	Astro_HYPO	2.59955	2.53994
5705STDY8058281_TCTTCCTAGACCAACG-1	Astro_HYPO	2.51996	2.99368
5705STDY8058281_TGACTCCTCGTGGCGT-1	Astro_CTX	3.22729	2.56237
5705STDY8058281_TGAGACTTCTTGAGCA-1	Astro_THAL_med	1.10946	2.99734
5705STDY8058281_TGAGCGCCACGTACAT-1	Astro_AMY	3.39108	2.57139
5705STDY8058281_TGAGCGCTCATGGTAC-1	Astro_AMY_CTX	2.28582	1.39426
5705STDY8058281_TGAGGAGAGACACACG-1	Astro_CTX	3.90149	1.96247
5705STDY8058281_TGAGGAGAGATACATG-1	Astro_AMY_CTX	3.82226	2.84169
5705STDY8058281_TGAGGAGAGTCAGCCC-1	Astro_HYPO	1.94406	2.52481
5705STDY8058281_TGAGGAGTCAGACTGT-1	Astro_AMY	3.28192	2.18392
5705STDY8058281_TGATCAGTCGTGCACG-1	Astro_HPC	4.49078	1.87156
5705STDY8058281_TGATCTTCAGTCTTCC-1	Astro_HYPO	2.18093	2.47284
5705STDY8058281_TGATCTTGTACCGCGT-1	Astro_THAL_med	2.31976	2.21153
5705STDY8058281_TGATGCATCCTCTGCA-1	Astro_AMY	3.88446	2.53174
5705STDY8058281_TGATGGTCATCGGTTA-1	Astro_CTX	3.96406	1.4383
5705STDY8058281_TGATGGTTCTGCCTCA-1	Astro_AMY_CTX	3.90487	1.37832
5705STDY8058281_TGATTCTAGAGATCGC-1	Astro_HYPO	1.86768	2.80719
5705STDY8058281_TGCAGTAAGGGTTAAT-1	Astro_THAL_med	2.74293	2.53584
5705STDY8058281_TGCAGTAGTTAGGGTG-1	Astro_CTX	4.29237	2.10814
5705STDY8058281_TGCCGAGAGCCGATTT-1	Astro_CTX	3.459	2.38996
5705STDY8058281_TGCGATAGTCGCGTTG-1	Astro_AMY	3.50847	1.13038
5705STDY8058281_TGCGGGTGTTGTCTAG-1	Astro_THAL_med	1.99427	2.25792
5705STDY8058281_TGCTGAAGTCTATGAC-1	Astro_AMY_CTX	4.5834	2.68964
5705STDY8058281_TGCTTGCAGACCAAAT-1	Astro_HYPO	2.55977	2.55171
5705STDY8058281_TGGAACTTCTAATTCC-1	Astro_CTX	4.92341	1.75223
5705STDY8058281_TGGAGGAAGAAGGGAT-1	Astro_HPC	4.14676	2.20264
5705STDY8058281_TGGAGGATCTAACACG-1	Astro_CTX	3.65056	3.14401
5705STDY8058281_TGGATCAAGAGCGACT-1	Astro_HYPO	1.74281	1.75902
5705STDY8058281_TGGCGTGAGTGCTCGC-1	Astro_AMY_CTX	3.65431	2.06458
5705STDY8058281_TGGGCGTTCGATAACC-1	Astro_AMY_CTX	3.90117	2.81566
5705STDY8058281_TGGGTTACACTCGATA-1	Astro_THAL_med	2.38663	2.45096
5705STDY8058281_TGTCAGAAGAGCTGCA-1	Astro_CTX	3.45361	1.17751
5705STDY8058281_TGTTCATAGGCACAAC-1	Astro_THAL_med	1.14705	2.30027
5705STDY8058281_TGTTGAGAGTTGTAAG-1	Astro_THAL_lat	2.70738	3.02076
5705STDY8058281_TGTTGGACATTCTCCG-1	Astro_WM	3.72579	2.64852
5705STDY8058281_TGTTGGATCAGCTGAT-1	Astro_THAL_lat	1.35847	2.60896
5705STDY8058281_TGTTGGATCGCAACAT-1	Astro_STR	3.79783	2.11793
5705STDY8058281_TTAATCCAGAAAGTCT-1	Astro_HYPO	2.97207	1.71269
5705STDY8058281_TTAATCCAGGTTGCCC-1	Astro_AMY_CTX	3.1197	2.8281
5705STDY8058281_TTACAGGAGGCTTTCA-1	Astro_AMY	4.2884	2.07715
5705STDY8058281_TTACCATAGCTCAGAG-1	Astro_AMY_CTX	4.8791	1.59273
5705STDY8058281_TTACGTTAGGCTCACC-1	Astro_WM	2.94684	1.55966
5705STDY8058281_TTACGTTAGTTATGGA-1	Astro_CTX	3.18062	1.65381
5705STDY8058281_TTACGTTGTTGAGGAC-1	Astro_AMY_CTX	4.2488	2.60734
5705STDY8058281_TTACTGTAGTTTGTCG-1	Astro_THAL_med	3.08101	2.03034
5705STDY8058281_TTAGTCTTCTCCTGTG-1	Astro_WM	4.50794	2.13919
5705STDY8058281_TTCACCGGTGTACGCC-1	Astro_HPC	2.78324	1.94802
5705STDY8058281_TTCAGGAAGGCACTCC-1	Astro_THAL_hab	2.21758	2.56531
5705STDY8058281_TTCAGGACACCAATTG-1	Astro_HYPO	3.27286	2.68265
5705STDY8058281_TTCCAATGTAGGTAGC-1	Astro_CTX	4.58128	2.71646
5705STDY8058281_TTCCAATGTCGCATTA-1	Astro_CTX	3.65641	2.9378
5705STDY8058281_TTCCGTGGTTCTTAGG-1	Astro_CTX	4.24579	3.54865
5705STDY8058281_TTCCTAAGTACAGAGC-1	Astro_THAL_med	1.4607	2.76924
5705STDY8058281_TTCGATTGTTCCAAAC-1	Astro_HPC	4.13131	1.83213
5705STDY8058281_TTCGATTTCGGAAGGT-1	Astro_AMY	3.34665	1.68801
5705STDY8058281_TTCTAACGTCATCCGG-1	Astro_WM	2.95197	1.57234
5705STDY8058281_TTCTAGTAGTTTCGGT-1	Astro_AMY_CTX	3.23975	1.4517
5705STDY8058281_TTCTTGACAGCGTTTA-1	Astro_THAL_med	2.46222	3.32885
5705STDY8058281_TTGACCCGTACTCGTA-1	Astro_WM	2.79242	2.01483
5705STDY8058281_TTGATGGGTCCAATCA-1	Astro_CTX	4.24199	2.16806
5705STDY8058281_TTGCATTGTACCATAC-1	Astro_HPC	3.0147	1.21422
5705STDY8058281_TTGCATTTCTCATTAC-1	Astro_AMY	2.92627	1.9122
5705STDY8058281_TTGCCTGAGCATCCTA-1	Astro_AMY	5.04283	1.64754
5705STDY8058281_TTGCGTCTCTGTGCAA-1	Astro_AMY_CTX	2.88562	1.11913
5705STDY8058281_TTGCTGCGTTATCCAG-1	Astro_CTX	4.6422	2.32584
5705STDY8058281_TTGGGTAAGAATTGCA-1	Astro_CTX	3.22048	2.17272
5705STDY8058281_TTGGGTAAGACTACGG-1	Astro_CTX	4.14632	3.2342
5705STDY8058281_TTGTGTTCAGCCCAGT-1	Astro_AMY	2.94564	1.46368
5705STDY8058281_TTGTTGTCAACTGCTA-1	Astro_HYPO	2.38148	4.06481
5705STDY8058281_TTGTTTGGTCAGGAGT-1	Astro_WM	3.34748	1.6727
5705STDY8058281_TTTACCACATAGAAAC-1	Astro_AMY_CTX	3.78858	2.13475
5705STDY8058281_TTTACGTGTGTGTGGA-1	Astro_THAL_med	3.35168	2.33381
5705STDY8058281_TTTACTGGTTGCCGCA-1	Astro_HYPO	2.84158	2.51191
5705STDY8058281_TTTCAGTAGCTATCCA-1	Astro_CTX	4.60135	3.00876
5705STDY8058281_TTTGGTTTCGATTGAC-1	Astro_STR	4.83646	3.08959
5705STDY8058281_TTTGTTGTCATCACAG-1	Astro_STR	3.88783	2.15866
5705STDY8058282_AAACGAAGTCATCTAG-1	Astro_THAL_med	2.79513	3.02105
5705STDY8058282_AAACGCTTCGCGATCG-1	Astro_THAL_lat	3.16384	2.54649
5705STDY8058282_AAACGCTTCGTTCTCG-1	Astro_THAL_med	2.83081	2.03516
5705STDY8058282_AAAGAACTCATTGAGC-1	Astro_HYPO	3.51627	2.99715
5705STDY8058282_AAAGTGACACGCGCTA-1	Astro_THAL_lat	2.79761	2.9662
5705STDY8058282_AAAGTGACAGGATTCT-1	Astro_CTX	4.99614	1.98235
5705STDY8058282_AACAAAGTCAAGCCGC-1	Astro_HYPO	3.2524	3.02565
5705STDY8058282_AACCAACGTCATGACT-1	Astro_THAL_lat	3.2957	2.69771
5705STDY8058282_AACCAACTCTTGATTC-1	Astro_WM	3.40174	1.31454
5705STDY8058282_AACCTGACAAACGGCA-1	Astro_THAL_med	2.22122	3.55983
5705STDY8058282_AACCTTTCAACGGCTC-1	Astro_THAL_med	2.93797	3.51108
5705STDY8058282_AACGTCATCTCTCGAC-1	Astro_HPC	4.09785	2.83562
5705STDY8058282_AAGACAAGTCCGTTTC-1	Astro_HYPO	2.37349	2.75943
5705STDY8058282_AAGCATCGTAGCTCGC-1	Astro_THAL_lat	2.89575	3.29593
5705STDY8058282_AAGCCATAGTGGCCTC-1	Astro_THAL_hab	2.9258	3.29436
5705STDY8058282_AAGGTAACACCGTGCA-1	Astro_THAL_med	4.18235	3.52183
5705STDY8058282_AATCGACAGGAAGTAG-1	Astro_THAL_med	2.83612	2.76236
5705STDY8058282_AATGCCAAGTATGACA-1	Astro_CTX	5.14292	2.43569
5705STDY8058282_AATGCCATCATACGAC-1	Astro_THAL_lat	3.64389	3.62423
5705STDY8058282_AATGGAACACAACCGC-1	Astro_WM	2.37778	1.65678
5705STDY8058282_AATTCCTAGGCTGGAT-1	Astro_WM	2.63127	0.8185
5705STDY8058282_ACAAGCTTCGGTAACT-1	Astro_HYPO	2.89164	3.23915
5705STDY8058282_ACACAGTAGTGGATTA-1	Astro_THAL_lat	2.22935	3.23885
5705STDY8058282_ACAGCCGTCCGCTAGG-1	Astro_THAL_med	3.61106	3.33467
5705STDY8058282_ACATTTCAGCCTGACC-1	Astro_AMY_CTX	4.67141	3.83789
5705STDY8058282_ACCAAACCAATATCCG-1	Astro_AMY_CTX	4.7001	2.35476
5705STDY8058282_ACCAACACAAAGGAGA-1	Astro_HYPO	2.20311	2.25426
5705STDY8058282_ACCACAACACTTCAGA-1	Astro_THAL_lat	3.60475	3.94987
5705STDY8058282_ACCCAAAAGCGCATCC-1	Astro_HYPO	3.30603	1.66509
5705STDY8058282_ACCCAAATCCCTCATG-1	Astro_THAL_med	3.24033	2.99737
5705STDY8058282_ACCCTCATCCCATTCG-1	Astro_THAL_lat	2.86326	4.12942
5705STDY8058282_ACCCTCATCTGTTCAT-1	Astro_THAL_med	3.19091	3.73386
5705STDY8058282_ACCCTTGCAGTACTAC-1	Astro_CTX	5.06191	2.69684
5705STDY8058282_ACCTGTCTCACCCATC-1	Astro_THAL_hab	3.79808	3.95108
5705STDY8058282_ACGCACGGTGGGCTTC-1	Astro_HYPO	3.40691	3.47432
5705STDY8058282_ACGGGTCTCAAGTCGT-1	Astro_THAL_med	4.15029	4.07146
5705STDY8058282_ACGGTCGTCCCAGCGA-1	Astro_HPC	4.01174	3.78576
5705STDY8058282_ACGGTTAAGCGCGTTC-1	Astro_AMY	4.10729	0.772013
5705STDY8058282_ACGTCCTGTCAGTTTG-1	Astro_WM	3.67681	1.56506
5705STDY8058282_ACGTTCCTCCAGTGTA-1	Astro_THAL_med	2.56334	3.07543
5705STDY8058282_ACTATCTAGTGAGGTC-1	Astro_THAL_lat	4.25196	3.47218
5705STDY8058282_ACTATTCCAGCAGACA-1	Astro_CTX	5.5871	3.31799
5705STDY8058282_ACTGCAATCCTAGCTC-1	Astro_THAL_lat	2.88055	2.55252
5705STDY8058282_ACTTATCAGATGCTTC-1	Astro_THAL_med	2.73165	4.34948
5705STDY8058282_ACTTTCACAGCTATAC-1	Astro_HPC	4.24454	2.76407
5705STDY8058282_ACTTTGTCAACCGGAA-1	Astro_AMY	2.78973	2.00115
5705STDY8058282_AGAAATGTCATCGTAG-1	Astro_WM	3.53108	2.18785
5705STDY8058282_AGAACAATCGAGTCCG-1	Astro_AMY_CTX	3.91447	2.53151
5705STDY8058282_AGAAGCGTCTAGCATG-1	Astro_WM	1.33455	1.62874
5705STDY8058282_AGAAGTAAGGAGGGTG-1	Astro_HYPO	2.89223	2.73979
5705STDY8058282_AGAAGTATCCAGTTCC-1	Astro_CTX	4.93053	2.86899
5705STDY8058282_AGACAAACATCGTGGC-1	Astro_AMY	4.69245	1.66238
5705STDY8058282_AGACACTTCCCACAGG-1	Astro_WM	3.11591	1.90719
5705STDY8058282_AGACCCGTCCGCACGA-1	Astro_THAL_med	3.10545	3.01224
5705STDY8058282_AGATAGAAGAGTGTGC-1	Astro_AMY_CTX	4.64212	1.96674
5705STDY8058282_AGATCCAAGTTTGAGA-1	Astro_AMY	1.40274	1.70884
5705STDY8058282_AGATGCTTCCGTGTGG-1	Astro_THAL_med	3.41124	3.24219
5705STDY8058282_AGCCAGCAGATGATTG-1	Astro_CTX	3.69931	1.81662
5705STDY8058282_AGCGCCAAGGGCAACT-1	Astro_HPC	4.80537	1.9067
5705STDY8058282_AGCGCTGCAAACACCT-1	Astro_THAL_med	2.16451	2.0053
5705STDY8058282_AGCGTATAGCAACTTC-1	Astro_WM	3.00348	2.16985
5705STDY8058282_AGCTACATCCTCTAAT-1	Astro_AMY	4.71809	3.23595
5705STDY8058282_AGCTTCCCAAGGTTGG-1	Astro_AMY	4.70403	2.97968
5705STDY8058282_AGGAAATCAGCTTTCC-1	Astro_CTX	4.67349	2.71534
5705STDY8058282_AGGACGAGTTGCTCAA-1	Astro_CTX	5.22627	2.3116
5705STDY8058282_AGGACTTAGTCTGCGC-1	Astro_THAL_med	3.13257	2.91655
5705STDY8058282_AGGACTTTCTTGTGCC-1	Astro_WM	3.21558	1.84786
5705STDY8058282_AGGAGGTAGTCGTCTA-1	Astro_WM	4.26881	1.96681
5705STDY8058282_AGGAGGTGTCCCTCAT-1	Astro_AMY_CTX	5.00215	2.04221
5705STDY8058282_AGGGAGTTCAATCAGC-1	Astro_AMY	4.4706	1.94591
5705STDY8058282_AGGGCCTCAATTAGGA-1	Astro_THAL_lat	2.68138	3.44523
5705STDY8058282_AGGGTGACAGTCGAGA-1	Astro_THAL_med	2.9627	2.44712
5705STDY8058282_AGGGTGATCACGGACC-1	Astro_AMY	3.91678	2.3274
5705STDY8058282_AGGTAGGTCCCTTGGT-1	Astro_THAL_med	2.80474	3.25892
5705STDY8058282_AGGTCATTCCATAGAC-1	Astro_HPC	4.35478	3.28876
5705STDY8058282_AGGTCATTCTCAATCT-1	Astro_THAL_lat	2.93605	4.23609
5705STDY8058282_AGGTCTACATAAGATG-1	Astro_THAL_med	2.78666	2.75646
5705STDY8058282_AGTACTGCAGAGAGGG-1	Astro_AMY	4.48329	2.27355
5705STDY8058282_AGTCAACGTCGTCATA-1	Astro_WM	2.74978	2.22066
5705STDY8058282_AGTCTCCAGTCCGCCA-1	Astro_WM	1.81774	1.59904
5705STDY8058282_AGTCTCCAGTCGGGAT-1	Astro_AMY_CTX	3.93273	2.0989
5705STDY8058282_AGTCTCCGTCAAGGCA-1	Astro_THAL_hab	1.65917	1.94374
5705STDY8058282_AGTCTCCTCTACACTT-1	Astro_AMY	4.08363	2.67071
5705STDY8058282_AGTGCCGCACGGGCTT-1	Astro_THAL_med	2.60729	2.7019
5705STDY8058282_AGTTAGCCATCGCTCT-1	Astro_CTX	4.07511	2.85
5705STDY8058282_AGTTCCCCAAGATGTA-1	Astro_WM	3.31162	1.43381
5705STDY8058282_AGTTCCCTCACTTGGA-1	Astro_AMY	4.15494	2.31005
5705STDY8058282_AGTTCGAAGGGTACAC-1	Astro_WM	3.76375	1.91795
5705STDY8058282_ATAGGCTCACAGCTTA-1	Astro_CTX	4.48203	3.39269
5705STDY8058282_ATCACAGGTTATAGCC-1	Astro_AMY	4.28669	3.00555
5705STDY8058282_ATCACAGTCTCGTTTA-1	Astro_AMY	3.33249	1.85822
5705STDY8058282_ATCACGATCGCAGTGC-1	Astro_HYPO	2.75617	2.01315
5705STDY8058282_ATCACTTCAAGTCATC-1	Astro_HYPO	3.02627	2.54639
5705STDY8058282_ATCAGGTAGAATAACC-1	Astro_THAL_lat	5.33052	4.56096
5705STDY8058282_ATCCATTAGAATAACC-1	Astro_CTX	4.4354	2.1942
5705STDY8058282_ATCGCCTTCGGTAACT-1	Astro_THAL_lat	2.01684	1.44919
5705STDY8058282_ATCGGATCAATCCTAG-1	Astro_HPC	4.46276	3.36854
5705STDY8058282_ATCGTAGTCGCCAGAC-1	Astro_WM	2.77699	1.63585
5705STDY8058282_ATCGTCCAGCACTCGC-1	Astro_HYPO	2.13438	2.87479
5705STDY8058282_ATCGTGACAAACTGCT-1	Astro_AMY	4.69634	2.41811
5705STDY8058282_ATCTCTAAGTTGCCCG-1	Astro_CTX	4.55907	2.9603
5705STDY8058282_ATGATCGTCGGACGTC-1	Astro_THAL_med	2.39648	1.55476
5705STDY8058282_ATGGAGGTCACGTCCT-1	Astro_AMY_CTX	4.63018	2.78346
5705STDY8058282_ATGGGAGGTCATAAAG-1	Astro_THAL_med	3.16494	3.383
5705STDY8058282_ATGGGTTTCTCGTCGT-1	Astro_THAL_med	2.65618	3.02022
5705STDY8058282_ATTACCTAGCAAGTGC-1	Astro_WM	2.18115	2.12576
5705STDY8058282_ATTCATCAGATGTTGA-1	Astro_HYPO	3.57428	2.71739
5705STDY8058282_ATTCCATGTATTTCGG-1	Astro_AMY	3.39203	2.27736
5705STDY8058282_ATTCCATTCCTGTAGA-1	Astro_HPC	4.54646	3.20763
5705STDY8058282_ATTCTACAGTCGCCCA-1	Astro_HYPO	2.48504	3.33854
5705STDY8058282_ATTCTACTCCCTCGAT-1	Astro_HPC	3.97903	1.73366
5705STDY8058282_ATTCTACTCTAGTGAC-1	Astro_THAL_hab	3.20872	3.46954
5705STDY8058282_ATTCTTGGTACCGTGC-1	Astro_THAL_lat	2.52754	3.26108
5705STDY8058282_ATTTCACAGCGTTACT-1	Astro_WM	3.68309	2.0711
5705STDY8058282_ATTTCTGTCAGTGTTG-1	Astro_HYPO	3.92676	2.82255
5705STDY8058282_CAAAGAACAATTTCTC-1	Astro_AMY_CTX	4.23309	1.44947
5705STDY8058282_CAAAGAAGTTAGTTCG-1	Astro_WM	4.11106	2.44461
5705STDY8058282_CAACAACGTGACGCCT-1	Astro_WM	2.49349	1.1591
5705STDY8058282_CAACAACTCGTGGCTG-1	Astro_THAL_med	2.32062	2.52443
5705STDY8058282_CAACCTCAGCAGCGAT-1	Astro_AMY	3.31314	1.86607
5705STDY8058282_CAACGATAGTGCGACA-1	Astro_AMY_CTX	3.74152	1.42813
5705STDY8058282_CAAGACTAGTTGGACG-1	Astro_WM	2.60786	1.3902
5705STDY8058282_CAATTTCAGAGCATCG-1	Astro_AMY	3.94637	2.36534
5705STDY8058282_CACAACACACATACGT-1	Astro_THAL_lat	3.80146	3.64314
5705STDY8058282_CACAGATGTAGTGCGA-1	Astro_THAL_med	3.48252	2.86017
5705STDY8058282_CACAGGCAGCCAAGTG-1	Astro_THAL_med	2.90072	2.91774
5705STDY8058282_CACAGGCAGGTAAAGG-1	Astro_WM	2.22107	1.60541
5705STDY8058282_CACAGGCTCCACTGAA-1	Astro_CTX	3.4028	2.51417
5705STDY8058282_CACATGACAACGTATC-1	Astro_HPC	4.84297	2.0378
5705STDY8058282_CACATGAGTGCCTACG-1	Astro_HYPO	3.83347	3.32012
5705STDY8058282_CACGAATAGACGTCGA-1	Astro_THAL_med	3.25512	3.53506
5705STDY8058282_CACTGGGCAAATTGGA-1	Astro_AMY_CTX	3.19742	2.18024
5705STDY8058282_CACTTCGGTTAACCTG-1	Astro_HYPO	3.82854	2.89124
5705STDY8058282_CAGATACAGGGTTGCA-1	Astro_THAL_med	1.63669	1.49398
5705STDY8058282_CAGCAATCATATCTCT-1	Astro_WM	3.37223	2.067
5705STDY8058282_CAGCACGGTGAGATAT-1	Astro_WM	2.21621	1.37873
5705STDY8058282_CAGCAGCTCGATTTCT-1	Astro_AMY_CTX	3.63078	2.29672
5705STDY8058282_CAGGGCTCAGTCAGTT-1	Astro_THAL_lat	2.99387	2.93858
5705STDY8058282_CAGTGCGCACTAACGT-1	Astro_THAL_med	3.77425	3.48748
5705STDY8058282_CAGTTAGCAGCCTTCT-1	Astro_THAL_lat	2.70052	3.997
5705STDY8058282_CAGTTCCGTGACACAG-1	Astro_AMY	3.50809	2.93729
5705STDY8058282_CATACCCGTTCTCACC-1	Astro_WM	3.116	2.24972
5705STDY8058282_CATGAGTGTTGGTACT-1	Astro_HYPO	3.81855	2.50232
5705STDY8058282_CATGCAAGTATCTCGA-1	Astro_WM	3.00049	1.1971
5705STDY8058282_CATGCTCAGTAGGTTA-1	Astro_AMY	3.71683	1.68172
5705STDY8058282_CATGGTAAGTCTGTAC-1	Astro_THAL_med	2.69416	3.80317
5705STDY8058282_CATGGTACAGTTTCGA-1	Astro_WM	2.98199	2.2064
5705STDY8058282_CATGGTAGTTCTCACC-1	Astro_THAL_med	3.1397	3.72931
5705STDY8058282_CATTCATCATTGCTGA-1	Astro_HYPO	2.86118	3.868
5705STDY8058282_CATTGCCAGGCACCAA-1	Astro_WM	1.71147	1.43901
5705STDY8058282_CATTGTTCATTGACCA-1	Astro_CTX	3.68714	3.05808
5705STDY8058282_CCAATGACAGTTGTCA-1	Astro_THAL_med	2.86193	2.95765
5705STDY8058282_CCACGTTCAACGAGGT-1	Astro_AMY	3.57638	2.04109
5705STDY8058282_CCACGTTGTGAATATG-1	Astro_THAL_med	3.28759	3.02391
5705STDY8058282_CCACTTGCACAATGCT-1	Astro_AMY	3.56661	2.15256
5705STDY8058282_CCCAACTTCTCTCCGA-1	Astro_THAL_hab	4.07405	3.49715
5705STDY8058282_CCCGGAAGTGCCAAGA-1	Astro_WM	2.51325	1.94269
5705STDY8058282_CCCTAACAGAATCGTA-1	Astro_WM	3.72667	1.7767
5705STDY8058282_CCCTAACAGGATGTTA-1	Astro_HYPO	3.0364	3.20232
5705STDY8058282_CCCTCAAGTCCTTGTC-1	Astro_THAL_med	3.18505	3.36221
5705STDY8058282_CCGATCTGTACCCACG-1	Astro_WM	2.08525	1.36237
5705STDY8058282_CCGTAGGGTGACTCGC-1	Astro_THAL_hab	2.17163	2.09241
5705STDY8058282_CCGTAGGTCCCTATTA-1	Astro_WM	2.36265	2.05441
5705STDY8058282_CCGTTCAAGAAACTCA-1	Astro_AMY_CTX	4.77381	2.86371
5705STDY8058282_CCTAACCCAGCTGTGC-1	Astro_THAL_med	2.98204	2.48238
5705STDY8058282_CCTATCGAGGCTCACC-1	Astro_THAL_med	2.61829	3.18583
5705STDY8058282_CCTCAGTAGCGCACAA-1	Astro_THAL_lat	4.58822	3.5874
5705STDY8058282_CCTCAGTGTGCCTGCA-1	Astro_AMY	3.98183	2.12619
5705STDY8058282_CCTCAGTTCGGAGTAG-1	Astro_HYPO	3.55816	3.35255
5705STDY8058282_CCTGCATGTGAATTGA-1	Astro_WM	2.47116	1.08186
5705STDY8058282_CCTTCAGCAGAGATTA-1	Astro_WM	2.68612	1.59598
5705STDY8058282_CCTTGTGAGGCCTGCT-1	Astro_THAL_lat	3.43236	3.45588
5705STDY8058282_CGAAGGAAGACGGTTG-1	Astro_THAL_med	4.02416	2.46364
5705STDY8058282_CGAAGGATCGGCCTTT-1	Astro_THAL_hab	2.20061	3.03874
5705STDY8058282_CGAAGTTTCCGATAGT-1	Astro_THAL_med	2.9236	2.70459
5705STDY8058282_CGAATTGTCCGAAGGA-1	Astro_THAL_med	2.62146	2.52349
5705STDY8058282_CGACAGCGTGGCTCTG-1	Astro_WM	3.00025	2.16564
5705STDY8058282_CGACAGCTCCACAGCG-1	Astro_AMY	3.33706	2.17365
5705STDY8058282_CGATCGGGTACCTAAC-1	Astro_CTX	4.94935	3.02292
5705STDY8058282_CGCATAAGTCCGGATC-1	Astro_HYPO	3.24	2.72926
5705STDY8058282_CGCCAGATCTCCGAAA-1	Astro_AMY	4.14735	2.05972
5705STDY8058282_CGGGACTAGAGTAACT-1	Astro_AMY_CTX	4.00476	2.33032
5705STDY8058282_CGTCCATCAGTATTCG-1	Astro_THAL_med	3.43322	3.90527
5705STDY8058282_CGTGATACAGCATGCC-1	Astro_THAL_lat	2.26176	3.179
5705STDY8058282_CGTGCTTAGTTCTACG-1	Astro_HYPO	2.65569	3.0231
5705STDY8058282_CGTGTCTCAGACCGCT-1	Astro_THAL_lat	3.34614	2.52085
5705STDY8058282_CGTTAGATCCACTTCG-1	Astro_THAL_med	3.1481	2.84873
5705STDY8058282_CGTTCTGGTCATGCAT-1	Astro_THAL_hab	2.75187	1.96689
5705STDY8058282_CGTTCTGGTTAAGAAC-1	Astro_HPC	4.18316	2.47882
5705STDY8058282_CGTTCTGTCAACGAGG-1	Astro_HYPO	2.68887	2.46304
5705STDY8058282_CGTTCTGTCGCTTGCT-1	Astro_AMY_CTX	4.4439	2.96909
5705STDY8058282_CTAACTTAGGCATTTC-1	Astro_THAL_lat	3.05017	4.2528
5705STDY8058282_CTAACTTTCCTGTTAT-1	Astro_HYPO	3.27418	2.99666
5705STDY8058282_CTACAGATCTTACGTT-1	Astro_AMY_CTX	3.83361	3.09825
5705STDY8058282_CTACATTCATATCTCT-1	Astro_AMY	4.99908	2.66419
5705STDY8058282_CTACATTGTTCTTCAT-1	Astro_HPC	4.86205	3.55834
5705STDY8058282_CTACCCAAGGTAATCA-1	Astro_AMY	2.53005	2.40563
5705STDY8058282_CTACCCACATTCCTCG-1	Astro_THAL_lat	3.62007	4.35887
5705STDY8058282_CTATCCGAGCTGAAAT-1	Astro_HYPO	3.42206	3.30577
5705STDY8058282_CTATCCGGTTTACGAC-1	Astro_THAL_med	2.175	3.95652
5705STDY8058282_CTCAAGACAAGTTCGT-1	Astro_THAL_med	1.463	3.13487
5705STDY8058282_CTCAATTGTCCAACGC-1	Astro_WM	3.04522	1.33603
5705STDY8058282_CTCAATTTCGATTTCT-1	Astro_WM	3.13299	2.14044
5705STDY8058282_CTCAGAAGTGGCGTAA-1	Astro_THAL_hab	1.33657	1.75877
5705STDY8058282_CTCAGGGTCACGAGGA-1	Astro_WM	1.91377	1.88156
5705STDY8058282_CTCATCGTCCGTTGGG-1	Astro_WM	3.90737	3.3704
5705STDY8058282_CTCATGCAGTTATGGA-1	Astro_THAL_med	2.49287	3.27586
5705STDY8058282_CTCCAACGTGTGTCGC-1	Astro_HPC	3.06185	1.96826
5705STDY8058282_CTCCCAAGTGGTACAG-1	Astro_WM	2.74796	2.065
5705STDY8058282_CTCCCAATCGAACGCC-1	Astro_THAL_med	2.42624	3.76125
5705STDY8058282_CTCCGATTCTAGAACC-1	Astro_THAL_hab	2.93448	3.32969
5705STDY8058282_CTCCTTTCACCGTGGT-1	Astro_THAL_med	3.34127	3.17662
5705STDY8058282_CTCTGGTCACGGGCTT-1	Astro_WM	2.47837	1.26837
5705STDY8058282_CTGATCCTCCAAAGGG-1	Astro_THAL_med	2.44052	2.99364
5705STDY8058282_CTGCCTACAGGAACCA-1	Astro_AMY_CTX	4.22661	3.15982
5705STDY8058282_CTGCGAGCACCCTTGT-1	Astro_WM	3.71915	1.74909
5705STDY8058282_CTGCGAGGTTCCATTT-1	Astro_THAL_med	3.49999	3.02104
5705STDY8058282_CTGCTCAAGAAGCTGC-1	Astro_WM	3.47284	1.70915
5705STDY8058282_CTGGTCTGTACCGGCT-1	Astro_THAL_med	2.4551	3.63775
5705STDY8058282_CTGTACCCAACACAGG-1	Astro_THAL_med	2.55943	1.72039
5705STDY8058282_CTGTATTCAGACGGAT-1	Astro_AMY	3.17858	3.19387
5705STDY8058282_CTGTCGTTCACCGGTG-1	Astro_WM	3.72567	2.64825
5705STDY8058282_CTTCTCTTCCGAAGGA-1	Astro_HPC	5.01917	1.88086
5705STDY8058282_CTTGAGAGTATGTCCA-1	Astro_AMY	3.84033	2.7457
5705STDY8058282_GAAACCTCATGTACGT-1	Astro_HYPO	3.55278	3.23668
5705STDY8058282_GAACGTTGTTCCCACT-1	Astro_HPC	4.5355	3.12993
5705STDY8058282_GAACTGTCAATGTCAC-1	Astro_AMY	3.90817	2.31502
5705STDY8058282_GAACTGTGTCCTGGTG-1	Astro_WM	3.01486	1.58238
5705STDY8058282_GAACTGTTCAAGCCGC-1	Astro_AMY	4.47604	2.53345
5705STDY8058282_GAAGCCCGTATTTCCT-1	Astro_THAL_med	4.43431	3.56008
5705STDY8058282_GACACGCTCGGCTCTT-1	Astro_HYPO	3.67181	2.84702
5705STDY8058282_GACATCACACTTCTCG-1	Astro_THAL_med	2.94303	3.31764
5705STDY8058282_GACCCAGGTCTCTCAC-1	Astro_WM	2.43495	2.47886
5705STDY8058282_GACCCAGTCAATCGGT-1	Astro_THAL_med	3.50917	3.65662
5705STDY8058282_GACCCTTAGACCTGGA-1	Astro_AMY	4.64019	2.32745
5705STDY8058282_GACCCTTTCCGATCTC-1	Astro_HPC	5.45852	2.86751
5705STDY8058282_GACGCTGTCGTTCTGC-1	Astro_THAL_hab	3.7833	2.76198
5705STDY8058282_GACGTTAGTTGCATGT-1	Astro_WM	2.15088	1.53889
5705STDY8058282_GACTCAACAGAAACCG-1	Astro_THAL_hab	3.1747	2.8096
5705STDY8058282_GACTCAAGTAGCTTAC-1	Astro_THAL_med	3.38138	3.54657
5705STDY8058282_GACTGATTCATGTCAG-1	Astro_HYPO	3.02573	2.81657
5705STDY8058282_GAGACTTAGCCTTGAT-1	Astro_THAL_hab	3.21123	3.36009
5705STDY8058282_GAGTCATGTCTGTAAC-1	Astro_HPC	3.0275	1.49231
5705STDY8058282_GAGTCTAAGGTGCTGA-1	Astro_AMY	3.45742	2.87839
5705STDY8058282_GAGTTACCAGAGGTTG-1	Astro_HYPO	2.32772	2.65024
5705STDY8058282_GAGTTGTGTATCCCAA-1	Astro_AMY_CTX	4.58168	1.64286
5705STDY8058282_GAGTTTGAGTCCTGTA-1	Astro_AMY_CTX	4.16784	2.87974
5705STDY8058282_GATAGAAGTGTCTTCC-1	Astro_THAL_med	3.39767	3.24895
5705STDY8058282_GATAGCTCAATCTCTT-1	Astro_WM	2.8194	2.31782
5705STDY8058282_GATCAGTAGAGTTGTA-1	Astro_THAL_med	2.57094	3.16231
5705STDY8058282_GATCGTACACATTGTG-1	Astro_HYPO	3.46932	4.30771
5705STDY8058282_GATGCTACACAGACGA-1	Astro_HYPO	2.79601	4.28101
5705STDY8058282_GATGGAGTCTGCTTTA-1	Astro_WM	2.1171	1.49561
5705STDY8058282_GCAACATAGCTCGGCT-1	Astro_THAL_med	2.76247	3.24429
5705STDY8058282_GCAACCGCAGGAATAT-1	Astro_THAL_med	3.13134	3.44267
5705STDY8058282_GCAGCCACACGAAAGC-1	Astro_THAL_lat	2.63931	3.58878
5705STDY8058282_GCAGGCTTCAACTGGT-1	Astro_AMY	5.39441	2.42342
5705STDY8058282_GCAGTTAGTACACTCA-1	Astro_HPC	3.63784	1.77635
5705STDY8058282_GCATCGGGTCGAACAG-1	Astro_AMY	2.77571	1.91144
5705STDY8058282_GCATCGGGTCTGTCAA-1	Astro_THAL_med	2.56799	3.54488
5705STDY8058282_GCATCTCGTTGGCCGT-1	Astro_WM	2.35388	1.3954
5705STDY8058282_GCATCTCTCCACAGGC-1	Astro_WM	3.06844	1.78953
5705STDY8058282_GCATTAGGTCACCGAC-1	Astro_AMY_CTX	3.91727	2.69019
5705STDY8058282_GCCAGTGCATGACCCG-1	Astro_HYPO	3.93636	3.28395
5705STDY8058282_GCCATGGGTCTCTCTG-1	Astro_HPC	3.73091	1.66042
5705STDY8058282_GCCATTCAGTACAGCG-1	Astro_THAL_med	3.07741	2.93499
5705STDY8058282_GCCGATGAGGCATGCA-1	Astro_AMY_CTX	4.37346	3.0418
5705STDY8058282_GCCGATGGTATCGCTA-1	Astro_THAL_med	2.13814	4.05767
5705STDY8058282_GCCTGTTCAAAGGATT-1	Astro_THAL_med	3.0896	3.21626
5705STDY8058282_GCGAGAAGTCTATGAC-1	Astro_THAL_med	4.14975	2.86097
5705STDY8058282_GCGTTTCTCACTACGA-1	Astro_AMY_CTX	3.13091	2.5643
5705STDY8058282_GCTCAAAAGATCGCTT-1	Astro_AMY	4.2523	2.39325
5705STDY8058282_GCTGGGTTCCTAAGTG-1	Astro_AMY	3.88217	2.85203
5705STDY8058282_GCTTTCGAGAGTCACG-1	Astro_THAL_lat	3.57605	3.29354
5705STDY8058282_GGAATCTTCAGTGGGA-1	Astro_AMY	4.1619	1.97643
5705STDY8058282_GGAGATGCATCCGGCA-1	Astro_WM	3.24374	1.36601
5705STDY8058282_GGAGATGGTGCATTTG-1	Astro_WM	3.79303	2.38783
5705STDY8058282_GGAGCAACAAATAAGC-1	Astro_CTX	4.65964	3.44485
5705STDY8058282_GGAGGATAGGTAGTAT-1	Astro_AMY	3.02093	2.83481
5705STDY8058282_GGCTTGGGTATTCTCT-1	Astro_THAL_med	3.95656	3.99964
5705STDY8058282_GGCTTTCAGCCTTGAT-1	Astro_THAL_lat	3.59439	2.8906
5705STDY8058282_GGGACTCCACCGGCTA-1	Astro_THAL_lat	3.85725	3.5955
5705STDY8058282_GGGCCATTCCTCTGCA-1	Astro_WM	1.35227	1.3335
5705STDY8058282_GGGCTCAGTCGCCTAG-1	Astro_HYPO	3.13456	2.49584
5705STDY8058282_GGGTGAAAGGGAGGTG-1	Astro_HYPO	2.00196	2.49491
5705STDY8058282_GGTCACGGTTAGTTCG-1	Astro_WM	4.14261	2.67841
5705STDY8058282_GGTCTGGGTAATTAGG-1	Astro_WM	3.17363	1.89236
5705STDY8058282_GGTGATTCACGTAGTT-1	Astro_THAL_lat	3.96394	3.38277
5705STDY8058282_GGTGTCGAGCTGACTT-1	Astro_HYPO	4.09377	2.53315
5705STDY8058282_GGTGTCGCATGCCGGT-1	Astro_AMY	3.80456	2.66165
5705STDY8058282_GGTTGTATCTTGTTAC-1	Astro_HYPO	3.62601	2.43556
5705STDY8058282_GTAACACAGACGGTTG-1	Astro_WM	3.07594	2.12974
5705STDY8058282_GTAACCAAGGCCTAAG-1	Astro_THAL_med	3.62331	2.32128
5705STDY8058282_GTAACCAAGGTCACAG-1	Astro_THAL_med	3.2786	2.59909
5705STDY8058282_GTAACCAGTCGCCTAG-1	Astro_HPC	3.75452	3.44243
5705STDY8058282_GTAAGTCTCTCCAAGA-1	Astro_AMY_CTX	4.39646	3.22161
5705STDY8058282_GTAGTACGTTGTCCCT-1	Astro_AMY	3.22639	1.99333
5705STDY8058282_GTCACGGTCAAGAGTA-1	Astro_HYPO	2.65236	3.63323
5705STDY8058282_GTCACTCAGGTAGACC-1	Astro_AMY	5.03081	2.88203
5705STDY8058282_GTCAGCGGTACAGGTG-1	Astro_THAL_lat	2.14929	3.94967
5705STDY8058282_GTCATTTTCGTGCGAC-1	Astro_AMY_CTX	2.65418	3.91946
5705STDY8058282_GTCCACTCACGTACAT-1	Astro_WM	3.37427	1.84795
5705STDY8058282_GTCTCACAGTGAGGCT-1	Astro_WM	3.25651	1.62907
5705STDY8058282_GTCTTTACAGGGAGAG-1	Astro_WM	3.03347	2.04587
5705STDY8058282_GTGATGTTCGTTCCCA-1	Astro_THAL_lat	3.28184	3.75503
5705STDY8058282_GTGCACGTCCCGATCT-1	Astro_WM	2.1581	1.15302
5705STDY8058282_GTGCAGCAGCTCAGAG-1	Astro_THAL_lat	3.54847	3.72214
5705STDY8058282_GTGCAGCGTCCAAGAG-1	Astro_CTX	4.79275	3.44338
5705STDY8058282_GTGCGTGCATAACAGA-1	Astro_THAL_med	2.66971	2.27938
5705STDY8058282_GTGCTTCTCCCTCATG-1	Astro_WM	3.06104	1.42037
5705STDY8058282_GTGGAGAAGAATCCCT-1	Astro_THAL_med	3.4678	3.50656
5705STDY8058282_GTGGCGTCAGCATACT-1	Astro_THAL_med	2.73063	2.25779
5705STDY8058282_GTGTGGCCATCCAACA-1	Astro_WM	2.06581	1.65718
5705STDY8058282_GTTACAGAGGGCCCTT-1	Astro_THAL_lat	2.78276	2.76354
5705STDY8058282_GTTAGTGAGGGTCACA-1	Astro_AMY	4.48765	2.33518
5705STDY8058282_GTTCATTTCATCCTAT-1	Astro_AMY_CTX	3.97445	2.87057
5705STDY8058282_GTTCGCTAGCGTGAAC-1	Astro_AMY_CTX	3.68832	2.16761
5705STDY8058282_GTTCGCTTCTCGTTTA-1	Astro_THAL_med	2.78985	3.11174
5705STDY8058282_GTTCTATCAACTCATG-1	Astro_THAL_lat	2.85849	3.41381
5705STDY8058282_GTTGCGGTCTTCGTGC-1	Astro_AMY	4.20463	2.70039
5705STDY8058282_GTTGTAGCAATGTCTG-1	Astro_THAL_med	3.31781	3.0065
5705STDY8058282_GTTGTAGGTCCCACGA-1	Astro_WM	2.38075	1.62026
5705STDY8058282_GTTGTCCAGTGCGTCC-1	Astro_HPC	4.12484	2.30672
5705STDY8058282_GTTGTCCCACCAGTTA-1	Astro_AMY	3.56749	2.22876
5705STDY8058282_GTTGTGAGTCACTTAG-1	Astro_AMY_CTX	5.05293	2.62917
5705STDY8058282_TAACACGAGCTTGTTG-1	Astro_HPC	3.59372	1.99479
5705STDY8058282_TAACCAGCAATGTGGG-1	Astro_THAL_lat	3.35163	2.65593
5705STDY8058282_TAACGACGTAAGGCTG-1	Astro_WM	3.35932	1.97165
5705STDY8058282_TAACTTCAGATAACGT-1	Astro_THAL_med	2.24297	2.59079
5705STDY8058282_TAACTTCGTGTGTGGA-1	Astro_THAL_med	3.17914	2.79828
5705STDY8058282_TAAGCACAGCGTGAAC-1	Astro_THAL_med	3.68226	3.26528
5705STDY8058282_TAAGCACAGTGAGGTC-1	Astro_CTX	5.41021	2.39708
5705STDY8058282_TAAGCGTAGCACACCC-1	Astro_THAL_lat	3.10135	3.00908
5705STDY8058282_TAAGCGTAGTAGAATC-1	Astro_HYPO	2.94311	3.0335
5705STDY8058282_TAATCTCGTCGCAGTC-1	Astro_HPC	4.30974	2.11383
5705STDY8058282_TAATTCCGTCAGGAGT-1	Astro_AMY	4.18123	2.88299
5705STDY8058282_TACATTCGTCACAATC-1	Astro_HPC	4.47618	2.43137
5705STDY8058282_TACATTCTCATTGTTC-1	Astro_THAL_med	4.20848	3.24469
5705STDY8058282_TACCGAAAGTCTCGTA-1	Astro_AMY	3.68323	1.59008
5705STDY8058282_TACGGTAGTTTCCCAC-1	Astro_AMY	3.77651	2.2148
5705STDY8058282_TACGGTATCGAGAGCA-1	Astro_HPC	4.40072	2.01102
5705STDY8058282_TACGTCCTCTCAACGA-1	Astro_AMY_CTX	4.30205	1.73274
5705STDY8058282_TACTTCAAGTCACGCC-1	Astro_THAL_med	3.62638	3.97662
5705STDY8058282_TAGATCGCACGGTGAA-1	Astro_THAL_lat	2.24019	2.74278
5705STDY8058282_TAGATCGCATAGTCGT-1	Astro_AMY_CTX	4.62461	1.7321
5705STDY8058282_TAGGAGGGTGCCTTCT-1	Astro_AMY_CTX	3.18044	2.1221
5705STDY8058282_TATATCCAGGTCCTGC-1	Astro_THAL_hab	3.34829	2.59853
5705STDY8058282_TATATCCTCCGTCACT-1	Astro_THAL_med	3.77571	3.22986
5705STDY8058282_TATCTTGTCGCCACTT-1	Astro_AMY	3.2134	1.38401
5705STDY8058282_TATTGGGTCTTAGGAC-1	Astro_CTX	3.47776	2.27976
5705STDY8058282_TCAAGACCAAGACTGG-1	Astro_THAL_med	2.74765	3.06507
5705STDY8058282_TCAAGACGTAATACCC-1	Astro_AMY	4.27886	3.45759
5705STDY8058282_TCAAGCACAAGTGATA-1	Astro_HYPO	2.09483	4.12065
5705STDY8058282_TCAATCTTCACATTGG-1	Astro_THAL_lat	2.66107	3.02391
5705STDY8058282_TCATACTGTACAGCGA-1	Astro_AMY	4.81511	1.66677
5705STDY8058282_TCATGCCCAGGGTTGA-1	Astro_WM	3.42265	1.36966
5705STDY8058282_TCATGTTCACTATGTG-1	Astro_HYPO	2.51452	2.78511
5705STDY8058282_TCATTACGTCACGCTG-1	Astro_HYPO	4.11989	2.21758
5705STDY8058282_TCATTGTAGCCTGTCG-1	Astro_THAL_med	3.54763	3.2951
5705STDY8058282_TCCACCATCTTAGTTC-1	Astro_WM	3.14245	2.84995
5705STDY8058282_TCCACGTCATCGGATT-1	Astro_HYPO	2.66983	2.92574
5705STDY8058282_TCCCAGTCAATGCTCA-1	Astro_THAL_med	3.59523	3.05219
5705STDY8058282_TCCGAAACATTCACAG-1	Astro_AMY	4.69649	2.9502
5705STDY8058282_TCCTAATAGGAACTAT-1	Astro_THAL_hab	3.32289	3.2549
5705STDY8058282_TCGACGGCAGACCAGA-1	Astro_AMY_CTX	3.14352	2.16102
5705STDY8058282_TCGCTTGGTTCTTAGG-1	Astro_HYPO	3.73389	2.7744
5705STDY8058282_TCGGGACAGCGTTCAT-1	Astro_HYPO	2.16971	3.3295
5705STDY8058282_TCGGGACTCCATTTCA-1	Astro_HYPO	2.71463	3.37211
5705STDY8058282_TCGGGTGCATGGAGAC-1	Astro_HYPO	4.79407	4.50129
5705STDY8058282_TCGGGTGCATTCACAG-1	Astro_THAL_med	2.70683	2.68062
5705STDY8058282_TCGGGTGGTAGGTAGC-1	Astro_WM	4.05146	1.9088
5705STDY8058282_TCGGTCTCAGGGTTGA-1	Astro_HYPO	2.87313	3.80474
5705STDY8058282_TCGTGCTTCGCCTTGT-1	Astro_WM	1.44733	1.61761
5705STDY8058282_TCTAACTGTAACGGTG-1	Astro_THAL_med	2.94672	3.87594
5705STDY8058282_TCTAACTTCACTGCTC-1	Astro_AMY	4.5731	3.09807
5705STDY8058282_TCTCACGTCCACGGGT-1	Astro_CTX	3.48701	1.89473
5705STDY8058282_TCTCACGTCGACCACG-1	Astro_AMY_CTX	4.38761	2.37985
5705STDY8058282_TCTCTGGAGCCATTCA-1	Astro_AMY_CTX	3.95059	2.62472
5705STDY8058282_TCTCTGGAGTAGCAAT-1	Astro_AMY	4.47059	2.38641
5705STDY8058282_TCTGTCGTCGCCACTT-1	Astro_THAL_med	2.38845	3.27616
5705STDY8058282_TCTTAGTAGAGATCGC-1	Astro_HYPO	3.31059	2.02623
5705STDY8058282_TCTTTGAAGAAGTCCG-1	Astro_AMY	4.29532	2.10282
5705STDY8058282_TGAATGCCATGAGAAT-1	Astro_WM	2.46845	1.9772
5705STDY8058282_TGAGGGAAGATGTTAG-1	Astro_AMY_CTX	3.37764	2.18723
5705STDY8058282_TGATCAGCAGGTCCCA-1	Astro_HPC	3.56032	1.84363
5705STDY8058282_TGATGGTCAAGAGTAT-1	Astro_AMY	4.34589	2.9054
5705STDY8058282_TGCAGATGTGGCCCAT-1	Astro_AMY_CTX	3.21059	2.68264
5705STDY8058282_TGCAGTAGTATCCCAA-1	Astro_THAL_hab	3.33276	2.67871
5705STDY8058282_TGCCGAGGTCTCACAA-1	Astro_HPC	2.92191	2.51574
5705STDY8058282_TGCGATACACCTTCCA-1	Astro_WM	2.75099	2.36997
5705STDY8058282_TGCTCCAAGGTCCTGC-1	Astro_THAL_med	1.73587	2.62002
5705STDY8058282_TGCTGAACAACGGGTA-1	Astro_AMY_CTX	4.22228	1.68205
5705STDY8058282_TGCTGAACAATGAACA-1	Astro_CTX	4.10611	3.01921
5705STDY8058282_TGGAACTTCCTTATCA-1	Astro_THAL_med	3.65652	3.41921
5705STDY8058282_TGGAGAGAGTAGCAAT-1	Astro_CTX	3.39374	1.95662
5705STDY8058282_TGGATCACAAACTGCT-1	Astro_AMY	4.08175	2.65264
5705STDY8058282_TGGATGTCAATCACGT-1	Astro_THAL_lat	3.07493	3.05195
5705STDY8058282_TGGGATTTCATCAGTG-1	Astro_HYPO	3.23253	2.77687
5705STDY8058282_TGTCCACAGTGGAAAG-1	Astro_THAL_med	3.14469	3.01523
5705STDY8058282_TGTCCACCAGAGTCAG-1	Astro_CTX	4.46884	2.57295
5705STDY8058282_TGTCCACGTAGGGTAC-1	Astro_THAL_med	2.77452	2.50127
5705STDY8058282_TGTCCACGTTTAGTCG-1	Astro_HYPO	1.944	2.25124
5705STDY8058282_TGTCCTGAGCCATGCC-1	Astro_THAL_med	2.89172	3.31362
5705STDY8058282_TGTCCTGTCGTCCTCA-1	Astro_HPC	4.47096	3.3714
5705STDY8058282_TGTGATGAGGATTTAG-1	Astro_AMY	4.95438	3.57938
5705STDY8058282_TGTGATGAGGCTGGAT-1	Astro_THAL_lat	2.47102	1.49156
5705STDY8058282_TGTGGCGGTAAGTCAA-1	Astro_THAL_lat	3.40312	2.24069
5705STDY8058282_TGTGTGATCCGTCAAA-1	Astro_THAL_med	3.32703	2.47729
5705STDY8058282_TGTTACTGTCAAAGTA-1	Astro_AMY_CTX	3.78022	2.42607
5705STDY8058282_TGTTCTAGTAATTGGA-1	Astro_AMY_CTX	4.11725	2.93565
5705STDY8058282_TTAATCCAGCCTTGAT-1	Astro_WM	2.25206	1.30419
5705STDY8058282_TTACAGGTCCGACAGC-1	Astro_AMY	4.38804	2.60969
5705STDY8058282_TTACCATTCCACTTTA-1	Astro_THAL_hab	3.18532	3.31597
5705STDY8058282_TTAGTCTAGCCGATAG-1	Astro_THAL_med	3.71821	2.68019
5705STDY8058282_TTATTGCTCGTTAGTG-1	Astro_THAL_lat	2.41803	3.75472
5705STDY8058282_TTCACGCGTGCCCAGT-1	Astro_AMY_CTX	4.79965	2.14746
5705STDY8058282_TTCAGGAGTCTGTTAG-1	Astro_AMY_CTX	4.30568	1.92475
5705STDY8058282_TTCATGTCATCAGCAT-1	Astro_THAL_med	3.41807	2.75358
5705STDY8058282_TTCATGTGTGTATTCG-1	Astro_HYPO	3.71329	2.71967
5705STDY8058282_TTCCTCTTCTTGTTAC-1	Astro_AMY_CTX	4.68513	3.2748
5705STDY8058282_TTCGATTAGGTTGGTG-1	Astro_THAL_med	2.41573	3.55166
5705STDY8058282_TTCGCTGAGTTACGAA-1	Astro_AMY	3.93728	2.63139
5705STDY8058282_TTCTAGTCACTGAGGA-1	Astro_AMY	4.83897	2.87626
5705STDY8058282_TTCTCTCTCGTGAGAG-1	Astro_WM	2.97523	1.88335
5705STDY8058282_TTCTTCCCATCGGAAG-1	Astro_WM	2.55084	1.94412
5705STDY8058282_TTGACCCAGGACTATA-1	Astro_HPC	5.00347	2.71329
5705STDY8058282_TTGAGTGCAGTGCCTG-1	Astro_THAL_lat	2.95332	3.3961
5705STDY8058282_TTGCCTGTCATTCATC-1	Astro_HPC	4.01399	2.08975
5705STDY8058282_TTGCTGCCAAGAGTGC-1	Astro_AMY	3.87168	1.3757
5705STDY8058282_TTGGATGAGCGAACTG-1	Astro_THAL_med	3.26178	2.07349
5705STDY8058282_TTGGATGAGGAACTCG-1	Astro_THAL_lat	2.27436	2.42174
5705STDY8058282_TTGGGATAGTGGAAGA-1	Astro_AMY	3.12894	1.21121
5705STDY8058282_TTGGGATTCCGTATAG-1	Astro_HYPO	2.2742	2.83561
5705STDY8058282_TTGTGTTGTAATGCGG-1	Astro_WM	2.39574	1.91031
5705STDY8058282_TTGTTCATCTCTAAGG-1	Astro_THAL_lat	2.65798	3.25123
5705STDY8058282_TTTACGTGTGTGATGG-1	Astro_AMY_CTX	4.47418	3.14328
5705STDY8058282_TTTACGTGTTATGACC-1	Astro_HYPO	2.88148	3.68211
5705STDY8058282_TTTAGTCAGATGCCGA-1	Astro_AMY	3.63677	2.51029
5705STDY8058282_TTTCAGTGTCCACATA-1	Astro_CTX	3.17429	2.43525
5705STDY8058282_TTTCATGTCTATGTGG-1	Astro_WM	2.37757	1.06367
5705STDY8058282_TTTCGATGTTGTGGAG-1	Astro_CTX	3.42139	1.73111
5705STDY8058282_TTTGGAGGTCTCGGGT-1	Astro_WM	3.41758	2.39147
5705STDY8058282_TTTGGAGGTTTCACTT-1	Astro_THAL_med	3.11165	2.58985
5705STDY8058283_AAACCCAGTGCTATTG-1	Astro_THAL_med	2.66653	2.86394
5705STDY8058283_AAAGAACGTTCTAAGC-1	Astro_AMY	3.62657	2.33967
5705STDY8058283_AACAACCGTCGCTGCA-1	Astro_AMY	3.24714	1.86662
5705STDY8058283_AACAAGAAGAGTCAGC-1	Astro_AMY_CTX	4.67119	3.40486
5705STDY8058283_AACACACCATGACACT-1	Astro_HYPO	4.09579	3.47621
5705STDY8058283_AACCAACCAGATCCAT-1	Astro_THAL_med	3.03659	3.22848
5705STDY8058283_AACCCAAAGGTCATCT-1	Astro_CTX	4.94904	3.24097
5705STDY8058283_AACCTTTCAGTTTCGA-1	Astro_WM	1.86765	3.18306
5705STDY8058283_AACCTTTGTTGCCGAC-1	Astro_AMY_CTX	3.7835	2.52535
5705STDY8058283_AACGAAAAGCATCCCG-1	Astro_HYPO	3.3269	3.44207
5705STDY8058283_AACGGGATCTGAGGTT-1	Astro_STR	4.38043	2.09958
5705STDY8058283_AAGAACACATGGGCAA-1	Astro_HYPO	3.39818	2.82348
5705STDY8058283_AAGAACAGTGGATACG-1	Astro_AMY	3.16619	2.55989
5705STDY8058283_AAGAACATCGTGTTCC-1	Astro_THAL_lat	2.79377	3.027
5705STDY8058283_AAGACTCGTTCAGGTT-1	Astro_HYPO	2.01285	2.21992
5705STDY8058283_AAGGAATGTTAAGACA-1	Astro_AMY	3.46341	2.07701
5705STDY8058283_AAGGTAAGTAGACGTG-1	Astro_CTX	4.45774	3.11167
5705STDY8058283_AAGTACCCATGAATAG-1	Astro_STR	3.46366	2.66661
5705STDY8058283_AAGTACCGTGTAGGAC-1	Astro_THAL_med	1.24344	1.27228
5705STDY8058283_AAGTACCTCACATTGG-1	Astro_HPC	4.49513	3.19451
5705STDY8058283_AATCGACTCAAATGCC-1	Astro_HPC	4.88203	3.27511
5705STDY8058283_AATGAAGCAAACTAAG-1	Astro_THAL_med	2.93895	3.21416
5705STDY8058283_AATGGCTCATGGCTGC-1	Astro_HPC	4.37258	3.04817
5705STDY8058283_AATGGCTGTGCCTATA-1	Astro_AMY	3.886	3.05849
5705STDY8058283_ACAAGCTAGATGTTAG-1	Astro_THAL_med	3.21099	3.42039
5705STDY8058283_ACACCAATCTGAGCAT-1	Astro_AMY	3.70165	3.3815
5705STDY8058283_ACACGCGAGTTGTCAC-1	Astro_HYPO	3.42759	2.71931
5705STDY8058283_ACACTGAAGATTGGGC-1	Astro_HYPO	3.21583	2.98507
5705STDY8058283_ACAGCCGAGCTTGTGT-1	Astro_CTX	3.9098	3.88472
5705STDY8058283_ACATCCCGTTCAGGTT-1	Astro_THAL_med	3.12719	3.48367
5705STDY8058283_ACATCGATCAAGAAAC-1	Astro_CTX	4.19999	2.59351
5705STDY8058283_ACATGCAGTGGACTGA-1	Astro_HYPO	3.7751	4.06285
5705STDY8058283_ACATTTCAGAGTATAC-1	Astro_THAL_med	3.62497	3.41222
5705STDY8058283_ACCAAACGTATTTCCT-1	Astro_HYPO	3.65848	2.68222
5705STDY8058283_ACCAAACGTGCATTAC-1	Astro_CTX	3.35461	3.48961
5705STDY8058283_ACCCTCAAGAAGCGCT-1	Astro_AMY	4.71801	3.77513
5705STDY8058283_ACCTGTCAGCAATAAC-1	Astro_CTX	5.6063	2.59757
5705STDY8058283_ACCTGTCGTCTGTAAC-1	Astro_STR	4.3189	2.69294
5705STDY8058283_ACCTGTCTCCCGTAAA-1	Astro_AMY	4.23173	3.34764
5705STDY8058283_ACGATCAAGGTCACAG-1	Astro_THAL_med	2.19838	4.10319
5705STDY8058283_ACGCACGAGGTAAGAG-1	Astro_THAL_med	3.56098	3.42997
5705STDY8058283_ACGGAAGAGAAATTCG-1	Astro_STR	2.706	2.22096
5705STDY8058283_ACGGAAGCAAATGCTC-1	Astro_AMY	2.42739	2.19552
5705STDY8058283_ACGGGTCCAATAGAGT-1	Astro_AMY	4.1137	2.89494
5705STDY8058283_ACGGTTATCTGGGCGT-1	Astro_HPC	4.72057	3.19824
5705STDY8058283_ACGTAACAGGCTCAAG-1	Astro_THAL_med	2.6827	4.08035
5705STDY8058283_ACGTTCCTCAAGAGTA-1	Astro_AMY	3.29999	2.36267
5705STDY8058283_ACTATTCCAGTGACCC-1	Astro_AMY	4.76208	3.25703
5705STDY8058283_ACTCCCACATCGGCCA-1	Astro_HYPO	2.5583	3.46037
5705STDY8058283_ACTTATCTCTAACGGT-1	Astro_WM	3.30078	2.7917
5705STDY8058283_ACTTCGCAGATTGATG-1	Astro_STR	3.01365	2.72724
5705STDY8058283_ACTTCGCTCTCCACTG-1	Astro_CTX	4.43123	2.88494
5705STDY8058283_ACTTTCAGTCAAAGTA-1	Astro_HYPO	3.12078	2.86849
5705STDY8058283_AGACCATCACGGTGCT-1	Astro_HYPO	3.37056	2.97919
5705STDY8058283_AGACCATCAGCAGGAT-1	Astro_CTX	5.10326	2.40361
5705STDY8058283_AGACCATCAGGCTCTG-1	Astro_HYPO	2.57385	2.69729
5705STDY8058283_AGAGAATCATGCAGGA-1	Astro_HYPO	2.19952	1.96965
5705STDY8058283_AGAGAGCAGCTGAAAT-1	Astro_THAL_lat	3.48837	3.50112
5705STDY8058283_AGAGCAGGTAGCGTCC-1	Astro_STR	4.23368	2.64111
5705STDY8058283_AGAGCAGGTTCAAGGG-1	Astro_HYPO	1.61986	2.38638
5705STDY8058283_AGCTCAATCGCTATTT-1	Astro_HYPO	2.66382	3.86443
5705STDY8058283_AGGAAATAGCATGATA-1	Astro_HYPO	2.78769	2.70485
5705STDY8058283_AGGACTTAGAGTTCGG-1	Astro_THAL_lat	2.29481	3.13912
5705STDY8058283_AGGAGGTAGCCTGGAA-1	Astro_STR	3.6208	2.54104
5705STDY8058283_AGGCATTAGAGAGCAA-1	Astro_THAL_med	2.97015	3.29406
5705STDY8058283_AGGCTGCCACACCTAA-1	Astro_WM	3.20057	1.64183
5705STDY8058283_AGGGTCCAGTGCTCAT-1	Astro_AMY	4.31502	2.58398
5705STDY8058283_AGGGTTTGTCATTGCA-1	Astro_CTX	3.94572	3.0552
5705STDY8058283_AGGTCATGTCACAGTT-1	Astro_AMY	3.39393	1.8707
5705STDY8058283_AGTACTGAGCCATTCA-1	Astro_THAL_lat	3.05311	3.37895
5705STDY8058283_AGTCAACGTCCGAAAG-1	Astro_AMY_CTX	4.91148	1.90858
5705STDY8058283_AGTCACAGTTGTAGCT-1	Astro_AMY	4.24398	2.92496
5705STDY8058283_AGTCATGGTTGTCTAG-1	Astro_STR	3.65787	2.24444
5705STDY8058283_AGTCTCCCAAATCAGA-1	Astro_WM	3.5514	1.71544
5705STDY8058283_AGTCTCCGTAGCGCTC-1	Astro_HYPO	1.8672	2.8429
5705STDY8058283_AGTGTTGAGATTACCC-1	Astro_AMY	3.4951	3.59422
5705STDY8058283_AGTTAGCAGCGACATG-1	Astro_THAL_med	2.82529	2.29519
5705STDY8058283_AGTTAGCCAGGCGATA-1	Astro_AMY	2.92207	2.55079
5705STDY8058283_AGTTCCCGTAACTGCT-1	Astro_CTX	4.32706	3.22315
5705STDY8058283_AGTTCGAGTATGTGTC-1	Astro_STR	4.15799	1.92875
5705STDY8058283_ATACCGAGTCCACAGC-1	Astro_HPC	3.71408	3.23173
5705STDY8058283_ATACCTTGTCCACACG-1	Astro_AMY	4.07357	2.86086
5705STDY8058283_ATCACAGGTTTCGTGA-1	Astro_THAL_lat	2.32675	2.8953
5705STDY8058283_ATCCGTCCACGGGTAA-1	Astro_AMY	3.51249	1.71818
5705STDY8058283_ATCCTATAGTCACTCA-1	Astro_CTX	4.20415	4.1583
5705STDY8058283_ATCGGATAGATGAAGG-1	Astro_AMY	3.40431	2.53129
5705STDY8058283_ATCGGCGAGACGACGT-1	Astro_AMY_CTX	2.67503	2.10611
5705STDY8058283_ATCTTCACACGCTGAC-1	Astro_HYPO	2.67573	3.41041
5705STDY8058283_ATCTTCATCGGCATAT-1	Astro_THAL_med	3.67104	3.01155
5705STDY8058283_ATGAGTCCAATGTGGG-1	Astro_AMY	4.26947	2.29338
5705STDY8058283_ATGAGTCCATCCTAAG-1	Astro_AMY	3.42848	2.53334
5705STDY8058283_ATGATCGGTAGTGCGA-1	Astro_CTX	3.92831	2.52795
5705STDY8058283_ATGCCTCGTATCAAGA-1	Astro_AMY	4.13422	2.57898
5705STDY8058283_ATGGGTTTCGGACGTC-1	Astro_CTX	4.31466	2.411
5705STDY8058283_ATTACTCTCAAACTGC-1	Astro_HYPO	3.41038	4.19628
5705STDY8058283_ATTCAGGTCTCCGTGT-1	Astro_WM	2.95751	1.31319
5705STDY8058283_ATTCATCTCAACCGAT-1	Astro_HYPO	3.49458	3.69834
5705STDY8058283_ATTCTACAGAGGGTCT-1	Astro_STR	3.96053	2.9117
5705STDY8058283_ATTTACCGTCGCAACC-1	Astro_HPC	5.03264	2.80189
5705STDY8058283_ATTTCTGAGTAATTGG-1	Astro_THAL_lat	2.49624	3.6526
5705STDY8058283_CAACCAAGTTGGCCGT-1	Astro_AMY_CTX	4.19857	3.05547
5705STDY8058283_CAAGAGGTCGTTCTGC-1	Astro_HYPO	1.97962	4.10651
5705STDY8058283_CAATCGACAGATAAAC-1	Astro_AMY_CTX	3.98096	2.34942
5705STDY8058283_CAATCGAGTCCAACGC-1	Astro_THAL_lat	3.36659	3.62134
5705STDY8058283_CAATCGAGTTCGTACA-1	Astro_CTX	4.71961	2.63763
5705STDY8058283_CAATGACTCACCGCTT-1	Astro_CTX	5.2455	2.42755
5705STDY8058283_CAATTTCAGAGAGCGG-1	Astro_STR	3.62203	2.37144
5705STDY8058283_CACAACAAGGGCGAAG-1	Astro_CTX	3.88898	2.6468
5705STDY8058283_CACCAAACAGTAGAGC-1	Astro_AMY	3.57562	2.55175
5705STDY8058283_CACCGTTTCCCATAGA-1	Astro_AMY	3.91787	3.71054
5705STDY8058283_CACGGGTCACACGGTC-1	Astro_AMY_CTX	3.24828	2.43819
5705STDY8058283_CACTGAACAGTTGTTG-1	Astro_THAL_lat	2.18419	2.93148
5705STDY8058283_CACTGTCGTAACATCC-1	Astro_CTX	4.52733	3.24554
5705STDY8058283_CAGCAATTCTTGGTGA-1	Astro_THAL_med	3.27661	4.00619
5705STDY8058283_CAGCCAGGTTCGTTCC-1	Astro_WM	1.37762	1.66654
5705STDY8058283_CATAAGCCACTAGAGG-1	Astro_THAL_med	3.47085	3.35016
5705STDY8058283_CATAAGCCAGCAGTTT-1	Astro_CTX	4.1764	3.02935
5705STDY8058283_CATACAGTCATAGACC-1	Astro_HYPO	2.13233	3.02077
5705STDY8058283_CATCGTCAGATGCTTC-1	Astro_WM	4.51643	2.55555
5705STDY8058283_CATGCCTTCGTCACCT-1	Astro_AMY	4.56872	2.65867
5705STDY8058283_CATGGATCAGCTACCG-1	Astro_CTX	5.3197	3.38987
5705STDY8058283_CATGGTATCCCTATTA-1	Astro_HYPO	2.79974	2.82795
5705STDY8058283_CATTCATGTGTAAACA-1	Astro_AMY_CTX	3.58038	3.19029
5705STDY8058283_CATTCATTCACCGCTT-1	Astro_HPC	3.92705	2.5857
5705STDY8058283_CATTGCCGTACCCACG-1	Astro_CTX	4.92267	4.02944
5705STDY8058283_CATTTCAGTTGTGGAG-1	Astro_HYPO	1.43298	3.22804
5705STDY8058283_CCACGAGGTACGATCT-1	Astro_STR	5.10589	3.11166
5705STDY8058283_CCATAAGAGCATGTTC-1	Astro_THAL_lat	3.36539	3.38316
5705STDY8058283_CCTCAACAGCCACTCG-1	Astro_HYPO	2.17467	2.86308
5705STDY8058283_CCTCATGCACTACGGC-1	Astro_AMY	3.92959	2.71511
5705STDY8058283_CCTCTAGTCGTCACCT-1	Astro_AMY	4.71371	2.84407
5705STDY8058283_CCTGTTGTCATGTCTT-1	Astro_HYPO	3.80571	3.86914
5705STDY8058283_CCTTCAGAGGGATGTC-1	Astro_CTX	4.21315	2.64105
5705STDY8058283_CGAAGGAAGTCCCAAT-1	Astro_HYPO	3.66136	2.95771
5705STDY8058283_CGAATTGCACTACCGG-1	Astro_HYPO	3.12392	3.20086
5705STDY8058283_CGACAGCAGTCTCGTA-1	Astro_THAL_hab	2.20301	2.67904
5705STDY8058283_CGACAGCGTGCACATT-1	Astro_AMY_CTX	3.14433	2.37168
5705STDY8058283_CGAGAAGGTTTAGAGA-1	Astro_HYPO	3.14794	2.71439
5705STDY8058283_CGAGTGCTCACCCTTG-1	Astro_THAL_hab	2.88968	3.86518
5705STDY8058283_CGAGTTACATCCAATG-1	Astro_THAL_med	3.12623	3.43746
5705STDY8058283_CGAGTTACATGTTACG-1	Astro_AMY	4.11311	2.90896
5705STDY8058283_CGATGCGTCCCGAATA-1	Astro_HYPO	3.12875	2.73245
5705STDY8058283_CGATGGCCAAAGCGTG-1	Astro_CTX	3.41624	2.10733
5705STDY8058283_CGCATAAAGATTTGCC-1	Astro_HYPO	3.65588	3.13196
5705STDY8058283_CGCGTGACAAGGTCAG-1	Astro_CTX	3.74158	1.63572
5705STDY8058283_CGCGTGACAGGTGTTT-1	Astro_HYPO	2.23866	1.33045
5705STDY8058283_CGGACACAGTGCTCGC-1	Astro_HPC	4.0935	2.93096
5705STDY8058283_CGGCAGTGTAGACGGT-1	Astro_AMY	3.7292	2.18257
5705STDY8058283_CGGCAGTGTATGGGAC-1	Astro_THAL_med	2.91474	2.70693
5705STDY8058283_CGGGACTCATCTAACG-1	Astro_HYPO	2.15247	2.2192
5705STDY8058283_CGGGTGTAGACTAGAT-1	Astro_HYPO	3.5936	2.44499
5705STDY8058283_CGGGTGTAGCAGTACG-1	Astro_HYPO	2.16808	2.59126
5705STDY8058283_CGTAAGTAGATGTTAG-1	Astro_THAL_med	2.60904	2.70949
5705STDY8058283_CGTCCATAGTGGTTCT-1	Astro_CTX	3.3873	3.55632
5705STDY8058283_CGTCCATCATGACAAA-1	Astro_CTX	4.97551	2.72905
5705STDY8058283_CGTGTCTGTCTCTCAC-1	Astro_CTX	3.83577	2.08596
5705STDY8058283_CGTTAGATCGCATGAT-1	Astro_THAL_med	3.35383	3.20145
5705STDY8058283_CGTTGGGAGCAATTAG-1	Astro_AMY	4.07945	2.22496
5705STDY8058283_CTACATTAGCTGCCTG-1	Astro_AMY	4.00204	2.52033
5705STDY8058283_CTACTATTCAAGTGGG-1	Astro_CTX	4.23054	2.78452
5705STDY8058283_CTATCTATCTCAACGA-1	Astro_CTX	4.98461	2.85092
5705STDY8058283_CTCAAGAAGACATCCT-1	Astro_AMY	4.42695	2.65427
5705STDY8058283_CTCACTGAGTCCCTAA-1	Astro_HYPO	3.21524	3.48494
5705STDY8058283_CTCAGGGAGGTTCAGG-1	Astro_WM	2.53219	1.84152
5705STDY8058283_CTCAGGGTCCGTTTCG-1	Astro_CTX	3.12389	1.95694
5705STDY8058283_CTCATGCCAACGACTT-1	Astro_STR	4.74587	2.72177
5705STDY8058283_CTCATGCGTCAGATTC-1	Astro_HYPO	4.01534	2.38823
5705STDY8058283_CTCATGCGTTATCCAG-1	Astro_STR	2.80341	2.21003
5705STDY8058283_CTCCATGTCTCTAAGG-1	Astro_THAL_med	3.44574	3.4799
5705STDY8058283_CTCCCTCCAACCGTAT-1	Astro_CTX	4.88241	2.54906
5705STDY8058283_CTCTCAGAGTGTTGAA-1	Astro_THAL_med	2.22753	3.61817
5705STDY8058283_CTCTGGTTCGTTTACT-1	Astro_STR	3.79111	2.88186
5705STDY8058283_CTGAGCGAGGAGAGGC-1	Astro_HYPO	3.19449	3.42413
5705STDY8058283_CTGAGGCGTCGGAAAC-1	Astro_AMY	4.05249	1.11293
5705STDY8058283_CTGCGAGAGTCACTGT-1	Astro_STR	2.94311	2.47192
5705STDY8058283_CTGGACGGTAATGCTC-1	Astro_THAL_lat	3.79299	2.64907
5705STDY8058283_CTGGCAGGTATGACAA-1	Astro_STR	3.45349	1.89984
5705STDY8058283_CTGTAGAAGGAACTAT-1	Astro_AMY	3.92871	2.84545
5705STDY8058283_CTTCCGATCGGCTTCT-1	Astro_AMY	3.00359	2.4559
5705STDY8058283_CTTCGGTCAATCCTTT-1	Astro_THAL_lat	2.84997	3.5
5705STDY8058283_CTTCGGTCAGCGACAA-1	Astro_HPC	3.34888	3.05892
5705STDY8058283_CTTCTAACAGGAGGTT-1	Astro_THAL_med	3.75763	2.45003
5705STDY8058283_CTTCTAATCAGAGCAG-1	Astro_STR	4.16924	2.1737
5705STDY8058283_CTTCTCTAGCAGAAAG-1	Astro_CTX	3.62718	2.15113
5705STDY8058283_CTTGAGATCACCATGA-1	Astro_HYPO	2.85946	2.45139
5705STDY8058283_CTTTCAACATCAGTCA-1	Astro_THAL_med	3.49994	3.97913
5705STDY8058283_CTTTCGGGTACGTACT-1	Astro_AMY	4.05266	3.17828
5705STDY8058283_GAACGTTTCGGCACTG-1	Astro_AMY	5.13661	3.72286
5705STDY8058283_GAAGCGAAGTGCCGAA-1	Astro_THAL_med	2.895	3.10042
5705STDY8058283_GAAGTAACAGCCCAGT-1	Astro_HYPO	3.24379	3.86145
5705STDY8058283_GACACGCTCGGTAGAG-1	Astro_THAL_med	3.14064	3.0471
5705STDY8058283_GACCCTTTCTTGCAGA-1	Astro_THAL_lat	3.53769	3.29812
5705STDY8058283_GACGCTGCAGTAACAA-1	Astro_AMY_CTX	5.45426	2.55437
5705STDY8058283_GACGCTGGTAGACGTG-1	Astro_THAL_med	1.90198	3.03213
5705STDY8058283_GACGTTAAGAAGGTAG-1	Astro_THAL_med	2.93997	3.78516
5705STDY8058283_GACTCAATCGGTAGGA-1	Astro_STR	3.18886	2.49155
5705STDY8058283_GACTGATTCTAGTCAG-1	Astro_AMY	3.47379	2.41216
5705STDY8058283_GACTTCCTCAAGAGTA-1	Astro_HYPO	3.09592	3.07817
5705STDY8058283_GACTTCCTCTGTGCAA-1	Astro_WM	2.61536	1.18166
5705STDY8058283_GAGAAATAGAAGATCT-1	Astro_WM	4.38928	2.61699
5705STDY8058283_GAGACCCAGCGCGTTC-1	Astro_AMY_CTX	3.93785	2.62218
5705STDY8058283_GAGACTTAGGCCTAAG-1	Astro_CTX	5.1955	2.36842
5705STDY8058283_GAGACTTCAAATGATG-1	Astro_AMY	3.77679	3.1621
5705STDY8058283_GAGAGGTCATAGTCAC-1	Astro_AMY_CTX	4.47775	2.66513
5705STDY8058283_GAGGCAAAGTAAACTG-1	Astro_THAL_med	3.02456	3.94491
5705STDY8058283_GAGGCCTAGACTACGG-1	Astro_AMY	4.39761	2.81535
5705STDY8058283_GAGTGAGCAACTCGTA-1	Astro_CTX	4.92	2.60335
5705STDY8058283_GAGTGAGGTTCTTGTT-1	Astro_HYPO	3.15512	2.74368
5705STDY8058283_GAGTGTTCACATGAAA-1	Astro_AMY	3.67629	2.76768
5705STDY8058283_GAGTTGTAGCATTTCG-1	Astro_HYPO	3.09569	3.09222
5705STDY8058283_GATCATGCACAGCTGC-1	Astro_HYPO	2.49753	3.19638
5705STDY8058283_GATCCCTAGCACTCAT-1	Astro_CTX	4.20763	3.37103
5705STDY8058283_GATGACTGTTGCTCGG-1	Astro_AMY_CTX	3.43637	2.9548
5705STDY8058283_GATGAGGCAGACGGAT-1	Astro_HYPO	2.68843	3.14343
5705STDY8058283_GATTGGTAGTATGACA-1	Astro_AMY	3.98277	3.06171
5705STDY8058283_GATTTCTGTCGACTGC-1	Astro_THAL_lat	3.19651	3.44343
5705STDY8058283_GCAACATCAACCAACT-1	Astro_THAL_hab	3.22496	3.58493
5705STDY8058283_GCAGCTGCAATTCACG-1	Astro_CTX	4.78342	2.2234
5705STDY8058283_GCAGCTGGTCTCCTGT-1	Astro_STR	4.42499	3.14611
5705STDY8058283_GCAGGCTAGGAGGTTC-1	Astro_CTX	5.34598	2.34572
5705STDY8058283_GCCAGGTAGAACAGGA-1	Astro_HYPO	2.85705	2.70909
5705STDY8058283_GCCAGGTGTGGTCTTA-1	Astro_WM	3.22509	2.21477
5705STDY8058283_GCCATGGAGACATCAA-1	Astro_AMY	3.80806	3.15768
5705STDY8058283_GCCATTCGTTGCATGT-1	Astro_AMY	3.05018	1.85728
5705STDY8058283_GCCGATGTCCATCACC-1	Astro_AMY	4.2899	2.12657
5705STDY8058283_GCCTGTTAGTAACCGG-1	Astro_AMY	4.63056	1.58799
5705STDY8058283_GCTACAAAGAAGGTAG-1	Astro_CTX	4.13281	2.19642
5705STDY8058283_GCTACCTAGGGTACGT-1	Astro_CTX	4.54179	2.37634
5705STDY8058283_GCTACCTGTGGTGATG-1	Astro_STR	3.60725	3.05519
5705STDY8058283_GGAACCCTCATCCTAT-1	Astro_HYPO	3.22122	3.52776
5705STDY8058283_GGAATCTAGTGCGCTC-1	Astro_THAL_lat	3.20922	3.91301
5705STDY8058283_GGAGGATGTGGACCTC-1	Astro_HYPO	2.63388	2.99642
5705STDY8058283_GGAGGATTCCTTCTGG-1	Astro_AMY	3.821	3.5604
5705STDY8058283_GGATCTAGTCCACACG-1	Astro_AMY_CTX	1.84411	1.82914
5705STDY8058283_GGCTGTGAGGGCATGT-1	Astro_CTX	4.81672	2.21604
5705STDY8058283_GGCTTTCTCTGCACCT-1	Astro_THAL_lat	2.95259	4.13499
5705STDY8058283_GGGACAACAAACCACT-1	Astro_AMY_CTX	4.91265	3.12846
5705STDY8058283_GGGCGTTTCTCGACCT-1	Astro_THAL_lat	2.68861	2.91237
5705STDY8058283_GGGTATTAGGCAATGC-1	Astro_AMY_CTX	3.93437	2.1852
5705STDY8058283_GGGTATTGTTCCGCTT-1	Astro_HYPO	2.83046	2.94837
5705STDY8058283_GGGTTTACAACCACGC-1	Astro_STR	4.55344	3.39007
5705STDY8058283_GGTCACGAGACGGATC-1	Astro_THAL_lat	2.61889	4.16822
5705STDY8058283_GGTGTTAAGAGTCGAC-1	Astro_CTX	3.56462	2.12073
5705STDY8058283_GGTTAACTCGTTCTGC-1	Astro_THAL_lat	3.93722	3.95087
5705STDY8058283_GGTTCTCTCTGTGCAA-1	Astro_HYPO	3.01132	2.85664
5705STDY8058283_GTAACCAAGGAAACGA-1	Astro_HPC	3.6119	2.4012
5705STDY8058283_GTAAGTCAGTTTCTTC-1	Astro_AMY	3.19852	1.68083
5705STDY8058283_GTACAGTTCGAAACAA-1	Astro_HPC	4.34383	3.23086
5705STDY8058283_GTAGGTTGTCAAATCC-1	Astro_CTX	3.54997	2.78076
5705STDY8058283_GTCAAACCAGCCGTCA-1	Astro_HPC	3.79047	2.13058
5705STDY8058283_GTCATCCAGATCACCT-1	Astro_THAL_med	3.23013	2.2483
5705STDY8058283_GTCATCCCACATGACT-1	Astro_THAL_lat	3.13283	3.27849
5705STDY8058283_GTCATTTCATCTCAAG-1	Astro_HPC	4.56281	2.61318
5705STDY8058283_GTCCACTCATGGCTGC-1	Astro_CTX	3.72447	2.96745
5705STDY8058283_GTCCCATGTTGCCGCA-1	Astro_AMY	3.6798	2.11652
5705STDY8058283_GTCCTCAAGCGTGCCT-1	Astro_AMY	3.03068	2.42298
5705STDY8058283_GTCCTCATCGTTTACT-1	Astro_AMY	3.55006	2.91068
5705STDY8058283_GTCGAATAGCATAGGC-1	Astro_THAL_med	3.88079	2.42681
5705STDY8058283_GTCGAATCATCGAAGG-1	Astro_AMY	3.64016	2.12656
5705STDY8058283_GTCGTAATCCTGCCAT-1	Astro_AMY	4.37809	2.61054
5705STDY8058283_GTCGTTCAGCTTGTTG-1	Astro_HYPO	2.14773	2.29352
5705STDY8058283_GTCTACCGTCTTTATC-1	Astro_HYPO	2.51784	2.97828
5705STDY8058283_GTCTCACTCCGGCTTT-1	Astro_AMY	4.55199	2.1116
5705STDY8058283_GTCTCACTCGTCAGAT-1	Astro_CTX	4.04878	2.99387
5705STDY8058283_GTGAGGAAGCTCGACC-1	Astro_WM	3.80422	2.48201
5705STDY8058283_GTGATGTCACATAGCT-1	Astro_AMY	3.18079	2.15453
5705STDY8058283_GTGCACGCAGCTGCCA-1	Astro_AMY_CTX	4.07447	2.14816
5705STDY8058283_GTGCTGGTCGAGCTGC-1	Astro_STR	3.91848	2.16846
5705STDY8058283_GTGGAAGAGGATGAGA-1	Astro_STR	3.70464	2.07318
5705STDY8058283_GTGGAAGCAGGCATTT-1	Astro_AMY	5.08862	2.07144
5705STDY8058283_GTGGAAGTCCGCACGA-1	Astro_THAL_med	3.22849	2.98477
5705STDY8058283_GTGGAGACAGCACAAG-1	Astro_AMY	3.42826	2.34798
5705STDY8058283_GTGGCGTAGTGATCGG-1	Astro_AMY	3.47917	1.87042
5705STDY8058283_GTGTAACGTTGAAGTA-1	Astro_AMY	2.40266	1.93393
5705STDY8058283_GTTAGTGTCTATCGGA-1	Astro_AMY	3.75528	2.89617
5705STDY8058283_GTTATGGGTACCCGCA-1	Astro_HPC	4.8495	2.54763
5705STDY8058283_GTTGTAGTCCAATCCC-1	Astro_AMY	3.34211	1.95623
5705STDY8058283_GTTGTGACATGTGCTA-1	Astro_AMY	4.26389	2.12891
5705STDY8058283_TAACCAGCATAGCTGT-1	Astro_AMY	4.54942	3.853
5705STDY8058283_TAACTTCGTCTCGCGA-1	Astro_THAL_lat	3.82133	3.53595
5705STDY8058283_TAATTCCGTACTCAAC-1	Astro_THAL_med	3.51974	3.97236
5705STDY8058283_TACCCACAGTGGAATT-1	Astro_AMY	3.97423	3.81666
5705STDY8058283_TACCGGGCAGCTGGTC-1	Astro_THAL_med	2.85243	2.99631
5705STDY8058283_TACGGGCAGGAAGTGA-1	Astro_HPC	3.91233	1.68914
5705STDY8058283_TACGGGCCAAACGTGG-1	Astro_THAL_lat	3.651	3.60186
5705STDY8058283_TACGGGCTCCTCACGT-1	Astro_AMY	4.30483	1.57775
5705STDY8058283_TACTTGTCACACCAGC-1	Astro_AMY	3.32191	3.5518
5705STDY8058283_TAGGAGGTCGCGCTGA-1	Astro_AMY_CTX	4.01591	2.89586
5705STDY8058283_TAGGTACGTATACCTG-1	Astro_THAL_lat	2.66344	3.8154
5705STDY8058283_TAGGTTGGTGTCATCA-1	Astro_THAL_med	2.90904	3.34801
5705STDY8058283_TAGGTTGGTGTTCGTA-1	Astro_THAL_med	2.59398	2.43455
5705STDY8058283_TAGTGCACATTCTGTT-1	Astro_HPC	4.13547	4.10402
5705STDY8058283_TAGTGCATCATCGCTC-1	Astro_AMY	4.13445	2.09737
5705STDY8058283_TATATCCGTGTCTCCT-1	Astro_AMY	3.56311	3.17249
5705STDY8058283_TATTCCAGTGACACAG-1	Astro_THAL_lat	3.13182	3.63406
5705STDY8058283_TATTCCATCTGCTGAA-1	Astro_HYPO	2.87874	3.28887
5705STDY8058283_TATTGCTAGCCTCAGC-1	Astro_AMY	4.22199	2.05741
5705STDY8058283_TATTGGGGTAGGTGCA-1	Astro_HYPO	3.25088	2.94438
5705STDY8058283_TATTGGGTCAACCTCC-1	Astro_HYPO	2.23582	2.30269
5705STDY8058283_TCAAGCACAATCCAGT-1	Astro_HPC	4.49445	3.25749
5705STDY8058283_TCACAAGGTACTTCCC-1	Astro_AMY	5.0557	3.5992
5705STDY8058283_TCACACCCACCACATA-1	Astro_WM	3.08726	1.86582
5705STDY8058283_TCACGGGTCCTAGAGT-1	Astro_AMY	4.01384	1.62483
5705STDY8058283_TCAGCCTGTATGGAGC-1	Astro_AMY	3.54217	3.16221
5705STDY8058283_TCAGTGATCCCTCTTT-1	Astro_THAL_med	3.51696	3.23319
5705STDY8058283_TCATACTGTACAAGTA-1	Astro_THAL_lat	3.66868	3.51715
5705STDY8058283_TCATATCTCAGAGCGA-1	Astro_THAL_lat	1.98445	1.97983
5705STDY8058283_TCATCCGGTACCCACG-1	Astro_THAL_lat	3.2838	3.56909
5705STDY8058283_TCATGCCCAAATTGGA-1	Astro_AMY	3.95019	1.54361
5705STDY8058283_TCATGTTGTTGGGAAC-1	Astro_AMY	4.15056	2.75262
5705STDY8058283_TCATTGTTCTGCACCT-1	Astro_AMY	3.93702	2.98072
5705STDY8058283_TCCCACACATAACAGA-1	Astro_STR	4.32271	2.3194
5705STDY8058283_TCCCATGGTGTTCCAA-1	Astro_AMY_CTX	4.17038	2.13621
5705STDY8058283_TCCGAAAAGTCGCCCA-1	Astro_HPC	4.60321	3.13514
5705STDY8058283_TCCTAATGTGGCTGAA-1	Astro_HYPO	4.57976	2.81196
5705STDY8058283_TCCTCCCCAGTTTCGA-1	Astro_STR	4.46237	3.27974
5705STDY8058283_TCCTCCCTCATCGCAA-1	Astro_AMY	4.41671	2.55638
5705STDY8058283_TCCTTCTTCAGTCTTT-1	Astro_HYPO	2.85208	3.23931
5705STDY8058283_TCGACGGGTGCCAAGA-1	Astro_CTX	4.21998	1.74907
5705STDY8058283_TCGCAGGCACAGCTGC-1	Astro_AMY	3.99856	2.75734
5705STDY8058283_TCGCAGGGTATGTCAC-1	Astro_THAL_lat	3.35492	3.20847
5705STDY8058283_TCGCTCATCACAAGGG-1	Astro_CTX	4.61876	3.15944
5705STDY8058283_TCGGGCACACCACATA-1	Astro_AMY	2.95903	2.4293
5705STDY8058283_TCGTGGGAGGATCATA-1	Astro_HYPO	1.99786	2.13852
5705STDY8058283_TCTACATTCCGATCTC-1	Astro_THAL_lat	4.03936	3.81285
5705STDY8058283_TCTACCGAGTATTCCG-1	Astro_HPC	3.54579	3.17905
5705STDY8058283_TCTACCGTCGGCTTGG-1	Astro_HYPO	2.90587	3.91785
5705STDY8058283_TCTCACGTCTGCGTCT-1	Astro_HYPO	2.66018	2.21455
5705STDY8058283_TCTGGCTCACGACAGA-1	Astro_HYPO	3.78657	2.62377
5705STDY8058283_TCTGTCGTCGTAGCTA-1	Astro_THAL_hab	3.10497	2.85647
5705STDY8058283_TCTTGCGCAGCATTGT-1	Astro_CTX	3.46534	2.15487
5705STDY8058283_TGAATCGAGATGTTGA-1	Astro_HYPO	3.70137	2.8713
5705STDY8058283_TGAATCGCATGAAGCG-1	Astro_HYPO	2.45994	2.73861
5705STDY8058283_TGAATGCAGGTAAGTT-1	Astro_AMY_CTX	3.27709	1.69892
5705STDY8058283_TGACCCTAGGATTCCT-1	Astro_CTX	4.74547	2.917
5705STDY8058283_TGACCCTGTAACGATA-1	Astro_THAL_med	3.27872	2.43353
5705STDY8058283_TGAGGAGCAAGTATCC-1	Astro_THAL_med	3.52879	3.5207
5705STDY8058283_TGAGGGATCTCATGCC-1	Astro_THAL_lat	2.83348	3.195
5705STDY8058283_TGAGGTTAGATCGCCC-1	Astro_AMY	4.59694	2.68518
5705STDY8058283_TGATCAGAGACGGTTG-1	Astro_HPC	3.68769	2.51828
5705STDY8058283_TGATCAGTCCTTGAAG-1	Astro_AMY	3.7443	2.02718
5705STDY8058283_TGATCTTAGGTAGGCT-1	Astro_AMY	3.53571	2.90866
5705STDY8058283_TGATGCAAGATGCAGC-1	Astro_HYPO	2.51611	2.50853
5705STDY8058283_TGATGCACAGAACCGA-1	Astro_CTX	3.53833	2.79959
5705STDY8058283_TGATTCTCAGAACGCA-1	Astro_THAL_lat	2.76322	3.50432
5705STDY8058283_TGCAGGCGTATCGCTA-1	Astro_THAL_lat	1.8864	2.66128
5705STDY8058283_TGCGGCACATAGATCC-1	Astro_STR	3.41181	3.20843
5705STDY8058283_TGCGGCATCGGCATCG-1	Astro_CTX	4.97465	3.12921
5705STDY8058283_TGCTCCATCTTTGCAT-1	Astro_AMY	4.25687	2.39324
5705STDY8058283_TGCTGAATCCTCGCAT-1	Astro_AMY	4.64841	3.34161
5705STDY8058283_TGCTTCGAGGGTGAAA-1	Astro_CTX	4.8028	2.25481
5705STDY8058283_TGCTTGCGTGAGTTTC-1	Astro_HPC	4.91428	2.3491
5705STDY8058283_TGGAGAGAGGCTTAGG-1	Astro_HYPO	3.67774	3.52121
5705STDY8058283_TGGAGGACAGTCAACT-1	Astro_THAL_lat	3.36922	4.18919
5705STDY8058283_TGGGAAGCACTAGGCC-1	Astro_CTX	3.97529	2.93665
5705STDY8058283_TGGGATTAGACACACG-1	Astro_THAL_med	3.13007	2.96587
5705STDY8058283_TGGGTTACAGAGTAAT-1	Astro_THAL_lat	1.58575	2.00487
5705STDY8058283_TGGGTTATCACGATCA-1	Astro_CTX	2.92023	1.95149
5705STDY8058283_TGGTGATAGCTTGTGT-1	Astro_CTX	4.03796	3.17899
5705STDY8058283_TGTAAGCAGACTCGAG-1	Astro_AMY_CTX	3.42645	3.02166
5705STDY8058283_TGTAAGCGTCGCATGC-1	Astro_THAL_med	2.19754	3.1376
5705STDY8058283_TGTCCCAGTTGACTAC-1	Astro_AMY	3.75824	2.87182
5705STDY8058283_TGTGCGGGTTTGGGAG-1	Astro_AMY	1.79924	1.68842
5705STDY8058283_TGTGTGAAGTATAGAC-1	Astro_HPC	3.57541	2.21286
5705STDY8058283_TGTTGGAGTCACTGAT-1	Astro_CTX	3.82171	1.57582
5705STDY8058283_TGTTTGTGTTACCTGA-1	Astro_AMY	3.85107	2.10738
5705STDY8058283_TTAGTCTAGCTATCCA-1	Astro_THAL_hab	3.94771	2.6463
5705STDY8058283_TTCACCGGTCTGTAAC-1	Astro_HYPO	2.71397	3.60005
5705STDY8058283_TTCCGGTGTTTCGACA-1	Astro_HPC	3.6755	3.28325
5705STDY8058283_TTCCTTCGTAGGTCAG-1	Astro_AMY	3.61716	2.51891
5705STDY8058283_TTCGCTGTCCTATGGA-1	Astro_CTX	5.67948	3.09238
5705STDY8058283_TTCGGTCTCGCGTGAC-1	Astro_CTX	3.71724	3.55656
5705STDY8058283_TTCTAACGTGGTACAG-1	Astro_CTX	3.77234	3.68771
5705STDY8058283_TTCTTCCCATGTCGTA-1	Astro_AMY	4.12454	3.78209
5705STDY8058283_TTCTTGATCTCTCTAA-1	Astro_WM	3.14163	1.65708
5705STDY8058283_TTGGGATGTGTCTCCT-1	Astro_HYPO	3.75418	3.26338
5705STDY8058283_TTGGGTACAAGAGCTG-1	Astro_THAL_med	3.24577	3.00226
5705STDY8058283_TTGTGGAGTTTGGGTT-1	Astro_STR	3.25783	2.46297
5705STDY8058283_TTGTTCAAGATGGCGT-1	Astro_CTX	4.86353	3.11832
5705STDY8058283_TTGTTGTGTTCAGCTA-1	Astro_CTX	4.3256	1.91698
5705STDY8058283_TTTAGTCCACACAGCC-1	Astro_HPC	4.07156	3.06575
5705STDY8058283_TTTATGCGTTCAGCTA-1	Astro_HYPO	2.82416	3.60642
5705STDY8058283_TTTCAGTCAGGTATGG-1	Astro_AMY_CTX	4.02946	2.74757
5705STDY8058283_TTTGATCAGGCACAAC-1	Astro_HYPO	3.12896	2.94628
5705STDY8058283_TTTGATCCACAGTCAT-1	Astro_HYPO	2.18179	3.1137
5705STDY8058283_TTTGATCGTTCGGTTA-1	Astro_HYPO	2.40604	2.71116
5705STDY8058283_TTTGGAGAGTCTCCTC-1	Astro_CTX	4.34735	3.0579
5705STDY8058283_TTTGGAGGTACGTTCA-1	Astro_HYPO	2.87004	3.00498
5705STDY8058283_TTTGGTTCAGCCGGTT-1	Astro_THAL_lat	2.8506	4.2045
5705STDY8058283_TTTGGTTGTACGACAG-1	Astro_AMY_CTX	4.17521	2.12306
5705STDY8058283_TTTGGTTTCCCGTTCA-1	Astro_AMY_CTX	3.77717	2.42862
5705STDY8058284_AAACGAACAAACTCGT-1	Astro_THAL_med	3.99675	3.09609
5705STDY8058284_AAAGGATCACATACTG-1	Astro_CTX	4.69701	2.96846
5705STDY8058284_AACAAAGGTAACACCT-1	Astro_THAL_med	2.40578	2.74634
5705STDY8058284_AACAAGATCCAGCTCT-1	Astro_STR	5.0008	2.39341
5705STDY8058284_AACAGGGAGAGTGTTA-1	Astro_THAL_med	3.001	3.98316
5705STDY8058284_AACCACATCTGTAAGC-1	Astro_THAL_med	3.97396	3.51911
5705STDY8058284_AACCCAATCGATGGAG-1	Astro_AMY_CTX	3.86604	1.83372
5705STDY8058284_AACCTTTAGCCAAGGT-1	Astro_HYPO	2.94194	3.08038
5705STDY8058284_AACCTTTGTGTCTTGA-1	Astro_HYPO	3.0959	4.10771
5705STDY8058284_AACGGGAGTGGCTCTG-1	Astro_WM	2.43964	1.93971
5705STDY8058284_AACGGGATCTGTCCGT-1	Astro_THAL_med	2.10077	2.16512
5705STDY8058284_AAGACAAAGTAATCCC-1	Astro_HYPO	3.18607	3.25674
5705STDY8058284_AAGCGAGCACGGTCTG-1	Astro_THAL_lat	2.221	4.10785
5705STDY8058284_AAGCGTTGTAATACCC-1	Astro_WM	2.34623	1.84297
5705STDY8058284_AAGGAATGTAGGTAGC-1	Astro_THAL_med	2.54104	3.35536
5705STDY8058284_AAGTACCCAGTAGATA-1	Astro_HYPO	2.61818	3.57661
5705STDY8058284_AATGGCTGTATCGTAC-1	Astro_HYPO	2.94694	3.35239
5705STDY8058284_ACAAGCTAGTGCTAGG-1	Astro_HPC	3.38355	2.20652
5705STDY8058284_ACAAGCTTCGCCAGTG-1	Astro_CTX	4.37477	3.34638
5705STDY8058284_ACCAACACAAGGTCTT-1	Astro_AMY	4.75044	4.41881
5705STDY8058284_ACCATTTAGAGCAGAA-1	Astro_AMY	3.80469	2.07718
5705STDY8058284_ACGTAACGTGTCGATT-1	Astro_THAL_med	3.31202	3.81035
5705STDY8058284_ACGTAGTAGGTCATCT-1	Astro_AMY	4.51784	2.76168
5705STDY8058284_ACGTCCTAGAAATTCG-1	Astro_HPC	4.35509	2.29377
5705STDY8058284_ACTATCTGTCGTATTG-1	Astro_CTX	4.69293	3.49967
5705STDY8058284_ACTATGGGTCTTGAAC-1	Astro_THAL_med	3.72191	3.87977
5705STDY8058284_ACTATGGTCAAAGGAT-1	Astro_CTX	4.39474	2.31882
5705STDY8058284_ACTCTCGGTGCATTTG-1	Astro_AMY	3.82782	2.62429
5705STDY8058284_ACTTTGTTCTTTGCTA-1	Astro_HPC	4.87655	2.60604
5705STDY8058284_AGACCATTCAGGACGA-1	Astro_THAL_lat	3.52372	4.67829
5705STDY8058284_AGAGAGCCAGATCATC-1	Astro_HPC	4.27543	2.97925
5705STDY8058284_AGATAGATCATTTCGT-1	Astro_AMY	4.08026	2.68336
5705STDY8058284_AGATAGATCCAGCTCT-1	Astro_WM	4.61507	2.62592
5705STDY8058284_AGATAGATCCCAGGAC-1	Astro_HYPO	3.18524	4.35381
5705STDY8058284_AGATGAACACTACCCT-1	Astro_AMY	4.69298	3.24341
5705STDY8058284_AGCCAGCTCTCACCCA-1	Astro_AMY	4.41002	2.91528
5705STDY8058284_AGCTTCCTCAAATGAG-1	Astro_HPC	4.5769	3.3353
5705STDY8058284_AGGAAATCAACGCATT-1	Astro_AMY	4.82804	3.37037
5705STDY8058284_AGGACGACAATTCTCT-1	Astro_THAL_med	3.60281	3.38106
5705STDY8058284_AGGATCTAGGCCTGCT-1	Astro_AMY	3.30109	2.85802
5705STDY8058284_AGGGAGTAGGACAACC-1	Astro_HYPO	3.34486	3.63313
5705STDY8058284_AGGGCCTAGACGGATC-1	Astro_AMY	3.86787	3.2661
5705STDY8058284_AGGTCTAAGGAGTACC-1	Astro_THAL_med	3.73348	2.63338
[truncated: 1,014 more rows]
