# Supplementary material for: Spotiphy enables single-cell spatial whole transcriptomics across an entire section
Source: Nat Methods. 2025 Mar 12;22(4):724–36. doi: 10.1038/s41592-025-02622-5 (PMC11978521; doi:10.1038/s41592-025-02622-5)
Supplement: Supplementary file 14 — Statistical source data. [file 41592_2025_2622_MOESM14_ESM.xlsx]

## Sheet: ED_Fig.5b
subcluster	sample	cellnumber	percentage
CTX&HPF	WT1	36	0.139535
FT	WT1	75	0.290698
TH	WT1	6	0.0232558
HY	WT1	97	0.375969
STR	WT1	44	0.170543
CTX&HPF	AD1	201	0.25125
FT	AD1	148	0.185
TH	AD1	177	0.22125
HY	AD1	233	0.29125
STR	AD1	41	0.05125

## Sheet: ED_Fig.5g
spot	cluster	Abeta
AAACAAGTATCTCCCA-1	n/a	0
AAACACCAATAACTGC-1	n/a	0
AAACAGAGCGACTCCT-1	n/a	0
AAACAGCTTTCAGAAG-1	n/a	0
AAACAGGGTCTATATT-1	n/a	0
AAACCGGGTAGGTACC-1	n/a	0
AAACCGTTCGTCCAGG-1	n/a	0
AAACCTCATGAAGTTG-1	CH	534
AAACGAAGAACATACC-1	n/a	0
AAACGAAGATGGAGTA-1	n/a	0
AAACGACAGTCTTGCC-1	n/a	0
AAACGAGACGGTTGAT-1	FT	0
AAACGCCCGAGATCGG-1	CH	0
AAACGGGTTGGTATCC-1	n/a	0
AAACTAACGTGGCGAC-1	n/a	0
AAACTCGGTTCGCAAT-1	n/a	0
AAACTCGTGATATAAG-1	n/a	0
AAACTGCTGGCTCCAA-1	FT	0
AAACTTAATTGCACGC-1	n/a	0
AAACTTGCAAACGTAT-1	n/a	4
AAAGACATGAAGTTTA-1	STR	0
AAAGACCCAAGTCGCG-1	n/a	0
AAAGACTGGGCGCTTT-1	n/a	0
AAAGGCCCTATAATAC-1	CH	0
AAAGGCTCTCGCGCCG-1	TH	0
AAAGGGATGTAGCAAG-1	n/a	0
AAAGGGCAGCTTGAAT-1	n/a	750
AAAGGTAAGCTGTACC-1	n/a	0
AAAGGTCAACGACATG-1	n/a	0
AAAGTAGCATTGCTCA-1	n/a	0
AAAGTCACTGATGTAA-1	n/a	0
AAAGTCGACCCTCAGT-1	n/a	1353
AAAGTGTGATTTATCT-1	n/a	0
AAAGTTGACTCCCGTA-1	n/a	0
AAATAACCATACGGGA-1	STR	0
AAATAAGGTAGTGCCC-1	n/a	0
AAATACCTATAAGCAT-1	TH	0
AAATAGCTTAGACTTT-1	n/a	0
AAATAGGGTGCTATTG-1	n/a	0
AAATCGCGGAAGGAGT-1	n/a	0
AAATCGTGTACCACAA-1	FT	55
AAATGATTCGATCAGC-1	n/a	0
AAATGCTCGTTACGTT-1	FT	0
AAATGGCATGTCTTGT-1	n/a	0
AAATGGCCCGTGCCCT-1	CH	0
AAATGGTCAATGTGCC-1	n/a	0
AAATGTGGGTGCTCCT-1	n/a	0
AAATTAACGGGTAGCT-1	TH	0
AAATTACACGACTCTG-1	n/a	0
AAATTACCTATCGATG-1	FT	0
AAATTGATAGTCCTTT-1	FT	1379
AAATTGCGGCGGTTCT-1	n/a	0
AAATTTACCGAAATCC-1	n/a	0
AAATTTGCGGGTGTGG-1	n/a	0
AACAACTGGTAGTTGC-1	n/a	0
AACAATACATTGTCGA-1	CH	400
AACAATTACTCTACGC-1	n/a	0
AACACACGCTCGCCGC-1	n/a	0
AACACGACTGTACTGA-1	n/a	0
AACACGAGACGCGGCC-1	FT	0
AACACGCGGCCGCGAA-1	CH	1647
AACAGCTGTGTGGCAA-1	FT	707
AACAGGAAATCGAATA-1	n/a	0
AACAGGATGGGCCGCG-1	n/a	0
AACATATCAACTGGTG-1	n/a	0
AACATCGATACGTCTA-1	n/a	0
AACATTGAAGTTGATC-1	n/a	0
AACATTGGTCAGCCGT-1	n/a	0
AACCAAGACTTCTCTG-1	n/a	117
AACCAGTATCACTCTT-1	STR	0
AACCATAGGGTTGAAC-1	n/a	0
AACCATGGGATCGCTA-1	n/a	676
AACCCAGAGACGGAGA-1	n/a	377
AACCCATCCCATGATC-1	n/a	0
AACCCGACAACCCGTG-1	n/a	0
AACCCTACTGTCAATA-1	n/a	0
AACCCTGGTGGAACCA-1	n/a	0
AACCGAGCTTGGTCAT-1	n/a	0
AACCGCTAAGGGATGC-1	HY	0
AACCGTTGTGTTTGCT-1	n/a	0
AACCTAAAGCCGTCCG-1	n/a	0
AACCTCGCTTTAGCCC-1	n/a	0
AACCTTTAAATACGGT-1	HY	0
AACCTTTACGACGTCT-1	n/a	0
AACGAAAGTCGTCCCA-1	n/a	0
AACGATAATGCCGTAG-1	n/a	0
AACGATAGAAGGGCCG-1	n/a	0
AACGATATGTCAACTG-1	n/a	0
AACGCATGATCTGGGT-1	HY	0
AACGCGAACGGCAACA-1	n/a	662
AACGCGACCTTGGGCG-1	n/a	0
AACGCGGTCTCCAGCC-1	n/a	0
AACGCTGTTGCTGAAA-1	n/a	0
AACGGACGTACGTATA-1	n/a	0
AACGGCCATCTCCGGT-1	n/a	0
AACGTACTGTGGGTAC-1	n/a	0
AACGTAGTCTACCCAT-1	n/a	146
AACGTCAGACTAGTGG-1	n/a	0
AACGTGATGAAGGACA-1	n/a	0
AACGTGCGAAAGTCTC-1	TH	70
AACGTTATCAGCACCT-1	n/a	0
AACTAGCGTATCGCAC-1	FT	0
AACTAGGCTTGGGTGT-1	n/a	0
AACTCAAGTTAATTGC-1	n/a	0
AACTCCTAATCCCATG-1	n/a	0
AACTCGATGGCGCAGT-1	CH	1311
AACTCTCAATAGAGCG-1	n/a	0
AACTCTCAGTGTGCTC-1	n/a	0
AACTGAGGTCAGCGTC-1	HY	0
AACTGATATTAGGCCT-1	n/a	0
AACTGGGTCCCGACGT-1	n/a	0
AACTGGGTTCGAGCCG-1	STR	0
AACTGGTGTGGGCCTT-1	n/a	0
AACTTCTGCGTCTATC-1	n/a	0
AACTTGCCCGTATGCA-1	n/a	0
AACTTGCGTTCTCGCG-1	n/a	0
AACTTTACGGGAGCTT-1	n/a	0
AACTTTAGCTGCTGAG-1	n/a	0
AAGAAGGATCAGTTAG-1	n/a	611
AAGACCCAACTGAACA-1	n/a	0
AAGACTAACCCGTTGT-1	n/a	0
AAGACTCACGCCCACT-1	n/a	0
AAGACTGCAAGCTACT-1	TH	13
AAGAGATGAATCGGTA-1	n/a	0
AAGAGCTCTTTATCGG-1	n/a	640
AAGAGGATGTACGCGA-1	n/a	0
AAGAGGCATGGATCGC-1	n/a	0
AAGATGGCACCGGACC-1	CH	0
AAGATTGGCGGAACGT-1	n/a	0
AAGCACCCTGCGTATC-1	n/a	0
AAGCATACTCTCCTGA-1	n/a	0
AAGCCGCCGTGAAATC-1	n/a	0
AAGCGCAGGGCTTTGA-1	n/a	0
AAGCGGCGTCATGGGT-1	n/a	0
AAGCGTCCCTCATCGA-1	CH	2067
AAGCTAGATCGAGTAA-1	TH	0
AAGCTCGTGCCAAGTC-1	TH	322
AAGCTCTTTCATGGTG-1	n/a	0
AAGGAGAACTTATAAG-1	n/a	0
AAGGAGCGGTTGGTGC-1	n/a	0
AAGGATCGATCGCTTG-1	n/a	0
AAGGATGAGGGACCTC-1	HY	0
AAGGCGCGTAAAGCTT-1	n/a	0
AAGGCTGTGCTCATCG-1	n/a	0
AAGGGAACGACTGGCT-1	CH	0
AAGGGACAGATTCTGT-1	n/a	0
AAGGGACTATGCATTC-1	n/a	0
AAGGTATCCTAATATA-1	n/a	0
AAGGTGATAAACCAGC-1	FT	0
AAGTAAGCTTCCAAAC-1	n/a	705
AAGTAGAAGACCGGGT-1	n/a	0
AAGTAGTGACGCGAGG-1	n/a	0
AAGTCAATTGTCGTCA-1	n/a	0
AAGTCTTCTGTGGCCT-1	n/a	0
AAGTGACGACCGAATT-1	n/a	0
AAGTGCAAAGGTAGAC-1	n/a	0
AAGTGCGTTAGAATCT-1	n/a	0
AAGTGCTTCTCTATTG-1	n/a	0
AAGTGTTTGGAGACGG-1	n/a	0
AAGTTCACTCCAAGCT-1	n/a	0
AAGTTCAGTCTGCGTA-1	n/a	0
AAGTTCGGCCAACAGG-1	n/a	0
AAGTTTACTAATGGCA-1	n/a	0
AAGTTTATGGGCCCAA-1	n/a	0
AATAACAACGCTCGGC-1	n/a	3
AATAACACTAGAACAA-1	n/a	0
AATAAGTCCTCGAGAC-1	n/a	0
AATACAATGTTTCAGG-1	n/a	0
AATACCGGAGGGCTGT-1	n/a	0
AATAGAACAGAGTGGC-1	n/a	0
AATAGAATCTGTTTCA-1	n/a	0
AATAGCAAGCCTCCTG-1	HY	0
AATAGCTACCGCGTGC-1	HY	0
AATAGTCCGTCCCGAC-1	HY	0
AATAGTCGCGAGTCGG-1	n/a	0
AATATCAAGGTCGGAT-1	n/a	0
AATATCCTAGCAAACT-1	n/a	0
AATATCGAGGGTTCTC-1	n/a	0
AATATTGGAGTATTGA-1	n/a	0
AATCAGACTGCAGGAC-1	n/a	0
AATCAGGTTTCATTTA-1	CH	0
AATCATGTAAAGACTC-1	n/a	0
AATCCAAGGGCCTGAG-1	STR	0
AATCCATGCAAGGGTG-1	n/a	0
AATCGCCTCAGCGCCA-1	HY	0
AATCGGGACACTACGA-1	n/a	0
AATCTAGGTTTACTTG-1	CH	0
AATCTATGCCGGAGCC-1	HY	0
AATCTCTACTGTGGTT-1	n/a	0
AATCTGCGTTGGGACG-1	HY	0
AATCTGGCTTTCTAGT-1	n/a	0
AATCTGGGTAGACCCT-1	STR	0
AATGACAGCAATGTCT-1	n/a	173
AATGACGTAGGATGTC-1	HY	299
AATGACTGTCAGCCGG-1	n/a	0
AATGAGTTCGCATATG-1	n/a	0
AATGATGATACGCTAT-1	n/a	0
AATGATGCGACTCCTG-1	n/a	0
AATGCAACCGGGTACC-1	n/a	0
AATGCACCAAGCAATG-1	n/a	0
AATGGTCCACCGTTCA-1	n/a	0
AATGGTTCTCACAAGC-1	n/a	0
AATGTATGGCACTGTA-1	n/a	0
AATGTGCCCGAGGTGT-1	FT	1911
AATGTGCTAATCTGAG-1	n/a	30
AATTAAAGGTCGGCGT-1	n/a	0
AATTAACGGATTTCCA-1	HY	0
AATTACGAGACCCATC-1	n/a	0
AATTAGCGCTGCAGCG-1	TH	0
AATTCATAAGGGATCT-1	n/a	0
AATTCATTGTCATGCA-1	n/a	0
AATTCCAAGCATGTAC-1	n/a	0
AATTCGATTCGAGGAT-1	n/a	0
AATTCTAGAGTTAGGC-1	n/a	471
AATTGAACGCTCTGGT-1	HY	0
AATTGCGTGGATTACA-1	n/a	0
AATTTGGGACATAGTA-1	n/a	0
AATTTGGTTCCAAAGA-1	n/a	0
ACAAACCATGCGTCCT-1	CH	0
ACAAACCGACAAGGCG-1	n/a	0
ACAAAGAAGGTAGGCC-1	n/a	0
ACAAATCGCACCGAAT-1	n/a	0
ACAAATGGTAGTGTTT-1	n/a	0
ACAAATTCAGATCTGA-1	HY	0
ACAACAGCATGAGCTA-1	TH	0
ACAACGGTCCCTGCGA-1	n/a	0
ACAAGCAGTGCCTAGC-1	n/a	120
ACAAGGAAATCCGCCC-1	n/a	0
ACAAGGCCTACCAGCC-1	n/a	0
ACAAGGGCAGGCTCTG-1	n/a	0
ACAATAGTCGTACGTT-1	n/a	0
ACAATCCATTTAAACC-1	n/a	0
ACAATCGATCTTTATA-1	n/a	0
ACAATGAATACGGAGA-1	CH	1251
ACAATGATTCTTCTAC-1	n/a	0
ACAATTGTGTCTCTTT-1	n/a	0
ACAATTTAGGAGGCTC-1	n/a	0
ACAATTTGAGCAGTGG-1	n/a	0
ACACAAAGACGGGTGG-1	n/a	0
ACACACCAGGACCAGT-1	n/a	0
ACACACTTTCTACACG-1	n/a	0
ACACATGATCAAATCT-1	n/a	0
ACACCACATAATTAGC-1	n/a	0
ACACCCAGCATGCAGC-1	n/a	0
ACACCCGAGAAATCCG-1	n/a	0
ACACCGGTCTGACCGC-1	CH	0
ACACCTTAAGTAGGGC-1	n/a	0
ACACGAGACTCCTTCT-1	n/a	0
ACACGGCACTATGCAT-1	n/a	0
ACACGGGAACTTAGGG-1	TH	0
ACACTCCAATGTCACT-1	n/a	0
ACAGAACTGAGAACAA-1	n/a	31
ACAGATTAGGTTAGTG-1	n/a	0
ACAGCATAGAGCCAGT-1	n/a	0
ACAGCGCACCCGCAGC-1	n/a	0
ACAGGCTTGCCCGACT-1	n/a	0
ACAGGTGGAGGTGAGG-1	n/a	156
ACAGTAATACAACTTG-1	n/a	0
ACATAAGTCGTGGTGA-1	n/a	0
ACATAATAAGGCGGTG-1	n/a	0
ACATCAGCTGGGACGC-1	n/a	0
ACATCCCGGCCATACG-1	n/a	0
ACATCCTGGTAACTGT-1	n/a	0
ACATCGATCGTTTACC-1	n/a	236
ACATCGGTCAGCCGCG-1	n/a	0
ACATCGTATGCAATGG-1	HY	0
ACATCGTTAACCTAGT-1	n/a	0
ACATCTCAACGCGTAA-1	FT	0
ACATGGCTCAATTTAG-1	n/a	0
ACATTAGTTTATATCC-1	TH	0
ACATTCGCGCGGAATA-1	n/a	0
ACCAAACACCCAGCGA-1	n/a	0
ACCAAACTAGAAATCC-1	n/a	0
ACCAACACCACACACT-1	HY	0
ACCAAGAACGCGTGTC-1	n/a	0
ACCAATATGCAAGTTA-1	n/a	0
ACCACAACTCAGAACA-1	n/a	0
ACCACAAGTTTCTATC-1	n/a	0
ACCACGTGCAGCTATA-1	n/a	0
ACCAGACCATAACAAC-1	n/a	0
ACCAGCCCGGTCTTTG-1	n/a	0
ACCAGGAGTGTGATCT-1	n/a	392
ACCAGTGCCCGGTCAA-1	HY	0
ACCAGTGCGGGAGACG-1	HY	0
ACCATATCCGCAATAA-1	TH	0
ACCATCCGCCAACTAG-1	n/a	0
ACCATCGTATATGGTA-1	n/a	258
ACCCAACGCCCGTGGC-1	HY	0
ACCCACCTACATGCTC-1	n/a	904
ACCCATCTTGAGGGTA-1	n/a	0
ACCCGAGCGAAATTAC-1	FT	0
ACCCGATTGGTTCCGA-1	n/a	0
ACCCGGAAACTCCCAG-1	n/a	0
ACCCGGTTACACTTCC-1	n/a	0
ACCCGTGTCATCAGTA-1	n/a	1046
ACCCTATAGGACTGAG-1	n/a	0
ACCCTATGCCATATCG-1	n/a	0
ACCCTCCCTTGCTATT-1	n/a	0
ACCCTGGTAACGCCCT-1	n/a	0
ACCCTTCATCTGCGAA-1	n/a	0
ACCCTTTAGTTCTCCA-1	n/a	0
ACCGAAAGGGCCCTGC-1	n/a	0
ACCGAAGAGTCTGGTT-1	n/a	0
ACCGACACATCTCCCA-1	n/a	0
ACCGACTGAGTCCCAC-1	n/a	495
ACCGATGGTAGCATCG-1	n/a	0
ACCGCAATAACTGCCT-1	n/a	251
ACCGGGCCTTTGTTGA-1	FT	0
ACCGGTCAGGTACACC-1	n/a	0
ACCGGTCTGAGTACGG-1	STR	0
ACCGTGACCACGTGGG-1	n/a	0
ACCGTTCCCGCTCTGA-1	n/a	0
ACCTAAGTACCTTTCA-1	n/a	0
ACCTAATCGACTTCCT-1	n/a	0
ACCTCCGTTATTCACC-1	HY	0
ACCTCGAACTTATGCT-1	n/a	0
ACCTGCGTGTCATGTT-1	n/a	0
ACCTTTCCTTTAGAAG-1	n/a	0
ACGAAATGGGCGGCAC-1	n/a	0
ACGACTGGTCATACTC-1	n/a	3
ACGAGAACCCATCACG-1	n/a	1022
ACGAGATATTTGCTTA-1	n/a	0
ACGAGGATACCACTCT-1	n/a	0
ACGAGGTTTACAACGT-1	n/a	0
ACGAGTACGGATGCCC-1	n/a	0
ACGATACATAGAACTA-1	HY	0
ACGATCATACATAGAG-1	n/a	0
ACGATCATCTTGTAAA-1	FT	0
ACGATGCATATGTTAT-1	n/a	492
ACGATGGATCCGATGC-1	n/a	0
ACGCAAACTAATAGAT-1	n/a	1171
ACGCAATCACTACAGC-1	n/a	0
ACGCATAAATGACATG-1	n/a	0
ACGCATTCGTGAGTAC-1	TH	193
ACGCCAGATGATTTCT-1	FT	0
ACGCCCAGCTGTCGAT-1	n/a	0
ACGCGAAGTCAGACGA-1	TH	81
ACGCGCTACACAGGGT-1	n/a	0
ACGCGGGCCAAGGACA-1	TH	0
ACGCTAGTGATACACT-1	n/a	0
ACGCTGTGAGGCGTAG-1	n/a	0
ACGCTTAGTGTCTCTC-1	n/a	0
ACGGAATTTAGCAAAT-1	n/a	740
ACGGACTCTCAAAGCG-1	n/a	0
ACGGAGCGCAAATTAC-1	HY	0
ACGGATGGTGCGGATA-1	n/a	0
ACGGCACTTGCTTGGG-1	TH	0
ACGGCCAACATGGACT-1	n/a	0
ACGGCGACGATGGGAA-1	HY	0
ACGGCGGGTTGCCCTG-1	n/a	0
ACGGCTGGATGTAGAA-1	n/a	0
ACGGGAGTGTCGGCCC-1	n/a	0
ACGTACAGATTTCTCT-1	n/a	0
ACGTACTTTGGCACGG-1	n/a	0
ACGTAGATTGCTGATG-1	TH	0
ACGTAGGAGAGTCGCT-1	n/a	0
ACGTATTACTCCGATC-1	n/a	0
ACGTCCTAAACGAGAT-1	n/a	0
ACGTCTCGTTCCGGGA-1	n/a	0
ACGTGACAAAGTAAGT-1	n/a	0
ACGTGCGCCTCGTGCA-1	n/a	0
ACGTGGTCGAATGTGC-1	n/a	0
ACGTTAATGTCGAAGA-1	n/a	0
ACGTTAGATTTGCCCG-1	n/a	0
ACGTTATTGGTCACTC-1	n/a	0
ACGTTCCGCGCTCCGT-1	n/a	0
ACGTTCGCAATCAATT-1	n/a	0
ACGTTCGTTCAGGAAA-1	n/a	0
ACGTTTAGTTGTGATC-1	n/a	0
ACTAATACGTCAGGCG-1	STR	0
ACTACAAAGAGAGGTG-1	n/a	0
ACTACATCCCGACAAG-1	n/a	0
ACTACGCGTTAGAATT-1	HY	0
ACTATATGCTGTGTTC-1	n/a	0
ACTATCCAGGGCATGG-1	n/a	0
ACTATGTCCAGCTGCC-1	n/a	0
ACTATTCGTCCGTGGT-1	n/a	0
ACTATTTCCGGGCCCA-1	n/a	0
ACTCAACGAATGTATT-1	FT	602
ACTCAATAAAGGCACG-1	HY	0
ACTCAGACCTGCTTCT-1	n/a	0
ACTCATGGCAGCCTTC-1	n/a	0
ACTCCAATATCATCAT-1	n/a	0
ACTCCCATTCCTAAAG-1	CH	0
ACTCCCGAATTCGTTT-1	n/a	0
ACTCCCTAATGCTAAA-1	HY	0
ACTCCCTAGAATAGTA-1	n/a	0
ACTCGATGTATTTCAT-1	n/a	0
ACTCGTAACCCGTCCT-1	n/a	931
ACTCGTCAGTAATCCC-1	FT	0
ACTCTCTGACTTAGGT-1	HY	670
ACTCTCTTATACACGA-1	n/a	0
ACTCTTGTATAGTAAC-1	n/a	0
ACTGAATGGCGAAAGT-1	HY	3
ACTGATTTAGTGATTC-1	n/a	0
ACTGCCCGCCATTCTC-1	CH	89
ACTGCCGTCGTAACTC-1	n/a	0
ACTGCTCGGAAGGATG-1	FT	0
ACTGTACGATACACAT-1	n/a	0
ACTGTAGCACTTTGGA-1	n/a	0
ACTGTATACGCGAGCA-1	n/a	0
ACTGTCCAGGATTATA-1	n/a	0
ACTGTCTTCTTTAGAA-1	n/a	0
ACTGTGCTAGTAGATC-1	n/a	625
ACTGTTTAGTGTAGGC-1	n/a	0
ACTTACCGGGCGCGCA-1	n/a	0
ACTTACGCATCCACGC-1	n/a	0
ACTTAGTACGACAAGA-1	CH	821
ACTTATACTTACCCGG-1	n/a	0
ACTTATCTGATCTATA-1	CH	0
ACTTATTAGGATCGGT-1	TH	0
ACTTATTTATGTGCCA-1	HY	0
ACTTCAGGCTGATCCC-1	n/a	0
ACTTCCAGTGGAAGCT-1	n/a	0
ACTTCGCCATACGCAC-1	n/a	0
ACTTGACTCCCTCTTT-1	TH	0
ACTTGCCATATTGTAC-1	n/a	0
ACTTGGGACCCGGTGG-1	n/a	0
ACTTGTAGTCCCTTCA-1	n/a	55
ACTTTACCCTCATGAA-1	HY	0
ACTTTCCTATAGCTTC-1	n/a	55
ACTTTGACTGCATCCT-1	CH	0
ACTTTGGTCGTGCTCC-1	n/a	0
AGAACCCTCAATTGGG-1	CH	0
AGAACGTGGTACATTC-1	HY	315
AGAAGAGCGCCGTTCC-1	FT	0
AGAAGGTACACTTCAC-1	n/a	0
AGAAGGTTGCCGAATT-1	n/a	0
AGAAGGTTGTAGGTCG-1	FT	0
AGAAGTGATTCGTGAT-1	n/a	0
AGAATAAATCTTCAGG-1	n/a	0
AGAATGCGGGTTCGGA-1	n/a	0
AGAATTATGGATTCGA-1	n/a	0
AGAATTGTTTGACATA-1	n/a	0
AGACAGCTCAGAATCC-1	n/a	0
AGACATAGATCCTTCC-1	FT	0
AGACCAAACCACACCT-1	n/a	0
AGACCATGGGATACAA-1	CH	0
AGACCCACCGCTGATC-1	TH	167
AGACCCGCCCTCCTCG-1	n/a	0
AGACCGGGAAACCCTG-1	CH	0
AGACGAAGTGCCGGTC-1	FT	0
AGACGACGATGCCGCT-1	n/a	534
AGACGGGATTGGTATA-1	n/a	0
AGACGGGCCGATTTAA-1	n/a	0
AGACTAGCCTTCCAGA-1	n/a	375
AGACTGTTACCGGGTC-1	n/a	0
AGAGAAACACCAGAAA-1	n/a	0
AGAGAACCGTCTAGGA-1	HY	0
AGAGAAGGAGTACAAT-1	CH	738
AGAGATCTCTAAAGCG-1	n/a	0
AGAGCAGTTATGAGAC-1	n/a	353
AGAGCGGGCTAATCAT-1	n/a	0
AGAGCGTACAAGCTCG-1	n/a	0
AGAGCTACGAAAGCAT-1	n/a	0
AGAGGCTTCGGAAACC-1	n/a	0
AGAGGTATCTCGGTCC-1	n/a	0
AGAGTTAGAGACCGAT-1	n/a	0
AGATAACTTCAGGGCC-1	n/a	0
AGATACCAGCACTTCA-1	n/a	0
AGATACCGGTGTTCAC-1	n/a	0
AGATACGACTTCATAT-1	n/a	159
AGATACTCAAGATCGA-1	n/a	0
AGATATAATACGACTA-1	n/a	0
AGATCGTGCATAAGAT-1	n/a	0
AGATCTCAGGTGTGAT-1	n/a	0
AGATGACTCGCCCACG-1	n/a	0
AGATGAGGGTTGCGAT-1	HY	0
AGATGATGGAGTCTGG-1	n/a	0
AGATGCAAGACGTGCA-1	FT	826
AGATGCATCCTGTGTC-1	n/a	0
AGATTATAGGACGTTT-1	n/a	0
AGATTCAAGCGGGTCG-1	n/a	0
AGATTCACAACCGATA-1	n/a	0
AGCAAAGGCCGCTAGT-1	n/a	0
AGCAACATATCTTATT-1	n/a	0
AGCAACCGAAAGTAAT-1	n/a	0
AGCACACGTTTAGACT-1	n/a	106
AGCACCAGTACTCACG-1	n/a	0
AGCACTACCGGCCTGT-1	CH	0
AGCACTACCTCACCAG-1	n/a	0
AGCAGAAGGAGAAAGA-1	n/a	0
AGCAGCCAGATGAATA-1	n/a	0
AGCATATCAATATGCT-1	n/a	0
AGCATCATTTCGAAAG-1	n/a	0
AGCATCGTCGATAATT-1	n/a	0
AGCCAAGCTTTGTGTC-1	n/a	0
AGCCACTCCCGTGCTT-1	n/a	0
AGCCATATAGTATGTG-1	n/a	0
AGCCCATACATGTAAG-1	n/a	0
AGCCCGGCATTAGAGG-1	n/a	226
AGCCCTAAGCGAAGTT-1	n/a	0
AGCCCTCCCTGGTGGC-1	n/a	0
AGCCCTTCTAATCCGA-1	n/a	0
AGCCGTGGCTAAATGT-1	FT	440
AGCCTAATACCCACGT-1	n/a	0
AGCCTTAAAGCGGAAG-1	n/a	0
AGCGACAGGAACGGTC-1	n/a	20
AGCGACATCCCATTCA-1	FT	0
AGCGACCAACGATATT-1	n/a	0
AGCGAGACGTGAAGGC-1	n/a	0
AGCGCATAATGAATCG-1	TH	0
AGCGCGGGTGCCAATG-1	n/a	0
AGCGCTTATGGGCAAG-1	n/a	0
AGCGGACACTTCGTAG-1	n/a	0
AGCGGCGGTTAGCGGT-1	n/a	0
AGCGGGAAGGGTCCAT-1	n/a	0
AGCGGGTCTGACACTC-1	n/a	0
AGCGGTTGAGATGTAC-1	n/a	0
AGCGGTTGCCGCTCTG-1	n/a	0
AGCGTACGAGAGCTAG-1	n/a	0
AGCGTAGCGCTAGACC-1	n/a	527
AGCGTCTGAACCCGCA-1	n/a	0
AGCGTGGTATTCTACT-1	n/a	0
AGCGTTCCGATTTAAA-1	n/a	157
AGCTAACAAGCAATGT-1	FT	0
AGCTAGAAGCAGAAGT-1	n/a	0
AGCTATTTAATCCAAC-1	n/a	0
AGCTCCTTCGCACATC-1	n/a	0
AGCTCTAGACGTTCCA-1	n/a	942
AGCTCTTCCCAGTGCA-1	n/a	0
AGCTCTTCGTAACCTT-1	n/a	0
AGCTCTTTACTCAGTT-1	n/a	0
AGCTGAAGTAAACCAA-1	HY	0
AGCTGCATTTGAGGTG-1	n/a	0
AGCTGCTGTGCCGAAT-1	n/a	0
AGCTGTAACCTCAATC-1	CH	796
AGCTTATAGAGACCTG-1	n/a	0
AGCTTCAATACTTTGA-1	n/a	112
AGCTTGATCTTAACTT-1	n/a	23
AGGAAGCTGTCCGCCG-1	n/a	0
AGGACAGTCGAATCCC-1	HY	0
AGGACATCGCACGTCG-1	n/a	0
AGGACGACCCATTAGA-1	n/a	48
AGGACGCTCGATGTTG-1	n/a	0
AGGAGGCCTTCGCGCG-1	n/a	0
AGGATAAAGTCGGGAT-1	FT	0
AGGATATAGGGATTTA-1	n/a	0
AGGATCACGCGATCTG-1	FT	0
AGGCAAAGAGGAATCA-1	n/a	1088
AGGCAGATGCGTAAAC-1	HY	0
AGGCATTGTCGTAGGG-1	n/a	0
AGGCCCAGTGACTGGT-1	n/a	0
AGGCCCATTGTACAGG-1	n/a	74
AGGCCCTAGAACGCCA-1	n/a	0
AGGCGGTTTGTCCCGC-1	n/a	851
AGGCGTCTATGGACGG-1	n/a	0
AGGCTATGGTTAGCTT-1	n/a	0
AGGCTTCCCGAAGAAG-1	CH	0
AGGCTTGCTAGACACC-1	n/a	0
AGGGAAACGAGGTACT-1	n/a	0
AGGGACAGCACGGCGG-1	n/a	0
AGGGACCGGCTGCGTT-1	n/a	0
AGGGACTCTACGCGAC-1	n/a	0
AGGGAGACATACTTCG-1	n/a	0
AGGGCAGCGGCGTGGT-1	n/a	0
AGGGCGAGCAGCTGAT-1	n/a	0
AGGGCGTGATCGGCTA-1	n/a	0
AGGGCTGCAGTTACAG-1	TH	0
AGGGTCAGAGCACTCG-1	n/a	0
AGGGTCAGTAACCCTA-1	n/a	0
AGGGTCGATGCGAACT-1	n/a	0
AGGGTGCCGTTCTTTA-1	CH	0
AGGGTGCTCTCGAGGG-1	HY	0
AGGGTGGATAGTGCAT-1	n/a	0
AGGGTTCCCTTTGGTT-1	n/a	0
AGGGTTTAGTTCGGGA-1	TH	0
AGGTAACCTCCTATTC-1	n/a	0
AGGTACGATATTGCCA-1	n/a	0
AGGTAGATCGAGATAT-1	CH	0
AGGTAGGTACAAAGCT-1	n/a	0
AGGTATAATTGATAGT-1	n/a	0
AGGTCAGGTGAGAGTG-1	FT	0
AGGTCGCCACTTCGGT-1	n/a	0
AGGTCGCGGAGTTACT-1	n/a	0
AGGTGTATCGCCATGA-1	CH	181
AGGTTCTCCTTTCCGG-1	n/a	0
AGGTTGAGGCACGCTT-1	n/a	117
AGGTTTCACACACCTT-1	TH	0
AGTAACGTTCATCCTG-1	n/a	0
AGTAATGTCTTGCCGC-1	n/a	0
AGTACATCATTTATCA-1	n/a	0
AGTACCTTCGAGTGCT-1	HY	0
AGTACGGCCCGTATCG-1	n/a	0
AGTACGGGCACCTGGC-1	n/a	0
AGTACGTGGCCTGTCT-1	n/a	0
AGTACTCTTATGCCCA-1	n/a	0
AGTAGAAGGCGCCTCA-1	n/a	0
AGTAGCGTGAACGAAC-1	n/a	0
AGTAGCTAGACGCCGA-1	n/a	0
AGTAGGAAGGAAGTTG-1	HY	0
AGTAGGTAACATACAT-1	n/a	0
AGTATAATACTAGGCA-1	n/a	0
AGTATCCATAATAACG-1	n/a	0
AGTATGCTGGAGACCA-1	FT	0
AGTCAAATGATGTGAT-1	n/a	69
AGTCAACACCACCATC-1	n/a	0
AGTCAAGATGACACTT-1	n/a	0
AGTCACTCCGCCTCAT-1	n/a	416
AGTCAGCCACCGCCTG-1	CH	720
AGTCCAGCGGGTACGT-1	n/a	0
AGTCCATTGGCTGATG-1	HY	0
AGTCCCGCCTTTAATT-1	HY	0
AGTCGACGGTCTCAAG-1	HY	0
AGTCGGCTCAACTTTA-1	CH	448
AGTCGTCGACCACCAA-1	n/a	0
AGTCGTGGGCATTACG-1	n/a	0
AGTCTAAAGTATACTC-1	n/a	0
AGTCTCACAAGACTAC-1	CH	1026
AGTCTGGACATCCTTG-1	CH	0
AGTCTTCTCCTCAAAT-1	n/a	0
AGTGAACAAACTTCTC-1	n/a	0
AGTGACCTACTTTACG-1	n/a	120
AGTGACTGTGACACAA-1	n/a	0
AGTGAGACTTCCAGTA-1	n/a	0
AGTGAGCCTCGCCGCC-1	n/a	0
AGTGAGGGTTTCTGAC-1	n/a	0
AGTGATATGAGTAGTT-1	n/a	0
AGTGATTCAAGCAGGA-1	HY	0
AGTGCACGCTTAAGAA-1	n/a	0
AGTGCGTAGCTCGTAA-1	FT	0
AGTGCTTGCACGAATA-1	HY	0
AGTGGCGGCAATTTGA-1	n/a	0
AGTGGCTCCGTCGGCC-1	n/a	0
AGTGGTGTTACCCGTG-1	CH	0
AGTGGTTGCGTATAGG-1	n/a	0
AGTGTATTGCGCATTG-1	HY	0
AGTGTGGTCTATTGTG-1	n/a	0
AGTTAAACACTTGCGA-1	TH	0
AGTTAAGCGGTCCCGG-1	n/a	0
AGTTAAGTCAACCGCT-1	n/a	0
AGTTACCCTTAAGACT-1	n/a	0
AGTTACCGCACATGGT-1	n/a	0
AGTTACTCTATCGTGG-1	n/a	0
AGTTATTGAAAGGTAA-1	n/a	0
AGTTCCTACAGAATTA-1	n/a	0
AGTTCCTATTTATGTT-1	TH	401
AGTTCTGCGTTGTATC-1	n/a	0
AGTTGACATCGGCTGG-1	CH	0
AGTTGACGGTCCTTGC-1	n/a	0
AGTTGCTGACTGATAT-1	n/a	0
AGTTTCGCAGGTCGGA-1	FT	0
AGTTTGCACCTGCCTC-1	n/a	0
AGTTTGGCACGGGTTG-1	n/a	0
AGTTTGGCCAGACCTA-1	n/a	0
ATAAACCATTGGACGG-1	n/a	0
ATAAACGGACCCGTAA-1	n/a	55
ATAAAGGCTCGGTCGT-1	TH	0
ATAAAGGTCAAGTACG-1	n/a	0
ATAAATATTAGCAGCT-1	n/a	0
ATAACGCCGGAGGGTC-1	n/a	0
ATAACGGAGTCCAACG-1	n/a	0
ATAACGTTACCTCCAC-1	n/a	0
ATAAGGTGGAGAACAT-1	HY	0
ATAAGTACCCGATTGT-1	n/a	0
ATAAGTAGGATTCAGA-1	HY	0
ATAAGTAGGGCGACTC-1	n/a	0
ATAAGTTACCGCGACG-1	n/a	0
ATAATACCGTTAGCCG-1	n/a	0
ATAATAGCTGTTGAAT-1	TH	0
ATAATAGTGTAGGGAC-1	CH	89
ATAATTAGCTAAGTAG-1	n/a	0
ATACAGGCCCTCCAAT-1	n/a	0
ATACCACGGGCAACTT-1	n/a	0
ATACCAGCAAATTGCT-1	n/a	0
ATACCAGGCTAATAGA-1	n/a	0
ATACCAGGTGAGCGAT-1	n/a	0
ATACCGTCATCCATAA-1	n/a	0
ATACCTAACCAAGAAA-1	HY	0
ATACGCCGATCTACCG-1	n/a	0
ATACGCCGGCGAAACC-1	HY	0
ATACGGAACGTCGTTT-1	FT	0
ATACGGGTTTCGATTG-1	n/a	0
ATACGGTGAAGATGCA-1	n/a	0
ATACGTACTTAGCCAC-1	n/a	0
ATACGTCCACTCCTGT-1	n/a	0
ATACGTTATGCACGGA-1	FT	0
ATACTAGCATGACCCT-1	n/a	0
ATACTCTCGCCACTCT-1	n/a	0
ATACTGCCTTACACCG-1	n/a	0
ATACTTGTTCTCGAGC-1	n/a	0
ATAGACAACGGGACCT-1	n/a	0
ATAGACGAAGAGAAAG-1	n/a	0
ATAGAGTACTGGGACA-1	n/a	0
ATAGAGTTATCAACTT-1	n/a	0
ATAGATTTGCAGTCGG-1	STR	0
ATAGCCTCAGTACCCA-1	n/a	0
ATAGCTGCTCTTGTTA-1	n/a	0
ATAGGAATCTAAGCTT-1	STR	0
ATAGGCGGCTATAGAA-1	n/a	0
ATAGGCTAGCTTCGCA-1	HY	0
ATAGGGATATCCTTGA-1	n/a	0
ATAGGTTGGGCAGATG-1	n/a	281
ATAGTCTTTGACGTGC-1	n/a	0
ATAGTGAAGCGTTCTC-1	TH	0
ATAGTTCCACCCACTC-1	n/a	0
ATATAAAGCGCTCGTG-1	n/a	0
ATATAAATGTAGCTGC-1	n/a	0
ATATAGAGTATTGGTC-1	CH	0
ATATCAACCTACAGAG-1	n/a	0
ATATCAATTCCAGCCT-1	n/a	0
ATATCGGTAGGGAGAT-1	n/a	0
ATATCGTGCCAGACCC-1	n/a	0
ATATCTCCCTCGTTAA-1	n/a	0
ATATCTTAGGGCCTTC-1	TH	908
ATATGGGATAGCAACT-1	HY	1010
ATATGTCTCCCTAGCC-1	n/a	0
ATATTCAGTTAAACCT-1	n/a	0
ATATTCCACATAGTGA-1	n/a	0
ATATTCCCACAGGTCA-1	n/a	0
ATATTGCTGTCAAAGT-1	n/a	0
ATATTTAACCCTCAAG-1	n/a	0
ATCAAACGAAGGTTTG-1	n/a	639
ATCAAGATCCCAGGAC-1	HY	0
ATCAATCTGGGCTGCA-1	TH	0
ATCAATGCCGTGGCTG-1	n/a	0
ATCACATTAGAATATC-1	n/a	0
ATCACGTGCTAATTAA-1	CH	6
ATCACTTCATCCTCGC-1	n/a	0
ATCAGACGGCACGCCG-1	n/a	0
ATCAGCCTCATGCTGC-1	n/a	0
ATCAGCTCGTCCACTA-1	CH	0
ATCAGGTCGCCATTGC-1	n/a	0
ATCAGTAGGCAGGGAT-1	n/a	0
ATCATCCAATATTTGT-1	n/a	0
ATCATCTGCCCAGTGT-1	n/a	2
ATCCAACGCAGTCATA-1	n/a	0
ATCCAATGGAGGGTCC-1	n/a	0
ATCCAATGGTACCGAA-1	n/a	0
ATCCACATCGACAGAA-1	n/a	0
ATCCACGCTAAATGTT-1	n/a	0
ATCCACTTTCAGACTA-1	n/a	0
ATCCAGAGCAACAACC-1	TH	0
ATCCAGGATTCGTGAA-1	TH	479
ATCCCATCCACAGCGC-1	n/a	0
ATCCCATTTCCGTGGG-1	n/a	0
ATCCTACCTAAGCTCT-1	TH	0
ATCCTGAATCGCTGCG-1	n/a	0
ATCCTGCGTGGAATGG-1	TH	720
ATCCTGCTGCAGATAG-1	FT	2046
ATCGACCCAATACAGA-1	TH	249
ATCGACTCTTTCCGTT-1	n/a	0
ATCGCACGATTGTTCA-1	n/a	0
ATCGCACGCCGGGAGA-1	n/a	0
ATCGCTGCGTGCAGCA-1	n/a	0
ATCGGAGACAGACGGC-1	n/a	0
ATCGGCAAGCAGTCCA-1	n/a	0
ATCGGTTACCTAGTAA-1	n/a	0
ATCGTGGAAAGTCTGG-1	n/a	0
ATCGTTCACTTTCGCC-1	n/a	0
ATCTAATATCCTACGG-1	HY	0
ATCTAGCTTGTGAGGG-1	n/a	0
ATCTCATAAACCTACC-1	FT	0
ATCTCCCTGCAATCTA-1	n/a	0
ATCTGACATGGAAGGA-1	n/a	0
ATCTGATAGTGTCTTA-1	n/a	0
ATCTGCACCTCTGCGA-1	n/a	0
ATCTGCTGTTATCGCC-1	HY	0
ATCTGGGCTGTTCTTG-1	HY	0
ATCTGGTTAAGACTGT-1	n/a	0
ATCTGTAATTGTACCC-1	STR	0
ATCTTAGGGCATTAAT-1	n/a	0
ATCTTGACCTGCAACG-1	n/a	0
ATCTTGACTTGTCCAA-1	n/a	0
ATCTTTCGTATAACCA-1	n/a	0
ATGAAGCCAAGGAGCC-1	n/a	0
ATGACGCCGGCTCTAA-1	n/a	0
ATGACGCGTTCTATCC-1	n/a	0
ATGACTATCAGCTGTG-1	n/a	0
ATGACTATGCGACATT-1	HY	0
ATGAGGAGTGTTAATC-1	n/a	0
ATGATCGGGAATAGAC-1	n/a	0
ATGATGCAATGGTACA-1	n/a	17
ATGCACGCGCTGTTCA-1	n/a	0
ATGCACTACCGCATTG-1	n/a	0
ATGCATGATCCAGGAT-1	n/a	0
ATGCATTCCGTGATGG-1	n/a	0
ATGCCAATCGCTCTGC-1	n/a	0
ATGCCATTTGCGACCA-1	HY	0
ATGCCGGTCTTGCATA-1	n/a	0
ATGCCGGTTGATGGGA-1	HY	0
ATGCGACAATTGGTCC-1	n/a	0
ATGCGACAGTCCCATT-1	TH	0
ATGCTCAGTGTTGCAT-1	n/a	1707
ATGCTCTGGCGCGGTA-1	n/a	0
ATGGAAATTTAAGGAG-1	n/a	0
ATGGAACAGAATAAAC-1	n/a	0
ATGGAGCAGGCCGTGA-1	n/a	8
ATGGATCCGGCGTCCG-1	n/a	0
ATGGATTGACCAAACG-1	n/a	0
ATGGCAGCATTACGAT-1	n/a	0
ATGGCAGCCGAGAAAC-1	n/a	0
ATGGCTGGAAATGGCC-1	n/a	0
ATGGGAACGGAAGCGG-1	STR	0
ATGGGACCTGCTGAAC-1	FT	0
ATGGGCCTCGGCCTCT-1	n/a	0
ATGGGTGTATACCTCC-1	n/a	8
ATGGTATTGGGAACCG-1	HY	0
ATGGTATTTACTGATT-1	n/a	0
ATGGTCGCGTGGTTTC-1	FT	456
ATGGTGCTCAAAGCCA-1	FT	0
ATGTAAGGCTGCTCTT-1	n/a	0
ATGTACGATGACGTCG-1	n/a	0
ATGTAGCGCGCGTAGG-1	n/a	0
ATGTGAAAGCCTAATG-1	n/a	0
ATGTGCATCCGACGCA-1	n/a	0
ATGTGGACATCTTGAT-1	HY	14
ATGTGTAGTTTAGTCA-1	STR	0
ATGTTACGAGCAATAC-1	n/a	0
ATGTTCGTCGACCCAC-1	n/a	0
ATGTTGTAGTCTGTTT-1	n/a	0
ATGTTTGTAAGATCAT-1	n/a	0
ATTAAACATGCGGACC-1	TH	287
ATTAATACTACGCGGG-1	n/a	0
ATTAATGAACCAGTCG-1	n/a	0
ATTAATTCGGTCACTC-1	n/a	0
ATTACAACTACCGGCC-1	n/a	0
ATTACGCGCTGGCAGG-1	n/a	0
ATTACTAGCCTCTTGC-1	n/a	0
ATTACTTACTGGGCAT-1	HY	0
ATTAGATTCCTCAGCA-1	n/a	0
ATTAGATTGATAGCGG-1	n/a	0
ATTAGGCGATGCTTTC-1	TH	1659
ATTATACTTTGCTCGT-1	n/a	0
ATTATAGCTACTTTAC-1	n/a	0
ATTATCGGAATGTACG-1	n/a	0
ATTATCTCGACAGATC-1	n/a	0
ATTATGAGACCCAATT-1	n/a	0
ATTATGCCATAGGGAG-1	n/a	0
ATTATGCTCAGTATTG-1	n/a	0
ATTATTATGTCCGTCA-1	CH	0
ATTCACTGATGTTGGA-1	n/a	0
ATTCAGATGAATCCCT-1	n/a	0
ATTCAGGACCTATTTC-1	HY	0
ATTCAGGATCGCCTCT-1	STR	0
ATTCAGTAGCAGGGTC-1	n/a	690
ATTCATATACTGTCCA-1	n/a	186
ATTCCCACATAAACAA-1	CH	0
ATTCCTAAGACGTGGA-1	n/a	0
ATTCCTCCGCCAGTGC-1	n/a	0
ATTCCTTCCAGGCGGT-1	CH	0
ATTCGACGCCGGGCCT-1	n/a	0
ATTCTCGTCTCTTTAG-1	n/a	0
ATTCTGAGTATGAACT-1	n/a	0
ATTCTTCGTACTTATG-1	n/a	0
ATTGAAGATCTTAGTG-1	n/a	0
ATTGACCGGCGATGAC-1	n/a	0
ATTGACGTAACTCGGT-1	n/a	0
ATTGATAGCAACGAGA-1	n/a	0
ATTGATCACCACATTT-1	FT	0
ATTGATGAGTCCTAAC-1	n/a	0
ATTGCCTATTAGACCG-1	CH	0
ATTGCGATCAGTAACT-1	n/a	0
ATTGCTGCTCCTCCAT-1	n/a	0
ATTGGGAATATCTTGG-1	n/a	0
ATTGGGAGTTCTGTAA-1	n/a	0
ATTGTACAACTCGGCT-1	n/a	0
ATTGTCGCAATACCTT-1	n/a	0
ATTGTCTGTTTCATGT-1	n/a	0
ATTGTGACTTCGCTGC-1	n/a	0
ATTTAACTCGTATTAC-1	n/a	0
ATTTACTAAGTCCATT-1	n/a	0
ATTTCATTATTTCGCG-1	n/a	0
ATTTCCGGGTTCTGCG-1	CH	1075
ATTTGCCTAGTTACGA-1	n/a	0
ATTTGCGCGAGTAGCT-1	n/a	461
ATTTGTCTTGGGAGCT-1	n/a	0
ATTTGTTCCAGGGCTC-1	n/a	0
CAAACCCTCCGGCGGG-1	n/a	0
CAAACGAGTATCGCAG-1	TH	0
CAAACGGTCGCACTTT-1	n/a	0
CAAACGTGGTCTTGCG-1	n/a	0
CAAACTACGATAGAGA-1	n/a	0
CAAACTATTGAGCTTC-1	n/a	0
CAAAGATTATTGGGCC-1	CH	0
CAAAGGTTAAATTCAG-1	n/a	0
CAAATCTCTCACAAGG-1	n/a	0
CAAATGCGGAGTGTTC-1	n/a	0
CAAATGTCCTTCCGTG-1	n/a	543
CAAATTGGATTATGCC-1	n/a	0
CAAATTGTCAGCAAGC-1	n/a	97
CAACAGAATAACGCTA-1	STR	0
CAACAGTGCCAAACGG-1	n/a	0
CAACGACCCGTTTACA-1	n/a	0
CAACGGTTCTTGATAC-1	n/a	0
CAACTATATCGAATGC-1	n/a	0
CAACTCCAACGTTTAG-1	n/a	0
CAACTCCTTGATCCCG-1	n/a	0
CAACTGCTCATCCGAT-1	TH	241
CAACTTGTAGTGGGCA-1	n/a	0
CAAGAGGGCGGAGTAC-1	n/a	0
CAAGATATTATAACGT-1	HY	0
CAAGCAACGTCGGAGT-1	n/a	0
CAAGCACCAAATGCCT-1	n/a	517
CAAGCGGCACATAATT-1	n/a	0
CAAGGATCGCATGTTC-1	n/a	0
CAAGGGAGTGTATTTG-1	n/a	0
CAAGGTCCTATAGGCT-1	n/a	0
CAAGTGAACTTTGGTT-1	n/a	0
CAAGTGTGGTTGCAAA-1	n/a	0
CAATAAACCTTGGCCC-1	n/a	159
CAATACGCTCTGAGGC-1	n/a	0
CAATATGTAGATTTAC-1	n/a	0
CAATATTCTTGACCTA-1	n/a	0
CAATATTGGACTAGTG-1	n/a	0
CAATCCATTATCCGTT-1	n/a	0
CAATCCCTATACCAGC-1	n/a	0
CAATCCTGCCGTGGAG-1	n/a	0
CAATGCGAGAAGTATC-1	n/a	0
CAATGGAATCTACATA-1	n/a	0
CAATGGATCTCTACCA-1	n/a	0
CAATGGTCGGCCTGGG-1	n/a	0
CAATTAAGGGTGATGA-1	n/a	37
CAATTGGGCCGCACTC-1	n/a	0
CAATTTCGTATAAGGG-1	n/a	2006
CACAAGAAAGATATTA-1	n/a	0
CACAAGCTAAGAAAGG-1	n/a	0
CACAATGAGCTGCTAT-1	TH	0
CACACAGGGATAGATT-1	n/a	0
CACACGCGCTGTCTTA-1	n/a	0
CACACGTTTCAATGGG-1	STR	0
CACAGAGACGAGGACG-1	n/a	0
CACAGCACCCACGGCA-1	TH	0
CACAGCTAGGGAGTGA-1	n/a	0
CACAGGGCCGTTGTCA-1	n/a	0
CACATAAGGCGACCGT-1	n/a	0
CACATATTAGCAGGAT-1	FT	47
CACATCGTGCACGCGC-1	n/a	0
CACATCTCACCGACGA-1	n/a	0
CACATGATTCAGCAAC-1	TH	602
CACATGTTTGGACATG-1	n/a	0
CACATTCTTTCGATGG-1	n/a	0
CACCAATCATCCGTCT-1	n/a	0
CACCACGCCACACAGA-1	n/a	0
CACCAGTCAGCATGCA-1	CH	0
CACCATCGGAGGAGAC-1	n/a	0
CACCATGATCGCAAAG-1	n/a	0
CACCCAAATCTTATGT-1	n/a	0
CACCCACACGTCACCC-1	n/a	0
CACCCACGAGGCAATT-1	n/a	0
CACCCGGTTTGTGACT-1	n/a	0
CACCCTAACAAGATCT-1	n/a	0
CACCCTTGGTGAGACC-1	CH	0
CACCCTTTCCTCGCTC-1	n/a	0
CACCGATACACCGAGC-1	n/a	0
CACCGCCAGAAGGTTT-1	n/a	0
CACCGCCGACCAGCGA-1	n/a	0
CACCGCGTCCACTCTA-1	n/a	0
CACCGGAGATATCTCC-1	STR	0
CACCGGTAGAGACATT-1	n/a	0
CACCGTTAGGGATCAC-1	n/a	0
CACCGTTGCGCGATAT-1	n/a	0
CACCTAATAGAGTCGT-1	n/a	265
CACCTAATCAGTTTAC-1	n/a	0
CACCTCGATGGTGGAC-1	n/a	0
CACCTCTACGAGTGTG-1	n/a	0
CACCTTGCGAAACTCG-1	n/a	0
CACCTTGGCGCCTTTG-1	n/a	0
CACGAAAGTTAGTCCC-1	n/a	0
CACGACCACAGACTTT-1	n/a	0
CACGACGTAATAGTAA-1	n/a	0
CACGACTAAAGTTCTG-1	n/a	0
CACGATTGGTCGTTAA-1	n/a	0
CACGCACAGCGCAGCT-1	n/a	0
CACGCAGCGAGGCTTT-1	n/a	446
CACGCGGAACTGTTGC-1	n/a	0
CACGGCGCGCCAAAGG-1	HY	0
CACGGGATTGAGGGTT-1	n/a	0
CACGTCGGCAACCTCT-1	n/a	0
CACGTCTATGATGTGG-1	n/a	0
CACGTTCGTGCTCTAG-1	FT	8
CACGTTTCGTACACAC-1	n/a	0
CACTAAAGTTGCCTAT-1	n/a	0
CACTACTCAGTTCTGT-1	n/a	0
CACTCAAGAGCTATGG-1	TH	40
CACTCAGCTCTTGAGG-1	n/a	0
CACTCCTATGTAAGAT-1	n/a	280
CACTCCTCTCGGTCGG-1	n/a	0
CACTCGAGCTGAACAA-1	HY	0
CACTCGGTTAGGAGGA-1	n/a	0
CACTCTCAAGCATCGA-1	n/a	0
CACTGTCCAAGTGAGA-1	n/a	0
CACTTAATCAGACGGA-1	TH	0
CACTTCGCCACAGGCT-1	n/a	0
CACTTCGTCTTATCTC-1	n/a	0
CAGAACTTAGCCCTCT-1	n/a	0
CAGACACCGATCGCTG-1	n/a	0
CAGACCTGTAAGTGTT-1	n/a	0
CAGACGAACCTGATAC-1	n/a	0
CAGAGACGGTCACCCA-1	n/a	0
CAGAGCATGAGCTTGC-1	n/a	566
CAGAGGCGATGCATGA-1	n/a	0
CAGAGTGATTTAACGT-1	n/a	0
CAGATACTAACATAGT-1	n/a	0
CAGATATGAAGATGAC-1	n/a	0
CAGATCATTTAAAGTC-1	n/a	0
CAGATCCTGGTTTGAA-1	n/a	0
CAGCAGCCCGTTCCTT-1	n/a	0
CAGCAGTCCAGACTAT-1	n/a	0
CAGCAGTCTGTGCTGC-1	n/a	0
CAGCCCTCACAGGCAG-1	n/a	0
CAGCCGGGCCCTCTAT-1	n/a	0
CAGCCTCCTGCAGAGG-1	n/a	0
CAGCCTCTCCTCAAGA-1	n/a	0
CAGCGATTCCCTTCAA-1	CH	0
CAGCTCACTGAGACAT-1	n/a	997
CAGCTCGACAAGTTAA-1	HY	0
CAGCTCGTGCTTGTGT-1	n/a	0
CAGCTGGCGTAACCGT-1	n/a	1682
CAGCTTAGTAGGTAGC-1	n/a	0
CAGGAAGACTTTATAT-1	n/a	0
CAGGATATATCGTTGT-1	TH	95
CAGGATCCGCCCGACC-1	FT	0
CAGGCCAGTACCACCT-1	n/a	0
CAGGCCGTTTGGGTGT-1	n/a	86
CAGGCGCACGGTGGTC-1	FT	444
CAGGCGCCATGCTAGG-1	n/a	0
CAGTAACTATTTATTG-1	n/a	0
CAGTAATCCCTCCCAG-1	n/a	0
CAGTACATTCTCTAAA-1	HY	0
CAGTACCAGTTTACGT-1	n/a	0
CAGTAGCCCACGCGGT-1	n/a	0
CAGTAGCGAGGTAGTA-1	FT	709
CAGTCCAACGCCTTCT-1	n/a	0
CAGTCGAGGATGCAAT-1	n/a	0
CAGTCGGCCTAGATAT-1	n/a	0
CAGTCTCTCGGCTAAT-1	n/a	0
CAGTCTGTATACTGGG-1	FT	1365
CAGTGAATAAATGACT-1	n/a	118
CAGTGGTTGCACATGA-1	n/a	0
CAGTGTCCGCAGAATG-1	n/a	0
CAGTGTCGGCTGGCCC-1	n/a	0
CAGTGTTAATCTCTCA-1	n/a	0
CAGTTCAAATTGACAC-1	n/a	0
CAGTTCCGCGGGTCGA-1	n/a	0
CATAACGGACAGTCGT-1	HY	0
CATAAGAAGCTTGGCT-1	HY	0
CATAAGCTCTCCGTCT-1	n/a	0
CATAATGAGCGGGCGA-1	n/a	0
CATACAAAGCCGAACC-1	CH	0
CATACCCGTACCCAGT-1	n/a	6
CATACGAACTAGCTGG-1	n/a	0
CATACGGCGTCTGGGC-1	n/a	1568
CATACGGGTGCATGAT-1	CH	0
CATACTATGTAATTGT-1	n/a	0
CATAGCCGCCCGGGAT-1	n/a	336
CATAGCGTTGCCCACC-1	n/a	45
CATAGTACATTGAGAG-1	n/a	0
CATAGTAGCATAGTAG-1	n/a	0
CATAGTCCACAAGAAC-1	n/a	0
CATATACTACTGATAA-1	n/a	0
CATATAGGTACAGTCA-1	TH	438
CATATGTCAGGCTACG-1	n/a	0
CATATTATTTGCCCTA-1	n/a	0
CATCAAACTGGCGCCC-1	n/a	0
CATCATCTACCCGGAC-1	n/a	0
CATCATTACCCTGAGG-1	HY	0
CATCCAATATAGTTTG-1	n/a	0
CATCCGCAGGCCCGAA-1	n/a	0
CATCCTCTCAAAGATC-1	n/a	0
CATCGAATGGATCTCT-1	n/a	0
CATCGCCCGCGGCCAA-1	n/a	0
CATCGGACGGGTTAAT-1	n/a	0
CATCGTCCGGTTACTA-1	n/a	0
CATCTACCCGAGAACG-1	n/a	0
CATCTATCCCGTGTCT-1	n/a	0
CATCTGCAGGATCATT-1	n/a	0
CATCTTACACCACCTC-1	n/a	0
CATGAACCGACATTTG-1	n/a	5
CATGAACCTCTTATCA-1	n/a	0
CATGAGATGCACTCTC-1	n/a	0
CATGATGCACAATTCT-1	n/a	191
CATGATGGAAGTTAGC-1	HY	0
CATGCACATGAGAGGC-1	n/a	0
CATGCACGTGTTACTG-1	STR	681
CATGCATGGAGACCCT-1	n/a	0
CATGCCAACTCGCAAA-1	n/a	0
CATGCGACCAGTTTAA-1	n/a	0
CATGCGTTAGACAGAA-1	n/a	0
CATGCTGGCTCCAATT-1	n/a	0
CATGGAAATGGGACCA-1	n/a	0
CATGGCAGGAAGATCG-1	n/a	0
CATGGGTATGCCTTAT-1	n/a	0
CATGGGTCGGGTGTGG-1	n/a	0
CATGGTAAGTAGCGTT-1	n/a	0
CATGGTATTAGTTTGT-1	n/a	0
CATGGTCTAGATACCG-1	n/a	0
CATGTAAGAGACATTT-1	n/a	0
CATGTAGGAGCGCCAA-1	n/a	0
CATGTCTCATTTATGG-1	n/a	0
CATTACATAGATTGTG-1	n/a	0
CATTACGTCGGCCCGT-1	n/a	0
CATTATAACAGGGTCC-1	n/a	0
CATTATCCCATTAACG-1	CH	350
CATTATGCTTGTTGTG-1	n/a	0
CATTCACTGACAGCTA-1	n/a	0
CATTCAGGTCAGTGCG-1	n/a	0
CATTCCCTAAGTACAA-1	n/a	0
CATTGCAAAGCATAAT-1	n/a	634
CATTGCGAAATGGGCG-1	n/a	0
CATTGCGGGTCAATTC-1	n/a	0
CATTGTGTGCTAGATC-1	n/a	0
CATTTAGCGGACCATG-1	n/a	0
CATTTATCGTTCAAGA-1	STR	0
CATTTCTAGCAGACTA-1	n/a	167
CATTTGAGTGGTACGT-1	n/a	0
CCAAACAGAACCCTCG-1	n/a	0
CCAAAGTCCCGCTAAC-1	n/a	0
CCAAATCAAAGGGCAA-1	n/a	0
CCAACCTTATGTAACT-1	n/a	0
CCAACGCTTGCCAGGG-1	n/a	0
CCAAGAAAGTGGGCGA-1	n/a	0
CCAAGACTTCTGCGAA-1	n/a	0
CCAAGCGTAACTCGTA-1	FT	1522
CCAAGCTTGATCTCCT-1	n/a	1402
CCAAGGAACAGAGAGG-1	n/a	0
CCAATAGTGCCGTCGA-1	n/a	0
CCAATCGGTAGATCGA-1	n/a	0
CCAATGTCACAGCAAG-1	n/a	0
CCAATTACGGGTCGAG-1	n/a	0
CCAATTGAATGTTAAT-1	n/a	0
CCACAATGTACGTCTT-1	n/a	0
CCACACTGAGATATTA-1	TH	200
CCACAGCTGAAATCAT-1	n/a	1112
CCACAGTACCCATCCT-1	HY	0
CCACATGGCTCTTTAT-1	n/a	0
CCACCAACTTTACTGT-1	n/a	0
CCACCCAAGGAAAGTG-1	n/a	0
CCACGAGAAGAGAATC-1	n/a	0
CCACGGAGCCATAAGA-1	n/a	0
CCACGGCAGGTGTAGG-1	CH	0
CCACGGTGCCCGGTAG-1	n/a	0
CCACTAAACTGAATCG-1	n/a	0
CCACTATCCGGGTCAC-1	n/a	0
CCACTGGTGGCTGGTT-1	CH	1053
CCAGAAAGCAACTCAT-1	n/a	0
CCAGAGACAAAGCCGG-1	n/a	0
CCAGATAGTTGAGTGA-1	n/a	0
CCAGCCTGGACCAATA-1	n/a	0
CCAGCTACGCCTCATA-1	n/a	119
CCAGCTCGAACGCATT-1	n/a	0
CCAGCTGATGGTACTT-1	CH	0
CCAGCTTCCGCCCGCA-1	n/a	0
CCAGGGACGTGGCCTC-1	n/a	0
CCAGTAGTCTGATCCA-1	n/a	0
CCAGTCAAATCTCTTA-1	n/a	0
CCAGTCCATTATTCGA-1	n/a	0
CCAGTCTAGACGGCGC-1	HY	0
CCAGTCTTGTCATAGA-1	n/a	0
CCATAAACAACCCGAC-1	n/a	0
CCATAACCTGTGCAGT-1	n/a	0
CCATACCTTTACTTGT-1	n/a	0
CCATAGAGGCTGCCAG-1	n/a	0
CCATAGGTTGGCGTGG-1	n/a	0
CCATAGTCAGTAACCC-1	n/a	0
CCATCATAAGAACAGG-1	n/a	0
CCATCCATACCAAGTC-1	n/a	0
CCATCGCAGTTAAACT-1	n/a	0
CCATCTCACCAGTGAA-1	n/a	0
CCATCTTGTTCACAAT-1	FT	0
CCATGCCTGTTTAGTA-1	n/a	62
CCATGCTCTGCAGGAA-1	n/a	0
CCATGGCCCTTGTACC-1	n/a	0
CCATGTTCATCTATAT-1	n/a	0
CCATTAGCGATAATCC-1	n/a	0
CCATTCCCTGCCCACA-1	n/a	0
CCATTTCTACCTATTA-1	n/a	0
CCCAAACATGCTGCTC-1	n/a	0
CCCAACATACGTCGCG-1	n/a	0
CCCAACCACACTAACA-1	n/a	0
CCCAAGAATGCACGGT-1	n/a	0
CCCAAGACAGAGTATG-1	n/a	0
CCCAATGAGATTTGCA-1	n/a	0
CCCAATTTCACAACTT-1	FT	0
CCCACTCCACGGTATC-1	n/a	0
CCCAGAGGAGGGCGTA-1	n/a	0
CCCAGTAAACTTGGGA-1	n/a	0
CCCAGTTAAGGCGCCG-1	HY	421
CCCGAAGTTTCGCGAA-1	n/a	0
CCCGACCATAGTCCGC-1	n/a	0
CCCGCAGCGCGAACTA-1	n/a	0
CCCGCAGGGCCCAAAG-1	STR	0
CCCGCCATGCTCCCGT-1	n/a	0
CCCGCGCAATGCACCC-1	FT	0
CCCGCTAGAGGGTTAA-1	STR	0
CCCGCTTGCCCTCGTC-1	CH	168
CCCGGGTCGTTCAGGG-1	n/a	0
CCCGGTGGAAGAACCT-1	n/a	0
CCCGGTGTATCGGAAT-1	CH	0
CCCGTAAGTCTAGGCC-1	n/a	0
CCCGTAGCTGGGAAGA-1	n/a	0
CCCGTCAGCGTCTGAC-1	n/a	0
CCCGTGAGGGCGGTGA-1	n/a	0
CCCTAGGCAACAAGAG-1	n/a	0
CCCTAGTGTCAGGTGT-1	n/a	0
CCCTATGTAGAGCAGA-1	FT	0
CCCTCAGATCGAGAAC-1	n/a	0
CCCTCATTCTGGAATT-1	n/a	0
CCCTCGATAATACACA-1	n/a	0
CCCTCGGGAGCCTTGT-1	n/a	0
CCCTGAAATGAGTTGA-1	n/a	72
CCCTGACTAACAAATT-1	n/a	0
CCCTGATGTAACTCGT-1	n/a	106
CCCTGCCCAATCCGCT-1	n/a	0
CCCTGCGCTACGCATA-1	n/a	17
CCCTGGCTGTTCCTTC-1	n/a	0
CCCTGGTATGGGCGGC-1	n/a	0
CCCTTCTCGTACGCGA-1	FT	9
CCCTTTGACAGGTCTT-1	TH	0
CCGAAAGTGGTGAGCA-1	CH	48
CCGAACACTGGGCCTC-1	CH	0
CCGAACCTTCCCGGCC-1	n/a	0
CCGAAGCATTGACCAA-1	n/a	0
CCGAAGTATATTGTTC-1	n/a	0
CCGACAAACACATGAG-1	n/a	0
CCGACAAAGGGAGTGC-1	CH	0
CCGACGGGCATGAGGT-1	CH	1742
CCGACGTAAACACAAC-1	n/a	0
CCGACTCGCATAGTCT-1	n/a	0
CCGAGCTGTGCTTGTC-1	HY	0
CCGAGGGATGTTAGGC-1	n/a	0
CCGATCTCAACCTTAT-1	n/a	0
CCGATTCGAGGGACCC-1	n/a	0
CCGATTGGTCAATGAA-1	n/a	120
CCGCACAAAGACCAAC-1	n/a	0
CCGCACGTGACCTCGG-1	n/a	0
CCGCATGTGGTACGAT-1	n/a	0
CCGCCACCACAATCCA-1	n/a	0
CCGCCGGAACTTCTCG-1	CH	0
CCGCCGGTCAACACAC-1	n/a	0
CCGCCTGCGAATTGGT-1	n/a	0
CCGCCTTGCGATGTCG-1	n/a	0
CCGCGATTTGGTAGGT-1	n/a	0
CCGCGGAATGCGTCAC-1	n/a	0
CCGCGGGTACGAAGAA-1	n/a	0
CCGCGTAGGTAAGGGC-1	CH	0
CCGCTATCAGCACCAG-1	n/a	0
CCGCTCCAGGGCGATC-1	n/a	0
CCGCTGGTGCCATTCA-1	n/a	0
CCGCTTACCTCACTCT-1	n/a	0
CCGCTTCGCGGTTAAC-1	n/a	0
CCGCTTGCTGACATGG-1	n/a	0
CCGGAATGGTTTCAGT-1	n/a	0
CCGGAGCGTACTTTCT-1	HY	0
CCGGAGGTCTTATGGT-1	n/a	0
CCGGCACGACCGTTTC-1	n/a	0
CCGGCGCATATTGGAT-1	n/a	0
CCGGCGTGAGACTCTG-1	n/a	0
CCGGGACCCGCAGAGA-1	n/a	0
CCGGGCGGTCTCGTCA-1	TH	33
CCGGGCTAAGAATTTC-1	n/a	0
CCGGGCTGCTCCATAC-1	n/a	175
CCGGGTTCGAGGTTAC-1	n/a	0
CCGGTTTGTAATTGTG-1	CH	207
CCGTAAGTTGGTCCCA-1	n/a	1027
CCGTACCCAAGCGCCA-1	n/a	119
CCGTATCTCGTCGTAG-1	CH	1797
CCGTATTAGCGCAGTT-1	HY	0
CCGTCAACCTCTGGCG-1	n/a	0
CCGTGCCCATGACGGC-1	n/a	0
CCGTGGAACGATCCAA-1	n/a	0
CCGTGTTAAATTCCAT-1	n/a	0
CCGTTACGTTAGAACA-1	n/a	0
CCGTTCCGAATCTCGG-1	FT	0
CCTAAACAGGGTCCGT-1	n/a	0
CCTAAAGGCTGACGCT-1	n/a	0
CCTAAATTAACGGTTC-1	TH	0
CCTAACCCAAACAAGT-1	n/a	0
CCTAACTAAGGCTCTA-1	n/a	0
CCTAAGTGTCTAACCG-1	n/a	0
CCTACAAGTCCGGAAT-1	n/a	0
CCTACATTCACAGACG-1	n/a	0
CCTACGCGACCTTACA-1	n/a	0
CCTACGGCTCAGTCGA-1	n/a	0
CCTACTGCTTACACTT-1	n/a	0
CCTAGGCGTAGCGATC-1	n/a	0
CCTAGGTAAAGGTAGC-1	n/a	0
CCTAGTTAGTCGCATG-1	n/a	0
CCTATAATGAGTGCCC-1	HY	0
CCTATACCGTCCTGTC-1	n/a	0
CCTATATCGTGTCACG-1	n/a	0
CCTATCTATATCGGAA-1	HY	0
CCTATGAAGTGGTGCC-1	n/a	0
CCTATGGCTCCTAGTG-1	n/a	0
CCTATGGGTTACCGTC-1	n/a	0
CCTATGGTCAAAGCTG-1	HY	0
CCTCACCAATCTTGAC-1	n/a	0
CCTCACCTGAGGGAGC-1	n/a	0
CCTCACCTTAGCATCG-1	n/a	0
CCTCATGCAGCTACGA-1	n/a	2048
CCTCCCGACAATCCCT-1	n/a	0
CCTCCGACAATTCAAG-1	n/a	0
CCTCCTAGCTAGAGTC-1	n/a	0
CCTCCTGAGCCCACAT-1	n/a	0
CCTCGAAGTGGACGGG-1	n/a	0
CCTCGACCCACTGCCT-1	n/a	0
CCTCGCCAGCAAATTA-1	n/a	0
CCTCGCGCGATATAGG-1	n/a	0
CCTCGCGCTGTGCGAT-1	n/a	0
CCTCGGACCGGGATAG-1	n/a	1
CCTCGGATGCTACCTG-1	n/a	0
CCTCGGTTTCCTTGCC-1	n/a	0
CCTCGTTACGCCTGTT-1	n/a	0
CCTCTAATCTGCCAAG-1	n/a	0
CCTCTACAAGGATTGG-1	n/a	0
CCTCTATCGATTAGCA-1	CH	387
CCTCTCTCCCATCTAG-1	n/a	0
CCTCTGGCCTAGACGG-1	n/a	0
CCTCTGTACTATTCTA-1	TH	0
CCTGAACGATATATTC-1	n/a	0
CCTGAATATTTACATA-1	n/a	0
CCTGACCACCGATGGT-1	TH	15
CCTGACGCAACCTTTA-1	n/a	0
CCTGAGAATAAATGCA-1	n/a	0
CCTGCCCGTTGTCTAG-1	n/a	0
CCTGCGATAGAACTGT-1	CH	0
CCTGCGTTCTACGCTT-1	n/a	0
CCTGCTATTTGAGAAG-1	n/a	936
CCTGGCTAGACCCGCC-1	n/a	823
CCTGGTCGAATGTGGG-1	HY	0
CCTGTAAGACATGATA-1	n/a	0
CCTGTACTCACGCCCA-1	n/a	0
CCTGTCACCCGGGCTC-1	TH	0
CCTGTCGCCCGTAAAT-1	TH	12
CCTGTGCATAGGAGAC-1	n/a	0
CCTGTGCGGATTGTAA-1	STR	0
CCTGTTCAACCTCGGG-1	n/a	0
CCTTCCGCAACGCTGC-1	n/a	0
CCTTCGTATAGAATCC-1	n/a	227
CCTTCTCAGCGTTCCT-1	n/a	0
CCTTCTTGATCCAGTG-1	n/a	0
CCTTTAAGGGAGCACT-1	n/a	0
CCTTTCAATGAAGAAA-1	n/a	0
CCTTTGAATTATGGCT-1	CH	0
CGAAACATAGATGGCA-1	n/a	0
CGAAACGCAATTCATG-1	n/a	0
CGAACAGTATGGGCGT-1	n/a	0
CGAACATAGTCAGAAA-1	n/a	0
CGAACCCGCATGCGTC-1	TH	0
CGAACCTCTTTCCTAG-1	n/a	0
CGAACGCCCAGTGCCG-1	n/a	0
CGAACGGCCGGACAAC-1	n/a	0
CGAAGACTGCCCGGGA-1	FT	0
CGAAGCTATAAATTCA-1	n/a	0
CGAAGGGTTTCAGATT-1	n/a	0
CGAAGTTGCTCTGTGT-1	n/a	0
CGAATCTGCTCGACGC-1	n/a	0
CGAATGAAGTCATTGC-1	CH	0
CGAATGGTAGGTCGTC-1	n/a	0
CGAATTACATGGTGTT-1	n/a	0
CGACAATTTGATCTAA-1	n/a	0
CGACACGCTCCGACAG-1	HY	0
CGACAGTTCGCGTTAT-1	n/a	0
CGACATGCGATCTTCT-1	n/a	0
CGACCCTTAACGCCGG-1	CH	0
CGACGCATCCGTACCT-1	n/a	0
CGACTCAGGATGTTAT-1	n/a	0
CGACTTTGTATAGCCT-1	n/a	0
CGAGACCCTAGAGTGT-1	TH	0
CGAGAGATGTGAACCT-1	n/a	1169
CGAGAGCGCGTAGATA-1	n/a	0
CGAGATGTTGCCTATA-1	CH	564
CGAGCACTTCAAGTTT-1	CH	0
CGAGCGTTGATCAGCC-1	n/a	0
CGAGCTGGGCTTTAGG-1	n/a	0
CGAGGATCGGGAACGA-1	HY	0
CGAGGCCAGGCATTGG-1	n/a	0
CGAGGCTAAATATGGC-1	n/a	0
CGAGGGACTGCGGTCG-1	TH	284
CGAGGGTATCCAGGTG-1	n/a	0
CGAGTACTAAAGAGGA-1	n/a	0
CGAGTGAAGGTACCAG-1	CH	1981
CGAGTGCTATAGTTCG-1	n/a	353
CGAGTTCTGTCCCACC-1	HY	0
CGAGTTTATCGGACTG-1	HY	0
CGATACCTCGCGGACA-1	TH	0
CGATAGCGATACAGTG-1	n/a	0
CGATATTAGCCGCAGG-1	CH	647
CGATCCACCATTGTTG-1	n/a	587
CGATCCGACCCAGTGC-1	n/a	0
CGATCCTCGCAACATA-1	n/a	0
CGATCTGTTGGAGGAC-1	n/a	0
CGATGGACCCTACGCC-1	n/a	0
CGATGTTGTTATCTAC-1	CH	0
CGATTAAATATCTCCT-1	n/a	0
CGATTCGCCTGGCTGC-1	n/a	0
CGCAATTACTTTCGGT-1	n/a	0
CGCAATTAGGGTAATA-1	n/a	16
CGCAATTCTACAATAA-1	n/a	0
CGCACATGTCCACTAC-1	n/a	594
CGCACGTCTGTTTATG-1	CH	0
CGCACGTGCGCTATCA-1	n/a	0
CGCAGAAACATTTGCG-1	n/a	0
CGCAGATCTTCACCCG-1	n/a	0
CGCATCATGGCTTCAG-1	n/a	0
CGCATCCATCAGCCAG-1	HY	0
CGCATGGTGCGATGCT-1	TH	0
CGCATTAGCTAATAGG-1	n/a	0
CGCCAAGAAGCCGAGT-1	CH	0
CGCCACAGGTCGCGAT-1	n/a	0
CGCCACCCGCATTAAC-1	n/a	0
CGCCATCCGATTATGA-1	n/a	0
CGCCCGCTTCCGTACA-1	n/a	0
CGCCCTAATTGTTCAA-1	n/a	0
CGCCCTTACATCCACC-1	n/a	0
CGCCCTTGAAGGCTGA-1	n/a	0
CGCCGACTATTCGCTA-1	n/a	0
CGCCGCCCATGCCTGT-1	HY	0
CGCCTCCCTCCTCTAT-1	n/a	0
CGCCTGGCCTACGTAA-1	n/a	0
CGCGACACTGCGCAGC-1	n/a	0
CGCGACCGCGACAGAT-1	n/a	0
CGCGAGAGGGACTTGT-1	n/a	0
CGCGAGTCTGCCGGGT-1	n/a	0
CGCGCAAATGTCCAGA-1	CH	0
CGCGCAAGGAACTACA-1	CH	507
CGCGCATGTTTGATTG-1	n/a	0
CGCGCCCGACTTAATA-1	n/a	0
CGCGGCAGTATTACGG-1	n/a	0
CGCGGCTCAACTTGAA-1	n/a	0
CGCGGGAATTAGGCAG-1	HY	0
CGCGGTAAGTCTAGCT-1	n/a	0
CGCGGTCACAAACCAA-1	n/a	0
CGCGTCATATTAAACC-1	n/a	0
CGCGTGCTATCAACGA-1	n/a	0
CGCGTTCATGAAATAC-1	n/a	0
CGCTACCGCCCTATGA-1	n/a	0
CGCTACGGGACATTTA-1	n/a	0
CGCTAGAGACCGCTGC-1	n/a	0
CGCTATACCGCCCACT-1	n/a	0
CGCTATTCAATGTATG-1	n/a	0
CGCTATTCTTAGGCTC-1	TH	0
CGCTCGACATAATGAT-1	n/a	0
CGCTCTCCGTAGATTA-1	n/a	0
CGCTGAGGACGTCCAA-1	n/a	0
CGCTGGTGACTACCCT-1	n/a	0
CGCTGTGACGCCGCAC-1	n/a	0
CGCTGTGTGGATGTTG-1	n/a	0
CGCTTATTCCCGGTCG-1	n/a	0
CGCTTCCACTGAAATC-1	FT	0
CGCTTTCATACCGGTG-1	n/a	0
CGCTTTCTTGCATTCG-1	n/a	0
CGGAAAGAATCAAACG-1	n/a	0
CGGAAATTTCACATCC-1	n/a	0
CGGAACGTAAACATAG-1	n/a	0
CGGACCTTTACGTCCC-1	n/a	0
CGGACGTTACTTGAAG-1	n/a	0
CGGAGCAATTTAATCG-1	n/a	0
CGGAGCATGGCGATCC-1	n/a	66
CGGAGCTTATAACACC-1	n/a	0
CGGAGTCCTAACCTGG-1	n/a	0
CGGATAAGCGGACATG-1	n/a	0
CGGATGAATGCTGTGA-1	n/a	0
CGGCAAACATCGTGCG-1	TH	0
CGGCACCGTTAGCGCC-1	n/a	0
CGGCACTCAAGAAAGT-1	CH	381
CGGCAGGGTCGGGTTG-1	n/a	0
CGGCCACGCACAAAGT-1	TH	0
CGGCCCAACCTGTAGT-1	HY	0
CGGCTCTTCGTCGAAC-1	n/a	0
CGGCTGAAGGTTACGC-1	n/a	0
CGGCTGCAAGATTAAG-1	n/a	0
CGGCTTTGTATGATAA-1	n/a	0
CGGGAAGTACCGTGGC-1	n/a	0
CGGGAATTTATGTAAA-1	TH	630
CGGGAGCTTCAGTGTA-1	n/a	0
CGGGAGTATACCGCCG-1	n/a	0
CGGGATCAATGTAAGA-1	n/a	0
CGGGCAGCTAAACCGC-1	n/a	0
CGGGCCATAGCCGCAC-1	n/a	0
CGGGCCTTCTTTGTAA-1	TH	0
CGGGCGATGGATCACG-1	n/a	0
CGGGTGTACCCATTTA-1	n/a	0
CGGGTTCGGCACGTAT-1	n/a	0
CGGGTTGTAGCTTTGG-1	n/a	0
CGGTACTAGAATCAAA-1	HY	141
CGGTAGAGGTGCAGGT-1	n/a	0
CGGTATAGGTATTAGC-1	n/a	0
CGGTCAAGTGGGAACC-1	n/a	0
CGGTCTATCAACCCGT-1	n/a	0
CGGTGAAGACTAAAGT-1	n/a	0
CGGTGCAGATAGAACG-1	n/a	0
CGGTGCGCGTTGGTCC-1	n/a	0
CGGTGGGCTCCAGCCT-1	n/a	0
CGGTGTACTTGATCCC-1	n/a	0
CGGTTATCCAACAGTG-1	n/a	0
CGGTTCAAGTAGGTGT-1	n/a	0
CGGTTCCGGCTTCTTG-1	CH	1649
CGGTTGACCTGGCATA-1	n/a	0
CGGTTGAGTATCCTTC-1	CH	0
CGGTTGGGTTCAAGTT-1	n/a	0
CGGTTTATGAAGGAAC-1	FT	0
CGTAAACGCTTGAGTG-1	n/a	0
CGTAAAGCAAGAAATC-1	n/a	4
CGTACCTGATAGGCCT-1	n/a	0
CGTAGCGAATTGTCAG-1	n/a	0
CGTAGCGCCGACGTTG-1	n/a	0
CGTATTAAGAGATCTA-1	n/a	0
CGTCAAGGCTATAAAT-1	n/a	0
CGTCACGTCCATTGGT-1	n/a	124
CGTCAGCTATTTACTC-1	n/a	0
CGTCAGTGCGCACAAG-1	n/a	0
CGTCAGTTTATCGTCT-1	n/a	0
CGTCATACCATATCCA-1	n/a	0
CGTCGCATGTGAGCCA-1	n/a	0
CGTCGCGGCGGGATTT-1	n/a	0
CGTCGCTTGGTTATAC-1	FT	0
CGTCGGATAGTGTTGA-1	n/a	0
CGTCGGGTCTAAGCGC-1	FT	0
CGTCGTCCTTCGCGAA-1	HY	0
CGTCTGGAAGGGCCCG-1	n/a	0
CGTGAAGTTAATTCAC-1	TH	0
CGTGACATTGGGTCGT-1	n/a	0
CGTGACCAGTCCTCTG-1	n/a	0
CGTGCAGACTGGGACA-1	TH	0
CGTGCATTGTCGACGC-1	n/a	0
CGTGCCCGACATTTGT-1	n/a	0
CGTGCCCTCCCGAAGA-1	FT	165
CGTGCTGGCCTAGTCG-1	n/a	0
CGTGCTTCTACCTAAA-1	n/a	0
CGTGGCCGAATATCTA-1	n/a	0
CGTGGTACCCAAAGGC-1	n/a	0
CGTGTCTCGTTACGAC-1	CH	2615
CGTGTGTTAAACCCTG-1	n/a	0
CGTTAGCTCACAACTG-1	FT	0
CGTTCAGACCCGCGAA-1	n/a	0
CGTTCATGGTGCGCGT-1	FT	0
CGTTCTTCGCACACCT-1	HY	0
CGTTGAATACCGCGCT-1	n/a	0
CGTTGAGCGACCGTCG-1	n/a	0
CGTTGAGTAATTGCGT-1	HY	0
CGTTGCCCGCGTGGGA-1	n/a	0
CGTTGTAAACGTCAGG-1	n/a	0
CGTTGTAAGATTGATT-1	HY	0
CGTTGTCGGCAATTGA-1	n/a	0
CGTTGTTTCAATTCCC-1	FT	0
CGTTTAAGCGGAGCAC-1	n/a	18
CGTTTCACTTCGGGCG-1	n/a	0
CGTTTCGCTCATTACA-1	n/a	0
CGTTTGTGTAGAGGGT-1	n/a	536
CTAAAGAATGCCTACT-1	n/a	0
CTAAAGGGAAATAGGA-1	n/a	1801
CTAAAGTCCGAAGCTA-1	n/a	0
CTAAATCCGGTGTACA-1	CH	4
CTAAATCCTATTCCGG-1	n/a	60
CTAACCGCGCGCCCGT-1	n/a	0
CTAACGAAACTTGCTG-1	n/a	0
CTAACTGGTCCGGTTC-1	CH	0
CTAAGGGAATGATTGG-1	n/a	0
CTAAGTACAGGGCTAC-1	STR	0
CTAATTCGCACGCGCT-1	n/a	0
CTAATTCTCAGATATT-1	n/a	0
CTAATTTCAACAACAC-1	n/a	0
CTACAAGAAATAACCC-1	n/a	0
CTACACTAGCTTGTTC-1	n/a	0
CTACATATCGCGGGAC-1	CH	0
CTACCCTAAGGTCATA-1	n/a	0
CTACGAACTAGGTCGA-1	n/a	0
CTACGACTAGCTATAA-1	n/a	0
CTACGATCCTATCCTA-1	n/a	0
CTACGCACGGAGTACC-1	TH	0
CTACGCCATTTCCGAT-1	n/a	0
CTACGTGTTGCCACCA-1	n/a	0
CTACTATCATAGGTTT-1	n/a	2161
CTACTATCTTTCAGAG-1	n/a	0
CTACTCAAGGTATAGT-1	n/a	0
CTACTCTAGGCCCGGC-1	n/a	0
CTACTGCCACCTGACC-1	n/a	214
CTAGACATATATGTAG-1	HY	0
CTAGACTGCATTTCGT-1	n/a	0
CTAGATAAACTCCTCG-1	CH	0
CTAGATGTGAGTGTAA-1	n/a	0
CTAGATTTACGACGGC-1	HY	51
CTAGCAACTAATTTAC-1	n/a	0
CTAGCATAGTATAATG-1	FT	1385
CTAGCCGATGTTATGA-1	HY	0
CTAGGCGCCCTATCAG-1	n/a	0
CTAGGCGGCAGAGAAT-1	CH	71
CTAGGTCTGAAGGAAT-1	n/a	0
CTAGGTTCGGACGTGA-1	n/a	0
CTAGTATTCGGAATTA-1	n/a	0
CTAGTCACGTCTTAAG-1	TH	0
CTAGTGAAGGACAGGA-1	n/a	0
CTAGTTACAACCCGGT-1	n/a	0
CTAGTTGGGCCCGGTA-1	n/a	118
CTATAAGAGCCAATCG-1	n/a	0
CTATAGGCGTTGATGT-1	n/a	0
CTATATCCAGCCTGGC-1	n/a	0
CTATCGACGAAATACA-1	FT	0
CTATCGGGTCTCAACA-1	TH	313
CTATGAACACCTTGCC-1	n/a	0
CTATGCCCGAATGCAA-1	n/a	0
CTATGTCACTAGCCCA-1	n/a	0
CTATGTCTATTGAAAC-1	n/a	0
CTATGTGAGTCACGGC-1	n/a	0
CTATTCATGTGTCCCA-1	TH	0
CTATTGTGTTTGGTCA-1	n/a	0
CTATTTGCTTGGAGGA-1	n/a	0
CTATTTGGTTACGGAT-1	TH	6
CTCAAACCACTGCCCG-1	n/a	0
CTCAAGACATTAGCGC-1	n/a	0
CTCACATTTACTAAAT-1	n/a	0
CTCACTGTGATACTTA-1	n/a	0
CTCACTTGGCTGGTAA-1	n/a	0
CTCAGAGCTAATGTCG-1	n/a	0
CTCAGATTGTGATAAG-1	n/a	0
CTCAGCAGACTGCCGA-1	n/a	0
CTCAGGACTCACCTGT-1	n/a	0
CTCAGTCACGACAAAT-1	n/a	0
CTCATGGCTCACAATC-1	n/a	0
CTCATGGTAATTTGCG-1	n/a	0
CTCATTGCTCTAACAA-1	n/a	0
CTCATTTGATGGGCGG-1	n/a	0
CTCCCTCCTTTCGATC-1	n/a	1607
CTCCGCCCACATGAGG-1	n/a	0
CTCCGGCCTAATATGC-1	n/a	0
CTCCGGCTTGTAGACA-1	n/a	0
CTCCTAAGTTATGTCT-1	n/a	0
CTCCTTTACGCAAGTC-1	n/a	0
CTCGAATGGAACGTAT-1	n/a	0
CTCGAGACATACGATA-1	n/a	0
CTCGAGATCCAAAGCA-1	n/a	327
CTCGAGGCAAGTTTCA-1	n/a	0
CTCGAGGTCGAACAGT-1	n/a	41
CTCGATATTTGCGAGC-1	n/a	0
CTCGCACCTATATAGT-1	n/a	0
CTCGCATTGCATAGCC-1	n/a	0
CTCGCCGAATGTAGGG-1	n/a	0
CTCGGGCATCGTCGGG-1	n/a	0
CTCGGGTTCTCTGGCC-1	n/a	0
CTCGGTACCACTGCTC-1	HY	0
CTCGGTCCGTAGCCTG-1	n/a	0
CTCGGTTGTCGGCCCT-1	CH	891
CTCGTCGAGGGCTCAT-1	CH	0
CTCGTTTCTAATGTTT-1	n/a	0
CTCTAATGCATTGATC-1	n/a	0
CTCTACACTGGCGATT-1	n/a	825
CTCTACATCCTGCGTG-1	n/a	0
CTCTATTTGGCTGCAG-1	n/a	0
CTCTCACAATCGATGA-1	TH	0
CTCTCGATGTGCGCCT-1	n/a	0
CTCTCTAACTGCCTAG-1	CH	477
CTCTGCAGGCATTCTT-1	n/a	0
CTCTGCGAAGCAAGCA-1	n/a	0
CTCTGGACGCCTGGTG-1	TH	0
CTCTGTGCCTGCTATG-1	n/a	0
CTCTGTTTGAGGATTC-1	n/a	0
CTCTTCTATTGACTGG-1	n/a	0
CTCTTCTGGAAGTTAG-1	n/a	0
CTCTTGTCCCGCTTGG-1	TH	0
CTGAAAGAGATCCGAC-1	n/a	0
CTGAATCCGAGACCTC-1	TH	0
CTGAATTTATTGCCAG-1	n/a	0
CTGACTGCGCAGCTCG-1	n/a	0
CTGAGCAAGTAACAAG-1	n/a	0
CTGATAGTGTATCTCA-1	n/a	0
CTGATCCCTTTATGCA-1	n/a	0
CTGCAAATGGGCTCCA-1	n/a	0
CTGCACAACTACATAT-1	n/a	0
CTGCACCTAGTCCACA-1	n/a	0
CTGCACCTGGAACCGC-1	n/a	0
CTGCACTCCAGTACAG-1	n/a	0
CTGCCAAGGTTGGAAG-1	n/a	0
CTGCCATGCATCACAT-1	n/a	0
CTGCCCACGAAGCGTT-1	n/a	0
CTGCCTAGCCACCAAG-1	n/a	0
CTGCCTTTAATACCTT-1	FT	0
CTGCGATTTCGAGATT-1	n/a	0
CTGCGGGTGAAATGTT-1	n/a	0
CTGCGGTAGTCACGTG-1	n/a	0
CTGCGTTACGATATAA-1	FT	0
CTGCTGAGGCCACGAA-1	n/a	0
CTGCTTGGCGATAGCT-1	n/a	0
CTGCTTTATGTCCGCG-1	n/a	0
CTGGAAATGGATGCTT-1	n/a	0
CTGGAAGACACGGTGG-1	HY	0
CTGGACGCAGTCCGGC-1	n/a	0
CTGGATTTACACTTGA-1	FT	0
CTGGCATCCGAATGAG-1	n/a	74
CTGGCGACATAAGTCC-1	n/a	0
CTGGCGCACAGGTCTG-1	FT	340
CTGGCGGGAATAAGTA-1	CH	0
CTGGCTCCTGCGGGAT-1	CH	0
CTGGCTGATTCATCCT-1	n/a	0
CTGGCTGCTAACGTAA-1	n/a	0
CTGGCTGGTTGTCAGT-1	n/a	0
CTGGGATAAATAATGG-1	HY	362
CTGGGATCGCCCAGAT-1	n/a	0
CTGGGCACTAGTCGGA-1	STR	152
CTGGGCCTGCTATATC-1	n/a	0
CTGGGCGGCCAAATGT-1	n/a	0
CTGGGCTATCCTTTGG-1	n/a	0
CTGGGTAGGCAGTTAA-1	n/a	580
CTGGGTTGAGTTAAAG-1	n/a	0
CTGGTAACACATAGAA-1	HY	484
CTGGTAACGAGCTCTT-1	n/a	0
CTGGTCATTCCAATCC-1	n/a	0
CTGGTCCTAACTTGGC-1	n/a	0
CTGGTGAATGGGCCTA-1	n/a	0
CTGGTTCAACGCATCA-1	n/a	0
CTGGTTTCGAGCAAGA-1	n/a	93
CTGTACTTCTTAGCAT-1	n/a	0
CTGTAGCCATCTCACT-1	n/a	0
CTGTATGGTGTAGAAA-1	n/a	3
CTGTCAAATGGCTCGG-1	n/a	0
CTGTCACGCCAGGCGC-1	HY	0
CTGTGCAGGGTAGGTC-1	FT	0
CTGTGGTCGGGAGATA-1	FT	0
CTGTTACCCAATCTAG-1	n/a	390
CTGTTCACTGCCTGTG-1	n/a	0
CTGTTCATCTCACGGG-1	FT	0
CTGTTGTTCAGTCGTA-1	n/a	0
CTTAAATAAGACCCAT-1	n/a	0
CTTAACTTCGAAGTAC-1	n/a	0
CTTAAGCAGCGAGCCG-1	n/a	0
CTTACACGGTATTCCA-1	n/a	0
CTTACACTGGGAAATA-1	n/a	0
CTTAGCCCGGATAGTG-1	n/a	0
CTTAGCCTTCCACATG-1	n/a	0
CTTAGGTATAGACCAG-1	n/a	0
CTTAGTAGGCCTACAG-1	n/a	0
CTTAGTTGAGGAATCG-1	n/a	0
CTTATGCGCTCAGGGC-1	n/a	0
CTTATGTTGACTACCA-1	CH	1629
CTTCAACTCCACTTGG-1	HY	0
CTTCAGTGGTCGCCTA-1	n/a	0
CTTCATAGCTCAAGAA-1	n/a	0
CTTCATTGTCAGTGGA-1	TH	1200
CTTCCTGCATATTTAC-1	n/a	0
CTTCGTAGATAGGTGA-1	n/a	35
CTTCTATGTTGAAGTA-1	n/a	0
CTTCTGGGCGTACCTA-1	CH	1025
CTTCTTACGTCGTATA-1	n/a	0
CTTGACCCGAAAGATA-1	n/a	0
CTTGAGGTTATCCCGA-1	n/a	0
CTTGAGTTAGGGTAAT-1	HY	0
CTTGCAACCGCCTCCT-1	n/a	0
CTTGCCCAGGCTCTAC-1	FT	832
CTTGGCCAAGCTGGGA-1	HY	0
CTTGTACTTGTTGACT-1	n/a	0
CTTGTCAACATTCGAG-1	TH	0
CTTGTCGTACGTGTCA-1	CH	618
CTTGTGAGTCTTTGAC-1	CH	423
CTTGTGCTCACCGATT-1	n/a	0
CTTGTTGCTGAGTCAA-1	TH	0
CTTGTTTATGTAGCCA-1	CH	0
CTTTAACTTTCAAAGG-1	n/a	0
CTTTAATATTGGTCGA-1	n/a	0
CTTTACCGAATAGTAG-1	n/a	0
CTTTAGGAACACTGTT-1	FT	0
CTTTAGTGCTATTATT-1	TH	0
CTTTCTGTGCGGGCTT-1	n/a	39
CTTTGAAACATATTCC-1	n/a	0
CTTTGGCAGACAGAGT-1	n/a	0
CTTTGGCGCTTTATAC-1	n/a	0
CTTTGGCTTTAGTAAA-1	FT	120
CTTTGGGATTGTTGCA-1	n/a	0
CTTTGTCGAATGCTCC-1	n/a	0
GAAACAGATGACCACC-1	HY	0
GAAACAGCCATGCAGT-1	n/a	0
GAAACATAGGAAACAG-1	n/a	0
GAAACCATGGTGCGCT-1	n/a	0
GAAACCGAATTACCTT-1	n/a	0
GAAACTCGTGCGATGC-1	CH	0
GAAACTCTAATGAAGG-1	n/a	0
GAAAGAACAGCGTTAT-1	n/a	0
GAAAGCAGTGCACTTT-1	TH	0
GAAAGCCCTTTGGACC-1	n/a	0
GAAAGTGACTAACTGC-1	n/a	0
GAAATACCTGCTGGCT-1	n/a	0
GAAATACTAAACGTTT-1	n/a	0
GAAATATCACCATCAG-1	CH	0
GAAATATGCTTGAATG-1	n/a	0
GAAATCGCGCGCAACT-1	n/a	0
GAAATGGCGGTGTTAG-1	n/a	1198
GAAATGGGATGTAAAC-1	n/a	0
GAAATTAGCACGGATA-1	n/a	0
GAAATTCACATCGCTG-1	n/a	0
GAAATTGTCTCTATAA-1	n/a	0
GAACACACATCAACCA-1	n/a	0
GAACAGATTACTAAAT-1	n/a	0
GAACCATCTGGGAGAC-1	n/a	0
GAACCCTCTGTGTTCT-1	HY	0
GAACCTCGACCTACAC-1	n/a	0
GAACCTTTAACGATCC-1	FT	0
GAACGACCGAATGATA-1	n/a	0
GAACGGTGTAAAGCAG-1	n/a	0
GAACGTCTCATGGTCG-1	HY	0
GAACGTTAGGAAGACG-1	n/a	0
GAACTGTGGAGAGACA-1	n/a	0
GAACTTAGCGCCCGGT-1	n/a	0
GAAGAAACGATATTGT-1	FT	0
GAAGAACGGTGCAGGT-1	n/a	0
GAAGACTTCAATGCCG-1	n/a	0
GAAGCAAGGCAATGTT-1	n/a	0
GAAGCCACTGATTATG-1	n/a	0
GAAGCCTGCACATTCC-1	n/a	0
GAAGCGTGAGGAATTT-1	n/a	0
GAAGCTCGGACCCGTC-1	n/a	0
GAAGCTTGCTGACCGC-1	n/a	0
GAAGTCAGTTGCACTA-1	n/a	0
GAAGTCTCCCTAGCGA-1	n/a	0
GAAGTGATTTATCGTG-1	TH	214
GAAGTGCTGGATAGCT-1	n/a	0
GAAGTTTCCACTCAAT-1	n/a	0
GAATAGACGCGACCCA-1	n/a	0
GAATAGCCCTGCGGTC-1	HY	0
GAATAGTGCTCGATTA-1	CH	190
GAATATTCGGAGTCCC-1	n/a	0
GAATCGCCGGACACGG-1	n/a	0
GAATCTATACTCGGAC-1	n/a	0
GAATCTGAACATTCTC-1	n/a	0
GAATGAAGGTCTTCAG-1	n/a	0
GAATGCCGAAATGACC-1	n/a	0
GAATGCGAATCGGTTC-1	n/a	0
GAATGGGCTTATCGAC-1	n/a	0
GAATGTATGGCAGGTC-1	FT	0
GAATGTGGTCCGGATT-1	HY	789
GAATGTTGGGTAATCT-1	n/a	0
GAATTATAGTGAAAGG-1	TH	1371
GAATTCACCCGGGTGT-1	n/a	0
GAATTTCTCGCTGCAG-1	n/a	0
GACAAACATATGCAGG-1	n/a	0
GACAACGACCATTGAA-1	n/a	0
GACAACGCAGCTTACG-1	n/a	0
GACACAAGGGAAGAAA-1	n/a	0
GACACGAGTTAGAGGA-1	CH	772
GACACTGAGTTCAGTG-1	TH	0
GACAGATTTCTGGCTC-1	CH	0
GACAGCCAGACCTGAC-1	n/a	0
GACAGGCACACACTAT-1	n/a	0
GACATACTGTCGCAGA-1	n/a	0
GACATCCGTCGAACTG-1	HY	0
GACATCGATTTATAAC-1	TH	0
GACATTTCGCCCAGCC-1	n/a	0
GACCAGAGCCCTGTAG-1	n/a	0
GACCAGGTCATTCATA-1	n/a	0
GACCCAATTATGATAC-1	CH	0
GACCCGTCGCCGGCTA-1	n/a	0
GACCGACTGAAGCGTC-1	n/a	0
GACCGATTAAATATGT-1	n/a	0
GACCGTCAGGTCGTGA-1	n/a	0
GACCGTGCTGACGGTG-1	n/a	0
GACCTTCCACGTCTAC-1	n/a	0
GACGACGATCCGCGTT-1	n/a	0
GACGATATCACTGGGT-1	n/a	0
GACGCCGTAAAGGCTA-1	n/a	0
GACGCCTGTTGCAGGG-1	CH	0
GACGCTTGCTTCTAAA-1	n/a	0
GACGGACCGCGTTCCT-1	STR	0
GACGGGATGTCTTATG-1	n/a	0
GACGGTCAATAGAAGC-1	n/a	0
GACGTGAGACTCCATG-1	n/a	1749
GACGTGTAGGGATTAT-1	n/a	0
GACGTTGCTCGGCGGC-1	n/a	0
GACTAACACAGCACCT-1	STR	0
GACTAAGATCATGCAC-1	n/a	0
GACTAAGTAGGCTCAC-1	n/a	0
GACTACAAAGCGGTGG-1	FT	0
GACTACAATTGCTCGT-1	n/a	0
GACTCACCCACGTGAG-1	n/a	0
GACTCCCAGAATAAGG-1	n/a	0
GACTCCTTCCAATTGA-1	n/a	0
GACTCGCGGGAATGAC-1	n/a	0
GACTCGGTCGGCGGAT-1	n/a	0
GACTGATTGGTCACAA-1	n/a	0
GACTGCAAATCGAGCT-1	n/a	0
GACTGCACCAGCCCAG-1	HY	819
GACTGCGGCACGTGTA-1	n/a	0
GACTGCTGGTGAGAAA-1	n/a	0
GACTGGGCGCCGCAAC-1	STR	0
GAGAATCTCACGATCA-1	n/a	0
GAGACCCTGCAACGCC-1	n/a	0
GAGACTGATGGGTAGA-1	n/a	0
GAGACTTCGCGACCGA-1	TH	0
GAGAGCGCAGTCCCTG-1	n/a	0
GAGAGGGCGCGAGGTT-1	n/a	0
GAGAGGTGCATTCTGG-1	n/a	0
GAGATCTGCTTGGCAT-1	TH	0
GAGATCTGTCACTCCG-1	n/a	442
GAGATCTTCCATGACA-1	n/a	0
GAGATGGGAGTCGACA-1	n/a	0
GAGCACCTGTGTCCAG-1	FT	0
GAGCATCAACAACTTG-1	n/a	387
GAGCATCATCCCTGGG-1	n/a	0
GAGCCACGGTAGTAGG-1	n/a	0
GAGCCAGCTACCTGTG-1	n/a	0
GAGCCGAGCGTTTATT-1	n/a	0
GAGCGAGGGAGTACCG-1	n/a	0
GAGCGCGCACGAGTAG-1	n/a	0
GAGCGCTGTTAGGTAA-1	n/a	0
GAGCTAAGGGCATATC-1	n/a	78
GAGCTCTCGGACCTAA-1	FT	180
GAGCTGTCGTCTCGGA-1	n/a	0
GAGGAATGGAGAGGTT-1	n/a	0
GAGGAGTAATTCCTAC-1	n/a	0
GAGGCCCGACTCCGCA-1	FT	0
GAGGCTATCAAAGTCG-1	n/a	0
GAGGGAGTCAGATCGC-1	n/a	0
GAGGGCATCGCGTATC-1	CH	2512
GAGGGCGCAGCTCTGC-1	HY	0
GAGGGTAGTAACAAAG-1	n/a	40
GAGGTACATCCATCTT-1	n/a	0
GAGGTACGCGTGTCCC-1	n/a	0
GAGGTCCCAAAGATCT-1	FT	1214
GAGGTCTTAGTGGGTC-1	n/a	0
GAGTAAGGCCACGGGA-1	n/a	0
GAGTACGGGTATACAA-1	n/a	0
GAGTAGATACTAGTTG-1	n/a	0
GAGTATACCCTAATCA-1	n/a	0
GAGTATGCCCGCCTTG-1	n/a	0
GAGTATGCGCGTGCAT-1	n/a	0
GAGTCAGACCAGAATC-1	n/a	0
GAGTCCGCTTACCGGA-1	n/a	0
GAGTCGACAGACCCTC-1	n/a	0
GAGTGTGCGGTACCCA-1	FT	0
GAGTTGATGGCAATTT-1	FT	0
GATAAATCGGTGGATG-1	STR	0
GATAACTCGCACTGTG-1	HY	172
GATAAGGCAGATGCAA-1	CH	0
GATACGATGGGAGTCA-1	TH	0
GATAGAACCCGCTAGG-1	HY	0
GATAGGTAACGTTGAC-1	TH	0
GATAGTGCGAGTAAGT-1	n/a	0
GATATCAAGCAGGAGC-1	n/a	0
GATATCTCATGCAATA-1	n/a	0
GATATGAGACACTAAC-1	HY	0
GATATGCGGTAGCCAA-1	n/a	0
GATATGGATTACGCGG-1	n/a	0
GATATTGAGATTGGCG-1	HY	0
GATATTTCCTACATGG-1	n/a	0
GATCAACATAAAGGGA-1	CH	0
GATCATTCCAAACATT-1	TH	0
GATCCCTTTATACTGC-1	HY	0
GATCCGGGAATTAACA-1	n/a	145
GATCCTAAATCGGGAC-1	n/a	0
GATCCTCGACACTGGC-1	n/a	0
GATCCTCTTGCGCTTA-1	STR	0
GATCGACACTATCTGA-1	n/a	0
GATCGCGGGCTCTCCA-1	n/a	0
GATCGCTACCCGATTT-1	n/a	0
GATCGCTATATCTCAG-1	n/a	0
GATCGCTGTGGTGCGT-1	n/a	0
GATCGGATAGAACCAT-1	n/a	0
GATCGGCGATAAGTCG-1	n/a	0
GATCGGTGGCCATAAC-1	n/a	0
GATCGTGACTGATATC-1	n/a	0
GATCTAACCGTATTCA-1	n/a	0
GATCTGCTATCTAAGG-1	n/a	0
GATCTTCATTGTCCTC-1	n/a	0
GATCTTGGAGGGCATA-1	TH	0
GATCTTTGCAGGGTAT-1	n/a	0
GATGACAAGTAGGGCA-1	CH	0
GATGACGATGATCGCG-1	n/a	0
GATGATTTGAAACTGG-1	CH	397
GATGCCACACTACAGC-1	CH	0
GATGCCAGCAGAAGGC-1	n/a	0
GATGCCTTCTGCGGCA-1	n/a	0
GATGCGAATGGTATTA-1	n/a	0
GATGCGTCCTGCATTC-1	n/a	264
GATGCTACAAGCGCCT-1	n/a	0
GATGCTACCTTCGATG-1	HY	158
GATGCTGTATTTCATC-1	n/a	0
GATGGCGCACACATTA-1	n/a	0
GATGGTGCCCTAGGCA-1	n/a	0
GATGTAACGAACCACC-1	FT	0
GATGTCCGGATCACAT-1	n/a	0
GATGTCGGTCAACTGC-1	n/a	0
GATGTGTTGTCACAAG-1	n/a	0
GATGTTCAATCCACGA-1	n/a	0
GATGTTTGTGCGAGAT-1	n/a	0
GATTAACCGAAAGCCC-1	n/a	0
GATTAATCCTGGCTCA-1	CH	0
GATTACTGAATTTGGG-1	n/a	0
GATTCCCTTGTCGCAG-1	n/a	0
GATTCCGCGTTTCCGT-1	n/a	0
GATTCCTATACGGCGC-1	CH	0
GATTCGACGGTTCACG-1	n/a	866
GATTGACACTCTGCTC-1	FT	0
GATTGCTCCAGTTGCA-1	n/a	0
GCAAACCCTACATTAT-1	HY	0
GCAAACCTTGGCCATA-1	n/a	0
GCAAAGGGCGTTAGCC-1	n/a	0
GCAAATATTACGCTTT-1	n/a	0
GCAAATGAGGACACTT-1	n/a	0
GCAACACACTAGAACT-1	n/a	0
GCAACCACCAGACCGG-1	n/a	0
GCAACCACGGCCGCGT-1	n/a	0
GCAAGAATTCCTTGGC-1	n/a	0
GCAAGATGTGTTCGCG-1	n/a	0
GCAAGTGCACAGAGAA-1	n/a	0
GCAAGTGTAAAGCATG-1	n/a	0
GCACAAACCCTAGATG-1	CH	0
GCACAACCTCGGGCGT-1	n/a	0
GCACAAGTGTCGGAAG-1	n/a	0
GCACACACTGGTAGCC-1	n/a	0
GCACACAGCTATTACC-1	n/a	0
GCACACGCCCATGGTC-1	n/a	0
GCACGCCTACTTAGAT-1	n/a	0
[truncated: 1,477 more rows]
