# Supplementary material for: Spotiphy enables single-cell spatial whole transcriptomics across an entire section
Source: Nat Methods. 2025 Mar 12;22(4):724–36. doi: 10.1038/s41592-025-02622-5 (PMC11978521; doi:10.1038/s41592-025-02622-5)
Supplement: Supplementary file 15 — Statistical source data. [file 41592_2025_2622_MOESM15_ESM.xlsx]

## Sheet: ED_Fig.7g
cellID	samplename	T-HR score	N-HR score
BCCID4535_431	BCCID4535	1.1283	0
BCCID4535_432	BCCID4535	1.84256	0
BCCID4535_433	BCCID4535	1.71298	0.376289
BCCID4535_434	BCCID4535	3.3222	0.763952
BCCID4535_435	BCCID4535	3.73361	0.58092
BCCID4535_436	BCCID4535	3.84351	0.454731
BCCID4535_437	BCCID4535	3.89503	0.891632
BCCID4535_438	BCCID4535	3.42129	0.897498
BCCID4535_439	BCCID4535	3.75678	0.577552
BCCID4535_440	BCCID4535	4.43092	1.22374
BCCID4535_441	BCCID4535	2.76208	0.349265
BCCID4535_442	BCCID4535	4.23856	1.22701
BCCID4535_443	BCCID4535	2.6457	0.522298
BCCID4535_444	BCCID4535	1.73795	0
BCCID4535_445	BCCID4535	3.62721	0.978402
BCCID4535_446	BCCID4535	4.07765	0.677909
BCCID4535_447	BCCID4535	3.63359	0.159156
BCCID4535_448	BCCID4535	3.82964	0.312061
BCCID4535_449	BCCID4535	3.42644	0.466672
BCCID4535_450	BCCID4535	3.07244	0.454939
BCCID4535_451	BCCID4535	3.10139	0.99507
BCCID4535_452	BCCID4535	1.44387	0
BCCID4535_453	BCCID4535	0.38968	0.48072
BCCID4535_454	BCCID4535	3.50934	0.339159
BCCID4535_455	BCCID4535	3.79905	0.772333
BCCID4535_456	BCCID4535	3.52038	0.98467
BCCID4535_457	BCCID4535	2.83309	1.15122
BCCID4535_458	BCCID4535	4.49037	1.21766
BCCID4535_459	BCCID4535	2.84616	0.644318
BCCID4535_460	BCCID4535	4.43022	1.06668
BCCID4535_461	BCCID4535	3.90343	0.979355
BCCID4535_462	BCCID4535	4.34372	1.31734
BCCID4535_463	BCCID4535	3.79215	0.536528
BCCID4535_464	BCCID4535	3.46438	0.455732
BCCID4535_465	BCCID4535	3.84222	1.62661
BCCID4535_466	BCCID4535	4.15949	0.729546
BCCID4535_467	BCCID4535	2.90261	0.684148
BCCID4535_468	BCCID4535	4.19611	1.41082
BCCID4535_469	BCCID4535	4.05137	0.795151
BCCID4535_470	BCCID4535	4.01661	0.636001
BCCID4535_471	BCCID4535	4.46589	1.34229
BCCID4535_472	BCCID4535	3.8912	1.04
BCCID4535_473	BCCID4535	3.98015	1.19001
BCCID4535_474	BCCID4535	4.49778	0.683928
BCCID4535_475	BCCID4535	4.03696	1.19885
BCCID4535_476	BCCID4535	4.51362	0.989899
BCCID4535_477	BCCID4535	3.21828	0.372889
BCCID4535_478	BCCID4535	3.2364	0.601027
BCCID4535_479	BCCID4535	4.47538	0.769936
BCCID4535_480	BCCID4535	3.68205	0.91907
BCCID4535_481	BCCID4535	2.78089	1.27136
BCCID4535_482	BCCID4535	3.04379	0.948895
BCCID4535_483	BCCID4535	3.58182	0.929177
BCCID4535_484	BCCID4535	4.51738	0.930351
BCCID4535_485	BCCID4535	3.3231	0.490049
BCCID4535_486	BCCID4535	4.17995	0.635954
BCCID4535_487	BCCID4535	3.67557	0.786268
BCCID4535_488	BCCID4535	2.76606	0.443643
BCCID4535_489	BCCID4535	3.73272	1.26051
BCCID4535_490	BCCID4535	1.96014	1.21749
BCCID4535_491	BCCID4535	3.26819	0.778469
BCCID4535_492	BCCID4535	3.02125	0.517172
BCCID4535_493	BCCID4535	3.72929	1.3865
BCCID4535_494	BCCID4535	4.09417	0.918039
BCCID4535_495	BCCID4535	4.38196	1.21765
BCCID4535_496	BCCID4535	4.54955	1.36301
BCCID4535_497	BCCID4535	4.46047	0.864773
BCCID4535_498	BCCID4535	4.2216	0.588343
BCCID4535_499	BCCID4535	4.06449	1.00559
BCCID4535_500	BCCID4535	4.30724	0.887825
BCCID4535_501	BCCID4535	4.5344	1.08139
BCCID4535_502	BCCID4535	4.34036	1.05179
BCCID4535_503	BCCID4535	4.80515	1.26788
BCCID4535_504	BCCID4535	3.45998	0.926267
BCCID4535_505	BCCID4535	4.88531	1.23616
BCCID4535_506	BCCID4535	3.76167	1.10548
BCCID4535_507	BCCID4535	4.50303	1.61356
BCCID4535_508	BCCID4535	4.88048	1.17402
BCCID4535_509	BCCID4535	4.23413	0.920232
BCCID4535_510	BCCID4535	4.4938	1.20071
BCCID4535_511	BCCID4535	2.05912	0.186339
BCCID4535_512	BCCID4535	3.08377	0.643036
BCCID4535_513	BCCID4535	3.62144	0.985806
BCCID4535_514	BCCID4535	2.78115	0.517768
BCCID4535_515	BCCID4535	3.07346	0.6455
BCCID4535_516	BCCID4535	3.57177	0.872303
BCCID4535_517	BCCID4535	3.55911	0.332035
BCCID4535_518	BCCID4535	2.99735	0.938233
BCCID4535_519	BCCID4535	2.56154	0
BCCID4535_520	BCCID4535	4.38633	0.772532
BCCID4535_521	BCCID4535	4.788	1.06626
BCCID4535_522	BCCID4535	3.55936	0.781212
BCCID4535_523	BCCID4535	3.57685	0.695945
BCCID4535_524	BCCID4535	3.36431	0.820277
BCCID4535_525	BCCID4535	4.39456	0.795391
BCCID4535_526	BCCID4535	3.63028	0.365442
BCCID4535_527	BCCID4535	2.90359	0.18673
BCCID4535_528	BCCID4535	3.7976	1.36817
BCCID4535_529	BCCID4535	3.14433	0.335408
BCCID4535_530	BCCID4535	4.94561	1.27693
BCCID4535_531	BCCID4535	3.52911	0.623
BCCID4535_532	BCCID4535	3.25579	1.42678
BCCID4535_533	BCCID4535	4.40526	0.591321
BCCID4535_534	BCCID4535	4.20233	0.89082
BCCID4535_535	BCCID4535	4.21151	1.07598
BCCID4535_536	BCCID4535	3.90401	1.03347
BCCID4535_537	BCCID4535	3.656	1.48125
BCCID4535_538	BCCID4535	3.50991	1.09475
BCCID4535_539	BCCID4535	3.22386	0.639079
BCCID4535_540	BCCID4535	4.55014	1.28104
BCCID4535_541	BCCID4535	4.26195	0.736628
BCCID4535_542	BCCID4535	4.15772	1.07659
BCCID4535_543	BCCID4535	4.20001	1.58438
BCCID4535_544	BCCID4535	3.58462	1.06308
BCCID4535_545	BCCID4535	3.66504	1.60282
BCCID4535_546	BCCID4535	3.29336	1.13279
BCCID4535_547	BCCID4535	4.59801	1.08804
BCCID4535_548	BCCID4535	4.32643	1.03017
BCCID4535_549	BCCID4535	4.31483	1.16021
BCCID4535_550	BCCID4535	3.58775	0.62444
BCCID4535_551	BCCID4535	3.33193	0.355804
BCCID4535_552	BCCID4535	3.33168	0.360965
BCCID4535_553	BCCID4535	3.14756	0.346787
BCCID4535_554	BCCID4535	4.12591	0.328802
BCCID4535_555	BCCID4535	3.52403	0.3727
BCCID4535_556	BCCID4535	3.19307	0.499029
BCCID4535_557	BCCID4535	2.67755	0.701167
BCCID4535_558	BCCID4535	2.85753	0.795226
BCCID4535_559	BCCID4535	2.51196	1.01766
BCCID4535_560	BCCID4535	3.62633	0.789937
BCCID4535_561	BCCID4535	3.59364	1.31226
BCCID4535_562	BCCID4535	4.08492	0.923231
BCCID4535_563	BCCID4535	4.20451	0.738585
BCCID4535_564	BCCID4535	3.24342	0.781102
BCCID4535_565	BCCID4535	3.60068	1.17354
BCCID4535_566	BCCID4535	3.50246	0.746799
BCCID4535_567	BCCID4535	3.45209	0.40764
BCCID4535_568	BCCID4535	3.91371	0.716875
BCCID4535_569	BCCID4535	3.76107	1.04699
BCCID4535_570	BCCID4535	3.97392	1.26075
BCCID4535_571	BCCID4535	4.09065	1.37897
BCCID4535_572	BCCID4535	3.98579	1.05749
BCCID4535_573	BCCID4535	4.22004	0.782268
BCCID4535_574	BCCID4535	4.08897	0.909138
BCCID4535_575	BCCID4535	3.9972	0.572209
BCCID4535_576	BCCID4535	3.99515	1.1811
BCCID4535_577	BCCID4535	2.90975	1.02744
BCCID4535_578	BCCID4535	4.24155	0.822097
BCCID4535_579	BCCID4535	4.34054	0.727918
BCCID4535_580	BCCID4535	4.45763	1.36315
BCCID4535_581	BCCID4535	2.79684	1.12043
BCCID4535_582	BCCID4535	2.39248	0.170176
BCCID4535_583	BCCID4535	3.37536	1.07539
BCCID4535_584	BCCID4535	3.23892	0.998986
BCCID4535_585	BCCID4535	3.40256	0.507215
BCCID4535_586	BCCID4535	3.88878	0.478449
BCCID4535_587	BCCID4535	4.55784	0.706197
BCCID4535_588	BCCID4535	2.98635	0.856153
BCCID4535_589	BCCID4535	3.31499	0.666642
BCCID4535_590	BCCID4535	2.74779	0.498278
BCCID4535_591	BCCID4535	3.49937	0.767101
BCCID4535_592	BCCID4535	3.95363	0.589749
BCCID4535_593	BCCID4535	2.73268	0.480133
BCCID4535_594	BCCID4535	4.06049	1.10122
BCCID4535_595	BCCID4535	3.48214	0.153833
BCCID4535_596	BCCID4535	2.44682	0.965158
BCCID4535_597	BCCID4535	2.45654	1.01083
BCCID4535_598	BCCID4535	3.14686	0.946636
BCCID4535_599	BCCID4535	3.37978	1.00431
BCCID4535_600	BCCID4535	4.21029	1.08971
BCCID4535_601	BCCID4535	3.95913	0.982321
BCCID4535_602	BCCID4535	3.94707	1.17756
BCCID4535_603	BCCID4535	4.10284	0.308033
BCCID4535_604	BCCID4535	3.81823	0.613881
BCCID4535_605	BCCID4535	3.36094	0.384755
BCCID4535_606	BCCID4535	2.35333	0.535781
BCCID4535_607	BCCID4535	3.20445	0.807299
BCCID4535_608	BCCID4535	2.22217	1.02003
BCCID4535_609	BCCID4535	4.54166	1.29535
BCCID4535_610	BCCID4535	3.02371	0
BCCID4535_611	BCCID4535	3.41388	1.3837
BCCID4535_612	BCCID4535	4.48707	0.516765
BCCID4535_613	BCCID4535	3.02785	0.809449
BCCID4535_614	BCCID4535	3.88289	0.629723
BCCID4535_615	BCCID4535	3.92204	0.662828
BCCID4535_616	BCCID4535	3.17362	1.74909
BCCID4535_617	BCCID4535	3.60496	0.919995
BCCID4535_618	BCCID4535	3.05962	0.7985
BCCID4535_619	BCCID4535	2.95904	0.931008
BCCID4535_620	BCCID4535	3.64512	0.930937
BCCID4535_621	BCCID4535	3.68137	1.0397
BCCID4535_622	BCCID4535	0.359403	0
BCCID4535_623	BCCID4535	2.59223	0.166321
BCCID4535_624	BCCID4535	3.07969	0.832458
BCCID4535_625	BCCID4535	3.07041	0.163048
BCCID4535_626	BCCID4535	4.28095	0.620622
BCCID4535_627	BCCID4535	3.17812	0.60688
BCCID4535_628	BCCID4535	3.08518	0.677397
BCCID4535_629	BCCID4535	3.24978	0.634294
BCCID4535_630	BCCID4535	3.31767	0.685831
BCCID4535_631	BCCID4535	3.36209	0.798496
BCCID4535_632	BCCID4535	2.98637	0.895497
BCCID4535_633	BCCID4535	3.60302	0.843834
BCCID4535_634	BCCID4535	3.33185	0.643825
BCCID4535_635	BCCID4535	4.37285	1.99557
BCCID4535_636	BCCID4535	3.6261	1.02249
BCCID4535_637	BCCID4535	3.8161	1.19052
BCCID4535_638	BCCID4535	4.71691	1.71659
BCCID4535_639	BCCID4535	4.80311	1.36685
BCCID4535_640	BCCID4535	4.29699	1.73377
BCCID4535_641	BCCID4535	4.31087	0.87028
BCCID4535_642	BCCID4535	4.47635	1.53457
BCCID4535_643	BCCID4535	2.23786	0.532518
BCCID4535_644	BCCID4535	3.74135	0.774431
BCCID4535_645	BCCID4535	3.76192	0.850482
BCCID4535_646	BCCID4535	4.13163	1.2694
BCCID4535_647	BCCID4535	2.80529	0.332193
BCCID4535_648	BCCID4535	4.39764	0.473102
BCCID4535_649	BCCID4535	3.85426	0.3156
BCCID4535_650	BCCID4535	3.68314	1.10375
BCCID4535_651	BCCID4535	3.52791	0.688285
BCCID4535_652	BCCID4535	4.5789	0.921234
BCCID4535_653	BCCID4535	3.51543	0.893495
BCCID4535_654	BCCID4535	3.70288	1.67171
BCCID4535_655	BCCID4535	4.13099	1.86646
BCCID4535_656	BCCID4535	3.52715	1.56654
BCCID4535_657	BCCID4535	2.89704	1.55831
BCCID4535_658	BCCID4535	3.22706	1.52607
BCCID4535_659	BCCID4535	3.34442	2.18911
BCCID4535_660	BCCID4535	3.47656	2.01019
BCCID4535_661	BCCID4535	3.98808	1.13813
BCCID4535_662	BCCID4535	4.50474	1.3563
BCCID4535_663	BCCID4535	4.11939	1.16843
BCCID4535_664	BCCID4535	3.754	1.06434
BCCID4535_665	BCCID4535	2.80393	0.673949
BCCID4535_666	BCCID4535	4.16939	0.923597
BCCID4535_667	BCCID4535	2.32656	0.763144
BCCID4535_668	BCCID4535	3.06998	1.43229
BCCID4535_669	BCCID4535	2.88476	1.41707
BCCID4535_670	BCCID4535	3.9828	0.999097
BCCID4535_671	BCCID4535	2.66408	1.12096
BCCID4535_672	BCCID4535	3.66393	1.60262
BCCID4535_673	BCCID4535	2.22508	1.54271
BCCID4535_674	BCCID4535	4.46193	1.25943
BCCID4535_675	BCCID4535	2.28304	0.703165
BCCID4535_676	BCCID4535	4.09236	1.41465
BCCID4535_677	BCCID4535	3.14433	0.745603
BCCID4535_678	BCCID4535	4.49453	2.02907
BCCID4535_679	BCCID4535	3.88708	1.1394
BCCID4535_680	BCCID4535	3.92304	1.28735
BCCID4535_681	BCCID4535	3.33468	1.4022
BCCID4535_682	BCCID4535	3.70794	1.40732
BCCID4535_683	BCCID4535	3.94936	1.23682
BCCID4535_684	BCCID4535	3.875	1.19774
BCCID4535_685	BCCID4535	4.73577	1.42562
BCCID4535_686	BCCID4535	4.16017	0.834651
BCCID4535_687	BCCID4535	3.48525	1.33561
BCCID4535_688	BCCID4535	4.64521	1.49641
BCCID4535_689	BCCID4535	4.06432	1.26461
BCCID4535_690	BCCID4535	4.94723	1.19182
BCCID4535_691	BCCID4535	4.7032	0.796661
BCCID4535_692	BCCID4535	4.40788	1.47805
BCCID4535_693	BCCID4535	3.55273	1.00207
BCCID4535_694	BCCID4535	4.63526	1.75223
BCCID4535_695	BCCID4535	4.43511	1.60298
BCCID4535_696	BCCID4535	4.48305	1.52421
BCCID4535_697	BCCID4535	4.3466	1.6279
BCCID4535_698	BCCID4535	4.36946	2.04593
BCCID4535_699	BCCID4535	4.74553	1.3845
BCCID4535_700	BCCID4535	4.92685	1.38616
BCCID4535_701	BCCID4535	3.16982	0.734246
BCCID4535_702	BCCID4535	3.25692	1.18556
BCCID4535_703	BCCID4535	2.96011	0.822944
BCCID4535_704	BCCID4535	1.86359	0.719383
BCCID4535_705	BCCID4535	2.17771	1.44448
BCCID4535_706	BCCID4535	2.37763	1.46319
BCCID4535_707	BCCID4535	1.72215	1.00929
BCCID4535_708	BCCID4535	2.24144	1.26462
BCCID4535_709	BCCID4535	2.06672	0.866954
BCCID4535_710	BCCID4535	1.19845	1.04728
BCCID4535_711	BCCID4535	2.56851	0.388567
BCCID4535_712	BCCID4535	2.15086	1.0222
BCCID4535_713	BCCID4535	2.64284	0.861452
BCCID4535_714	BCCID4535	4.15642	0.676323
BCCID4535_715	BCCID4535	3.28888	1.18298
BCCID4535_716	BCCID4535	3.68089	1.39136
BCCID4535_717	BCCID4535	4.26403	0.861622
BCCID4535_718	BCCID4535	3.6784	1.59323
BCCID4535_719	BCCID4535	3.86445	0.740873
BCCID4535_720	BCCID4535	3.19809	1.48644
BCCID4535_721	BCCID4535	3.74556	0.817691
BCCID4535_722	BCCID4535	3.37026	1.15281
BCCID4535_723	BCCID4535	4.94394	1.5008
BCCID4535_724	BCCID4535	4.60845	2.06423
BCCID4535_725	BCCID4535	3.81389	0.946302
BCCID4535_726	BCCID4535	4.13853	1.09269
BCCID4535_727	BCCID4535	4.30766	1.06061
BCCID4535_728	BCCID4535	4.01391	1.45364
BCCID4535_729	BCCID4535	4.31335	0.866293
BCCID4535_730	BCCID4535	3.66509	0.743595
BCCID4535_731	BCCID4535	4.85153	1.38045
BCCID4535_732	BCCID4535	4.58328	1.17807
BCCID4535_733	BCCID4535	4.28138	1.32497
BCCID4535_734	BCCID4535	3.82425	1.25716
BCCID4535_735	BCCID4535	3.68252	0.984196
BCCID4535_736	BCCID4535	3.67265	1.0556
BCCID4535_737	BCCID4535	4.60892	2.25833
BCCID4535_738	BCCID4535	4.98949	1.76688
BCCID4535_739	BCCID4535	1.49282	0.603807
BCCID4535_740	BCCID4535	2.6497	0.348982
BCCID4535_741	BCCID4535	2.88943	0.613305
BCCID4535_742	BCCID4535	1.32959	0.210792
BCCID4535_743	BCCID4535	1.19707	0.787646
BCCID4535_744	BCCID4535	2.74719	0.559839
BCCID4535_745	BCCID4535	1.94408	0.565358
BCCID4535_746	BCCID4535	3.01814	0.532198
BCCID4535_747	BCCID4535	2.87293	0.385392
BCCID4535_748	BCCID4535	2.0771	0.94749
BCCID4535_749	BCCID4535	3.30525	1.6553
BCCID4535_750	BCCID4535	3.88858	0.968541
BCCID4535_751	BCCID4535	3.1437	1.3449
BCCID4535_752	BCCID4535	3.87242	1.53992
BCCID4535_753	BCCID4535	3.77771	1.36062
BCCID4535_754	BCCID4535	3.44369	0.607791
BCCID4535_755	BCCID4535	3.86035	0.932532
BCCID4535_756	BCCID4535	4.27026	1.19416
BCCID4535_757	BCCID4535	3.8658	1.31687
BCCID4535_758	BCCID4535	3.83705	0.786493
BCCID4535_759	BCCID4535	4.23595	0.854464
BCCID4535_760	BCCID4535	4.66864	0.830305
BCCID4535_761	BCCID4535	3.80193	1.17063
BCCID4535_762	BCCID4535	4.03293	0.828944
BCCID4535_763	BCCID4535	4.50109	1.47266
BCCID4535_764	BCCID4535	4.29373	1.00937
BCCID4535_765	BCCID4535	4.36509	1.68163
BCCID4535_766	BCCID4535	3.93648	0.960901
BCCID4535_767	BCCID4535	4.497	1.38356
BCCID4535_768	BCCID4535	3.54006	1.60352
BCCID4535_769	BCCID4535	4.30581	0.72829
BCCID4535_770	BCCID4535	3.6855	1.18453
BCCID4535_771	BCCID4535	4.03171	1.2067
BCCID4535_772	BCCID4535	4.42901	1.33941
BCCID4535_773	BCCID4535	4.50014	0.851621
BCCID4535_774	BCCID4535	4.20503	0.988116
BCCID4535_775	BCCID4535	4.42654	1.33388
BCCID4535_776	BCCID4535	4.50018	1.31504
BCCID4535_777	BCCID4535	3.71472	0.985138
BCCID4535_778	BCCID4535	3.44323	0.377259
BCCID4535_779	BCCID4535	2.59984	0.646108
BCCID4535_780	BCCID4535	2.79656	0
BCCID4535_781	BCCID4535	3.49367	0.390063
BCCID4535_782	BCCID4535	1.82402	0.7639
BCCID4535_783	BCCID4535	2.02734	0.743209
BCCID4535_784	BCCID4535	2.61061	0.548683
BCCID4535_785	BCCID4535	2.94447	0.181463
BCCID4535_786	BCCID4535	2.81856	0.931308
BCCID4535_787	BCCID4535	1.89559	0.372932
BCCID4535_788	BCCID4535	1.69257	0.692524
BCCID4535_789	BCCID4535	2.68833	0.806739
BCCID4535_790	BCCID4535	2.75131	0.603125
BCCID4535_791	BCCID4535	3.0517	1.04821
BCCID4535_792	BCCID4535	3.45408	1.4206
BCCID4535_793	BCCID4535	3.99946	1.28668
BCCID4535_794	BCCID4535	3.40117	1.06536
BCCID4535_795	BCCID4535	4.09187	0.684405
BCCID4535_796	BCCID4535	3.49375	0.479001
BCCID4535_797	BCCID4535	4.18526	0.517203
BCCID4535_798	BCCID4535	3.19717	0.67317
BCCID4535_799	BCCID4535	3.22087	1.33234
BCCID4535_800	BCCID4535	4.90674	1.1276
BCCID4535_801	BCCID4535	3.9695	0.836537
BCCID4535_802	BCCID4535	4.54164	0.943477
BCCID4535_803	BCCID4535	3.35775	0.590267
BCCID4535_804	BCCID4535	4.10347	0.966334
BCCID4535_805	BCCID4535	4.11058	0.579353
BCCID4535_806	BCCID4535	3.61143	1.48699
BCCID4535_807	BCCID4535	3.47498	0.785361
BCCID4535_808	BCCID4535	4.27179	0.627324
BCCID4535_809	BCCID4535	4.25093	0.617606
BCCID4535_810	BCCID4535	3.7568	0.520619
BCCID4535_811	BCCID4535	4.32015	0.669939
BCCID4535_812	BCCID4535	3.1907	1.87844
BCCID4535_813	BCCID4535	3.09843	0.540704
BCCID4535_814	BCCID4535	4.2934	1.78491
BCCID4535_815	BCCID4535	4.8236	1.44191
BCCID4535_816	BCCID4535	3.20898	0.996006
BCCID4535_817	BCCID4535	3.38216	1.68881
BCCID4535_818	BCCID4535	1.4192	1.07818
BCCID4535_819	BCCID4535	3.82819	0.822075
BCCID4535_820	BCCID4535	2.25259	0.623676
BCCID4535_821	BCCID4535	2.79826	0.178277
BCCID4535_822	BCCID4535	3.4218	0.5057
BCCID4535_823	BCCID4535	3.0825	1.0189
BCCID4535_824	BCCID4535	2.65504	0.362991
BCCID4535_825	BCCID4535	3.26025	1.03447
BCCID4535_826	BCCID4535	3.00289	0.558962
BCCID4535_827	BCCID4535	3.66618	0.786108
BCCID4535_828	BCCID4535	3.04895	0.767312
BCCID4535_829	BCCID4535	3.34918	1.53619
BCCID4535_830	BCCID4535	3.3075	0.490624
BCCID4535_831	BCCID4535	3.94827	0.611283
BCCID4535_832	BCCID4535	3.32705	0.729238
BCCID4535_833	BCCID4535	3.7403	1.40725
BCCID4535_834	BCCID4535	3.83386	1.26819
BCCID4535_835	BCCID4535	3.13198	0.713617
BCCID4535_836	BCCID4535	3.73037	1.13116
BCCID4535_837	BCCID4535	3.49623	0.328866
BCCID4535_838	BCCID4535	4.3395	1.46601
BCCID4535_839	BCCID4535	3.54403	1.42851
BCCID4535_840	BCCID4535	4.77806	1.53822
BCCID4535_841	BCCID4535	4.59909	1.00165
BCCID4535_842	BCCID4535	4.07342	0.854185
BCCID4535_843	BCCID4535	3.58951	1.56265
BCCID4535_844	BCCID4535	4.54443	1.01806
BCCID4535_845	BCCID4535	2.77388	0.837308
BCCID4535_846	BCCID4535	4.11286	1.04007
BCCID4535_847	BCCID4535	3.33676	0.739294
BCCID4535_848	BCCID4535	3.47519	0.488411
BCCID4535_849	BCCID4535	2.17042	0.562443
BCCID4535_850	BCCID4535	3.86428	0.49865
BCCID4535_851	BCCID4535	2.62777	0.520757
BCCID4535_852	BCCID4535	3.27811	1.11611
BCCID4535_853	BCCID4535	3.36982	1.59459
BCCID4535_854	BCCID4535	4.77442	1.16432
BCCID4535_855	BCCID4535	2.95034	0.960169
BCCID4535_856	BCCID4535	4.21189	1.71448
BCCID4535_857	BCCID4535	3.29439	1.28957
BCCID4535_858	BCCID4535	4.01195	0.986983
BCCID4535_859	BCCID4535	4.13962	1.47271
BCCID4535_860	BCCID4535	3.62112	0.898823
BCCID4535_861	BCCID4535	3.32586	0.636996
BCCID4535_862	BCCID4535	1.79967	1.40372
BCCID4535_863	BCCID4535	3.21379	0.957225
BCCID4535_864	BCCID4535	3.54376	0.782981
BCCID4535_865	BCCID4535	2.8361	0.569038
BCCID4535_866	BCCID4535	3.61405	0.805504
BCCID4535_867	BCCID4535	3.31045	0.600672
BCCID4535_868	BCCID4535	4.14131	1.11706
BCCID4535_869	BCCID4535	3.55268	1.2062
BCCID4535_870	BCCID4535	3.56312	1.24833
BCCID4535_871	BCCID4535	3.88373	1.0747
BCCID4535_872	BCCID4535	4.50053	1.48865
BCCID4535_873	BCCID4535	3.89682	1.08999
BCCID4535_874	BCCID4535	3.135	0.989905
BCCID4535_875	BCCID4535	3.22197	0.913802
BCCID4535_876	BCCID4535	2.39521	0.544018
BCCID4535_877	BCCID4535	2.10566	0.952313
BCCID4535_878	BCCID4535	2.91043	0.334057
BCCID4535_879	BCCID4535	3.23772	0.563616
BCCID4535_880	BCCID4535	3.47193	0.865573
BCCID4535_881	BCCID4535	2.70965	0.321547
BCCID4535_882	BCCID4535	4.11936	0.704179
BCCID4535_883	BCCID4535	3.66468	1.1394
BCCID4535_884	BCCID4535	2.85051	0.886152
BCCID4535_885	BCCID4535	3.57821	0.696195
BCCID4535_886	BCCID4535	2.48375	0.525835
BCCID4535_887	BCCID4535	2.42632	0.52601
BCCID4535_888	BCCID4535	3.34667	0.718197
BCCID4535_889	BCCID4535	3.05091	1.02244
BCCID4535_890	BCCID4535	4.00917	1.44227
BCCID4535_891	BCCID4535	2.87561	0.371307
BCCID4535_892	BCCID4535	3.95963	0.939417
BCCID4535_893	BCCID4535	4.52218	1.39269
BCCID4535_894	BCCID4535	4.1755	1.2848
BCCID4535_895	BCCID4535	4.19556	0.557305
BCCID4535_896	BCCID4535	2.86933	1.08715
BCCID4535_897	BCCID4535	2.97668	1.4024
BCCID4535_898	BCCID4535	4.23845	1.1717
BCCID4535_899	BCCID4535	3.42563	1.21045
BCCID4535_900	BCCID4535	3.80644	0.38929
BCCID4535_901	BCCID4535	3.68584	0.47626
BCCID4535_902	BCCID4535	3.586	0.505565
BCCID4535_903	BCCID4535	3.31809	1.48034
BCCID4535_904	BCCID4535	4.08814	1.09995
BCCID4535_905	BCCID4535	3.05268	1.07221
BCCID4535_906	BCCID4535	2.9354	0.780295
BCCID4535_907	BCCID4535	3.88937	0.858289
BCCID4535_908	BCCID4535	3.67087	0.90942
BCCID4535_909	BCCID4535	4.6474	0.967381
BCCID4535_910	BCCID4535	4.05911	1.82186
BCCID4535_911	BCCID4535	3.35359	1.25014
BCCID4535_912	BCCID4535	3.3668	0.860838
BCCID4535_913	BCCID4535	3.62026	1.17683
BCCID4535_914	BCCID4535	3.30969	0.902888
BCCID4535_915	BCCID4535	3.93393	0.74068
BCCID4535_916	BCCID4535	3.46394	1.03954
BCCID4535_917	BCCID4535	2.69295	0.943889
BCCID4535_918	BCCID4535	2.94489	0.443948
BCCID4535_919	BCCID4535	3.60159	0.429277
BCCID4535_920	BCCID4535	3.84334	1.14421
BCCID4535_921	BCCID4535	2.96576	1.31333
BCCID4535_922	BCCID4535	3.47438	0.693607
BCCID4535_923	BCCID4535	3.79889	0.51778
BCCID4535_924	BCCID4535	3.01934	0.729526
BCCID4535_925	BCCID4535	2.82288	0.542463
BCCID4535_926	BCCID4535	3.06494	0.671924
BCCID4535_927	BCCID4535	2.34882	0.746527
BCCID4535_928	BCCID4535	3.26669	0.85169
BCCID4535_929	BCCID4535	4.16839	1.45602
BCCID4535_930	BCCID4535	4.24505	1.5505
BCCID4535_931	BCCID4535	3.63539	1.19442
BCCID4535_932	BCCID4535	3.90104	1.02746
BCCID4535_933	BCCID4535	4.03737	1.479
BCCID4535_934	BCCID4535	2.90741	0.954619
BCCID4535_935	BCCID4535	3.73919	0.931587
BCCID4535_936	BCCID4535	3.82504	0.321832
BCCID4535_937	BCCID4535	4.44924	0.488837
BCCID4535_938	BCCID4535	3.58045	0.168442
BCCID4535_939	BCCID4535	3.71903	1.45979
BCCID4535_940	BCCID4535	3.64917	1.52004
BCCID4535_941	BCCID4535	2.94787	0.612664
BCCID4535_942	BCCID4535	3.1475	1.89644
BCCID4535_943	BCCID4535	2.96146	1.5262
BCCID4535_944	BCCID4535	4.20993	1.65497
BCCID4535_945	BCCID4535	2.66166	0.999056
BCCID4535_946	BCCID4535	4.07183	0.771501
BCCID4535_947	BCCID4535	2.24217	0.174884
BCCID4535_948	BCCID4535	4.0201	0.830909
BCCID4535_949	BCCID4535	4.35757	0.699916
BCCID4535_950	BCCID4535	3.6936	1.13392
BCCID4535_951	BCCID4535	4.4029	0.879514
BCCID4535_952	BCCID4535	4.33931	1.69381
BCCID4535_953	BCCID4535	3.9504	1.2786
BCCID4535_954	BCCID4535	3.72843	1.07932
BCCID4535_955	BCCID4535	1.39229	0.181275
BCCID4535_956	BCCID4535	2.92603	0.195662
BCCID4535_957	BCCID4535	3.98091	0.318273
BCCID4535_958	BCCID4535	4.51595	1.46969
BCCID4535_959	BCCID4535	4.1235	0.624683
BCCID4535_960	BCCID4535	4.24993	1.07008
BCCID4535_961	BCCID4535	3.82641	0.593156
BCCID4535_962	BCCID4535	3.98933	1.4913
BCCID4535_963	BCCID4535	4.15229	0.714812
BCCID4535_964	BCCID4535	3.28618	0.627213
BCCID4535_965	BCCID4535	3.03497	0.78106
BCCID4535_966	BCCID4535	3.80094	1.43197
BCCID4535_967	BCCID4535	1.61891	0.183035
BCCID4535_968	BCCID4535	2.77084	0.85461
BCCID4535_969	BCCID4535	3.6892	1.32721
BCCID4535_970	BCCID4535	2.3823	0.848367
BCCID4535_971	BCCID4535	1.80362	0.733794
BCCID4535_972	BCCID4535	3.47839	0.481488
BCCID4535_973	BCCID4535	4.3376	1.2706
BCCID4535_974	BCCID4535	3.13823	0.65321
BCCID4535_975	BCCID4535	4.04594	1.23574
BCCID4535_976	BCCID4535	4.18192	1.0577
BCCID4535_977	BCCID4535	2.6233	1.3596
BCCID4535_978	BCCID4535	3.43487	0.337343
BCCID4535_979	BCCID4535	3.72352	0.549268
BCCID4535_980	BCCID4535	4.08238	0.737077
BCCID4535_981	BCCID4535	4.29687	1.55754
BCCID4535_982	BCCID4535	4.29555	0.710297
BCCID4535_983	BCCID4535	4.42533	2.01644
BCCID4535_984	BCCID4535	3.65816	0.74651
BCCID4535_985	BCCID4535	3.81075	2.51321
BCCID4535_986	BCCID4535	2.57177	0.162908
BCCID4535_987	BCCID4535	3.73054	0.475007
BCCID4535_988	BCCID4535	3.23601	1.11002
BCCID4535_989	BCCID4535	3.39983	1.26043
BCCID4535_990	BCCID4535	4.10093	0.589297
BCCID4535_991	BCCID4535	3.92618	1.50902
BCCID4535_992	BCCID4535	2.83736	0.85953
BCCID4535_993	BCCID4535	3.34299	0.727389
BCCID4535_994	BCCID4535	2.24597	0.810005
BCCID4535_995	BCCID4535	3.93189	0.891169
BCCID4535_996	BCCID4535	4.70475	0.743966
BCCID4535_997	BCCID4535	4.3134	1.76215
BCCID4535_998	BCCID4535	4.21138	1.16731
BCCID4535_999	BCCID4535	4.32951	1.52922
BCCID4535_1000	BCCID4535	4.02178	1.5344
BCCID4535_1001	BCCID4535	3.10878	1.64194
BCCID4535_1002	BCCID4535	3.75315	1.18232
BCCID4535_1003	BCCID4535	1.86279	0.660894
BCCID4535_1004	BCCID4535	1.44053	0.202732
BCCID4535_1005	BCCID4535	4.26077	0.676595
BCCID4535_1006	BCCID4535	3.53182	1.51874
BCCID4535_1007	BCCID4535	4.14475	1.01384
BCCID4535_1008	BCCID4535	4.79885	1.22143
BCCID4535_1009	BCCID4535	4.7585	1.44233
BCCID4535_1010	BCCID4535	3.96206	0.974703
BCCID4535_1011	BCCID4535	4.3672	1.18222
BCCID4535_1012	BCCID4535	2.24096	0.591422
BCCID4535_1013	BCCID4535	4.57948	0.952533
BCCID4535_1014	BCCID4535	3.30018	0.916907
BCCID4535_1015	BCCID4535	3.46571	0.983962
BCCID4535_1016	BCCID4535	4.80096	1.10076
BCCID4535_1017	BCCID4535	4.14536	1.3228
BCCID4535_1018	BCCID4535	4.47277	1.42146
BCCID4535_1019	BCCID4535	3.7494	0.972436
BCCID4535_1020	BCCID4535	3.09376	0.945618
BCCID4535_1021	BCCID4535	1.46929	0.192139
BCCID4535_1022	BCCID4535	1.80134	0.398531
BCCID4535_1023	BCCID4535	2.34738	0.7937
BCCID4535_1024	BCCID4535	2.98181	1.7343
BCCID4535_1025	BCCID4535	4.85148	1.30288
BCCID4535_1026	BCCID4535	3.64222	1.00158
BCCID4535_1027	BCCID4535	4.54761	1.70509
BCCID4535_1028	BCCID4535	3.87281	1.08868
BCCID4535_1029	BCCID4535	3.84176	1.03943
BCCID4535_1030	BCCID4535	4.44755	1.15481
BCCID4535_1031	BCCID4535	4.11171	0.57696
BCCID4535_1032	BCCID4535	4.63977	1.5259
BCCID4535_1033	BCCID4535	4.68028	1.50718
BCCID4535_1034	BCCID4535	3.1906	0.809377
BCCID4535_1035	BCCID4535	3.53309	0.929418
BCCID4535_1036	BCCID4535	3.89769	0.886344
BCCID4535_1037	BCCID4535	3.6189	0.663158
BCCID4535_1038	BCCID4535	3.62739	0.587222
BCCID4535_1039	BCCID4535	2.74853	0.865142
BCCID4535_1040	BCCID4535	3.01096	1.02207
BCCID4535_1041	BCCID4535	4.27327	1.13683
BCCID4535_1042	BCCID4535	4.29144	0.99674
BCCID4535_1043	BCCID4535	4.24784	2.11556
BCCID4535_1044	BCCID4535	4.38699	1.94136
BCCID4535_1045	BCCID4535	3.68448	1.33956
BCCID4535_1046	BCCID4535	4.2886	1.07232
BCCID4535_1047	BCCID4535	4.40189	1.03676
BCCID4535_1048	BCCID4535	4.86415	1.01262
BCCID4535_1049	BCCID4535	4.86804	0.896735
BCCID4535_1050	BCCID4535	4.50731	1.11647
BCCID4535_1051	BCCID4535	3.36396	0.808326
BCCID4535_1052	BCCID4535	4.0664	0.685827
BCCID4535_1053	BCCID4535	4.53934	1.09879
BCCID4535_1054	BCCID4535	4.004	1.07585
BCCID4535_1055	BCCID4535	3.16887	0.991661
BCCID4535_1056	BCCID4535	3.72635	1.57581
BCCID4535_1057	BCCID4535	3.84953	1.12164
BCCID4535_1058	BCCID4535	4.34914	0.964487
BCCID4535_1059	BCCID4535	2.91654	0.983357
BCCID4535_1060	BCCID4535	4.48196	1.76283
BCCID4535_1061	BCCID4535	4.8815	1.60302
BCCID4535_1062	BCCID4535	3.88466	0.906438
BCCID4535_1063	BCCID4535	4.49501	1.36139
BCCID4535_1064	BCCID4535	3.34627	0.586992
BCCID4535_1065	BCCID4535	4.83656	1.7627
BCCID4535_1066	BCCID4535	3.69586	0.660407
BCCID4535_1067	BCCID4535	3.63545	1.13301
BCCID4535_1068	BCCID4535	4.19964	1.08435
BCCID4535_1069	BCCID4535	4.02467	0.704584
BCCID4535_1070	BCCID4535	4.08037	0.684557
BCCID4535_1071	BCCID4535	3.96853	1.4464
BCCID4535_1072	BCCID4535	4.95488	1.44289
BCCID4535_1073	BCCID4535	3.76146	0.935618
BCCID4535_1074	BCCID4535	4.34534	1.74729
BCCID4535_1075	BCCID4535	3.56979	0.946231
BCCID4535_1076	BCCID4535	4.3082	1.64983
BCCID4535_1077	BCCID4535	3.67771	0.728681
BCCID4535_1078	BCCID4535	3.69848	0.719549
BCCID4535_1079	BCCID4535	4.22444	1.09414
BCCID4535_1080	BCCID4535	4.18165	0.711618
BCCID4535_1081	BCCID4535	4.12151	0.741523
BCCID4535_1082	BCCID4535	3.95187	0.857563
BCCID4535_1083	BCCID4535	3.12863	1.34221
BCCID4535_1084	BCCID4535	4.54381	1.32662
BCCID4535_1085	BCCID4535	4.17631	0.750817
BCCID4535_1086	BCCID4535	4.84871	1.52228
BCCID4535_1087	BCCID4535	4.63502	1.2994
BCCID4535_1088	BCCID4535	3.61905	1.48533
BCCID4535_1089	BCCID4535	3.85653	0.326974
BCCID4535_1090	BCCID4535	3.94054	1.56274
BCCID4535_1091	BCCID4535	3.60827	0.467516
BCCID4535_1092	BCCID4535	3.35388	0.903131
BCCID4535_1093	BCCID4535	2.89373	0.887545
BCCID4535_1094	BCCID4535	3.88342	1.31602
BCCID4535_1095	BCCID4535	4.33321	1.17834
BCCID4535_1096	BCCID4535	4.4157	0.887287
BCCID4535_1097	BCCID4535	4.23837	1.12015
BCCID4535_1098	BCCID4535	4.15025	1.19197
BCCID4535_1099	BCCID4535	4.34222	0.76028
BCCID4535_1100	BCCID4535	3.82167	0.90826
BCCID4535_1101	BCCID4535	3.72889	0.916262
BCCID4535_1102	BCCID4535	3.56788	0.957596
BCCID4535_1103	BCCID4535	4.32071	0.427378
BCCID4535_1104	BCCID4535	4.29265	1.22064
BCCID4535_1105	BCCID4535	3.48219	0.312679
BCCID4535_1106	BCCID4535	3.62799	1.5175
BCCID4535_1107	BCCID4535	3.94366	0.583169
BCCID4535_1108	BCCID4535	5.11363	1.43507
BCCID4535_1109	BCCID4535	4.28388	1.50639
BCCID4535_1110	BCCID4535	3.26171	1.24737
BCCID4535_1111	BCCID4535	3.7172	1.11537
BCCID4535_1112	BCCID4535	3.9065	1.55265
BCCID4535_1113	BCCID4535	4.48648	1.48992
BCCID4535_1114	BCCID4535	4.14106	1.43609
BCCID4535_1115	BCCID4535	3.63272	1.25529
BCCID4535_1116	BCCID4535	3.90674	1.11309
BCCID4535_1117	BCCID4535	3.97795	0.865557
BCCID4535_1118	BCCID4535	4.21536	0.726309
BCCID4535_1119	BCCID4535	3.11833	0.74555
BCCID4535_1120	BCCID4535	3.62548	0.592635
BCCID4535_1121	BCCID4535	3.41925	1.36212
BCCID4535_1122	BCCID4535	3.2824	0.924601
BCCID4535_1123	BCCID4535	3.95316	1.05629
BCCID4535_1124	BCCID4535	3.80455	0.759258
BCCID4535_1125	BCCID4535	4.12425	0.812291
BCCID4535_1126	BCCID4535	3.47414	1.66052
BCCID4535_1127	BCCID4535	3.24879	1.15087
BCCID4535_1128	BCCID4535	4.4683	1.10917
BCCID4535_1129	BCCID4535	3.65482	1.40646
BCCID4535_1130	BCCID4535	4.39805	1.16865
BCCID4535_1131	BCCID4535	4.15513	1.24361
BCCID4535_1132	BCCID4535	3.60513	1.14806
BCCID4535_1133	BCCID4535	4.33858	1.32884
BCCID4535_1134	BCCID4535	4.00977	1.80661
BCCID4535_1135	BCCID4535	3.92904	1.05535
BCCID4535_1136	BCCID4535	3.8657	1.03607
BCCID4535_1137	BCCID4535	4.41346	1.01871
BCCID4535_1138	BCCID4535	4.22527	1.37419
BCCID4535_1139	BCCID4535	4.01559	1.00628
BCCID4535_1140	BCCID4535	3.69985	0.733198
BCCID4535_1141	BCCID4535	3.63432	1.55997
BCCID4535_1142	BCCID4535	4.15391	1.65012
BCCID4535_1143	BCCID4535	3.70271	1.19561
BCCID4535_1144	BCCID4535	4.136	1.69389
BCCID4535_1145	BCCID4535	4.12424	0.547111
BCCID4535_1146	BCCID4535	2.59969	0.661821
BCCID4535_1147	BCCID4535	3.44451	0.884059
BCCID4535_1148	BCCID4535	3.69259	0.140597
BCCID4535_1149	BCCID4535	3.51613	0.715152
BCCID4535_1150	BCCID4535	4.71526	1.25995
BCCID4535_1151	BCCID4535	3.64575	0.833925
BCCID4535_1152	BCCID4535	3.92593	1.43363
BCCID4535_1153	BCCID4535	4.29243	0.801874
BCCID4535_1154	BCCID4535	4.61243	1.32866
BCCID4535_1155	BCCID4535	4.1944	1.46624
BCCID4535_1156	BCCID4535	4.24344	1.39983
BCCID4535_1157	BCCID4535	2.57013	0.788213
BCCID4535_1158	BCCID4535	3.51905	0.739353
BCCID4535_1159	BCCID4535	3.49179	0.919243
BCCID4535_1160	BCCID4535	3.81124	0.734689
BCCID4535_1161	BCCID4535	3.43778	0.440616
BCCID4535_1162	BCCID4535	3.60527	0.871166
BCCID4535_1163	BCCID4535	3.6515	0.605167
BCCID4535_1164	BCCID4535	4.44313	0.900214
BCCID4535_1165	BCCID4535	3.70262	1.06618
BCCID4535_1166	BCCID4535	3.73135	0.928795
BCCID4535_1167	BCCID4535	3.86817	0.689075
BCCID4535_1168	BCCID4535	4.10335	0.575874
BCCID4535_1169	BCCID4535	3.67538	1.75004
BCCID4535_1170	BCCID4535	4.99156	0.79909
BCCID4535_1171	BCCID4535	3.50813	1.134
BCCID4535_1172	BCCID4535	4.7418	1.09336
BCCID4535_1173	BCCID4535	2.92458	1.56043
BCCID4535_1174	BCCID4535	3.93035	1.11779
BCCID4535_1175	BCCID4535	4.79523	1.77983
BCCID4535_1176	BCCID4535	4.71694	1.49078
BCCID4535_1177	BCCID4535	5.09316	1.34216
BCCID4535_1178	BCCID4535	4.29011	1.27325
BCCID4535_1179	BCCID4535	4.1902	0.634804
BCCID4535_1180	BCCID4535	4.11072	1.15122
BCCID4535_1181	BCCID4535	4.6798	1.3361
BCCID4535_1182	BCCID4535	4.01688	0.460411
BCCID4535_1183	BCCID4535	3.76523	0.752802
BCCID4535_1184	BCCID4535	4.0275	0.74552
BCCID4535_1185	BCCID4535	3.89425	0.588967
BCCID4535_1186	BCCID4535	3.94769	1.2068
BCCID4535_1187	BCCID4535	4.29695	0.919262
BCCID4535_1188	BCCID4535	5.00715	1.14333
BCCID4535_1189	BCCID4535	4.5708	0.293779
BCCID4535_1190	BCCID4535	3.54993	1.07723
BCCID4535_1191	BCCID4535	3.30368	0.5682
BCCID4535_1192	BCCID4535	3.19667	0.59185
BCCID4535_1193	BCCID4535	4.2621	0.460355
BCCID4535_1194	BCCID4535	3.31449	0.322407
BCCID4535_1195	BCCID4535	4.25702	0.486141
BCCID4535_1196	BCCID4535	3.83759	0.599925
BCCID4535_1197	BCCID4535	2.90293	1.0812
BCCID4535_1198	BCCID4535	3.6756	0.608464
BCCID4535_1199	BCCID4535	3.93433	0.785508
BCCID4535_1200	BCCID4535	3.9768	0.505752
BCCID4535_1201	BCCID4535	4.29911	1.18594
BCCID4535_1202	BCCID4535	3.71153	0.788068
BCCID4535_1203	BCCID4535	3.92021	1.08171
BCCID4535_1204	BCCID4535	3.71666	1.67571
BCCID4535_1205	BCCID4535	3.71899	1.01244
BCCID4535_1206	BCCID4535	2.98912	1.22492
BCCID4535_1207	BCCID4535	3.0709	1.0857
BCCID4535_1208	BCCID4535	3.5205	2.1519
BCCID4535_1209	BCCID4535	4.47325	1.07758
BCCID4535_1210	BCCID4535	4.36027	0.926997
BCCID4535_1211	BCCID4535	4.45556	1.21307
BCCID4535_1212	BCCID4535	4.02912	1.65459
BCCID4535_1213	BCCID4535	3.70635	1.16364
BCCID4535_1214	BCCID4535	4.21541	0.873493
BCCID4535_1215	BCCID4535	3.88859	0.695806
BCCID4535_1216	BCCID4535	4.0903	1.37375
BCCID4535_1217	BCCID4535	3.93141	1.12887
BCCID4535_1218	BCCID4535	2.96562	1.13503
BCCID4535_1219	BCCID4535	3.83937	1.46745
BCCID4535_1220	BCCID4535	3.91028	1.7226
BCCID4535_1221	BCCID4535	4.35996	1.46651
BCCID4535_1222	BCCID4535	4.20199	1.18041
BCCID4535_1223	BCCID4535	4.19693	0.564607
BCCID4535_1224	BCCID4535	3.81836	1.57236
BCCID4535_1225	BCCID4535	3.1494	1.02806
BCCID4535_1226	BCCID4535	3.43667	1.00815
BCCID4535_1227	BCCID4535	4.12721	0.951466
BCCID4535_1228	BCCID4535	3.55012	0.676956
BCCID4535_1229	BCCID4535	3.98869	0.996017
BCCID4535_1230	BCCID4535	4.21972	1.21042
BCCID4535_1231	BCCID4535	3.913	0.869511
BCCID4535_1232	BCCID4535	3.56888	1.09296
BCCID4535_1233	BCCID4535	3.61313	1.02916
BCCID4535_1234	BCCID4535	3.48734	1.08053
BCCID4535_1235	BCCID4535	3.8045	0.940637
BCCID4535_1236	BCCID4535	4.34989	1.09774
BCCID4535_1237	BCCID4535	3.0976	0.815718
BCCID4535_1238	BCCID4535	3.52538	1.15358
BCCID4535_1239	BCCID4535	3.59628	0.8559
BCCID4535_1240	BCCID4535	4.41425	2.04307
BCCID4535_1241	BCCID4535	3.2969	1.24529
BCCID4535_1242	BCCID4535	3.723	1.07365
BCCID4535_1243	BCCID4535	4.29099	1.73629
BCCID4535_1244	BCCID4535	4.37249	1.36093
BCCID4535_1245	BCCID4535	4.49443	1.01243
BCCID4535_1246	BCCID4535	4.3586	1.23714
BCCID4535_1247	BCCID4535	4.82337	0.803655
BCCID4535_1248	BCCID4535	4.19176	1.50463
BCCID4535_1249	BCCID4535	4.02876	0.414958
BCCID4535_1250	BCCID4535	3.48374	1.54964
BCCID4535_1251	BCCID4535	4.14567	1.02974
BCCID4535_1252	BCCID4535	3.89606	1.50818
BCCID4535_1253	BCCID4535	4.59075	0.777015
BCCID4535_1254	BCCID4535	4.42588	0.756037
BCCID4535_1255	BCCID4535	4.07327	0.73723
BCCID4535_1256	BCCID4535	3.52635	0.86592
BCCID4535_1257	BCCID4535	4.43723	1.25763
BCCID4535_1258	BCCID4535	3.7016	1.26493
BCCID4535_1259	BCCID4535	4.30344	1.34594
BCCID4535_1260	BCCID4535	4.52304	0.683063
BCCID4535_1261	BCCID4535	3.21809	0.61295
BCCID4535_1262	BCCID4535	3.68626	1.03907
BCCID4535_1263	BCCID4535	3.54362	1.03516
BCCID4535_1264	BCCID4535	4.48434	1.3636
BCCID4535_1265	BCCID4535	3.47863	1.16034
BCCID4535_1266	BCCID4535	3.96385	1.10856
BCCID4535_1267	BCCID4535	3.78495	1.00514
BCCID4535_1268	BCCID4535	4.13989	0.913695
BCCID4535_1269	BCCID4535	3.73102	0.804639
BCCID4535_1270	BCCID4535	3.28148	0.985676
BCCID4535_1271	BCCID4535	3.34481	0.809825
BCCID4535_1272	BCCID4535	3.42939	0.844195
BCCID4535_1273	BCCID4535	3.57916	1.47204
BCCID4535_1274	BCCID4535	4.58592	1.06731
BCCID4535_1275	BCCID4535	3.60202	0.665958
BCCID4535_1276	BCCID4535	4.12498	0.635404
BCCID4535_1277	BCCID4535	4.61953	1.49526
BCCID4535_1278	BCCID4535	3.90445	0.800198
BCCID4535_1279	BCCID4535	3.62701	1.40709
BCCID4535_1280	BCCID4535	3.66944	0.887971
BCCID4535_1281	BCCID4535	4.08892	1.6781
BCCID4535_1282	BCCID4535	3.54009	0.873989
BCCID4535_1283	BCCID4535	4.78225	1.46935
BCCID4535_1284	BCCID4535	4.02251	0.946371
BCCID4535_1285	BCCID4535	4.25058	0.92969
BCCID4535_1286	BCCID4535	3.90136	1.41027
BCCID4535_1287	BCCID4535	4.58882	1.17253
BCCID4535_1288	BCCID4535	4.38724	1.01064
BCCID4535_1289	BCCID4535	4.0135	0.71402
BCCID4535_1290	BCCID4535	3.46728	1.21773
BCCID4535_1291	BCCID4535	4.18772	0.848347
BCCID4535_1292	BCCID4535	3.89723	1.11756
BCCID4535_1293	BCCID4535	4.55675	0.958898
BCCID4535_1294	BCCID4535	4.44954	0.867212
BCCID4535_1295	BCCID4535	3.61411	1.51156
BCCID4535_1296	BCCID4535	4.28681	1.5255
BCCID4535_1297	BCCID4535	4.62785	1.37229
BCCID4535_1298	BCCID4535	4.26785	1.11073
BCCID4535_1299	BCCID4535	4.22407	1.17563
BCCID4535_1300	BCCID4535	4.24563	1.02391
BCCID4535_1301	BCCID4535	5.17352	1.43738
BCCID4535_1302	BCCID4535	4.34283	0.903883
BCCID4535_1303	BCCID4535	4.00487	1.2499
BCCID4535_1304	BCCID4535	4.07233	1.12869
BCCID4535_1305	BCCID4535	3.37217	0.674311
BCCID4535_1306	BCCID4535	4.09442	1.17131
BCCID4535_1307	BCCID4535	2.91286	1.0573
BCCID4535_1308	BCCID4535	4.29467	0.826994
BCCID4535_1309	BCCID4535	2.3588	0.638368
BCCID4535_1310	BCCID4535	3.42642	1.19274
BCCID4535_1311	BCCID4535	3.65547	1.22686
BCCID4535_1312	BCCID4535	3.94274	1.00239
BCCID4535_1313	BCCID4535	4.27107	0.886607
BCCID4535_1314	BCCID4535	4.20656	1.27112
BCCID4535_1315	BCCID4535	4.74919	1.21701
BCCID4535_1316	BCCID4535	4.00807	1.39847
BCCID4535_1317	BCCID4535	3.75331	1.18823
BCCID4535_1318	BCCID4535	3.94301	0.837388
BCCID4535_1319	BCCID4535	2.3456	0.80369
BCCID4535_1320	BCCID4535	3.39749	0.374189
BCCID4535_1321	BCCID4535	3.7239	0.781967
BCCID4535_1322	BCCID4535	4.05849	1.19307
BCCID4535_1323	BCCID4535	4.26671	1.19604
BCCID4535_1324	BCCID4535	3.61476	1.15777
BCCID4535_1325	BCCID4535	3.84518	0.836548
BCCID4535_1326	BCCID4535	3.69414	0.902327
BCCID4535_1327	BCCID4535	3.87939	1.07412
BCCID4535_1328	BCCID4535	3.99511	0.699633
BCCID4535_1329	BCCID4535	4.37222	1.18323
BCCID4535_1330	BCCID4535	3.00592	0.905636
BCCID4535_1331	BCCID4535	4.06737	1.10114
BCCID4535_1332	BCCID4535	4.09365	0.40894
BCCID4535_1333	BCCID4535	3.66709	0.5395
BCCID4535_1334	BCCID4535	3.784	1.60394
BCCID4535_1335	BCCID4535	3.87585	0.687405
BCCID4535_1336	BCCID4535	3.9375	0.843075
BCCID4535_1337	BCCID4535	3.56351	1.38628
BCCID4535_1338	BCCID4535	4.40258	0.702291
BCCID4535_1339	BCCID4535	4.1617	0.698543
BCCID4535_1340	BCCID4535	3.87925	1.07922
BCCID4535_1341	BCCID4535	3.90025	0.292386
BCCID4535_1342	BCCID4535	4.01828	1.17567
BCCID4535_1343	BCCID4535	4.5264	1.32083
BCCID4535_1344	BCCID4535	4.68005	1.86315
BCCID4535_1345	BCCID4535	4.60816	1.03981
BCCID4535_1346	BCCID4535	4.23976	1.10986
BCCID4535_1347	BCCID4535	3.37711	1.11948
BCCID4535_1348	BCCID4535	2.95391	0.882853
BCCID4535_1349	BCCID4535	4.30528	0.822089
BCCID4535_1350	BCCID4535	2.88513	1.07058
BCCID4535_1351	BCCID4535	4.20423	0.621963
BCCID4535_1352	BCCID4535	3.12473	1.40325
BCCID4535_1353	BCCID4535	2.4072	1.35946
BCCID4535_1354	BCCID4535	3.58162	1.3469
BCCID4535_1355	BCCID4535	3.75638	1.30188
BCCID4535_1356	BCCID4535	4.19793	1.05399
BCCID4535_1357	BCCID4535	4.26227	1.24668
BCCID4535_1358	BCCID4535	4.00859	0.803376
BCCID4535_1359	BCCID4535	4.85201	1.68442
BCCID4535_1360	BCCID4535	3.07455	0.57711
BCCID4535_1361	BCCID4535	3.19259	1.16589
BCCID4535_1362	BCCID4535	3.95606	1.04947
BCCID4535_1363	BCCID4535	4.01376	1.2887
BCCID4535_1364	BCCID4535	3.30911	0.754102
BCCID4535_1365	BCCID4535	1.19125	0
BCCID4535_1366	BCCID4535	1.61732	0
BCCID4535_1367	BCCID4535	3.94318	1.41968
BCCID4535_1368	BCCID4535	2.7106	1.23944
BCCID4535_1369	BCCID4535	3.48487	0.981617
BCCID4535_1370	BCCID4535	3.68522	0.43637
BCCID4535_1371	BCCID4535	3.67142	1.49476
BCCID4535_1372	BCCID4535	3.15487	0.982213
BCCID4535_1373	BCCID4535	4.3151	0.866487
BCCID4535_1374	BCCID4535	3.87539	1.17534
BCCID4535_1375	BCCID4535	3.75765	0.871854
BCCID4535_1376	BCCID4535	3.82646	1.76643
BCCID4535_1377	BCCID4535	4.33544	1.24991
BCCID4535_1378	BCCID4535	4.08988	1.13947
BCCID4535_1379	BCCID4535	4.20446	1.15745
BCCID4535_1380	BCCID4535	3.38831	1.51297
BCCID4535_1381	BCCID4535	3.82471	1.65544
BCCID4535_1382	BCCID4535	4.05481	0.748693
BCCID4535_1383	BCCID4535	3.81617	0.970102
BCCID4535_1384	BCCID4535	3.33242	0.527069
BCCID4535_1385	BCCID4535	4.44399	1.41328
BCCID4535_1386	BCCID4535	3.82849	1.36881
BCCID4535_1387	BCCID4535	3.92955	1.26333
BCCID4535_1388	BCCID4535	3.82302	1.50617
BCCID4535_1389	BCCID4535	4.01071	1.17984
BCCID4535_1390	BCCID4535	3.84799	1.20854
BCCID4535_1391	BCCID4535	4.15134	1.1629
BCCID4535_1392	BCCID4535	3.63545	1.39777
BCCID4535_1393	BCCID4535	4.31827	0.600876
BCCID4535_1394	BCCID4535	3.05696	0.863388
BCCID4535_1395	BCCID4535	2.5848	0.794893
BCCID4535_1396	BCCID4535	3.85245	0.937278
BCCID4535_1397	BCCID4535	3.92127	1.40789
BCCID4535_1398	BCCID4535	4.7264	1.11401
BCCID4535_1399	BCCID4535	4.95208	1.49583
BCCID4535_1400	BCCID4535	4.23933	1.43137
BCCID4535_1401	BCCID4535	3.81738	1.12614
BCCID4535_1402	BCCID4535	4.8987	1.69852
BCCID4535_1403	BCCID4535	3.45267	1.18671
BCCID4535_1404	BCCID4535	4.02281	1.68565
BCCID4535_1405	BCCID4535	4.49099	2.07648
BCCID4535_1406	BCCID4535	4.08423	1.52093
BCCID4535_1407	BCCID4535	4.64877	0.948158
BCCID4535_1408	BCCID4535	4.14684	1.62173
BCCID4535_1409	BCCID4535	3.46752	0.930579
BCCID4535_1410	BCCID4535	3.21457	1.68945
BCCID4535_1411	BCCID4535	4.40538	1.47736
BCCID4535_1412	BCCID4535	3.53939	1.5731
BCCID4535_1413	BCCID4535	1.18014	0
BCCID4535_1414	BCCID4535	2.13702	0
BCCID4535_1415	BCCID4535	0.373311	0.606471
BCCID4535_1416	BCCID4535	1.84345	0
BCCID4535_1417	BCCID4535	4.26105	0.876457
BCCID4535_1418	BCCID4535	3.33199	0.486408
BCCID4535_1419	BCCID4535	4.29612	0.729491
BCCID4535_1420	BCCID4535	4.38224	0.739295
BCCID4535_1421	BCCID4535	3.97477	1.17475
BCCID4535_1422	BCCID4535	4.17826	0.990877
BCCID4535_1423	BCCID4535	4.90569	0.909479
BCCID4535_1424	BCCID4535	3.86292	0.832751
BCCID4535_1425	BCCID4535	4.13322	0.922392
BCCID4535_1426	BCCID4535	4.11629	1.61621
BCCID4535_1427	BCCID4535	4.545	1.52625
BCCID4535_1428	BCCID4535	4.56742	1.47386
BCCID4535_1429	BCCID4535	3.65833	0.894503
BCCID4535_1430	BCCID4535	4.39677	1.25356
BCCID4535_1431	BCCID4535	4.33461	1.01168
BCCID4535_1432	BCCID4535	3.61334	0.545636
BCCID4535_1433	BCCID4535	3.46744	0.732427
BCCID4535_1434	BCCID4535	3.57332	1.2448
BCCID4535_1435	BCCID4535	3.90208	1.79535
BCCID4535_1436	BCCID4535	3.46976	1.44396
BCCID4535_1437	BCCID4535	4.44564	0.481797
BCCID4535_1438	BCCID4535	2.94059	0.828698
BCCID4535_1439	BCCID4535	4.37947	0.639189
BCCID4535_1440	BCCID4535	3.84129	1.53361
BCCID4535_1441	BCCID4535	3.91081	0.446155
BCCID4535_1442	BCCID4535	4.54508	1.12368
BCCID4535_1443	BCCID4535	3.87342	1.3111
BCCID4535_1444	BCCID4535	4.51558	0.945491
BCCID4535_1445	BCCID4535	4.40363	1.43986
BCCID4535_1446	BCCID4535	4.7582	1.36895
BCCID4535_1447	BCCID4535	4.54075	1.28851
BCCID4535_1448	BCCID4535	4.24872	1.63459
BCCID4535_1449	BCCID4535	4.27281	1.09082
BCCID4535_1450	BCCID4535	4.55465	1.20935
BCCID4535_1451	BCCID4535	4.07931	0.920884
BCCID4535_1452	BCCID4535	4.41599	1.24627
BCCID4535_1453	BCCID4535	3.77662	0.451369
BCCID4535_1454	BCCID4535	4.38773	1.50038
BCCID4535_1455	BCCID4535	4.3788	1.56174
BCCID4535_1456	BCCID4535	4.07499	0.908736
BCCID4535_1457	BCCID4535	4.36825	1.40219
BCCID4535_1458	BCCID4535	3.16576	0.395738
BCCID4535_1459	BCCID4535	3.85594	0.746937
BCCID4535_1460	BCCID4535	2.0532	0.65736
BCCID4535_1461	BCCID4535	4.50361	1.38901
BCCID4535_1462	BCCID4535	4.04582	1.11654
BCCID4535_1463	BCCID4535	4.1749	1.46022
BCCID4535_1464	BCCID4535	1.77579	0.430704
BCCID4535_1465	BCCID4535	2.51624	0.405264
BCCID4535_1466	BCCID4535	1.78356	0.417787
BCCID4535_1467	BCCID4535	0.727573	0.201408
BCCID4535_1468	BCCID4535	0.774521	0.249845
BCCID4535_1469	BCCID4535	3.07411	0.550715
BCCID4535_1470	BCCID4535	3.54016	0.795368
BCCID4535_1471	BCCID4535	4.46798	0.885423
BCCID4535_1472	BCCID4535	4.60232	1.04462
BCCID4535_1473	BCCID4535	3.29004	0.705221
BCCID4535_1474	BCCID4535	3.33778	1.03893
BCCID4535_1475	BCCID4535	3.68955	1.50411
BCCID4535_1476	BCCID4535	2.72497	0.481136
BCCID4535_1477	BCCID4535	4.69603	1.32026
BCCID4535_1478	BCCID4535	4.2175	1.14461
BCCID4535_1479	BCCID4535	5.19603	1.2402
BCCID4535_1480	BCCID4535	4.18352	0.531493
BCCID4535_1481	BCCID4535	3.52493	0.940236
BCCID4535_1482	BCCID4535	3.31928	1.01998
BCCID4535_1483	BCCID4535	3.43106	0.528679
BCCID4535_1484	BCCID4535	3.03451	1.06534
BCCID4535_1485	BCCID4535	3.57563	0.116477
BCCID4535_1486	BCCID4535	4.37396	1.17016
BCCID4535_1487	BCCID4535	3.07847	0.726022
BCCID4535_1488	BCCID4535	4.45669	1.22312
BCCID4535_1489	BCCID4535	4.52056	1.6192
BCCID4535_1490	BCCID4535	4.77383	1.24331
BCCID4535_1491	BCCID4535	4.82061	1.796
BCCID4535_1492	BCCID4535	4.52707	1.74748
BCCID4535_1493	BCCID4535	4.50357	1.10265
BCCID4535_1494	BCCID4535	4.00454	1.41019
BCCID4535_1495	BCCID4535	4.55442	1.50277
BCCID4535_1496	BCCID4535	4.62614	1.15328
BCCID4535_1497	BCCID4535	4.54566	1.28148
BCCID4535_1498	BCCID4535	4.35672	1.80652
BCCID4535_1499	BCCID4535	4.94233	1.23263
BCCID4535_1500	BCCID4535	4.39657	1.55096
BCCID4535_1501	BCCID4535	4.50977	1.56629
BCCID4535_1502	BCCID4535	4.46873	1.77499
BCCID4535_1503	BCCID4535	3.95276	1.81417
BCCID4535_1504	BCCID4535	3.18894	0.614263
BCCID4535_1505	BCCID4535	3.129	1.03122
BCCID4535_1506	BCCID4535	2.99772	1.11638
BCCID4535_1507	BCCID4535	3.76772	1.85773
BCCID4535_1508	BCCID4535	4.03334	1.09902
BCCID4535_1509	BCCID4535	2.22619	0.672402
BCCID4535_1510	BCCID4535	3.86918	1.05739
BCCID4535_1511	BCCID4535	4.21398	1.49519
BCCID4535_1512	BCCID4535	1.13584	0.242311
BCCID4535_1513	BCCID4535	2.14643	0.210936
BCCID4535_1514	BCCID4535	3.73017	0.198047
BCCID4535_1515	BCCID4535	2.37658	0
BCCID4535_1516	BCCID4535	3.19477	0.814226
BCCID4535_1517	BCCID4535	1.84416	0
BCCID4535_1518	BCCID4535	0.754886	0.225397
BCCID4535_1519	BCCID4535	1.88879	0.214978
BCCID4535_1520	BCCID4535	0.403207	0.216702
BCCID4535_1521	BCCID4535	0.824017	0.346891
BCCID4535_1522	BCCID4535	2.10401	0.661409
BCCID4535_1523	BCCID4535	2.81974	0.504654
BCCID4535_1524	BCCID4535	2.02594	0.597407
BCCID4535_1525	BCCID4535	2.41077	0.644695
BCCID4535_1526	BCCID4535	2.76294	0.127913
BCCID4535_1527	BCCID4535	3.80467	1.38614
BCCID4535_1528	BCCID4535	4.20376	1.36185
BCCID4535_1529	BCCID4535	4.10732	1.18556
BCCID4535_1530	BCCID4535	3.8275	1.24738
BCCID4535_1531	BCCID4535	4.58685	1.34376
BCCID4535_1532	BCCID4535	4.29509	0.882399
BCCID4535_1533	BCCID4535	4.09932	1.30969
BCCID4535_1534	BCCID4535	3.76649	0.544721
BCCID4535_1535	BCCID4535	3.73946	0.901672
BCCID4535_1536	BCCID4535	4.34033	1.20351
BCCID4535_1537	BCCID4535	4.12747	1.36731
BCCID4535_1538	BCCID4535	4.38726	1.57761
BCCID4535_1539	BCCID4535	4.46398	1.96628
BCCID4535_1540	BCCID4535	3.55356	0.988695
BCCID4535_1541	BCCID4535	3.71793	0.866907
BCCID4535_1542	BCCID4535	3.01407	0.651276
BCCID4535_1543	BCCID4535	2.70615	0.783613
BCCID4535_1544	BCCID4535	2.42516	0.879063
BCCID4535_1545	BCCID4535	3.99791	1.05143
BCCID4535_1546	BCCID4535	1.55829	0.958532
BCCID4535_1547	BCCID4535	2.0473	0.839159
BCCID4535_1548	BCCID4535	1.43485	0.18821
BCCID4535_1549	BCCID4535	4.67569	1.02284
BCCID4535_1550	BCCID4535	3.68749	0.901941
BCCID4535_1551	BCCID4535	1.61442	0.246712
BCCID4535_1552	BCCID4535	1.95695	0
BCCID44971_1610	BCCID44971	0.16967	0.463264
BCCID44971_1611	BCCID44971	3.23949	2.29454
BCCID44971_1612	BCCID44971	1.00018	1.10464
BCCID44971_1613	BCCID44971	2.72689	1.89738
BCCID44971_1614	BCCID44971	1.03565	0.882024
BCCID44971_1615	BCCID44971	2.67283	2.11436
BCCID44971_1616	BCCID44971	2.91883	1.5961
BCCID44971_1617	BCCID44971	2.03212	1.02699
BCCID44971_1618	BCCID44971	0.608533	0.422863
BCCID44971_1619	BCCID44971	3.5187	2.03176
BCCID44971_1620	BCCID44971	2.5091	1.71096
BCCID44971_1621	BCCID44971	1.0884	0.647562
BCCID44971_1622	BCCID44971	3.74947	2.36044
BCCID44971_1623	BCCID44971	1.29089	1.05987
BCCID44971_1624	BCCID44971	2.07819	1.44277
BCCID44971_1625	BCCID44971	0	0.629756
BCCID44971_1626	BCCID44971	1.08251	0
BCCID44971_1627	BCCID44971	0.790273	1.21936
BCCID44971_1628	BCCID44971	0.997296	0.847372
BCCID44971_1629	BCCID44971	1.7504	2.50986
BCCID44971_1630	BCCID44971	2.85096	2.26825
BCCID44971_1631	BCCID44971	3.47789	2.46325
BCCID44971_1632	BCCID44971	2.98343	2.83464
BCCID44971_1633	BCCID44971	3.53095	2.87581
BCCID44971_1634	BCCID44971	2.87733	2.36523
BCCID44971_1635	BCCID44971	3.59601	2.15704
BCCID44971_1636	BCCID44971	3.67791	2.57542
BCCID44971_1637	BCCID44971	3.052	2.54013
BCCID44971_1638	BCCID44971	2.42802	2.26349
BCCID44971_1639	BCCID44971	3.16418	3.19685
BCCID44971_1640	BCCID44971	2.87424	2.71975
BCCID44971_1641	BCCID44971	3.10187	2.03549
BCCID44971_1642	BCCID44971	2.31489	2.80163
BCCID44971_1643	BCCID44971	3.35434	2.64862
BCCID44971_1644	BCCID44971	3.10338	2.67415
BCCID44971_1645	BCCID44971	3.35244	1.83799
BCCID44971_1646	BCCID44971	2.41439	2.51514
BCCID44971_1647	BCCID44971	2.35862	1.89334
BCCID44971_1648	BCCID44971	3.2848	2.40405
BCCID44971_1649	BCCID44971	2.48109	1.74633
BCCID44971_1650	BCCID44971	2.02508	2.42657
BCCID44971_1651	BCCID44971	2.62305	2.1916
BCCID44971_1652	BCCID44971	4.14349	3.03538
BCCID44971_1653	BCCID44971	3.98151	3.07769
BCCID44971_1654	BCCID44971	0.575761	1.96404
BCCID44971_1655	BCCID44971	0.82915	0.964608
BCCID44971_1656	BCCID44971	0.974439	0.638327
BCCID44971_1657	BCCID44971	2.01263	1.49987
BCCID44971_1658	BCCID44971	0.643725	0.757846
BCCID44971_1659	BCCID44971	1.16916	0.543622
BCCID44971_1660	BCCID44971	2.15266	2.78524
BCCID44971_1661	BCCID44971	1.86363	2.52172
BCCID44971_1662	BCCID44971	1.62759	1.99862
BCCID44971_1663	BCCID44971	2.84672	2.72612
BCCID44971_1664	BCCID44971	2.94268	2.55606
BCCID44971_1665	BCCID44971	2.61224	2.5313
BCCID44971_1666	BCCID44971	3.48148	3.11682
BCCID44971_1667	BCCID44971	3.65803	1.80545
BCCID44971_1668	BCCID44971	2.74665	3.15259
BCCID44971_1669	BCCID44971	2.89172	1.91146
BCCID44971_1670	BCCID44971	2.7765	2.36571
BCCID44971_1671	BCCID44971	2.09948	2.43103
BCCID44971_1672	BCCID44971	2.33866	2.51586
BCCID44971_1673	BCCID44971	3.57235	2.74063
BCCID44971_1674	BCCID44971	2.62014	1.73198
BCCID44971_1675	BCCID44971	2.61555	2.94612
BCCID44971_1676	BCCID44971	4.08958	2.72441
BCCID44971_1677	BCCID44971	4.1024	2.8063
BCCID44971_1678	BCCID44971	3.21907	2.64961
BCCID44971_1679	BCCID44971	2.88085	2.88537
BCCID44971_1680	BCCID44971	1.73379	2.95208
BCCID44971_1681	BCCID44971	2.80247	1.60003
BCCID44971_1682	BCCID44971	3.29337	3.19301
BCCID44971_1683	BCCID44971	3.23765	2.55867
BCCID44971_1684	BCCID44971	3.87911	2.98117
BCCID44971_1685	BCCID44971	2.99422	2.847
BCCID44971_1686	BCCID44971	2.92462	2.3554
BCCID44971_1687	BCCID44971	3.38003	2.9763
BCCID44971_1688	BCCID44971	2.1876	1.60648
BCCID44971_1689	BCCID44971	1.80523	1.06708
BCCID44971_1690	BCCID44971	1.34224	0.768445
BCCID44971_1691	BCCID44971	0.92533	0.850183
BCCID44971_1692	BCCID44971	2.81855	2.15203
BCCID44971_1693	BCCID44971	3.23756	2.32614
BCCID44971_1694	BCCID44971	2.65138	3.13998
BCCID44971_1695	BCCID44971	2.70358	2.13067
BCCID44971_1696	BCCID44971	3.46891	2.76918
BCCID44971_1697	BCCID44971	3.15744	2.08893
BCCID44971_1698	BCCID44971	2.78398	2.69754
BCCID44971_1699	BCCID44971	1.63494	2.75148
BCCID44971_1700	BCCID44971	2.06986	2.85517
BCCID44971_1701	BCCID44971	2.88149	3.44548
BCCID44971_1702	BCCID44971	2.17814	2.24041
BCCID44971_1703	BCCID44971	1.86392	1.77021
BCCID44971_1704	BCCID44971	3.38035	2.59971
BCCID44971_1705	BCCID44971	2.7572	2.53866
BCCID44971_1706	BCCID44971	2.72474	2.99961
BCCID44971_1707	BCCID44971	3.17147	2.65112
BCCID44971_1708	BCCID44971	2.87753	2.78306
BCCID44971_1709	BCCID44971	4.1107	2.96809
BCCID44971_1710	BCCID44971	3.26444	3.16685
BCCID44971_1711	BCCID44971	2.40694	1.6687
BCCID44971_1712	BCCID44971	3.44856	2.00733
BCCID44971_1713	BCCID44971	2.62608	2.36351
BCCID44971_1714	BCCID44971	2.19348	2.48963
BCCID44971_1715	BCCID44971	2.04928	2.33598
BCCID44971_1716	BCCID44971	3.01733	3.22675
BCCID44971_1717	BCCID44971	2.43495	2.0716
BCCID44971_1718	BCCID44971	2.94939	2.75244
BCCID44971_1719	BCCID44971	1.31452	1.90886
BCCID44971_1720	BCCID44971	0.573298	0.794375
BCCID44971_1721	BCCID44971	0.990488	0.262808
BCCID44971_1722	BCCID44971	0.212286	0.401929
BCCID44971_1723	BCCID44971	0.547926	0.594967
BCCID44971_1724	BCCID44971	3.22871	2.32659
BCCID44971_1725	BCCID44971	3.3105	2.00126
BCCID44971_1726	BCCID44971	3.09652	2.86565
BCCID44971_1727	BCCID44971	3.03121	2.97461
BCCID44971_1728	BCCID44971	3.55205	2.35612
BCCID44971_1729	BCCID44971	3.60217	3.022
BCCID44971_1730	BCCID44971	3.43588	2.90412
BCCID44971_1731	BCCID44971	3.31805	2.90506
BCCID44971_1732	BCCID44971	3.79891	3.34338
BCCID44971_1733	BCCID44971	3.87545	2.32143
BCCID44971_1734	BCCID44971	3.58736	2.75177
BCCID44971_1735	BCCID44971	2.00355	2.86028
BCCID44971_1736	BCCID44971	3.29377	1.91568
BCCID44971_1737	BCCID44971	2.71234	2.29397
BCCID44971_1738	BCCID44971	3.34688	3.5741
BCCID44971_1739	BCCID44971	3.86882	2.85335
BCCID44971_1740	BCCID44971	2.99446	2.74688
BCCID44971_1741	BCCID44971	3.29234	2.70293
BCCID44971_1742	BCCID44971	4.0163	2.66042
BCCID44971_1743	BCCID44971	2.43822	2.14202
BCCID44971_1744	BCCID44971	1.96758	2.00009
BCCID44971_1745	BCCID44971	1.10291	1.3347
BCCID44971_1746	BCCID44971	1.59096	2.44537
BCCID44971_1747	BCCID44971	0.159696	0
BCCID44971_1748	BCCID44971	0.174618	0.19482
BCCID44971_1749	BCCID44971	0.401202	1.01184
BCCID44971_1750	BCCID44971	2.23502	2.78075
BCCID44971_1751	BCCID44971	2.98505	2.8298
BCCID44971_1752	BCCID44971	3.14723	2.63797
BCCID44971_1753	BCCID44971	4.46919	3.08216
BCCID44971_1754	BCCID44971	3.79043	3.69752
BCCID44971_1755	BCCID44971	3.92958	2.73666
BCCID44971_1756	BCCID44971	3.52553	3.15058
BCCID44971_1757	BCCID44971	3.84654	3.03276
BCCID44971_1758	BCCID44971	2.68738	2.82599
BCCID44971_1759	BCCID44971	2.37826	3.03031
BCCID44971_1760	BCCID44971	2.31426	1.91231
BCCID44971_1761	BCCID44971	3.65423	3.01857
BCCID44971_1762	BCCID44971	3.34653	2.82943
BCCID44971_1763	BCCID44971	3.72874	3.33795
BCCID44971_1764	BCCID44971	2.6914	2.58422
BCCID44971_1765	BCCID44971	3.762	2.95667
BCCID44971_1766	BCCID44971	3.39525	2.81046
BCCID44971_1767	BCCID44971	2.94485	2.72895
BCCID44971_1768	BCCID44971	2.66894	2.33362
BCCID44971_1769	BCCID44971	0.948228	0.75327
BCCID44971_1770	BCCID44971	0.619478	0.190692
BCCID44971_1771	BCCID44971	0.297048	0.617188
BCCID44971_1772	BCCID44971	0.215884	0.410656
BCCID44971_1773	BCCID44971	2.41179	1.31307
BCCID44971_1774	BCCID44971	0.464494	0.907099
BCCID44971_1775	BCCID44971	0.571005	1.20075
BCCID44971_1776	BCCID44971	0.57201	1.9849
BCCID44971_1777	BCCID44971	2.72751	2.79497
BCCID44971_1778	BCCID44971	2.92979	1.94176
BCCID44971_1779	BCCID44971	3.84298	3.25337
BCCID44971_1780	BCCID44971	1.16119	2.12527
BCCID44971_1781	BCCID44971	2.728	2.78519
BCCID44971_1782	BCCID44971	2.48154	1.13145
BCCID44971_1783	BCCID44971	3.72179	2.33894
BCCID44971_1784	BCCID44971	2.65387	2.68194
BCCID44971_1785	BCCID44971	3.30151	2.87058
BCCID44971_1786	BCCID44971	3.39142	2.45883
BCCID44971_1787	BCCID44971	2.53832	2.28474
BCCID44971_1788	BCCID44971	2.39419	2.43594
BCCID44971_1789	BCCID44971	1.83971	2.69485
BCCID44971_1790	BCCID44971	1.75822	1.87887
BCCID44971_1791	BCCID44971	1.91743	2.35223
BCCID44971_1792	BCCID44971	1.98044	2.39236
BCCID44971_1793	BCCID44971	0.903726	1.71307
BCCID44971_1794	BCCID44971	0.276582	0.379839
BCCID44971_1795	BCCID44971	0.142224	1.26188
BCCID44971_1796	BCCID44971	0.937964	0.94779
BCCID44971_1797	BCCID44971	0.5721	0.898915
BCCID44971_1798	BCCID44971	0.628846	0.17388
BCCID44971_1799	BCCID44971	1.25336	0.873445
BCCID44971_1800	BCCID44971	1.85443	2.77455
BCCID44971_1801	BCCID44971	2.47101	1.54491
BCCID44971_1802	BCCID44971	0.506756	1.19057
BCCID44971_1803	BCCID44971	1.25062	1.73235
BCCID44971_1804	BCCID44971	1.81267	1.64114
BCCID44971_1805	BCCID44971	1.86842	1.73911
BCCID44971_1806	BCCID44971	0.487766	1.99934
BCCID44971_1807	BCCID44971	1.26527	2.29571
BCCID44971_1808	BCCID44971	1.16915	1.52008
BCCID44971_1809	BCCID44971	0.848215	1.37739
BCCID44971_1810	BCCID44971	1.73274	1.99906
BCCID44971_1811	BCCID44971	1.5405	2.59394
BCCID44971_1812	BCCID44971	1.56717	2.2989
BCCID44971_1813	BCCID44971	2.87568	2.71475
BCCID44971_1814	BCCID44971	1.66957	2.15488
BCCID44971_1815	BCCID44971	1.85752	1.42257
BCCID44971_1816	BCCID44971	0.97885	1.59652
BCCID44971_1817	BCCID44971	1.60411	0.350818
BCCID44971_1818	BCCID44971	1.65609	1.86772
BCCID44971_1819	BCCID44971	2.14126	2.70485
BCCID44971_1820	BCCID44971	1.26281	1.06395
BCCID44971_1821	BCCID44971	1.47394	2.32102
BCCID44971_1822	BCCID44971	0.655588	0.654788
BCCID44971_1823	BCCID44971	1.00142	1.22556
BCCID44971_1824	BCCID44971	0.8875	0.737247
BCCID44971_1825	BCCID44971	1.6259	1.35064
BCCID44971_1826	BCCID44971	2.47038	0.336859
BCCID44971_1827	BCCID44971	1.18847	1.07558
BCCID44971_1828	BCCID44971	2.39221	1.82787
BCCID44971_1829	BCCID44971	1.95742	1.60706
BCCID44971_1830	BCCID44971	1.69374	1.57165
BCCID44971_1831	BCCID44971	1.81044	1.28953
BCCID44971_1832	BCCID44971	1.90668	1.64006
BCCID44971_1833	BCCID44971	1.81215	2.06988
BCCID44971_1834	BCCID44971	1.72911	1.73604
BCCID44971_1835	BCCID44971	2.362	2.27161
BCCID44971_1836	BCCID44971	2.11147	1.70195
BCCID44971_1837	BCCID44971	2.33733	1.49992
BCCID44971_1838	BCCID44971	1.20183	2.08374
BCCID44971_1839	BCCID44971	2.48492	1.54414
BCCID44971_1840	BCCID44971	1.56689	1.21786
BCCID44971_1841	BCCID44971	1.39619	1.67766
BCCID44971_1842	BCCID44971	3.24331	1.33387

## Sheet: ED_Fig.7h
score	Gene_group	Sample	Cell
11.7225	up	P69-S3	cell_10
11.1055	up	P69-S3	cell_14
20.9771	up	P69-S3	cell_19
18.5092	up	P69-S3	cell_40
15.4243	up	P69-S3	cell_46
7.40367	up	P69-S3	cell_49
16.0413	up	P69-S3	cell_66
25.9129	up	P69-S3	cell_104
13.5734	up	P69-S3	cell_110
9.25459	up	P69-S3	cell_112
11.1055	up	P69-S3	cell_142
11.1055	up	P69-S3	cell_150
6.7867	up	P69-S3	cell_154
8.63762	up	P69-S3	cell_160
9.87156	up	P69-S3	cell_164
8.63762	up	P69-S3	cell_191
14.1904	up	P69-S3	cell_222
21.594	up	P69-S3	cell_226
22.828	up	P69-S3	cell_230
13.5734	up	P69-S3	cell_245
19.7431	up	P69-S3	cell_253
9.25459	up	P69-S3	cell_254
9.87156	up	P69-S3	cell_286
24.0619	up	P69-S3	cell_291
7.40367	up	P69-S3	cell_296
17.8922	up	P69-S3	cell_326
9.87156	up	P69-S3	cell_333
4.31881	up	P69-S3	cell_334
5.55275	up	P69-S3	cell_344
18.5092	up	P69-S3	cell_357
4.31881	up	P69-S3	cell_393
24.0619	up	P69-S3	cell_402
11.7225	up	P69-S3	cell_438
1.23395	up	P69-S3	cell_443
14.1904	up	P69-S3	cell_455
5.55275	up	P69-S3	cell_456
3.70184	up	P69-S3	cell_458
17.2752	up	P69-S3	cell_494
9.87156	up	P69-S3	cell_509
6.16973	up	P69-S3	cell_510
12.3395	up	P69-S3	cell_512
17.2752	up	P69-S3	cell_516
12.3395	up	P69-S3	cell_531
8.02065	up	P69-S3	cell_553
11.1055	up	P69-S3	cell_555
9.25459	up	P69-S3	cell_604
17.2752	up	P69-S3	cell_613
11.7225	up	P69-S3	cell_626
5.55275	up	P69-S3	cell_641
8.63762	up	P69-S3	cell_654
9.25459	up	P69-S3	cell_673
8.63762	up	P69-S3	cell_683
12.9564	up	P69-S3	cell_690
8.02065	up	P69-S3	cell_711
9.87156	up	P69-S3	cell_716
14.8073	up	P69-S3	cell_722
10.4885	up	P69-S3	cell_738
2.46789	up	P69-S3	cell_739
8.02065	up	P69-S3	cell_751
14.8073	up	P69-S3	cell_758
17.2752	up	P69-S3	cell_760
17.2752	up	P69-S3	cell_764
22.211	up	P69-S3	cell_767
21.594	up	P69-S3	cell_788
7.40367	up	P69-S3	cell_789
20.3601	up	P69-S3	cell_815
8.02065	up	P69-S3	cell_823
16.0413	up	P69-S3	cell_828
9.87156	up	P69-S3	cell_830
6.7867	up	P69-S3	cell_844
10.4885	up	P69-S3	cell_847
30.2317	up	P69-S3	cell_853
3.70184	up	P69-S3	cell_868
15.4243	up	P69-S3	cell_883
21.594	up	P69-S3	cell_909
9.25459	up	P69-S3	cell_943
14.1904	up	P69-S3	cell_951
6.16973	up	P69-S3	cell_958
5.55275	up	P69-S3	cell_963
21.594	up	P69-S3	cell_978
22.828	up	P69-S3	cell_992
14.1904	up	P69-S3	cell_994
10.4885	up	P69-S3	cell_1013
12.9564	up	P69-S3	cell_1018
18.5092	up	P69-S3	cell_1019
14.8073	up	P69-S3	cell_1028
11.1055	up	P69-S3	cell_1042
6.7867	up	P69-S3	cell_1053
9.87156	up	P69-S3	cell_1062
2.46789	up	P69-S3	cell_1066
13.5734	up	P69-S3	cell_1086
9.25459	up	P69-S3	cell_1087
8.63762	up	P69-S3	cell_1093
9.25459	up	P69-S3	cell_1096
12.9564	up	P69-S3	cell_1111
7.40367	up	P69-S3	cell_1112
17.2752	up	P69-S3	cell_1133
17.8922	up	P69-S3	cell_1148
5.55275	up	P69-S3	cell_1157
19.1262	up	P69-S3	cell_1160
14.8073	up	P69-S3	cell_1171
9.87156	up	P69-S3	cell_1182
12.9564	up	P69-S3	cell_1195
19.7431	up	P69-S3	cell_1197
4.93578	up	P69-S3	cell_1217
6.7867	up	P69-S3	cell_1230
14.8073	up	P69-S3	cell_1233
5.55275	up	P69-S3	cell_1234
17.8922	up	P69-S3	cell_1242
16.6583	up	P69-S3	cell_1253
10.4885	up	P69-S3	cell_1255
17.2752	up	P69-S3	cell_1279
17.8922	up	P69-S3	cell_1282
11.1055	up	P69-S3	cell_1286
19.1262	up	P69-S3	cell_1287
11.7225	up	P69-S3	cell_1289
12.3395	up	P69-S3	cell_1300
14.8073	up	P69-S3	cell_1310
11.7225	up	P69-S3	cell_1355
10.4885	up	P69-S3	cell_1384
4.93578	up	P69-S3	cell_1391
6.7867	up	P69-S3	cell_1397
11.7225	up	P69-S3	cell_1405
11.1055	up	P69-S3	cell_1419
16.6583	up	P69-S3	cell_1430
8.02065	up	P69-S3	cell_1463
12.9564	up	P69-S3	cell_1475
5.55275	up	P69-S3	cell_1487
8.63762	up	P69-S3	cell_1500
6.16973	up	P69-S3	cell_1505
8.02065	up	P69-S3	cell_1514
14.8073	up	P69-S3	cell_1522
9.25459	up	P69-S3	cell_1526
17.8922	up	P69-S3	cell_1541
12.9564	up	P69-S3	cell_1547
4.31881	up	P69-S3	cell_1554
6.16973	up	P69-S3	cell_1556
13.5734	up	P69-S3	cell_1559
6.7867	up	P69-S3	cell_1569
6.16973	up	P69-S3	cell_1570
9.25459	up	P69-S3	cell_1575
9.87156	up	P69-S3	cell_1584
9.87156	up	P69-S3	cell_1589
7.40367	up	P69-S3	cell_1594
12.9564	up	P69-S3	cell_1598
6.16973	up	P69-S3	cell_1609
6.7867	up	P69-S3	cell_1627
11.1055	up	P69-S3	cell_1631
19.7431	up	P69-S3	cell_1634
4.31881	up	P69-S3	cell_1636
18.5092	up	P69-S3	cell_1646
12.3395	up	P69-S3	cell_1648
9.87156	up	P69-S3	cell_1654
7.40367	up	P69-S3	cell_1656
26.5298	up	P69-S3	cell_1667
11.1055	up	P69-S3	cell_1674
16.0413	up	P69-S3	cell_1686
31.4656	up	P69-S3	cell_1695
7.40367	up	P69-S3	cell_1716
3.70184	up	P69-S3	cell_1721
10.4885	up	P69-S3	cell_1724
19.1262	up	P69-S3	cell_1770
9.25459	up	P69-S3	cell_1771
9.25459	up	P69-S3	cell_1774
21.594	up	P69-S3	cell_1785
13.5734	up	P69-S3	cell_1793
16.0413	up	P69-S3	cell_1794
8.02065	up	P69-S3	cell_1795
20.9771	up	P69-S3	cell_1796
16.0413	up	P69-S3	cell_1810
12.3395	up	P69-S3	cell_1818
9.25459	up	P69-S3	cell_1823
20.9771	up	P69-S3	cell_1853
14.1904	up	P69-S3	cell_1862
8.63762	up	P69-S3	cell_1881
6.7867	up	P69-S3	cell_1894
20.9771	up	P69-S3	cell_1903
9.87156	up	P69-S3	cell_1905
7.40367	up	P69-S3	cell_1926
27.7638	up	P69-S3	cell_1927
14.1904	up	P69-S3	cell_1933
4.93578	up	P69-S3	cell_1935
19.7431	up	P69-S3	cell_1942
8.02065	up	P69-S3	cell_1946
16.6583	up	P69-S3	cell_1952
13.5734	up	P69-S3	cell_1956
5.55275	up	P69-S3	cell_1967
40.1032	up	P69-S3	cell_1995
20.3601	up	P69-S3	cell_2000
16.0413	up	P69-S3	cell_2011
12.3395	up	P69-S3	cell_2015
33.3165	up	P69-S3	cell_2027
12.9564	up	P69-S3	cell_2030
17.8922	up	P69-S3	cell_2036
17.2752	up	P69-S3	cell_2037
9.25459	up	P69-S3	cell_2039
9.25459	up	P69-S3	cell_2048
11.7225	up	P69-S3	cell_2058
4.93578	up	P69-S3	cell_2060
19.7431	up	P69-S3	cell_2064
13.5734	up	P69-S3	cell_2067
16.0413	up	P69-S3	cell_2082
9.25459	up	P69-S3	cell_2085
22.828	up	P69-S3	cell_2110
4.93578	up	P69-S3	cell_2111
6.7867	up	P69-S3	cell_2119
23.445	up	P69-S3	cell_2133
21.594	up	P69-S3	cell_2138
8.63762	up	P69-S3	cell_2146
12.3395	up	P69-S3	cell_2155
20.9771	up	P69-S3	cell_2165
7.40367	up	P69-S3	cell_2174
8.02065	up	P69-S3	cell_2188
19.1262	up	P69-S3	cell_2198
1.85092	up	P69-S3	cell_2199
11.1055	up	P69-S3	cell_2205
11.7225	up	P69-S3	cell_2228
17.8922	up	P69-S3	cell_2230
18.5092	up	P69-S3	cell_2238
5.55275	up	P69-S3	cell_2243
16.0413	up	P69-S3	cell_2246
19.1262	up	P69-S3	cell_2254
18.5092	up	P69-S3	cell_2259
13.5734	up	P69-S3	cell_2283
12.3395	up	P69-S3	cell_2304
4.31881	up	P69-S3	cell_2308
9.25459	up	P69-S3	cell_2311
13.5734	up	P69-S3	cell_2317
10.4885	up	P69-S3	cell_2331
16.6583	up	P69-S3	cell_2351
6.7867	up	P69-S3	cell_2352
12.9564	up	P69-S3	cell_2360
9.87156	up	P69-S3	cell_2379
4.93578	up	P69-S3	cell_2386
25.2959	up	P69-S3	cell_2392
10.4885	up	P69-S3	cell_2399
11.1055	up	P69-S3	cell_2404
17.8922	up	P69-S3	cell_2407
10.4885	up	P69-S3	cell_2426
16.6583	up	P69-S3	cell_2429
9.87156	up	P69-S3	cell_2433
4.93578	up	P69-S3	cell_2442
7.40367	up	P69-S3	cell_2445
8.02065	up	P69-S3	cell_2450
8.63762	up	P69-S3	cell_2454
15.4243	up	P69-S3	cell_2460
18.5092	up	P69-S3	cell_2466
4.31881	up	P69-S3	cell_2467
6.7867	up	P69-S3	cell_2469
6.16973	up	P69-S3	cell_2481
10.4885	up	P69-S3	cell_2482
10.4885	up	P69-S3	cell_2494
11.7225	up	P69-S3	cell_2498
19.7431	up	P69-S3	cell_2510
11.7225	up	P69-S3	cell_2511
18.5092	up	P69-S3	cell_2525
17.2752	up	P69-S3	cell_2526
6.16973	up	P69-S3	cell_2532
5.55275	up	P69-S3	cell_2534
24.6789	up	P69-S3	cell_2547
6.7867	up	P69-S3	cell_2551
5.55275	up	P69-S3	cell_2569
2.46789	up	P69-S3	cell_2575
6.16973	up	P69-S3	cell_2591
3.70184	up	P69-S3	cell_2595
5.55275	up	P69-S3	cell_2605
13.5734	up	P69-S3	cell_2608
8.02065	up	P69-S3	cell_2613
16.6583	up	P69-S3	cell_2633
9.25459	up	P69-S3	cell_2642
11.1055	up	P69-S3	cell_2643
8.02065	up	P69-S3	cell_2648
7.40367	up	P69-S3	cell_2657
24.6789	up	P69-S3	cell_2660
14.8073	up	P69-S3	cell_2662
16.0413	up	P69-S3	cell_2671
8.02065	up	P69-S3	cell_2683
11.7225	up	P69-S3	cell_2688
11.7225	up	P69-S3	cell_2690
6.7867	up	P69-S3	cell_2699
9.25459	up	P69-S3	cell_2704
8.02065	up	P69-S3	cell_2706
9.25459	up	P69-S3	cell_2721
8.63762	up	P69-S3	cell_2726
8.02065	up	P69-S3	cell_2731
9.87156	up	P69-S3	cell_2746
14.8073	up	P69-S3	cell_2770
29.6147	up	P69-S3	cell_2771
4.31881	up	P69-S3	cell_2774
8.63762	up	P69-S3	cell_2783
25.2959	up	P69-S3	cell_2784
19.1262	up	P69-S3	cell_2796
33.9335	up	P69-S3	cell_2805
11.1055	up	P69-S3	cell_2814
15.4243	up	P69-S3	cell_2821
13.5734	up	P69-S3	cell_2826
9.25459	up	P69-S3	cell_2832
14.8073	up	P69-S3	cell_2836
12.9564	up	P69-S3	cell_2842
1.23395	up	P69-S3	cell_2843
19.7431	up	P69-S3	cell_2860
13.5734	up	P69-S3	cell_2874
10.4885	up	P69-S3	cell_2886
24.0619	up	P69-S3	cell_2890
15.4243	up	P69-S3	cell_2905
9.87156	up	P69-S3	cell_2911
3.08486	up	P69-S3	cell_2916
13.5734	up	P69-S3	cell_2918
25.2959	up	P69-S3	cell_2920
4.31881	up	P69-S3	cell_2933
15.4243	up	P69-S3	cell_2939
4.31881	up	P69-S3	cell_2954
3.70184	up	P69-S3	cell_2958
0.616973	up	P69-S3	cell_2959
4.93578	up	P69-S3	cell_2960
22.211	up	P69-S3	cell_2974
17.8922	up	P69-S3	cell_2979
4.31881	up	P69-S3	cell_2986
8.02065	up	P69-S3	cell_2988
9.25459	up	P69-S3	cell_2989
9.87156	up	P69-S3	cell_2993
5.55275	up	P69-S3	cell_2994
19.7431	up	P69-S3	cell_2995
24.0619	up	P69-S3	cell_3016
8.02065	up	P69-S3	cell_3018
8.02065	up	P69-S3	cell_3027
12.9564	up	P69-S3	cell_3033
16.0413	up	P69-S3	cell_3052
5.55275	up	P69-S3	cell_3064
3.70184	up	P69-S3	cell_3080
3.70184	up	P69-S3	cell_3090
22.211	up	P69-S3	cell_3102
19.7431	up	P69-S3	cell_3106
9.25459	up	P69-S3	cell_3108
16.0413	up	P69-S3	cell_3122
15.4243	up	P69-S3	cell_3125
6.7867	up	P69-S3	cell_3135
16.6583	up	P69-S3	cell_3137
12.3395	up	P69-S3	cell_3156
28.3807	up	P69-S3	cell_3159
7.40367	up	P69-S3	cell_3181
11.1055	up	P69-S3	cell_3182
6.7867	up	P69-S3	cell_3191
10.4885	up	P69-S3	cell_3200
11.1055	up	P69-S3	cell_3203
11.1055	up	P69-S3	cell_3206
9.87156	up	P69-S3	cell_3222
33.3165	up	P69-S3	cell_3230
7.40367	up	P69-S3	cell_3236
9.25459	up	P69-S3	cell_3243
11.1055	up	P69-S3	cell_3261
16.6583	up	P69-S3	cell_3282
4.31881	up	P69-S3	cell_3288
12.9564	up	P69-S3	cell_3289
14.8073	up	P69-S3	cell_3292
8.02065	up	P69-S3	cell_3294
11.1055	up	P69-S3	cell_3298
8.02065	up	P69-S3	cell_3305
9.87156	up	P69-S3	cell_3311
15.4243	up	P69-S3	cell_3324
14.8073	up	P69-S3	cell_3338
4.93578	up	P69-S3	cell_3341
18.5092	up	P69-S3	cell_3349
16.0413	up	P69-S3	cell_3364
7.40367	up	P69-S3	cell_3370
11.7225	up	P69-S3	cell_3382
8.63762	up	P69-S3	cell_3384
9.87156	up	P69-S3	cell_3390
14.8073	up	P69-S3	cell_3391
1.23395	up	P69-S3	cell_3395
12.9564	up	P69-S3	cell_3400
9.25459	up	P69-S3	cell_3402
23.445	up	P69-S3	cell_3411
11.7225	up	P69-S3	cell_3415
13.5734	up	P69-S3	cell_3430
2.46789	up	P69-S3	cell_3434
13.5734	up	P69-S3	cell_3442
13.5734	up	P69-S3	cell_3444
14.1904	up	P69-S3	cell_3451
5.55275	up	P69-S3	cell_3454
7.40367	up	P69-S3	cell_3455
24.6789	up	P69-S3	cell_3466
10.4885	up	P69-S3	cell_3497
23.445	up	P69-S3	cell_3498
13.5734	up	P69-S3	cell_3505
8.63762	up	P69-S3	cell_3513
12.3395	up	P69-S3	cell_3526
30.2317	up	P69-S3	cell_3541
14.1904	up	P69-S3	cell_3553
18.5092	up	P69-S3	cell_3562
20.9771	up	P69-S3	cell_3597
4.93578	up	P69-S3	cell_3605
10.4885	up	P69-S3	cell_3613
11.1055	up	P69-S3	cell_3618
21.594	up	P69-S3	cell_3621
9.87156	up	P69-S3	cell_3627
13.5734	up	P69-S3	cell_3639
22.211	up	P69-S3	cell_3682
16.0413	up	P69-S3	cell_3701
11.1055	up	P69-S3	cell_3712
8.02065	up	P69-S3	cell_3725
5.55275	up	P69-S3	cell_3729
11.7225	up	P69-S3	cell_3735
12.3395	up	P69-S3	cell_3749
14.1904	up	P69-S3	cell_3750
4.31881	up	P69-S3	cell_3766
30.2317	up	P69-S3	cell_3780
16.0413	up	P69-S3	cell_3792
4.93578	up	P69-S3	cell_3804
11.7225	up	P69-S3	cell_3813
12.9564	up	P69-S3	cell_3816
11.1055	up	P69-S3	cell_3826
8.02065	up	P69-S3	cell_3829
8.63762	up	P69-S3	cell_3839
5.55275	up	P69-S3	cell_3845
15.4243	up	P69-S3	cell_3855
9.25459	up	P69-S3	cell_3862
5.55275	up	P69-S3	cell_3874
10.4885	up	P69-S3	cell_3887
6.16973	up	P69-S3	cell_3896
5.55275	up	P69-S3	cell_3900
12.9564	up	P69-S3	cell_3907
25.2959	up	P69-S3	cell_3914
3.70184	up	P69-S3	cell_3915
10.4885	up	P69-S3	cell_3925
9.25459	up	P69-S3	cell_3940
1.23395	up	P69-S3	cell_3969
12.9564	up	P69-S3	cell_3975
8.02065	up	P69-S3	cell_3991
10.4885	up	P69-S3	cell_3993
20.3601	up	P69-S3	cell_3995
6.7867	up	P69-S3	cell_4004
15.4243	up	P69-S3	cell_4012
6.7867	up	P69-S3	cell_4019
9.25459	up	P69-S3	cell_4031
19.1262	up	P69-S3	cell_4072
2.46789	up	P69-S3	cell_4078
16.0413	up	P69-S3	cell_4081
12.3395	up	P69-S3	cell_4084
6.7867	up	P69-S3	cell_4086
5.55275	up	P69-S3	cell_4090
3.08486	up	P69-S3	cell_4099
11.1055	up	P69-S3	cell_4103
8.63762	up	P69-S3	cell_4112
12.3395	up	P69-S3	cell_4118
15.4243	up	P69-S3	cell_4128
8.63762	up	P69-S3	cell_4145
9.87156	up	P69-S3	cell_4147
4.93578	up	P69-S3	cell_4152
11.1055	up	P69-S3	cell_4197
10.4885	up	P69-S3	cell_4217
8.02065	up	P69-S3	cell_4224
19.1262	up	P69-S3	cell_4238
9.87156	up	P69-S3	cell_4243
8.63762	up	P69-S3	cell_4247
4.31881	up	P69-S3	cell_4261
4.93578	up	P69-S3	cell_4267
12.9564	up	P69-S3	cell_4271
6.16973	up	P69-S3	cell_4283
10.4885	up	P69-S3	cell_4287
17.8922	up	P69-S3	cell_4293
22.211	up	P69-S3	cell_4294
19.7431	up	P69-S3	cell_4319
17.8922	up	P69-S3	cell_4337
8.02065	up	P69-S3	cell_4354
12.3395	up	P69-S3	cell_4363
12.3395	up	P69-S3	cell_4365
12.3395	up	P69-S3	cell_4373
2.46789	up	P69-S3	cell_4384
17.2752	up	P69-S3	cell_4396
23.445	up	P69-S3	cell_4398
19.1262	up	P69-S3	cell_4409
16.6583	up	P69-S3	cell_4410
17.8922	up	P69-S3	cell_4418
12.9564	up	P69-S3	cell_4420
27.7638	up	P69-S3	cell_4450
16.6583	up	P69-S3	cell_4451
11.1055	up	P69-S3	cell_4452
20.3601	up	P69-S3	cell_4468
14.8073	up	P69-S3	cell_4469
9.87156	up	P69-S3	cell_4482
14.8073	up	P69-S3	cell_4485
24.0619	up	P69-S3	cell_4488
25.2959	up	P69-S3	cell_4490
13.5734	up	P69-S3	cell_4501
8.02065	up	P69-S3	cell_4505
8.02065	up	P69-S3	cell_4529
4.93578	up	P69-S3	cell_4537
19.7431	up	P69-S3	cell_4538
14.8073	up	P69-S3	cell_4545
9.87156	up	P69-S3	cell_4561
12.3395	up	P69-S3	cell_4578
11.1055	up	P69-S3	cell_4606
7.40367	up	P69-S3	cell_4607
7.40367	up	P69-S3	cell_4612
8.63762	up	P69-S3	cell_4622
4.93578	up	P69-S3	cell_4623
14.1904	up	P69-S3	cell_4633
3.70184	up	P69-S3	cell_4635
13.5734	up	P69-S3	cell_4662
20.3601	up	P69-S3	cell_4669
9.25459	up	P69-S3	cell_4674
14.8073	up	P69-S3	cell_4680
22.211	up	P69-S3	cell_4696
3.08486	up	P69-S3	cell_4708
10.4885	up	P69-S3	cell_4714
14.1904	up	P69-S3	cell_4721
9.87156	up	P69-S3	cell_4730
8.02065	up	P69-S3	cell_4735
25.2959	up	P69-S3	cell_4742
11.7225	up	P69-S3	cell_4752
9.87156	up	P69-S3	cell_4755
8.02065	up	P69-S3	cell_4761
21.594	up	P69-S3	cell_4780
5.55275	up	P69-S3	cell_4794
22.211	up	P69-S3	cell_4805
7.40367	up	P69-S3	cell_4812
14.8073	up	P69-S3	cell_4818
37.6353	up	P69-S3	cell_4838
8.63762	up	P69-S3	cell_4867
17.8922	up	P69-S3	cell_4871
19.7431	up	P69-S3	cell_4873
6.7867	up	P69-S3	cell_4874
18.5092	up	P69-S3	cell_4881
22.211	up	P69-S3	cell_4884
14.1904	up	P69-S3	cell_4885
11.1055	up	P69-S3	cell_4894
9.87156	up	P69-S3	cell_4897
14.8073	up	P69-S3	cell_4910
20.3601	up	P69-S3	cell_4919
12.3395	up	P69-S3	cell_4926
15.4243	up	P69-S3	cell_4937
19.1262	up	P69-S3	cell_4960
4.31881	up	P69-S3	cell_4966
12.3395	up	P69-S3	cell_4995
27.1468	up	P69-S3	cell_4997
11.7225	up	P69-S3	cell_5010
9.87156	up	P69-S3	cell_5021
9.87156	up	P69-S3	cell_5022
26.5298	up	P69-S3	cell_5030
12.9564	up	P69-S3	cell_5037
12.9564	up	P69-S3	cell_5059
3.70184	up	P69-S3	cell_5068
7.40367	up	P69-S3	cell_5073
6.7867	up	P69-S3	cell_5074
15.4243	up	P69-S3	cell_5085
12.3395	up	P69-S3	cell_5096
5.55275	up	P69-S3	cell_5099
11.7225	up	P69-S3	cell_5109
11.1055	up	P69-S3	cell_5134
11.7225	up	P69-S3	cell_5137
29.6147	up	P69-S3	cell_5138
14.8073	up	P69-S3	cell_5144
24.0619	up	P69-S3	cell_5148
8.63762	up	P69-S3	cell_5161
13.5734	up	P69-S3	cell_5174
12.9564	up	P69-S3	cell_5187
15.4243	up	P69-S3	cell_5188
14.8073	up	P69-S3	cell_5193
14.1904	up	P69-S3	cell_5218
20.3601	up	P69-S3	cell_5219
10.4885	up	P69-S3	cell_5235
20.3601	up	P69-S3	cell_5240
11.7225	up	P69-S3	cell_5255
14.8073	up	P69-S3	cell_5265
12.9564	up	P69-S3	cell_5276
17.8922	up	P69-S3	cell_5282
17.8922	up	P69-S3	cell_5289
11.7225	up	P69-S3	cell_5291
10.4885	up	P69-S3	cell_5293
14.8073	up	P69-S3	cell_5295
1.85092	up	P69-S3	cell_5297
12.3395	up	P69-S3	cell_5308
13.5734	up	P69-S3	cell_5313
13.5734	up	P69-S3	cell_5326
7.40367	up	P69-S3	cell_5336
9.25459	up	P69-S3	cell_5338
12.9564	up	P69-S3	cell_5341
12.3395	up	P69-S3	cell_5346
15.4243	up	P69-S3	cell_5360
9.87156	up	P69-S3	cell_5367
23.445	up	P69-S3	cell_5377
4.31881	up	P69-S3	cell_5382
9.87156	up	P69-S3	cell_5385
28.3807	up	P69-S3	cell_5393
11.7225	up	P69-S3	cell_5404
17.8922	up	P69-S3	cell_5405
14.8073	up	P69-S3	cell_5412
11.1055	up	P69-S3	cell_5421
4.31881	up	P69-S3	cell_5435
12.9564	up	P69-S3	cell_5444
8.63762	up	P69-S3	cell_5466
11.7225	up	P69-S3	cell_5480
2.46789	up	P69-S3	cell_5531
22.828	up	P69-S3	cell_5546
11.1055	up	P69-S3	cell_5560
9.25459	up	P69-S3	cell_5564
15.4243	up	P69-S3	cell_5574
11.1055	up	P69-S3	cell_5585
3.08486	up	P69-S3	cell_5603
12.3395	up	P69-S3	cell_5604
3.70184	up	P69-S3	cell_5613
19.1262	up	P69-S3	cell_5617
4.31881	up	P69-S3	cell_5626
7.40367	up	P69-S3	cell_5639
11.7225	up	P69-S3	cell_5640
9.87156	up	P69-S3	cell_5650
13.5734	up	P69-S3	cell_5654
17.8922	up	P69-S3	cell_5666
14.1904	up	P69-S3	cell_5673
12.3395	up	P69-S3	cell_5688
6.7867	up	P69-S3	cell_5704
15.4243	up	P69-S3	cell_5714
12.9564	up	P69-S3	cell_5726
18.5092	up	P69-S3	cell_5734
7.40367	up	P69-S3	cell_5745
14.8073	up	P69-S3	cell_5748
8.63762	up	P69-S3	cell_5749
10.4885	up	P69-S3	cell_5751
6.7867	up	P69-S3	cell_5759
8.63762	up	P69-S3	cell_5762
27.7638	up	P69-S3	cell_5769
20.3601	up	P69-S3	cell_5773
19.7431	up	P69-S3	cell_5774
16.0413	up	P69-S3	cell_5781
14.8073	up	P69-S3	cell_5788
11.1055	up	P69-S3	cell_5800
8.02065	up	P69-S3	cell_5814
4.31881	up	P69-S3	cell_5815
14.8073	up	P69-S3	cell_5839
4.93578	up	P69-S3	cell_5840
4.93578	up	P69-S3	cell_5865
29.6147	up	P69-S3	cell_5872
8.63762	up	P69-S3	cell_5880
14.1904	up	P69-S3	cell_5898
6.16973	up	P69-S3	cell_5901
3.70184	up	P69-S3	cell_5903
20.3601	up	P69-S3	cell_5924
3.70184	up	P69-S3	cell_5931
7.40367	up	P69-S3	cell_5932
16.0413	up	P69-S3	cell_5934
12.3395	up	P69-S3	cell_5938
12.3395	up	P69-S3	cell_5941
28.3807	up	P69-S3	cell_5967
30.2317	up	P69-S3	cell_5969
8.02065	up	P69-S3	cell_5973
11.7225	up	P69-S3	cell_5979
9.25459	up	P69-S3	cell_5980
18.5092	up	P69-S3	cell_5984
17.8922	up	P69-S3	cell_6009
17.8922	up	P69-S3	cell_6010
12.3395	up	P69-S3	cell_6026
4.31881	up	P69-S3	cell_6036
19.1262	up	P69-S3	cell_6037
10.4885	up	P69-S3	cell_6039
17.2752	up	P69-S3	cell_6045
27.1468	up	P69-S3	cell_6048
4.31881	up	P69-S3	cell_6060
16.6583	up	P69-S3	cell_6064
13.5734	up	P69-S3	cell_6080
15.4243	up	P69-S3	cell_6100
11.7225	up	P69-S3	cell_6122
8.02065	up	P69-S3	cell_6123
11.7225	up	P69-S3	cell_6127
9.25459	up	P69-S3	cell_6130
16.6583	up	P69-S3	cell_6143
8.63762	up	P69-S3	cell_6167
31.4656	up	P69-S3	cell_6172
14.8073	up	P69-S3	cell_6188
11.1055	up	P69-S3	cell_6199
19.7431	up	P69-S3	cell_6200
16.0413	up	P69-S3	cell_6205
6.7867	up	P69-S3	cell_6216
6.7867	up	P69-S3	cell_6218
3.08486	up	P69-S3	cell_6221
13.5734	up	P69-S3	cell_6229
6.7867	up	P69-S3	cell_6236
2.46789	up	P69-S3	cell_6252
1.85092	up	P69-S3	cell_6258
7.40367	up	P69-S3	cell_6288
5.55275	up	P69-S3	cell_6293
12.3395	up	P69-S3	cell_6303
11.1055	up	P69-S3	cell_6307
14.8073	up	P69-S3	cell_6325
12.9564	up	P69-S3	cell_6336
17.8922	up	P69-S3	cell_6343
22.828	up	P69-S3	cell_6350
7.40367	up	P69-S3	cell_6359
16.0413	up	P69-S3	cell_6360
5.55275	up	P69-S3	cell_6372
28.3807	up	P69-S3	cell_6378
6.16973	up	P69-S3	cell_6386
21.594	up	P69-S3	cell_6391
11.1055	up	P69-S3	cell_6410
5.55275	up	P69-S3	cell_6416
6.7867	up	P69-S3	cell_6434
12.3395	up	P69-S3	cell_6446
24.0619	up	P69-S3	cell_6490
20.3601	up	P69-S3	cell_6495
7.40367	up	P69-S3	cell_6499
10.4885	up	P69-S3	cell_6500
20.3601	up	P69-S3	cell_6528
4.31881	up	P69-S3	cell_6536
17.8922	up	P69-S3	cell_6537
11.7225	up	P69-S3	cell_6552
9.25459	up	P69-S3	cell_6553
8.63762	up	P69-S3	cell_6556
17.8922	up	P69-S3	cell_6559
6.7867	up	P69-S3	cell_6565
17.2752	up	P69-S3	cell_6571
8.02065	up	P69-S3	cell_6578
17.8922	up	P69-S3	cell_6580
27.7638	up	P69-S3	cell_6583
20.9771	up	P69-S3	cell_6591
10.4885	up	P69-S3	cell_6595
16.6583	up	P69-S3	cell_6611
20.9771	up	P69-S3	cell_6613
11.7225	up	P69-S3	cell_6616
7.40367	up	P69-S3	cell_6624
9.25459	up	P69-S3	cell_6626
6.7867	up	P69-S3	cell_6644
9.25459	up	P69-S3	cell_6654
16.0413	up	P69-S3	cell_6659
13.5734	up	P69-S3	cell_6662
12.9564	up	P69-S3	cell_6684
22.828	up	P69-S3	cell_6710
19.1262	up	P69-S3	cell_6714
5.55275	up	P69-S3	cell_6718
16.6583	up	P69-S3	cell_6721
16.6583	up	P69-S3	cell_6741
12.3395	up	P69-S3	cell_6744
12.9564	up	P69-S3	cell_6754
4.31881	up	P69-S3	cell_6765
7.40367	up	P69-S3	cell_6770
11.7225	up	P69-S3	cell_6789
10.4885	up	P69-S3	cell_6794
14.1904	up	P69-S3	cell_6796
18.5092	up	P69-S3	cell_6801
5.55275	up	P69-S3	cell_6808
6.7867	up	P69-S3	cell_6816
13.5734	up	P69-S3	cell_6824
9.25459	up	P69-S3	cell_6832
12.3395	up	P69-S3	cell_6834
16.0413	up	P69-S3	cell_6855
35.7844	up	P69-S3	cell_6856
14.1904	up	P69-S3	cell_6857
11.7225	up	P69-S3	cell_6868
10.4885	up	P69-S3	cell_6876
24.6789	up	P69-S3	cell_6884
12.9564	up	P69-S3	cell_6890
13.5734	up	P69-S3	cell_6896
11.1055	up	P69-S3	cell_6897
38.2523	up	P69-S3	cell_6905
27.1468	up	P69-S3	cell_6907
4.93578	up	P69-S3	cell_6920
20.3601	up	P69-S3	cell_6927
11.7225	up	P69-S3	cell_6932
17.8922	up	P69-S3	cell_6944
13.5734	up	P69-S3	cell_6952
10.4885	up	P69-S3	cell_6958
36.4014	up	P69-S3	cell_6977
20.3601	up	P69-S3	cell_6980
15.4243	up	P69-S3	cell_6983
7.40367	up	P69-S3	cell_6987
19.7431	up	P69-S3	cell_6989
12.9564	up	P69-S3	cell_6993
7.40367	up	P69-S3	cell_6998
12.9564	up	P69-S3	cell_6999
9.25459	up	P69-S3	cell_7006
14.1904	up	P69-S3	cell_7027
14.8073	up	P69-S3	cell_7028
12.9564	up	P69-S3	cell_7030
6.7867	up	P69-S3	cell_7035
25.2959	up	P69-S3	cell_7057
17.2752	up	P69-S3	cell_7061
10.4885	up	P69-S3	cell_7075
12.9564	up	P69-S3	cell_7096
8.02065	up	P69-S3	cell_7097
22.211	up	P69-S3	cell_7100
10.4885	up	P69-S3	cell_7102
19.7431	up	P69-S3	cell_7112
7.40367	up	P69-S3	cell_7122
14.1904	up	P69-S3	cell_7128
13.5734	up	P69-S3	cell_7150
6.16973	up	P69-S3	cell_7183
12.3395	up	P69-S3	cell_7185
14.8073	up	P69-S3	cell_7195
24.0619	up	P69-S3	cell_7200
8.02065	up	P69-S3	cell_7215
14.1904	up	P69-S3	cell_7216
23.445	up	P69-S3	cell_7222
4.93578	up	P69-S3	cell_7224
7.40367	up	P69-S3	cell_7232
4.93578	up	P69-S3	cell_7239
13.5734	up	P69-S3	cell_7247
19.1262	up	P69-S3	cell_7252
6.16973	up	P69-S3	cell_7255
7.40367	up	P69-S3	cell_7257
18.5092	up	P69-S3	cell_7264
10.4885	up	P69-S3	cell_7301
23.445	up	P69-S3	cell_7305
14.8073	up	P69-S3	cell_7306
11.1055	up	P69-S3	cell_7309
7.40367	up	P69-S3	cell_7311
17.8922	up	P69-S3	cell_7312
9.87156	up	P69-S3	cell_7322
3.70184	up	P69-S3	cell_7325
12.3395	up	P69-S3	cell_7329
13.5734	up	P69-S3	cell_7336
20.9771	up	P69-S3	cell_7345
17.2752	up	P69-S3	cell_7355
12.3395	up	P69-S3	cell_7357
3.08486	up	P69-S3	cell_7362
16.0413	up	P69-S3	cell_7380
14.1904	up	P69-S3	cell_7382
6.7867	up	P69-S3	cell_7391
14.1904	up	P69-S3	cell_7396
10.4885	up	P69-S3	cell_7406
15.4243	up	P69-S3	cell_7418
9.25459	up	P69-S3	cell_7437
7.40367	up	P69-S3	cell_7452
20.3601	up	P69-S3	cell_7468
13.5734	up	P69-S3	cell_7484
4.93578	up	P69-S3	cell_7525
4.31881	up	P69-S3	cell_7534
12.3395	up	P69-S3	cell_7536
6.16973	up	P69-S3	cell_7547
10.4885	up	P69-S3	cell_7556
12.3395	up	P69-S3	cell_7560
14.1904	up	P69-S3	cell_7563
6.16973	up	P69-S3	cell_7570
10.4885	up	P69-S3	cell_7581
17.2752	up	P69-S3	cell_7583
13.5734	up	P69-S3	cell_7590
11.7225	up	P69-S3	cell_7604
18.5092	up	P69-S3	cell_7605
9.87156	up	P69-S3	cell_7607
9.87156	up	P69-S3	cell_7634
16.0413	up	P69-S3	cell_7643
10.4885	up	P69-S3	cell_7650
20.9771	up	P69-S3	cell_7656
12.9564	up	P69-S3	cell_7658
12.3395	up	P69-S3	cell_7662
33.3165	up	P69-S3	cell_7680
15.4243	up	P69-S3	cell_7681
16.0413	up	P69-S3	cell_7709
14.8073	up	P69-S3	cell_7720
20.9771	up	P69-S3	cell_7738
2.46789	up	P69-S3	cell_7745
5.55275	up	P69-S3	cell_7761
30.2317	up	P69-S3	cell_7780
30.8486	up	P69-S3	cell_7793
9.25459	up	P69-S3	cell_7828
22.828	up	P69-S3	cell_7834
5.55275	up	P69-S3	cell_7837
3.70184	up	P69-S3	cell_7843
20.3601	up	P69-S3	cell_7852
22.828	up	P69-S3	cell_7853
9.87156	up	P69-S3	cell_7855
7.40367	up	P69-S3	cell_7858
12.3395	up	P69-S3	cell_7891
15.4243	up	P69-S3	cell_7892
6.7867	up	P69-S3	cell_7901
8.63762	up	P69-S3	cell_7903
8.63762	up	P69-S3	cell_7913
9.87156	up	P69-S3	cell_7917
12.3395	up	P69-S3	cell_7920
8.02065	up	P69-S3	cell_7926
6.16973	up	P69-S3	cell_7932
6.7867	up	P69-S3	cell_7934
20.9771	up	P69-S3	cell_7935
8.63762	up	P69-S3	cell_7941
29.6147	up	P69-S3	cell_7951
15.4243	up	P69-S3	cell_7959
18.5092	up	P69-S3	cell_7965
11.1055	up	P69-S3	cell_8029
17.8922	up	P69-S3	cell_8035
11.1055	up	P69-S3	cell_8044
20.9771	up	P69-S3	cell_8050
12.9564	up	P69-S3	cell_8061
18.5092	up	P69-S3	cell_8079
7.40367	up	P69-S3	cell_8087
16.6583	up	P69-S3	cell_8099
20.3601	up	P69-S3	cell_8149
6.16973	up	P69-S3	cell_8151
10.4885	up	P69-S3	cell_8167
8.63762	up	P69-S3	cell_8168
14.1904	up	P69-S3	cell_8181
27.1468	up	P69-S3	cell_8183
5.55275	up	P69-S3	cell_8186
6.16973	up	P69-S3	cell_8225
14.1904	up	P69-S3	cell_8240
12.3395	up	P69-S3	cell_8246
5.55275	up	P69-S3	cell_8261
16.0413	up	P69-S3	cell_8268
17.8922	up	P69-S3	cell_8273
15.4243	up	P69-S3	cell_8322
16.6583	up	P69-S3	cell_8332
16.6583	up	P69-S3	cell_8343
9.87156	up	P69-S3	cell_8344
10.4885	up	P69-S3	cell_8382
8.02065	up	P69-S3	cell_8385
11.7225	up	P69-S3	cell_8413
29.6147	up	P69-S3	cell_8423
6.16973	up	P69-S3	cell_8450
23.445	up	P69-S3	cell_8457
9.25459	up	P69-S3	cell_8461
12.3395	up	P69-S3	cell_8462
14.1904	up	P69-S3	cell_8466
11.7225	up	P69-S3	cell_8468
13.5734	up	P69-S3	cell_8482
3.08486	up	P69-S3	cell_8502
16.6583	up	P69-S3	cell_8524
20.3601	up	P69-S3	cell_8542
16.0413	up	P69-S3	cell_8564
12.9564	up	P69-S3	cell_8565
9.25459	up	P69-S3	cell_8571
20.3601	up	P69-S3	cell_8579
4.31881	up	P69-S3	cell_8580
10.4885	up	P69-S3	cell_8589
6.7867	up	P69-S3	cell_8592
13.5734	up	P69-S3	cell_8593
20.9771	up	P69-S3	cell_8595
19.7431	up	P69-S3	cell_8598
9.25459	up	P69-S3	cell_8601
6.7867	up	P69-S3	cell_8604
6.7867	up	P69-S3	cell_8607
3.70184	up	P69-S3	cell_8608
8.02065	up	P69-S3	cell_8609
11.7225	up	P69-S3	cell_8620
22.211	up	P69-S3	cell_8625
13.5734	up	P69-S3	cell_8626
27.1468	up	P69-S3	cell_8637
16.6583	up	P69-S3	cell_8645
7.40367	up	P69-S3	cell_8646
28.3807	up	P69-S3	cell_8651
19.1262	up	P69-S3	cell_8670
3.70184	up	P69-S3	cell_8675
15.4243	up	P69-S3	cell_8700
7.40367	up	P69-S3	cell_8712
14.8073	up	P69-S3	cell_8714
11.1055	up	P69-S3	cell_8725
7.40367	up	P69-S3	cell_8733
9.25459	up	P69-S3	cell_8741
5.55275	up	P69-S3	cell_8745
8.63762	up	P69-S3	cell_8747
13.5734	up	P69-S3	cell_8756
8.02065	up	P69-S3	cell_8771
30.2317	up	P69-S3	cell_8803
22.211	up	P69-S3	cell_8813
23.445	up	P69-S3	cell_8815
8.02065	up	P69-S3	cell_8823
7.40367	up	P69-S3	cell_8852
13.5734	up	P69-S3	cell_8871
13.5734	up	P69-S3	cell_8885
14.8073	up	P69-S3	cell_8897
7.40367	up	P69-S3	cell_8904
16.0413	up	P69-S3	cell_8911
10.4885	up	P69-S3	cell_8919
21.594	up	P69-S3	cell_8931
9.25459	up	P69-S3	cell_8932
12.3395	up	P69-S3	cell_8942
12.3395	up	P69-S3	cell_8952
11.1055	up	P69-S3	cell_8974
4.93578	up	P69-S3	cell_8980
16.6583	up	P69-S3	cell_9013
8.63762	up	P69-S3	cell_9015
19.1262	up	P69-S3	cell_9030
13.5734	up	P69-S3	cell_9035
14.1904	up	P69-S3	cell_9060
9.87156	up	P69-S3	cell_9066
11.1055	up	P69-S3	cell_9067
11.7225	up	P69-S3	cell_9069
11.7225	up	P69-S3	cell_9075
13.5734	up	P69-S3	cell_9076
30.2317	up	P69-S3	cell_9077
8.63762	up	P69-S3	cell_9098
9.25459	up	P69-S3	cell_9104
9.87156	up	P69-S3	cell_9110
17.8922	up	P69-S3	cell_9113
12.3395	up	P69-S3	cell_9149
12.3395	up	P69-S3	cell_9158
4.93578	up	P69-S3	cell_9165
6.7867	up	P69-S3	cell_9200
4.93578	up	P69-S3	cell_9208
11.7225	up	P69-S3	cell_9209
11.1055	up	P69-S3	cell_9227
9.87156	up	P69-S3	cell_9235
11.1055	up	P69-S3	cell_9239
13.5734	up	P69-S3	cell_9243
12.3395	up	P69-S3	cell_9269
18.5092	up	P69-S3	cell_9287
17.8922	up	P69-S3	cell_9288
10.4885	up	P69-S3	cell_9294
24.6789	up	P69-S3	cell_9338
30.8486	up	P69-S3	cell_9372
14.8073	up	P69-S3	cell_9385
28.9977	up	P69-S3	cell_9386
19.7431	up	P69-S3	cell_9389
4.31881	up	P69-S3	cell_9395
22.211	up	P69-S3	cell_9400
15.4243	up	P69-S3	cell_9408
9.87156	up	P69-S3	cell_9409
11.1055	up	P69-S3	cell_9415
12.9564	up	P69-S3	cell_9424
13.5734	up	P69-S3	cell_9429
17.8922	up	P69-S3	cell_9448
20.9771	up	P69-S3	cell_9449
8.02065	up	P69-S3	cell_9469
9.25459	up	P69-S3	cell_9473
12.3395	up	P69-S3	cell_9474
14.1904	up	P69-S3	cell_9477
16.6583	up	P69-S3	cell_9480
6.7867	up	P69-S3	cell_9497
6.7867	up	P69-S3	cell_9500
10.4885	up	P69-S3	cell_9503
18.5092	up	P69-S3	cell_9513
22.211	up	P69-S3	cell_9527
5.55275	up	P69-S3	cell_9536
11.7225	up	P69-S3	cell_9538
22.211	up	P69-S3	cell_9541
16.0413	up	P69-S3	cell_9546
15.4243	up	P69-S3	cell_9549
11.1055	up	P69-S3	cell_9560
3.70184	up	P69-S3	cell_9588
9.25459	up	P69-S3	cell_9606
3.70184	up	P69-S3	cell_9618
12.3395	up	P69-S3	cell_9674
12.3395	up	P69-S3	cell_9677
4.31881	up	P69-S3	cell_9694
9.25459	up	P69-S3	cell_9705
11.7225	up	P69-S3	cell_9711
8.63762	up	P69-S3	cell_9737
2.46789	up	P69-S3	cell_9740
22.828	up	P69-S3	cell_9743
11.7225	up	P69-S3	cell_9749
13.5734	up	P69-S3	cell_9773
13.5734	up	P69-S3	cell_9777
9.25459	up	P69-S3	cell_9784
12.9564	up	P69-S3	cell_9786
10.4885	up	P69-S3	cell_9789
11.1055	up	P69-S3	cell_9815
8.02065	up	P69-S3	cell_9816
13.5734	up	P69-S3	cell_9835
22.828	up	P69-S3	cell_9837
8.02065	up	P69-S3	cell_9846
4.31881	up	P69-S3	cell_9851
16.6583	up	P69-S3	cell_9860
14.1904	up	P69-S3	cell_9872
8.63762	up	P69-S3	cell_9880
7.40367	up	P69-S3	cell_9915
9.87156	up	P69-S3	cell_9916
11.7225	up	P69-S3	cell_9933
14.1904	up	P69-S3	cell_9945
7.40367	up	P69-S3	cell_9962
19.7431	up	P69-S3	cell_9966
13.5734	up	P69-S3	cell_9977
8.02065	up	P69-S3	cell_9989
27.1468	up	P69-S3	cell_9990
11.1055	up	P69-S3	cell_9996
10.4885	up	P69-S3	cell_10008
20.9771	up	P69-S3	cell_10027
16.6583	up	P69-S3	cell_10029
9.25459	up	P69-S3	cell_10033
12.9564	up	P69-S3	cell_10045
14.8073	up	P69-S3	cell_10049
3.08486	up	P69-S3	cell_10053
35.7844	up	P69-S3	cell_10056
6.7867	up	P69-S3	cell_10075
20.3601	up	P69-S3	cell_10087
8.63762	up	P69-S3	cell_10095
14.1904	up	P69-S3	cell_10116
15.4243	up	P69-S3	cell_10137
4.31881	up	P69-S3	cell_10142
8.02065	up	P69-S3	cell_10143
19.1262	up	P69-S3	cell_10157
7.40367	up	P69-S3	cell_10158
15.4243	up	P69-S3	cell_10162
16.0413	up	P69-S3	cell_10165
5.55275	up	P69-S3	cell_10183
14.1904	up	P69-S3	cell_10196
3.70184	up	P69-S3	cell_10206
6.7867	up	P69-S3	cell_10216
10.4885	up	P69-S3	cell_10232
12.9564	up	P69-S3	cell_10266
10.4885	up	P69-S3	cell_10277
0.616973	up	P69-S3	cell_10283
20.9771	up	P69-S3	cell_10284
7.40367	up	P69-S3	cell_10290
14.1904	up	P69-S3	cell_10292
3.70184	up	P69-S3	cell_10295
8.63762	up	P69-S3	cell_10296
12.9564	up	P69-S3	cell_10303
10.4885	up	P69-S3	cell_10317
21.594	up	P69-S3	cell_10328
13.5734	up	P69-S3	cell_10330
14.8073	up	P69-S3	cell_10336
13.5734	up	P69-S3	cell_10345
2.46789	up	P69-S3	cell_10375
6.7867	up	P69-S3	cell_10393
8.02065	up	P69-S3	cell_10399
24.0619	up	P69-S3	cell_10437
8.63762	up	P69-S3	cell_10443
16.6583	up	P69-S3	cell_10450
97.4817	down	P69-S3	cell_10
46.273	down	P69-S3	cell_14
98.7156	down	P69-S3	cell_19
119.076	down	P69-S3	cell_40
172.752	down	P69-S3	cell_46
85.7592	down	P69-S3	cell_49
40.1032	down	P69-S3	cell_66
126.479	down	P69-S3	cell_104
124.012	down	P69-S3	cell_110
122.778	down	P69-S3	cell_112
33.9335	down	P69-S3	cell_142
62.3142	down	P69-S3	cell_150
31.4656	down	P69-S3	cell_154
133.266	down	P69-S3	cell_160
53.0597	down	P69-S3	cell_164
78.9725	down	P69-S3	cell_191
95.6308	down	P69-S3	cell_222
83.9083	down	P69-S3	cell_226
82.6743	down	P69-S3	cell_230
111.672	down	P69-S3	cell_245
83.2913	down	P69-S3	cell_253
61.0803	down	P69-S3	cell_254
24.0619	down	P69-S3	cell_286
110.438	down	P69-S3	cell_291
41.9541	down	P69-S3	cell_296
107.353	down	P69-S3	cell_326
64.7821	down	P69-S3	cell_333
19.1262	down	P69-S3	cell_334
51.8257	down	P69-S3	cell_344
98.7156	down	P69-S3	cell_357
75.8876	down	P69-S3	cell_393
101.184	down	P69-S3	cell_402
112.906	down	P69-S3	cell_438
15.4243	down	P69-S3	cell_443
122.161	down	P69-S3	cell_455
76.5046	down	P69-S3	cell_456
27.1468	down	P69-S3	cell_458
145.606	down	P69-S3	cell_494
59.8464	down	P69-S3	cell_509
61.0803	down	P69-S3	cell_510
70.9519	down	P69-S3	cell_512
180.773	down	P69-S3	cell_516
121.544	down	P69-S3	cell_531
77.7386	down	P69-S3	cell_553
109.821	down	P69-S3	cell_555
139.436	down	P69-S3	cell_604
84.5253	down	P69-S3	cell_613
173.369	down	P69-S3	cell_626
70.3349	down	P69-S3	cell_641
54.9106	down	P69-S3	cell_654
48.7408	down	P69-S3	cell_673
34.5505	down	P69-S3	cell_683
73.4198	down	P69-S3	cell_690
78.9725	down	P69-S3	cell_711
115.991	down	P69-S3	cell_716
83.9083	down	P69-S3	cell_722
135.117	down	P69-S3	cell_738
78.3555	down	P69-S3	cell_739
49.9748	down	P69-S3	cell_751
94.3968	down	P69-S3	cell_758
78.9725	down	P69-S3	cell_760
113.523	down	P69-S3	cell_764
70.9519	down	P69-S3	cell_767
149.307	down	P69-S3	cell_788
72.1858	down	P69-S3	cell_789
83.9083	down	P69-S3	cell_815
105.502	down	P69-S3	cell_823
106.736	down	P69-S3	cell_828
142.521	down	P69-S3	cell_830
74.6537	down	P69-S3	cell_844
54.2936	down	P69-S3	cell_847
148.073	down	P69-S3	cell_853
30.8486	down	P69-S3	cell_868
144.989	down	P69-S3	cell_883
114.757	down	P69-S3	cell_909
78.3555	down	P69-S3	cell_943
102.417	down	P69-S3	cell_951
75.2707	down	P69-S3	cell_958
59.8464	down	P69-S3	cell_963
116.608	down	P69-S3	cell_978
109.821	down	P69-S3	cell_992
85.7592	down	P69-S3	cell_994
82.6743	down	P69-S3	cell_1013
86.9932	down	P69-S3	cell_1018
133.266	down	P69-S3	cell_1019
73.4198	down	P69-S3	cell_1028
133.883	down	P69-S3	cell_1042
60.4633	down	P69-S3	cell_1053
40.1032	down	P69-S3	cell_1062
2.46789	down	P69-S3	cell_1066
138.202	down	P69-S3	cell_1086
80.2065	down	P69-S3	cell_1087
90.695	down	P69-S3	cell_1093
72.1858	down	P69-S3	cell_1096
99.3326	down	P69-S3	cell_1111
62.3142	down	P69-S3	cell_1112
53.0597	down	P69-S3	cell_1133
197.431	down	P69-S3	cell_1148
57.3785	down	P69-S3	cell_1157
148.073	down	P69-S3	cell_1160
132.032	down	P69-S3	cell_1171
91.9289	down	P69-S3	cell_1182
148.073	down	P69-S3	cell_1195
97.4817	down	P69-S3	cell_1197
32.0826	down	P69-S3	cell_1217
64.7821	down	P69-S3	cell_1230
78.9725	down	P69-S3	cell_1233
5.55275	down	P69-S3	cell_1234
93.7799	down	P69-S3	cell_1242
175.837	down	P69-S3	cell_1253
117.842	down	P69-S3	cell_1255
69.7179	down	P69-S3	cell_1279
97.4817	down	P69-S3	cell_1282
114.757	down	P69-S3	cell_1286
162.881	down	P69-S3	cell_1287
119.076	down	P69-S3	cell_1289
102.417	down	P69-S3	cell_1300
32.6996	down	P69-S3	cell_1310
72.1858	down	P69-S3	cell_1355
69.7179	down	P69-S3	cell_1384
38.8693	down	P69-S3	cell_1391
68.484	down	P69-S3	cell_1397
40.1032	down	P69-S3	cell_1405
50.5918	down	P69-S3	cell_1419
62.9312	down	P69-S3	cell_1430
96.2477	down	P69-S3	cell_1463
109.204	down	P69-S3	cell_1475
71.5688	down	P69-S3	cell_1487
58.6124	down	P69-S3	cell_1500
103.034	down	P69-S3	cell_1505
51.2087	down	P69-S3	cell_1514
86.9932	down	P69-S3	cell_1522
72.1858	down	P69-S3	cell_1526
140.67	down	P69-S3	cell_1541
119.076	down	P69-S3	cell_1547
15.4243	down	P69-S3	cell_1554
62.3142	down	P69-S3	cell_1556
63.5482	down	P69-S3	cell_1559
67.867	down	P69-S3	cell_1569
69.1009	down	P69-S3	cell_1570
78.3555	down	P69-S3	cell_1575
61.6973	down	P69-S3	cell_1584
57.3785	down	P69-S3	cell_1589
91.312	down	P69-S3	cell_1594
64.1652	down	P69-S3	cell_1598
104.268	down	P69-S3	cell_1609
53.0597	down	P69-S3	cell_1627
41.3372	down	P69-S3	cell_1631
98.0987	down	P69-S3	cell_1634
81.4404	down	P69-S3	cell_1636
99.3326	down	P69-S3	cell_1646
36.4014	down	P69-S3	cell_1648
99.3326	down	P69-S3	cell_1654
104.885	down	P69-S3	cell_1656
128.33	down	P69-S3	cell_1667
107.97	down	P69-S3	cell_1674
136.968	down	P69-S3	cell_1686
86.3762	down	P69-S3	cell_1695
38.8693	down	P69-S3	cell_1716
33.3165	down	P69-S3	cell_1721
75.8876	down	P69-S3	cell_1724
144.372	down	P69-S3	cell_1770
72.8028	down	P69-S3	cell_1771
56.1445	down	P69-S3	cell_1774
89.461	down	P69-S3	cell_1785
82.6743	down	P69-S3	cell_1793
61.6973	down	P69-S3	cell_1794
95.0138	down	P69-S3	cell_1795
115.374	down	P69-S3	cell_1796
132.649	down	P69-S3	cell_1810
90.695	down	P69-S3	cell_1818
60.4633	down	P69-S3	cell_1823
121.544	down	P69-S3	cell_1853
90.695	down	P69-S3	cell_1862
101.8	down	P69-S3	cell_1881
103.034	down	P69-S3	cell_1894
129.564	down	P69-S3	cell_1903
56.7615	down	P69-S3	cell_1905
80.8234	down	P69-S3	cell_1926
144.372	down	P69-S3	cell_1927
128.33	down	P69-S3	cell_1933
79.5895	down	P69-S3	cell_1935
110.438	down	P69-S3	cell_1942
51.8257	down	P69-S3	cell_1946
118.459	down	P69-S3	cell_1952
73.4198	down	P69-S3	cell_1956
69.1009	down	P69-S3	cell_1967
179.539	down	P69-S3	cell_1995
51.8257	down	P69-S3	cell_2000
128.947	down	P69-S3	cell_2011
59.8464	down	P69-S3	cell_2015
157.945	down	P69-S3	cell_2027
59.8464	down	P69-S3	cell_2030
109.821	down	P69-S3	cell_2036
104.885	down	P69-S3	cell_2037
42.5711	down	P69-S3	cell_2039
64.1652	down	P69-S3	cell_2048
99.9496	down	P69-S3	cell_2058
70.3349	down	P69-S3	cell_2060
140.67	down	P69-S3	cell_2064
77.1216	down	P69-S3	cell_2067
80.8234	down	P69-S3	cell_2082
46.273	down	P69-S3	cell_2085
110.438	down	P69-S3	cell_2110
57.3785	down	P69-S3	cell_2111
109.821	down	P69-S3	cell_2119
140.053	down	P69-S3	cell_2133
76.5046	down	P69-S3	cell_2138
107.353	down	P69-S3	cell_2146
46.273	down	P69-S3	cell_2155
120.927	down	P69-S3	cell_2165
44.422	down	P69-S3	cell_2174
47.5069	down	P69-S3	cell_2188
90.695	down	P69-S3	cell_2198
16.0413	down	P69-S3	cell_2199
69.1009	down	P69-S3	cell_2205
79.5895	down	P69-S3	cell_2228
56.1445	down	P69-S3	cell_2230
69.7179	down	P69-S3	cell_2238
107.353	down	P69-S3	cell_2243
89.461	down	P69-S3	cell_2246
141.287	down	P69-S3	cell_2254
81.4404	down	P69-S3	cell_2259
59.8464	down	P69-S3	cell_2283
92.5459	down	P69-S3	cell_2304
20.9771	down	P69-S3	cell_2308
152.392	down	P69-S3	cell_2311
82.0574	down	P69-S3	cell_2317
58.6124	down	P69-S3	cell_2331
136.968	down	P69-S3	cell_2351
63.5482	down	P69-S3	cell_2352
86.3762	down	P69-S3	cell_2360
61.0803	down	P69-S3	cell_2379
61.0803	down	P69-S3	cell_2386
130.181	down	P69-S3	cell_2392
96.2477	down	P69-S3	cell_2399
71.5688	down	P69-S3	cell_2404
77.1216	down	P69-S3	cell_2407
74.0367	down	P69-S3	cell_2426
124.012	down	P69-S3	cell_2429
54.2936	down	P69-S3	cell_2433
66.6331	down	P69-S3	cell_2442
40.1032	down	P69-S3	cell_2445
83.2913	down	P69-S3	cell_2450
49.3578	down	P69-S3	cell_2454
93.1629	down	P69-S3	cell_2460
86.3762	down	P69-S3	cell_2466
53.6766	down	P69-S3	cell_2467
64.1652	down	P69-S3	cell_2469
40.7202	down	P69-S3	cell_2481
111.055	down	P69-S3	cell_2482
38.2523	down	P69-S3	cell_2494
81.4404	down	P69-S3	cell_2498
90.695	down	P69-S3	cell_2510
173.369	down	P69-S3	cell_2511
100.567	down	P69-S3	cell_2525
80.8234	down	P69-S3	cell_2526
43.8051	down	P69-S3	cell_2532
70.9519	down	P69-S3	cell_2534
67.867	down	P69-S3	cell_2547
61.6973	down	P69-S3	cell_2551
51.2087	down	P69-S3	cell_2569
55.5275	down	P69-S3	cell_2575
80.8234	down	P69-S3	cell_2591
52.4427	down	P69-S3	cell_2595
31.4656	down	P69-S3	cell_2605
119.693	down	P69-S3	cell_2608
52.4427	down	P69-S3	cell_2613
151.158	down	P69-S3	cell_2633
63.5482	down	P69-S3	cell_2642
36.4014	down	P69-S3	cell_2643
98.0987	down	P69-S3	cell_2648
34.5505	down	P69-S3	cell_2657
96.2477	down	P69-S3	cell_2660
167.2	down	P69-S3	cell_2662
67.25	down	P69-S3	cell_2671
56.7615	down	P69-S3	cell_2683
86.9932	down	P69-S3	cell_2688
62.9312	down	P69-S3	cell_2690
37.6353	down	P69-S3	cell_2699
101.184	down	P69-S3	cell_2704
44.422	down	P69-S3	cell_2706
116.608	down	P69-S3	cell_2721
77.1216	down	P69-S3	cell_2726
99.9496	down	P69-S3	cell_2731
62.9312	down	P69-S3	cell_2746
148.073	down	P69-S3	cell_2770
99.3326	down	P69-S3	cell_2771
78.3555	down	P69-S3	cell_2774
54.9106	down	P69-S3	cell_2783
115.991	down	P69-S3	cell_2784
76.5046	down	P69-S3	cell_2796
127.713	down	P69-S3	cell_2805
86.9932	down	P69-S3	cell_2814
83.2913	down	P69-S3	cell_2821
107.353	down	P69-S3	cell_2826
58.6124	down	P69-S3	cell_2832
98.7156	down	P69-S3	cell_2836
100.567	down	P69-S3	cell_2842
30.2317	down	P69-S3	cell_2843
78.9725	down	P69-S3	cell_2860
69.1009	down	P69-S3	cell_2874
93.1629	down	P69-S3	cell_2886
157.945	down	P69-S3	cell_2890
74.0367	down	P69-S3	cell_2905
94.3968	down	P69-S3	cell_2911
17.2752	down	P69-S3	cell_2916
125.862	down	P69-S3	cell_2918
173.986	down	P69-S3	cell_2920
37.0184	down	P69-S3	cell_2933
118.459	down	P69-S3	cell_2939
77.7386	down	P69-S3	cell_2954
31.4656	down	P69-S3	cell_2958
50.5918	down	P69-S3	cell_2959
66.6331	down	P69-S3	cell_2960
130.798	down	P69-S3	cell_2974
76.5046	down	P69-S3	cell_2979
90.695	down	P69-S3	cell_2986
107.97	down	P69-S3	cell_2988
59.8464	down	P69-S3	cell_2989
74.0367	down	P69-S3	cell_2993
103.034	down	P69-S3	cell_2994
115.991	down	P69-S3	cell_2995
83.2913	down	P69-S3	cell_3016
67.25	down	P69-S3	cell_3018
75.8876	down	P69-S3	cell_3027
67.867	down	P69-S3	cell_3033
99.9496	down	P69-S3	cell_3052
40.7202	down	P69-S3	cell_3064
75.2707	down	P69-S3	cell_3080
34.5505	down	P69-S3	cell_3090
70.9519	down	P69-S3	cell_3102
130.181	down	P69-S3	cell_3106
77.1216	down	P69-S3	cell_3108
67.867	down	P69-S3	cell_3122
109.821	down	P69-S3	cell_3125
85.7592	down	P69-S3	cell_3135
88.2271	down	P69-S3	cell_3137
128.947	down	P69-S3	cell_3156
158.562	down	P69-S3	cell_3159
93.1629	down	P69-S3	cell_3181
50.5918	down	P69-S3	cell_3182
110.438	down	P69-S3	cell_3191
70.9519	down	P69-S3	cell_3200
67.867	down	P69-S3	cell_3203
88.8441	down	P69-S3	cell_3206
60.4633	down	P69-S3	cell_3222
100.567	down	P69-S3	cell_3230
60.4633	down	P69-S3	cell_3236
63.5482	down	P69-S3	cell_3243
63.5482	down	P69-S3	cell_3261
74.6537	down	P69-S3	cell_3282
69.1009	down	P69-S3	cell_3288
114.14	down	P69-S3	cell_3289
118.459	down	P69-S3	cell_3292
32.6996	down	P69-S3	cell_3294
70.3349	down	P69-S3	cell_3298
53.0597	down	P69-S3	cell_3305
91.9289	down	P69-S3	cell_3311
70.3349	down	P69-S3	cell_3324
119.693	down	P69-S3	cell_3338
51.2087	down	P69-S3	cell_3341
115.991	down	P69-S3	cell_3349
93.7799	down	P69-S3	cell_3364
56.1445	down	P69-S3	cell_3370
95.6308	down	P69-S3	cell_3382
92.5459	down	P69-S3	cell_3384
103.034	down	P69-S3	cell_3390
204.218	down	P69-S3	cell_3391
3.70184	down	P69-S3	cell_3395
124.012	down	P69-S3	cell_3400
110.438	down	P69-S3	cell_3402
148.69	down	P69-S3	cell_3411
58.6124	down	P69-S3	cell_3415
135.117	down	P69-S3	cell_3430
59.8464	down	P69-S3	cell_3434
78.3555	down	P69-S3	cell_3442
97.4817	down	P69-S3	cell_3444
116.608	down	P69-S3	cell_3451
61.6973	down	P69-S3	cell_3454
74.6537	down	P69-S3	cell_3455
124.012	down	P69-S3	cell_3466
114.14	down	P69-S3	cell_3497
128.33	down	P69-S3	cell_3498
189.411	down	P69-S3	cell_3505
123.395	down	P69-S3	cell_3513
79.5895	down	P69-S3	cell_3526
96.2477	down	P69-S3	cell_3541
75.2707	down	P69-S3	cell_3553
164.115	down	P69-S3	cell_3562
75.8876	down	P69-S3	cell_3597
64.7821	down	P69-S3	cell_3605
64.1652	down	P69-S3	cell_3613
58.6124	down	P69-S3	cell_3618
114.757	down	P69-S3	cell_3621
138.202	down	P69-S3	cell_3627
97.4817	down	P69-S3	cell_3639
85.7592	down	P69-S3	cell_3682
165.349	down	P69-S3	cell_3701
78.9725	down	P69-S3	cell_3712
24.0619	down	P69-S3	cell_3725
22.211	down	P69-S3	cell_3729
58.6124	down	P69-S3	cell_3735
141.904	down	P69-S3	cell_3749
105.502	down	P69-S3	cell_3750
37.6353	down	P69-S3	cell_3766
135.117	down	P69-S3	cell_3780
86.3762	down	P69-S3	cell_3792
87.6101	down	P69-S3	cell_3804
119.076	down	P69-S3	cell_3813
131.415	down	P69-S3	cell_3816
78.9725	down	P69-S3	cell_3826
93.1629	down	P69-S3	cell_3829
73.4198	down	P69-S3	cell_3839
60.4633	down	P69-S3	cell_3845
138.819	down	P69-S3	cell_3855
40.7202	down	P69-S3	cell_3862
79.5895	down	P69-S3	cell_3874
102.417	down	P69-S3	cell_3887
59.2294	down	P69-S3	cell_3896
71.5688	down	P69-S3	cell_3900
94.3968	down	P69-S3	cell_3907
88.2271	down	P69-S3	cell_3914
61.6973	down	P69-S3	cell_3915
135.117	down	P69-S3	cell_3925
78.9725	down	P69-S3	cell_3940
16.0413	down	P69-S3	cell_3969
98.7156	down	P69-S3	cell_3975
98.7156	down	P69-S3	cell_3991
51.8257	down	P69-S3	cell_3993
83.9083	down	P69-S3	cell_3995
67.25	down	P69-S3	cell_4004
102.417	down	P69-S3	cell_4012
52.4427	down	P69-S3	cell_4019
85.1422	down	P69-S3	cell_4031
88.2271	down	P69-S3	cell_4072
58.6124	down	P69-S3	cell_4078
172.752	down	P69-S3	cell_4081
61.0803	down	P69-S3	cell_4084
19.1262	down	P69-S3	cell_4086
53.6766	down	P69-S3	cell_4090
29.6147	down	P69-S3	cell_4099
82.6743	down	P69-S3	cell_4103
95.6308	down	P69-S3	cell_4112
89.461	down	P69-S3	cell_4118
100.567	down	P69-S3	cell_4128
41.3372	down	P69-S3	cell_4145
77.7386	down	P69-S3	cell_4147
43.1881	down	P69-S3	cell_4152
103.651	down	P69-S3	cell_4197
88.2271	down	P69-S3	cell_4217
59.2294	down	P69-S3	cell_4224
39.4863	down	P69-S3	cell_4238
114.14	down	P69-S3	cell_4243
65.3991	down	P69-S3	cell_4247
53.0597	down	P69-S3	cell_4261
70.3349	down	P69-S3	cell_4267
105.502	down	P69-S3	cell_4271
48.1239	down	P69-S3	cell_4283
117.842	down	P69-S3	cell_4287
159.179	down	P69-S3	cell_4293
85.1422	down	P69-S3	cell_4294
138.202	down	P69-S3	cell_4319
107.97	down	P69-S3	cell_4337
47.5069	down	P69-S3	cell_4354
57.3785	down	P69-S3	cell_4363
120.927	down	P69-S3	cell_4365
155.477	down	P69-S3	cell_4373
11.7225	down	P69-S3	cell_4384
63.5482	down	P69-S3	cell_4396
64.1652	down	P69-S3	cell_4398
22.211	down	P69-S3	cell_4409
125.245	down	P69-S3	cell_4410
194.346	down	P69-S3	cell_4418
105.502	down	P69-S3	cell_4420
90.695	down	P69-S3	cell_4450
72.8028	down	P69-S3	cell_4451
125.862	down	P69-S3	cell_4452
108.587	down	P69-S3	cell_4468
96.8647	down	P69-S3	cell_4469
47.5069	down	P69-S3	cell_4482
75.8876	down	P69-S3	cell_4485
144.372	down	P69-S3	cell_4488
130.181	down	P69-S3	cell_4490
93.1629	down	P69-S3	cell_4501
70.3349	down	P69-S3	cell_4505
95.0138	down	P69-S3	cell_4529
65.3991	down	P69-S3	cell_4537
76.5046	down	P69-S3	cell_4538
69.1009	down	P69-S3	cell_4545
132.032	down	P69-S3	cell_4561
99.9496	down	P69-S3	cell_4578
62.9312	down	P69-S3	cell_4606
94.3968	down	P69-S3	cell_4607
90.078	down	P69-S3	cell_4612
109.204	down	P69-S3	cell_4622
67.25	down	P69-S3	cell_4623
126.479	down	P69-S3	cell_4633
3.70184	down	P69-S3	cell_4635
81.4404	down	P69-S3	cell_4662
186.326	down	P69-S3	cell_4669
107.97	down	P69-S3	cell_4674
105.502	down	P69-S3	cell_4680
149.307	down	P69-S3	cell_4696
57.3785	down	P69-S3	cell_4708
106.736	down	P69-S3	cell_4714
69.7179	down	P69-S3	cell_4721
125.245	down	P69-S3	cell_4730
96.2477	down	P69-S3	cell_4735
106.736	down	P69-S3	cell_4742
88.2271	down	P69-S3	cell_4752
75.8876	down	P69-S3	cell_4755
66.0161	down	P69-S3	cell_4761
67.25	down	P69-S3	cell_4780
56.1445	down	P69-S3	cell_4794
130.798	down	P69-S3	cell_4805
128.33	down	P69-S3	cell_4812
116.608	down	P69-S3	cell_4818
180.156	down	P69-S3	cell_4838
111.672	down	P69-S3	cell_4867
117.225	down	P69-S3	cell_4871
149.307	down	P69-S3	cell_4873
73.4198	down	P69-S3	cell_4874
153.009	down	P69-S3	cell_4881
77.1216	down	P69-S3	cell_4884
60.4633	down	P69-S3	cell_4885
140.67	down	P69-S3	cell_4894
96.8647	down	P69-S3	cell_4897
124.012	down	P69-S3	cell_4910
92.5459	down	P69-S3	cell_4919
57.9954	down	P69-S3	cell_4926
49.3578	down	P69-S3	cell_4937
85.7592	down	P69-S3	cell_4960
66.6331	down	P69-S3	cell_4966
99.3326	down	P69-S3	cell_4995
141.287	down	P69-S3	cell_4997
41.9541	down	P69-S3	cell_5010
100.567	down	P69-S3	cell_5021
80.2065	down	P69-S3	cell_5022
149.307	down	P69-S3	cell_5030
47.5069	down	P69-S3	cell_5037
69.7179	down	P69-S3	cell_5059
50.5918	down	P69-S3	cell_5068
72.1858	down	P69-S3	cell_5073
59.2294	down	P69-S3	cell_5074
156.094	down	P69-S3	cell_5085
161.03	down	P69-S3	cell_5096
55.5275	down	P69-S3	cell_5099
64.1652	down	P69-S3	cell_5109
75.8876	down	P69-S3	cell_5134
101.184	down	P69-S3	cell_5137
125.245	down	P69-S3	cell_5138
70.9519	down	P69-S3	cell_5144
144.372	down	P69-S3	cell_5148
72.1858	down	P69-S3	cell_5161
75.8876	down	P69-S3	cell_5174
131.415	down	P69-S3	cell_5187
78.9725	down	P69-S3	cell_5188
66.0161	down	P69-S3	cell_5193
88.2271	down	P69-S3	cell_5218
74.6537	down	P69-S3	cell_5219
64.1652	down	P69-S3	cell_5235
108.587	down	P69-S3	cell_5240
125.245	down	P69-S3	cell_5255
76.5046	down	P69-S3	cell_5265
87.6101	down	P69-S3	cell_5276
74.6537	down	P69-S3	cell_5282
165.966	down	P69-S3	cell_5289
82.6743	down	P69-S3	cell_5291
94.3968	down	P69-S3	cell_5293
127.713	down	P69-S3	cell_5295
53.0597	down	P69-S3	cell_5297
75.2707	down	P69-S3	cell_5308
126.479	down	P69-S3	cell_5313
79.5895	down	P69-S3	cell_5326
59.8464	down	P69-S3	cell_5336
71.5688	down	P69-S3	cell_5338
84.5253	down	P69-S3	cell_5341
116.608	down	P69-S3	cell_5346
106.119	down	P69-S3	cell_5360
96.8647	down	P69-S3	cell_5367
117.225	down	P69-S3	cell_5377
59.8464	down	P69-S3	cell_5382
93.7799	down	P69-S3	cell_5385
83.2913	down	P69-S3	cell_5393
164.115	down	P69-S3	cell_5404
75.8876	down	P69-S3	cell_5405
69.1009	down	P69-S3	cell_5412
74.0367	down	P69-S3	cell_5421
69.1009	down	P69-S3	cell_5435
36.4014	down	P69-S3	cell_5444
97.4817	down	P69-S3	cell_5466
109.821	down	P69-S3	cell_5480
30.8486	down	P69-S3	cell_5531
138.202	down	P69-S3	cell_5546
96.8647	down	P69-S3	cell_5560
123.395	down	P69-S3	cell_5564
102.417	down	P69-S3	cell_5574
105.502	down	P69-S3	cell_5585
45.656	down	P69-S3	cell_5603
81.4404	down	P69-S3	cell_5604
48.1239	down	P69-S3	cell_5613
128.947	down	P69-S3	cell_5617
72.1858	down	P69-S3	cell_5626
83.2913	down	P69-S3	cell_5639
92.5459	down	P69-S3	cell_5640
86.9932	down	P69-S3	cell_5650
69.7179	down	P69-S3	cell_5654
85.1422	down	P69-S3	cell_5666
70.3349	down	P69-S3	cell_5673
48.1239	down	P69-S3	cell_5688
96.8647	down	P69-S3	cell_5704
19.1262	down	P69-S3	cell_5714
48.7408	down	P69-S3	cell_5726
177.071	down	P69-S3	cell_5734
141.287	down	P69-S3	cell_5745
111.672	down	P69-S3	cell_5748
77.7386	down	P69-S3	cell_5749
81.4404	down	P69-S3	cell_5751
33.9335	down	P69-S3	cell_5759
88.2271	down	P69-S3	cell_5762
134.5	down	P69-S3	cell_5769
190.645	down	P69-S3	cell_5773
86.9932	down	P69-S3	cell_5774
127.713	down	P69-S3	cell_5781
84.5253	down	P69-S3	cell_5788
72.1858	down	P69-S3	cell_5800
88.2271	down	P69-S3	cell_5814
11.1055	down	P69-S3	cell_5815
104.268	down	P69-S3	cell_5839
33.9335	down	P69-S3	cell_5840
57.9954	down	P69-S3	cell_5865
106.736	down	P69-S3	cell_5872
59.2294	down	P69-S3	cell_5880
115.991	down	P69-S3	cell_5898
54.2936	down	P69-S3	cell_5901
33.9335	down	P69-S3	cell_5903
69.1009	down	P69-S3	cell_5924
16.6583	down	P69-S3	cell_5931
101.8	down	P69-S3	cell_5932
103.034	down	P69-S3	cell_5934
146.223	down	P69-S3	cell_5938
69.7179	down	P69-S3	cell_5941
107.353	down	P69-S3	cell_5967
91.9289	down	P69-S3	cell_5969
84.5253	down	P69-S3	cell_5973
51.8257	down	P69-S3	cell_5979
60.4633	down	P69-S3	cell_5980
103.651	down	P69-S3	cell_5984
66.0161	down	P69-S3	cell_6009
57.9954	down	P69-S3	cell_6010
144.989	down	P69-S3	cell_6026
52.4427	down	P69-S3	cell_6036
138.202	down	P69-S3	cell_6037
67.867	down	P69-S3	cell_6039
105.502	down	P69-S3	cell_6045
113.523	down	P69-S3	cell_6048
51.2087	down	P69-S3	cell_6060
169.051	down	P69-S3	cell_6064
104.885	down	P69-S3	cell_6080
86.3762	down	P69-S3	cell_6100
72.1858	down	P69-S3	cell_6122
43.1881	down	P69-S3	cell_6123
55.5275	down	P69-S3	cell_6127
41.3372	down	P69-S3	cell_6130
59.8464	down	P69-S3	cell_6143
100.567	down	P69-S3	cell_6167
127.096	down	P69-S3	cell_6172
68.484	down	P69-S3	cell_6188
122.778	down	P69-S3	cell_6199
121.544	down	P69-S3	cell_6200
99.9496	down	P69-S3	cell_6205
81.4404	down	P69-S3	cell_6216
74.0367	down	P69-S3	cell_6218
44.422	down	P69-S3	cell_6221
40.1032	down	P69-S3	cell_6229
63.5482	down	P69-S3	cell_6236
26.5298	down	P69-S3	cell_6252
7.40367	down	P69-S3	cell_6258
80.8234	down	P69-S3	cell_6288
82.6743	down	P69-S3	cell_6293
85.1422	down	P69-S3	cell_6303
103.651	down	P69-S3	cell_6307
120.31	down	P69-S3	cell_6325
105.502	down	P69-S3	cell_6336
158.562	down	P69-S3	cell_6343
73.4198	down	P69-S3	cell_6350
72.8028	down	P69-S3	cell_6359
88.2271	down	P69-S3	cell_6360
45.656	down	P69-S3	cell_6372
185.092	down	P69-S3	cell_6378
41.3372	down	P69-S3	cell_6386
147.456	down	P69-S3	cell_6391
91.312	down	P69-S3	cell_6410
73.4198	down	P69-S3	cell_6416
101.8	down	P69-S3	cell_6434
127.713	down	P69-S3	cell_6446
69.7179	down	P69-S3	cell_6490
72.1858	down	P69-S3	cell_6495
86.9932	down	P69-S3	cell_6499
97.4817	down	P69-S3	cell_6500
51.8257	down	P69-S3	cell_6528
76.5046	down	P69-S3	cell_6536
128.947	down	P69-S3	cell_6537
106.119	down	P69-S3	cell_6552
64.1652	down	P69-S3	cell_6553
82.6743	down	P69-S3	cell_6556
81.4404	down	P69-S3	cell_6559
27.7638	down	P69-S3	cell_6565
135.117	down	P69-S3	cell_6571
96.2477	down	P69-S3	cell_6578
171.518	down	P69-S3	cell_6580
102.417	down	P69-S3	cell_6583
51.2087	down	P69-S3	cell_6591
52.4427	down	P69-S3	cell_6595
85.7592	down	P69-S3	cell_6611
143.138	down	P69-S3	cell_6613
83.9083	down	P69-S3	cell_6616
99.9496	down	P69-S3	cell_6624
47.5069	down	P69-S3	cell_6626
33.9335	down	P69-S3	cell_6644
72.1858	down	P69-S3	cell_6654
88.2271	down	P69-S3	cell_6659
51.8257	down	P69-S3	cell_6662
131.415	down	P69-S3	cell_6684
142.521	down	P69-S3	cell_6710
91.312	down	P69-S3	cell_6714
45.656	down	P69-S3	cell_6718
96.2477	down	P69-S3	cell_6721
180.773	down	P69-S3	cell_6741
49.3578	down	P69-S3	cell_6744
147.456	down	P69-S3	cell_6754
106.119	down	P69-S3	cell_6765
18.5092	down	P69-S3	cell_6770
53.0597	down	P69-S3	cell_6789
110.438	down	P69-S3	cell_6794
95.6308	down	P69-S3	cell_6796
119.076	down	P69-S3	cell_6801
58.6124	down	P69-S3	cell_6808
173.369	down	P69-S3	cell_6816
97.4817	down	P69-S3	cell_6824
94.3968	down	P69-S3	cell_6832
91.312	down	P69-S3	cell_6834
157.328	down	P69-S3	cell_6855
211.622	down	P69-S3	cell_6856
109.204	down	P69-S3	cell_6857
78.3555	down	P69-S3	cell_6868
82.0574	down	P69-S3	cell_6876
125.862	down	P69-S3	cell_6884
104.885	down	P69-S3	cell_6890
90.695	down	P69-S3	cell_6896
138.819	down	P69-S3	cell_6897
156.711	down	P69-S3	cell_6905
82.0574	down	P69-S3	cell_6907
75.2707	down	P69-S3	cell_6920
135.734	down	P69-S3	cell_6927
61.0803	down	P69-S3	cell_6932
84.5253	down	P69-S3	cell_6944
91.312	down	P69-S3	cell_6952
59.2294	down	P69-S3	cell_6958
159.796	down	P69-S3	cell_6977
136.968	down	P69-S3	cell_6980
73.4198	down	P69-S3	cell_6983
38.2523	down	P69-S3	cell_6987
80.2065	down	P69-S3	cell_6989
50.5918	down	P69-S3	cell_6993
86.9932	down	P69-S3	cell_6998
67.867	down	P69-S3	cell_6999
46.273	down	P69-S3	cell_7006
98.7156	down	P69-S3	cell_7027
178.305	down	P69-S3	cell_7028
112.289	down	P69-S3	cell_7030
69.7179	down	P69-S3	cell_7035
95.6308	down	P69-S3	cell_7057
165.966	down	P69-S3	cell_7061
81.4404	down	P69-S3	cell_7075
101.8	down	P69-S3	cell_7096
106.119	down	P69-S3	cell_7097
89.461	down	P69-S3	cell_7100
110.438	down	P69-S3	cell_7102
71.5688	down	P69-S3	cell_7112
80.2065	down	P69-S3	cell_7122
123.395	down	P69-S3	cell_7128
74.0367	down	P69-S3	cell_7150
17.2752	down	P69-S3	cell_7183
119.693	down	P69-S3	cell_7185
156.094	down	P69-S3	cell_7195
117.225	down	P69-S3	cell_7200
78.9725	down	P69-S3	cell_7215
85.7592	down	P69-S3	cell_7216
148.073	down	P69-S3	cell_7222
25.9129	down	P69-S3	cell_7224
53.6766	down	P69-S3	cell_7232
20.9771	down	P69-S3	cell_7239
89.461	down	P69-S3	cell_7247
88.2271	down	P69-S3	cell_7252
72.8028	down	P69-S3	cell_7255
48.7408	down	P69-S3	cell_7257
131.415	down	P69-S3	cell_7264
109.204	down	P69-S3	cell_7301
127.096	down	P69-S3	cell_7305
57.9954	down	P69-S3	cell_7306
66.0161	down	P69-S3	cell_7309
19.7431	down	P69-S3	cell_7311
88.2271	down	P69-S3	cell_7312
54.2936	down	P69-S3	cell_7322
75.2707	down	P69-S3	cell_7325
159.796	down	P69-S3	cell_7329
114.14	down	P69-S3	cell_7336
99.3326	down	P69-S3	cell_7345
81.4404	down	P69-S3	cell_7355
93.1629	down	P69-S3	cell_7357
49.3578	down	P69-S3	cell_7362
161.647	down	P69-S3	cell_7380
61.0803	down	P69-S3	cell_7382
126.479	down	P69-S3	cell_7391
86.3762	down	P69-S3	cell_7396
67.25	down	P69-S3	cell_7406
140.053	down	P69-S3	cell_7418
22.828	down	P69-S3	cell_7437
93.7799	down	P69-S3	cell_7452
122.161	down	P69-S3	cell_7468
101.8	down	P69-S3	cell_7484
72.8028	down	P69-S3	cell_7525
26.5298	down	P69-S3	cell_7534
53.6766	down	P69-S3	cell_7536
67.25	down	P69-S3	cell_7547
115.374	down	P69-S3	cell_7556
96.8647	down	P69-S3	cell_7560
77.1216	down	P69-S3	cell_7563
83.9083	down	P69-S3	cell_7570
68.484	down	P69-S3	cell_7581
86.9932	down	P69-S3	cell_7583
217.174	down	P69-S3	cell_7590
120.31	down	P69-S3	cell_7604
130.181	down	P69-S3	cell_7605
74.0367	down	P69-S3	cell_7607
80.8234	down	P69-S3	cell_7634
129.564	down	P69-S3	cell_7643
122.778	down	P69-S3	cell_7650
72.1858	down	P69-S3	cell_7656
41.9541	down	P69-S3	cell_7658
124.012	down	P69-S3	cell_7662
156.711	down	P69-S3	cell_7680
133.883	down	P69-S3	cell_7681
83.9083	down	P69-S3	cell_7709
173.986	down	P69-S3	cell_7720
70.9519	down	P69-S3	cell_7738
58.6124	down	P69-S3	cell_7745
57.9954	down	P69-S3	cell_7761
122.161	down	P69-S3	cell_7780
167.2	down	P69-S3	cell_7793
83.9083	down	P69-S3	cell_7828
89.461	down	P69-S3	cell_7834
31.4656	down	P69-S3	cell_7837
80.2065	down	P69-S3	cell_7843
172.135	down	P69-S3	cell_7852
80.8234	down	P69-S3	cell_7853
70.9519	down	P69-S3	cell_7855
41.9541	down	P69-S3	cell_7858
99.9496	down	P69-S3	cell_7891
82.6743	down	P69-S3	cell_7892
44.422	down	P69-S3	cell_7901
69.7179	down	P69-S3	cell_7903
74.0367	down	P69-S3	cell_7913
87.6101	down	P69-S3	cell_7917
74.0367	down	P69-S3	cell_7920
70.9519	down	P69-S3	cell_7926
34.5505	down	P69-S3	cell_7932
79.5895	down	P69-S3	cell_7934
117.225	down	P69-S3	cell_7935
112.289	down	P69-S3	cell_7941
98.7156	down	P69-S3	cell_7951
157.945	down	P69-S3	cell_7959
85.1422	down	P69-S3	cell_7965
130.798	down	P69-S3	cell_8029
104.268	down	P69-S3	cell_8035
48.1239	down	P69-S3	cell_8044
186.326	down	P69-S3	cell_8050
95.0138	down	P69-S3	cell_8061
98.0987	down	P69-S3	cell_8079
75.8876	down	P69-S3	cell_8087
56.7615	down	P69-S3	cell_8099
106.119	down	P69-S3	cell_8149
54.9106	down	P69-S3	cell_8151
82.6743	down	P69-S3	cell_8167
87.6101	down	P69-S3	cell_8168
126.479	down	P69-S3	cell_8181
95.6308	down	P69-S3	cell_8183
43.8051	down	P69-S3	cell_8186
63.5482	down	P69-S3	cell_8225
70.3349	down	P69-S3	cell_8240
92.5459	down	P69-S3	cell_8246
24.6789	down	P69-S3	cell_8261
104.268	down	P69-S3	cell_8268
[truncated: 3,409 more rows]
