# Supplementary material for: Spotiphy enables single-cell spatial whole transcriptomics across an entire section
Source: Nat Methods. 2025 Mar 12;22(4):724–36. doi: 10.1038/s41592-025-02622-5 (PMC11978521; doi:10.1038/s41592-025-02622-5)
Supplement: Supplementary file 16 — Statistical source data. [file 41592_2025_2622_MOESM16_ESM.xlsx]

## Sheet: ED_Fig.8c
region_name	type_list	proportion
IL	basal	0.00372593
IL	bcells	0.0308245
IL	fibroblasts	0.0403941
IL	lumhr	0.67006
IL	lumsec	0.00403539
IL	lymphatic	0.00161513
IL	myeloid	0.0659942
IL	pericytes	0.0032073
IL	tcells	0.0203992
IL	vascular	0.159744
OL	basal	0.0171032
OL	bcells	0.102613
OL	fibroblasts	0.162337
OL	lumhr	0.399397
OL	lumsec	0.0133839
OL	lymphatic	0.00712361
OL	myeloid	0.113222
OL	pericytes	0.016108
OL	tcells	0.0488213
OL	vascular	0.119891
